# Supplementary material for: Unveiling the molecular mechanisms of stigmasterol on diabetic retinopathy: BNM framework construction and experimental validation
Source: Front Med (Lausanne). 2025 May 9;12:1537139. doi: 10.3389/fmed.2025.1537139 (PMC12098638; doi:10.3389/fmed.2025.1537139)
Supplement: Supplementary file 2 [file Data_Sheet_1.zip]

Archive with 101 entries (87 files):
- Supplement_Data/
- Supplement_Data/Computer Data/
- Supplement_Data/Computer Data/ML_Data/
- Supplement_Data/Computer Data/ML_Data/Compound/
- Supplement_Data/Computer Data/ML_Data/Compound/Conformer3D_COMPOUND_CID_138756681.sdf
- Supplement_Data/Computer Data/ML_Data/Compound/Conformer3D_COMPOUND_CID_222284.sdf
- Supplement_Data/Computer Data/ML_Data/Compound/Conformer3D_COMPOUND_CID_259991.sdf
- Supplement_Data/Computer Data/ML_Data/Compound/Conformer3D_COMPOUND_CID_440735.sdf
- Supplement_Data/Computer Data/ML_Data/Compound/Conformer3D_COMPOUND_CID_5280448.sdf
- Supplement_Data/Computer Data/ML_Data/Compound/Conformer3D_COMPOUND_CID_5280794.sdf
- Supplement_Data/Computer Data/ML_Data/Compound/Conformer3D_COMPOUND_CID_64971.sdf
- Supplement_Data/Computer Data/ML_Data/Compound/Conformer3D_COMPOUND_CID_72340.sdf
- Supplement_Data/Computer Data/ML_Data/Compound/Conformer3D_COMPOUND_CID_73299.sdf
- Supplement_Data/Computer Data/ML_Data/Confusion Matrix.csv
- Supplement_Data/Computer Data/ML_Data/Precision_Recall_F1.csv
- Supplement_Data/Computer Data/ML_Data/Z score.csv
- Supplement_Data/Computer Data/ML_Data/list_train_compound.csv
- Supplement_Data/Computer Data/ML_Data/list_vaild_compound.csv
- Supplement_Data/Computer Data/Medicine_Target_Data/
- Supplement_Data/Computer Data/Medicine_Target_Data/Astragalus_indigrent.csv
- Supplement_Data/Computer Data/Medicine_Target_Data/Astragalus_target.txt
- Supplement_Data/Computer Data/Medicine_Target_Data/Binding Energy.csv
- Supplement_Data/Computer Data/Medicine_Target_Data/CTD_DR.txt
- Supplement_Data/Computer Data/Medicine_Target_Data/Core_Gene_GOres.csv
- Supplement_Data/Computer Data/Medicine_Target_Data/Core_Gene_KEGGres.csv
- Supplement_Data/Computer Data/Medicine_Target_Data/Cornus officinalis_indegrent.csv
- Supplement_Data/Computer Data/Medicine_Target_Data/Cornus officinalis_target.txt
- Supplement_Data/Computer Data/Medicine_Target_Data/DisGeNET_DR.txt
- Supplement_Data/Computer Data/Medicine_Target_Data/Fructus ligustris_indigrent.csv
- Supplement_Data/Computer Data/Medicine_Target_Data/Fructus ligustris_target.txt
- Supplement_Data/Computer Data/Medicine_Target_Data/GeneCards_DR.txt
- Supplement_Data/Computer Data/Medicine_Target_Data/Intersection_Gene_GOres.csv
- Supplement_Data/Computer Data/Medicine_Target_Data/Intersection_Gene_KEGGres.csv
- Supplement_Data/Computer Data/Medicine_Target_Data/Kegg_data_fir.csv
- Supplement_Data/Computer Data/Medicine_Target_Data/Kegg_data_sec.csv
- Supplement_Data/Computer Data/Medicine_Target_Data/Network Genes.csv
- Supplement_Data/Computer Data/Medicine_Target_Data/PPARG_Immune_res.csv
- Supplement_Data/Computer Data/Medicine_Target_Data/PPARG_data.csv
- Supplement_Data/Computer Data/Medicine_Target_Data/humanREF.txt
- Supplement_Data/Computer Data/Medicine_Target_Data/string_interactions.tsv
- Supplement_Data/Computer Data/~$PRECISION.xlsx
- Supplement_Data/Experimental Data/
- Supplement_Data/Experimental Data/ELISA.xlsx
- Supplement_Data/Experimental Data/Food and water intake.xlsx
- Supplement_Data/Experimental Data/HE staining of the retina/
- Supplement_Data/Experimental Data/HE staining of the retina/Chinese medcine 200-1.jpg
- Supplement_Data/Experimental Data/HE staining of the retina/control 200-1.jpg
- Supplement_Data/Experimental Data/HE staining of the retina/model 200-1.jpg
- Supplement_Data/Experimental Data/HE staining of the retina/positive control 200-1.jpg
- Supplement_Data/Experimental Data/HE staining of the retina/stigmasterol 200-1.jpg
- Supplement_Data/Experimental Data/TG and TC.xlsx
- Supplement_Data/Experimental Data/WB/
- Supplement_Data/Experimental Data/WB/grey level.xlsx
- Supplement_Data/Experimental Data/WB/liver/
- Supplement_Data/Experimental Data/WB/liver/Fas-1.Tif
- Supplement_Data/Experimental Data/WB/liver/Fas-1(M).Tif
- Supplement_Data/Experimental Data/WB/liver/G6PASE-1.Tif
- Supplement_Data/Experimental Data/WB/liver/G6PASE-1(M).Tif
- Supplement_Data/Experimental Data/WB/liver/PEPCK-1.tif
- Supplement_Data/Experimental Data/WB/liver/PEPCK-1(M).tif
- Supplement_Data/Experimental Data/WB/liver/PPARG-1.tif
- Supplement_Data/Experimental Data/WB/liver/PPARG-1(M).tif
- Supplement_Data/Experimental Data/WB/liver/SREBP-1C-1.tif
- Supplement_Data/Experimental Data/WB/liver/SREBP-1C-1(M).tif
- Supplement_Data/Experimental Data/WB/liver/VEGFA-1.tif
- Supplement_Data/Experimental Data/WB/liver/VEGFA-1(M).tif
- Supplement_Data/Experimental Data/WB/liver/VEGFR2-1.tif
- Supplement_Data/Experimental Data/WB/liver/VEGFR2-1(M).tif
- Supplement_Data/Experimental Data/WB/liver/β-actin-2.Tif
- Supplement_Data/Experimental Data/WB/liver/β-actin-2(M).Tif
- Supplement_Data/Experimental Data/WB/retina/
- Supplement_Data/Experimental Data/WB/retina/PPARG-1.tif
- Supplement_Data/Experimental Data/WB/retina/PPARG-1(M).tif
- Supplement_Data/Experimental Data/WB/retina/VEGFA-1.tif
- Supplement_Data/Experimental Data/WB/retina/VEGFA-1(M).tif
- Supplement_Data/Experimental Data/WB/retina/VEGFR2-1.tif
- Supplement_Data/Experimental Data/WB/retina/VEGFR2-1(M).tif
- Supplement_Data/Experimental Data/WB/retina/β-actin-1.Tif
- Supplement_Data/Experimental Data/WB/retina/β-actin-1(M).Tif
- Supplement_Data/Experimental Data/body weight and FBG.xlsx
- Supplement_Data/Experimental Data/qPCR/
- Supplement_Data/Experimental Data/qPCR/liver.xlsx
- Supplement_Data/Experimental Data/qPCR/retina.xlsx
- Supplement_Data/Scrpit/
- Supplement_Data/Scrpit/R/
- Supplement_Data/Scrpit/R/CIBERSORT.R
- Supplement_Data/Scrpit/R/Flower_Venn.R
- Supplement_Data/Scrpit/R/Go.R
- Supplement_Data/Scrpit/R/Kegg.R
- Supplement_Data/Scrpit/R/Kegg_Barplot.R
- Supplement_Data/Scrpit/R/Lollipop.R
- Supplement_Data/Scrpit/R/PPARG_box.R
- Supplement_Data/Scrpit/R/ROC_AUC.R
- Supplement_Data/Scrpit/R/Run_CIBERSORT.R
- Supplement_Data/Scrpit/R/Upset_Venn.R
- Supplement_Data/Scrpit/R/Valcano.R
- Supplement_Data/Scrpit/python_ML_Model/
- Supplement_Data/Scrpit/python_ML_Model/Calc_rdkit.py
- Supplement_Data/Scrpit/python_ML_Model/Fragment.py
- Supplement_Data/Scrpit/python_ML_Model/ML model.py
- Supplement_Data/Scrpit/python_ML_Model/Merge_SDF.py
