# Supplementary material for: Unveiling the molecular mechanisms of stigmasterol on diabetic retinopathy: BNM framework construction and experimental validation
Source: Front Med (Lausanne). 2025 May 9;12:1537139. doi: 10.3389/fmed.2025.1537139 (PMC12098638; doi:10.3389/fmed.2025.1537139)
Supplement: Supplementary file 2 [file Data_Sheet_1.zip › Supplement_Data/Computer Data/ML_Data/Compound/Conformer3D_COMPOUND_CID_138756681.sdf]

138756681
  -OEChem-01312421243D

 64 69  0     1  0  0  0  0  0999 V2000
   -1.8684   -2.5299   -1.5154 O   0  0  0  0  0  0  0  0  0  0  0  0
    2.4185    1.4578   -0.3972 O   0  0  0  0  0  0  0  0  0  0  0  0
    2.5964   -3.8087   -0.7661 O   0  0  0  0  0  0  0  0  0  0  0  0
    3.7844    2.8375    0.8550 O   0  0  0  0  0  0  0  0  0  0  0  0
   -2.7919   -0.3280    1.1207 N   0  0  2  0  0  0  0  0  0  0  0  0
   -1.0463   -0.3718   -0.7090 C   0  0  1  0  0  0  0  0  0  0  0  0
    1.0026   -0.2860    0.6803 C   0  0  2  0  0  0  0  0  0  0  0  0
   -0.2687    0.3536    1.2831 C   0  0  2  0  0  0  0  0  0  0  0  0
    0.5110   -0.6751   -0.7578 C   0  0  1  0  0  0  0  0  0  0  0  0
   -1.3915   -0.6098    0.7792 C   0  0  1  0  0  0  0  0  0  0  0  0
   -1.2691    1.1812   -0.7437 C   0  0  2  0  0  0  0  0  0  0  0  0
   -0.5526    1.6684    0.5403 C   0  0  0  0  0  0  0  0  0  0  0  0
   -2.7892    1.4832   -0.6674 C   0  0  2  0  0  0  0  0  0  0  0  0
   -1.8701   -1.1272   -1.7701 C   0  0  2  0  0  0  0  0  0  0  0  0
    1.4846   -1.5254    1.4702 C   0  0  0  0  0  0  0  0  0  0  0  0
    2.3118    0.5542    0.6877 C   0  0  1  0  0  0  0  0  0  0  0  0
    0.9450   -2.1071   -1.1149 C   0  0  0  0  0  0  0  0  0  0  0  0
    2.7559   -1.8766    0.6935 C   0  0  1  0  0  0  0  0  0  0  0  0
   -3.3284    0.9747    0.7029 C   0  0  0  0  0  0  0  0  0  0  0  0
   -3.5048    0.8012   -1.8541 C   0  0  0  0  0  0  0  0  0  0  0  0
   -3.3314   -0.7040   -1.8806 C   0  0  0  0  0  0  0  0  0  0  0  0
    2.4029   -2.3949   -0.7194 C   0  0  1  0  0  0  0  0  0  0  0  0
    3.3861   -0.5055    0.6010 C   0  0  0  0  0  0  0  0  0  0  0  0
   -3.0559    2.9983   -0.7889 C   0  0  0  0  0  0  0  0  0  0  0  0
   -3.0708   -0.5859    2.5303 C   0  0  0  0  0  0  0  0  0  0  0  0
    4.7030   -0.2787    0.5265 C   0  0  0  0  0  0  0  0  0  0  0  0
   -4.5656   -0.5931    2.8020 C   0  0  0  0  0  0  0  0  0  0  0  0
    3.1908    2.5685   -0.1806 C   0  0  0  0  0  0  0  0  0  0  0  0
    3.2116    3.4288   -1.4076 C   0  0  0  0  0  0  0  0  0  0  0  0
   -0.2173    0.4707    2.3686 H   0  0  0  0  0  0  0  0  0  0  0  0
    0.9448   -0.0171   -1.5207 H   0  0  0  0  0  0  0  0  0  0  0  0
   -1.1902   -1.6524    1.0474 H   0  0  0  0  0  0  0  0  0  0  0  0
   -0.8247    1.6299   -1.6401 H   0  0  0  0  0  0  0  0  0  0  0  0
   -1.1539    2.3356    1.1619 H   0  0  0  0  0  0  0  0  0  0  0  0
    0.3370    2.2489    0.3009 H   0  0  0  0  0  0  0  0  0  0  0  0
   -1.3914   -0.9693   -2.7450 H   0  0  0  0  0  0  0  0  0  0  0  0
    0.7788   -2.3598    1.5057 H   0  0  0  0  0  0  0  0  0  0  0  0
    1.7142   -1.2609    2.5119 H   0  0  0  0  0  0  0  0  0  0  0  0
    2.3791    1.0686    1.6566 H   0  0  0  0  0  0  0  0  0  0  0  0
    0.3061   -2.8462   -0.6180 H   0  0  0  0  0  0  0  0  0  0  0  0
    0.8160   -2.2879   -2.1892 H   0  0  0  0  0  0  0  0  0  0  0  0
    3.3801   -2.5838    1.2500 H   0  0  0  0  0  0  0  0  0  0  0  0
   -3.1332    1.7263    1.4787 H   0  0  0  0  0  0  0  0  0  0  0  0
   -4.4213    0.9108    0.6242 H   0  0  0  0  0  0  0  0  0  0  0  0
   -3.1207    1.2140   -2.7968 H   0  0  0  0  0  0  0  0  0  0  0  0
   -4.5776    1.0318   -1.8337 H   0  0  0  0  0  0  0  0  0  0  0  0
   -3.9311   -1.1741   -1.0918 H   0  0  0  0  0  0  0  0  0  0  0  0
   -3.7521   -1.1032   -2.8128 H   0  0  0  0  0  0  0  0  0  0  0  0
    3.0802   -1.9646   -1.4674 H   0  0  0  0  0  0  0  0  0  0  0  0
   -2.5944    3.5693    0.0225 H   0  0  0  0  0  0  0  0  0  0  0  0
   -4.1313    3.2087   -0.7623 H   0  0  0  0  0  0  0  0  0  0  0  0
   -2.6617    3.3924   -1.7324 H   0  0  0  0  0  0  0  0  0  0  0  0
   -2.5764    0.1446    3.1821 H   0  0  0  0  0  0  0  0  0  0  0  0
   -2.6844   -1.5750    2.8060 H   0  0  0  0  0  0  0  0  0  0  0  0
   -2.3281   -2.9653   -2.2534 H   0  0  0  0  0  0  0  0  0  0  0  0
    5.1258    0.7164    0.4964 H   0  0  0  0  0  0  0  0  0  0  0  0
    5.4014   -1.1090    0.4965 H   0  0  0  0  0  0  0  0  0  0  0  0
    2.3828   -4.1044   -1.6676 H   0  0  0  0  0  0  0  0  0  0  0  0
   -5.0051    0.4073    2.7418 H   0  0  0  0  0  0  0  0  0  0  0  0
   -5.0973   -1.2536    2.1083 H   0  0  0  0  0  0  0  0  0  0  0  0
   -4.7534   -0.9624    3.8162 H   0  0  0  0  0  0  0  0  0  0  0  0
    3.8214    4.3168   -1.2184 H   0  0  0  0  0  0  0  0  0  0  0  0
    2.1955    3.7491   -1.6514 H   0  0  0  0  0  0  0  0  0  0  0  0
    3.6509    2.8740   -2.2403 H   0  0  0  0  0  0  0  0  0  0  0  0
  1 14  1  0  0  0  0
  1 55  1  0  0  0  0
  2 16  1  0  0  0  0
  2 28  1  0  0  0  0
  3 22  1  0  0  0  0
  3 58  1  0  0  0  0
  4 28  2  0  0  0  0
  5 10  1  0  0  0  0
  5 19  1  0  0  0  0
  5 25  1  0  0  0  0
  6  9  1  0  0  0  0
  6 10  1  0  0  0  0
  6 11  1  0  0  0  0
  6 14  1  0  0  0  0
  7  8  1  0  0  0  0
  7  9  1  0  0  0  0
  7 15  1  0  0  0  0
  7 16  1  0  0  0  0
  8 10  1  0  0  0  0
  8 12  1  0  0  0  0
  8 30  1  0  0  0  0
  9 17  1  0  0  0  0
  9 31  1  0  0  0  0
 10 32  1  0  0  0  0
 11 12  1  0  0  0  0
 11 13  1  0  0  0  0
 11 33  1  0  0  0  0
 12 34  1  0  0  0  0
 12 35  1  0  0  0  0
 13 19  1  0  0  0  0
 13 20  1  0  0  0  0
 13 24  1  0  0  0  0
 14 21  1  0  0  0  0
 14 36  1  0  0  0  0
 15 18  1  0  0  0  0
 15 37  1  0  0  0  0
 15 38  1  0  0  0  0
 16 23  1  0  0  0  0
 16 39  1  0  0  0  0
 17 22  1  0  0  0  0
 17 40  1  0  0  0  0
 17 41  1  0  0  0  0
 18 22  1  0  0  0  0
 18 23  1  0  0  0  0
 18 42  1  0  0  0  0
 19 43  1  0  0  0  0
 19 44  1  0  0  0  0
 20 21  1  0  0  0  0
 20 45  1  0  0  0  0
 20 46  1  0  0  0  0
 21 47  1  0  0  0  0
 21 48  1  0  0  0  0
 22 49  1  0  0  0  0
 23 26  2  0  0  0  0
 24 50  1  0  0  0  0
 24 51  1  0  0  0  0
 24 52  1  0  0  0  0
 25 27  1  0  0  0  0
 25 53  1  0  0  0  0
 25 54  1  0  0  0  0
 26 56  1  0  0  0  0
 26 57  1  0  0  0  0
 27 59  1  0  0  0  0
 27 60  1  0  0  0  0
 27 61  1  0  0  0  0
 28 29  1  0  0  0  0
 29 62  1  0  0  0  0
 29 63  1  0  0  0  0
 29 64  1  0  0  0  0
M  END
> <PUBCHEM_COMPOUND_CID>
138756681

> <PUBCHEM_CONFORMER_RMSD>
0.8

> <PUBCHEM_CONFORMER_DIVERSEORDER>
1

> <PUBCHEM_MMFF94_PARTIAL_CHARGES>
20
1 -0.68
10 0.27
14 0.28
16 0.42
18 0.14
19 0.27
2 -0.43
22 0.28
23 -0.28
25 0.27
26 -0.3
28 0.66
29 0.06
3 -0.68
4 -0.57
5 -0.81
55 0.4
56 0.15
57 0.15
58 0.4

> <PUBCHEM_EFFECTIVE_ROTOR_COUNT>
5

> <PUBCHEM_PHARMACOPHORE_FEATURES>
10
1 1 acceptor
1 1 donor
1 3 acceptor
1 3 donor
1 4 acceptor
1 5 cation
6 6 11 13 14 20 21 rings
7 6 7 8 9 10 11 12 rings
8 5 6 8 10 11 12 13 19 rings
8 7 9 15 16 17 18 22 23 rings

> <PUBCHEM_HEAVY_ATOM_COUNT>
29

> <PUBCHEM_ATOM_DEF_STEREO_COUNT>
8

> <PUBCHEM_ATOM_UDEF_STEREO_COUNT>
3

> <PUBCHEM_BOND_DEF_STEREO_COUNT>
0

> <PUBCHEM_BOND_UDEF_STEREO_COUNT>
0

> <PUBCHEM_ISOTOPIC_ATOM_COUNT>
0

> <PUBCHEM_COMPONENT_COUNT>
1

> <PUBCHEM_CACTVS_TAUTO_COUNT>
-1

> <PUBCHEM_CONFORMER_ID>
0845424900000001

> <PUBCHEM_MMFF94_ENERGY>
127.4581

> <PUBCHEM_FEATURE_SELFOVERLAP>
53.175

> <PUBCHEM_SHAPE_FINGERPRINT>
10165383 225 17976846468458969888
10369192 42 17826257338670198340
10863032 1 18339625837000687685
11578080 2 16588021320791154205
12035759 4 18056750147011615381
121448 382 17841137068161996788
12156800 1 16894885330694032222
12173636 292 16808413865634665101
12293681 4 17898852348943588616
12403814 3 18412265073248956145
12633257 1 17458890540795734432
12788726 201 16558186141986826755
13083527 12 15070599775899156021
13140716 1 18271525407292364306
13224815 77 18408879663619117576
13583140 156 17967809405921482123
14223421 5 18186812378172826465
14955137 171 18269854059793135610
15219462 58 17531798074332594651
16752209 62 16630515267740686343
16945 1 18271523109252920850
17349148 13 16557886932646909575
17980427 23 17976780347473897168
1813 80 17485106102195275374
18981168 100 17385444310504920045
20600515 1 17460598005297024942
22182313 1 17967257498597815689
229495 10 18341061760996269657
23419403 2 18189074031036964911
23557571 272 16805326608597919699
23559900 14 17458903734919008322
23566358 27 18270135581360865374
394222 165 17827884585771889210
4280585 95 17770214956631249814
469060 322 17831295373830658225
474 4 18041262366383734436
5081480 168 17629507219139009870
59444896 2 16022012822432459735
6287921 2 18115322179548315276
9709674 26 18263078834081434315
9981440 41 18046321270738155784

> <PUBCHEM_SHAPE_MULTIPOLES>
568.35
7.67
3.42
2.11
0.72
1.3
0.53
1.71
1.62
3.25
-1.32
-2.66
-0.81
0.68

> <PUBCHEM_SHAPE_SELFOVERLAP>
1257.932

> <PUBCHEM_SHAPE_VOLUME>
304.4

> <PUBCHEM_COORDINATE_TYPE>
2
5
10

$$$$
