# Supplementary material for: Unveiling the molecular mechanisms of stigmasterol on diabetic retinopathy: BNM framework construction and experimental validation
Source: Front Med (Lausanne). 2025 May 9;12:1537139. doi: 10.3389/fmed.2025.1537139 (PMC12098638; doi:10.3389/fmed.2025.1537139)
Supplement: Supplementary file 2 [file Data_Sheet_1.zip › Supplement_Data/Computer Data/ML_Data/Compound/Conformer3D_COMPOUND_CID_259991.sdf]

259991
  -OEChem-02052408163D

 63 67  0     1  0  0  0  0  0999 V2000
    1.4302   -1.5289    0.2770 O   0  0  0  0  0  0  0  0  0  0  0  0
   -4.9896   -1.3100    1.1328 O   0  0  0  0  0  0  0  0  0  0  0  0
   -6.4223    0.0129   -0.8850 O   0  0  0  0  0  0  0  0  0  0  0  0
    5.3228   -1.3629   -0.2806 O   0  0  0  0  0  0  0  0  0  0  0  0
    7.3650   -0.9729    0.6385 O   0  0  0  0  0  0  0  0  0  0  0  0
   -0.8168   -0.6410    0.4621 C   0  0  1  0  0  0  0  0  0  0  0  0
    0.5932   -0.4510   -0.1659 C   0  0  1  0  0  0  0  0  0  0  0  0
   -1.7768    0.5556    0.2082 C   0  0  1  0  0  0  0  0  0  0  0  0
    1.2546    0.9145    0.1657 C   0  0  2  0  0  0  0  0  0  0  0  0
   -3.1992    0.3404    0.8693 C   0  0  2  0  0  0  0  0  0  0  0  0
   -3.8027   -1.0241    0.3756 C   0  0  1  0  0  0  0  0  0  0  0  0
   -1.0937    1.8766    0.6136 C   0  0  0  0  0  0  0  0  0  0  0  0
    0.2480    2.0693   -0.0910 C   0  0  0  0  0  0  0  0  0  0  0  0
    2.4084    1.0197   -0.8832 C   0  0  2  0  0  0  0  0  0  0  0  0
   -1.4501   -1.9744    0.0225 C   0  0  0  0  0  0  0  0  0  0  0  0
    0.6236   -0.4912   -1.7034 C   0  0  0  0  0  0  0  0  0  0  0  0
   -2.8321   -2.1926    0.6244 C   0  0  0  0  0  0  0  0  0  0  0  0
    1.8803    0.2799   -2.1271 C   0  0  0  0  0  0  0  0  0  0  0  0
   -4.1949    1.4831    0.5000 C   0  0  0  0  0  0  0  0  0  0  0  0
   -4.2135   -0.9722   -1.1209 C   0  0  0  0  0  0  0  0  0  0  0  0
    1.7640    1.0169    1.6176 C   0  0  0  0  0  0  0  0  0  0  0  0
   -3.0943    0.3615    2.4205 C   0  0  0  0  0  0  0  0  0  0  0  0
   -4.5663    1.5300   -0.9816 C   0  0  0  0  0  0  0  0  0  0  0  0
   -5.1346    0.2015   -1.4670 C   0  0  2  0  0  0  0  0  0  0  0  0
    3.7380    0.4496   -0.4829 C   0  0  0  0  0  0  0  0  0  0  0  0
    4.7074    1.3252    0.1224 C   0  0  0  0  0  0  0  0  0  0  0  0
    4.0804   -0.8313   -0.6545 C   0  0  0  0  0  0  0  0  0  0  0  0
    5.9062    0.8677    0.4967 C   0  0  0  0  0  0  0  0  0  0  0  0
    6.2647   -0.5520    0.2962 C   0  0  0  0  0  0  0  0  0  0  0  0
   -0.6553   -0.7255    1.5452 H   0  0  0  0  0  0  0  0  0  0  0  0
   -1.9306    0.6164   -0.8750 H   0  0  0  0  0  0  0  0  0  0  0  0
   -0.9449    1.9247    1.6962 H   0  0  0  0  0  0  0  0  0  0  0  0
   -1.7261    2.7293    0.3471 H   0  0  0  0  0  0  0  0  0  0  0  0
    0.0550    2.1872   -1.1650 H   0  0  0  0  0  0  0  0  0  0  0  0
    0.6874    3.0216    0.2337 H   0  0  0  0  0  0  0  0  0  0  0  0
    2.5673    2.0707   -1.1637 H   0  0  0  0  0  0  0  0  0  0  0  0
   -0.8191   -2.8158    0.3307 H   0  0  0  0  0  0  0  0  0  0  0  0
   -1.5177   -2.0260   -1.0693 H   0  0  0  0  0  0  0  0  0  0  0  0
   -0.2523   -0.0082   -2.1483 H   0  0  0  0  0  0  0  0  0  0  0  0
    0.6659   -1.5121   -2.0991 H   0  0  0  0  0  0  0  0  0  0  0  0
   -3.2610   -3.1216    0.2261 H   0  0  0  0  0  0  0  0  0  0  0  0
   -2.7361   -2.3744    1.7026 H   0  0  0  0  0  0  0  0  0  0  0  0
    2.5952   -0.3617   -2.6511 H   0  0  0  0  0  0  0  0  0  0  0  0
    1.5815    1.0237   -2.8787 H   0  0  0  0  0  0  0  0  0  0  0  0
   -3.7927    2.4588    0.7943 H   0  0  0  0  0  0  0  0  0  0  0  0
   -5.1179    1.3787    1.0857 H   0  0  0  0  0  0  0  0  0  0  0  0
   -4.7420   -1.9020   -1.3696 H   0  0  0  0  0  0  0  0  0  0  0  0
   -3.3310   -0.9167   -1.7663 H   0  0  0  0  0  0  0  0  0  0  0  0
    2.4736    0.2228    1.8704 H   0  0  0  0  0  0  0  0  0  0  0  0
    2.2565    1.9793    1.7953 H   0  0  0  0  0  0  0  0  0  0  0  0
    0.9457    0.9314    2.3393 H   0  0  0  0  0  0  0  0  0  0  0  0
   -2.4038   -0.3917    2.8075 H   0  0  0  0  0  0  0  0  0  0  0  0
   -2.7583    1.3371    2.7867 H   0  0  0  0  0  0  0  0  0  0  0  0
   -4.0665    0.1778    2.8918 H   0  0  0  0  0  0  0  0  0  0  0  0
   -5.3050    2.3276   -1.1274 H   0  0  0  0  0  0  0  0  0  0  0  0
   -3.6888    1.7998   -1.5794 H   0  0  0  0  0  0  0  0  0  0  0  0
   -5.2782    0.2351   -2.5529 H   0  0  0  0  0  0  0  0  0  0  0  0
    1.1597   -2.3460   -0.1728 H   0  0  0  0  0  0  0  0  0  0  0  0
   -5.6791   -0.6686    0.8987 H   0  0  0  0  0  0  0  0  0  0  0  0
    4.4541    2.3691    0.2745 H   0  0  0  0  0  0  0  0  0  0  0  0
    3.4914   -1.6227   -1.0928 H   0  0  0  0  0  0  0  0  0  0  0  0
   -6.9836    0.7568   -1.1628 H   0  0  0  0  0  0  0  0  0  0  0  0
    6.6413    1.5203    0.9534 H   0  0  0  0  0  0  0  0  0  0  0  0
  1  7  1  0  0  0  0
  1 58  1  0  0  0  0
  2 11  1  0  0  0  0
  2 59  1  0  0  0  0
  3 24  1  0  0  0  0
  3 62  1  0  0  0  0
  4 27  1  0  0  0  0
  4 29  1  0  0  0  0
  5 29  2  0  0  0  0
  6  7  1  0  0  0  0
  6  8  1  0  0  0  0
  6 15  1  0  0  0  0
  6 30  1  0  0  0  0
  7  9  1  0  0  0  0
  7 16  1  0  0  0  0
  8 10  1  0  0  0  0
  8 12  1  0  0  0  0
  8 31  1  0  0  0  0
  9 13  1  0  0  0  0
  9 14  1  0  0  0  0
  9 21  1  0  0  0  0
 10 11  1  0  0  0  0
 10 19  1  0  0  0  0
 10 22  1  0  0  0  0
 11 17  1  0  0  0  0
 11 20  1  0  0  0  0
 12 13  1  0  0  0  0
 12 32  1  0  0  0  0
 12 33  1  0  0  0  0
 13 34  1  0  0  0  0
 13 35  1  0  0  0  0
 14 18  1  0  0  0  0
 14 25  1  0  0  0  0
 14 36  1  0  0  0  0
 15 17  1  0  0  0  0
 15 37  1  0  0  0  0
 15 38  1  0  0  0  0
 16 18  1  0  0  0  0
 16 39  1  0  0  0  0
 16 40  1  0  0  0  0
 17 41  1  0  0  0  0
 17 42  1  0  0  0  0
 18 43  1  0  0  0  0
 18 44  1  0  0  0  0
 19 23  1  0  0  0  0
 19 45  1  0  0  0  0
 19 46  1  0  0  0  0
 20 24  1  0  0  0  0
 20 47  1  0  0  0  0
 20 48  1  0  0  0  0
 21 49  1  0  0  0  0
 21 50  1  0  0  0  0
 21 51  1  0  0  0  0
 22 52  1  0  0  0  0
 22 53  1  0  0  0  0
 22 54  1  0  0  0  0
 23 24  1  0  0  0  0
 23 55  1  0  0  0  0
 23 56  1  0  0  0  0
 24 57  1  0  0  0  0
 25 26  1  0  0  0  0
 25 27  2  0  0  0  0
 26 28  2  0  0  0  0
 26 60  1  0  0  0  0
 27 61  1  0  0  0  0
 28 29  1  0  0  0  0
 28 63  1  0  0  0  0
M  END
> <PUBCHEM_COMPOUND_CID>
259991

> <PUBCHEM_CONFORMER_RMSD>
0.8

> <PUBCHEM_CONFORMER_DIVERSEORDER>
3
1
2
4

> <PUBCHEM_MMFF94_PARTIAL_CHARGES>
20
1 -0.68
11 0.28
14 0.14
2 -0.68
24 0.28
25 -0.14
26 -0.15
27 -0.07
28 -0.14
29 0.71
3 -0.68
4 -0.23
5 -0.57
58 0.4
59 0.4
60 0.15
61 0.15
62 0.4
63 0.15
7 0.28

> <PUBCHEM_EFFECTIVE_ROTOR_COUNT>
3.2

> <PUBCHEM_PHARMACOPHORE_FEATURES>
12
1 1 acceptor
1 1 donor
1 2 acceptor
1 2 donor
1 3 acceptor
1 3 donor
1 5 acceptor
5 7 9 14 16 18 rings
6 10 11 19 20 23 24 rings
6 4 25 26 27 28 29 rings
6 6 7 8 9 12 13 rings
6 6 8 10 11 15 17 rings

> <PUBCHEM_HEAVY_ATOM_COUNT>
29

> <PUBCHEM_ATOM_DEF_STEREO_COUNT>
8

> <PUBCHEM_ATOM_UDEF_STEREO_COUNT>
0

> <PUBCHEM_BOND_DEF_STEREO_COUNT>
0

> <PUBCHEM_BOND_UDEF_STEREO_COUNT>
0

> <PUBCHEM_ISOTOPIC_ATOM_COUNT>
0

> <PUBCHEM_COMPONENT_COUNT>
1

> <PUBCHEM_CACTVS_TAUTO_COUNT>
1

> <PUBCHEM_CONFORMER_ID>
0003F79700000003

> <PUBCHEM_MMFF94_ENERGY>
119.5097

> <PUBCHEM_FEATURE_SELFOVERLAP>
61.136

> <PUBCHEM_SHAPE_FINGERPRINT>
10 15 17988629823726829664
10165383 225 12107785186351347253
10675989 125 16968576288137339885
10930396 42 17985514894015537824
11315181 36 17989487437193466648
11796584 16 18187363246684203810
12011746 2 18413100662961881121
12166972 35 17968381259579498085
12236239 1 17603868927182465248
13224815 77 17918001585386945653
13583140 156 18272649099332932214
13590594 115 16008746892462572348
13631057 29 14045443571382355045
13782708 43 16486428577294969116
13914758 101 18260541187061985749
14251758 9 17676207961768683478
14787075 74 13830128408190406286
14849402 71 13901327326839652554
14856354 85 14562537275311683763
15183329 4 16081083771069911620
15238133 3 15068621548401673671
15788980 27 18040441005095276092
1601671 61 14056716851105984052
17349148 13 17846225474441058745
17857418 61 18410854339801230082
17980427 23 17560813142507710817
1813 80 17240207629881353958
18608769 82 18335142029738164483
19377110 9 16056885718896876510
19489759 90 17967250892880306445
200 152 17131833179531030269
20197701 30 18335137600862231546
20511986 3 18338785802170918018
20567600 75 18335137575186847358
21033648 29 18261382382161140345
21236236 1 18272934890752100369
21279426 13 18337110060202682142
21682296 61 17416980430694881270
21859007 373 17895454965430401444
22079108 93 14117794730829722844
23198884 109 15574714707578466293
23402539 116 18343019982161833612
23559900 14 18339072808569932872
3004659 81 18113898265294207496
3009799 131 18410005537745639597
335352 9 18408604760042648901
34797466 226 14836125502719729584
3633792 109 18335692790046697287
4015057 19 18270394009543234801
404807 14 17189827749046282846
4325135 7 12535343519262759119
5104073 3 18341622554960407352
5265222 85 11819576809211692218
5283173 99 18337104579576934261
53794403 172 11599131367994939218
542803 24 12396298162280964692
559249 180 18113898255923798218
59755656 215 18334575699181406982
633830 44 15792017843416888406
7226269 152 18409168800896703056
7495541 125 17775000215612403976

> <PUBCHEM_SHAPE_MULTIPOLES>
567.46
14.44
1.91
1.55
11.69
0.08
0.03
1.87
-0.05
-0.62
-0.24
-1.06
-0.12
0.28

> <PUBCHEM_SHAPE_SELFOVERLAP>
1232.611

> <PUBCHEM_SHAPE_VOLUME>
306.2

> <PUBCHEM_COORDINATE_TYPE>
2
5
10

$$$$
