# Supplementary material for: Unveiling the molecular mechanisms of stigmasterol on diabetic retinopathy: BNM framework construction and experimental validation
Source: Front Med (Lausanne). 2025 May 9;12:1537139. doi: 10.3389/fmed.2025.1537139 (PMC12098638; doi:10.3389/fmed.2025.1537139)
Supplement: Supplementary file 2 [file Data_Sheet_1.zip › Supplement_Data/Computer Data/ML_Data/Compound/Conformer3D_COMPOUND_CID_5280448.sdf]

5280448
  -OEChem-02032407513D

 33 35  0     0  0  0  0  0  0999 V2000
   -2.0085    1.8474   -0.1317 O   0  0  0  0  0  0  0  0  0  0  0  0
   -0.4477   -1.9224   -0.0911 O   0  0  0  0  0  0  0  0  0  0  0  0
    5.5725    0.0683   -0.3007 O   0  0  0  0  0  0  0  0  0  0  0  0
    4.2456    0.2192    2.1372 O   0  0  0  0  0  0  0  0  0  0  0  0
   -6.4414    0.1722    0.1645 O   0  0  0  0  0  0  0  0  0  0  0  0
   -0.0417    0.4229   -0.1579 C   0  0  0  0  0  0  0  0  0  0  0  0
   -2.3601   -0.5514   -0.0156 C   0  0  0  0  0  0  0  0  0  0  0  0
    1.4269    0.3302   -0.1916 C   0  0  0  0  0  0  0  0  0  0  0  0
   -0.9060   -0.7873   -0.0842 C   0  0  0  0  0  0  0  0  0  0  0  0
   -2.8375    0.7584   -0.0442 C   0  0  0  0  0  0  0  0  0  0  0  0
   -0.6550    1.6160   -0.1739 C   0  0  0  0  0  0  0  0  0  0  0  0
    2.1561    0.3179    0.9993 C   0  0  0  0  0  0  0  0  0  0  0  0
    2.0963    0.2546   -1.4150 C   0  0  0  0  0  0  0  0  0  0  0  0
   -3.2524   -1.6231    0.0732 C   0  0  0  0  0  0  0  0  0  0  0  0
   -4.2096    1.0042    0.0159 C   0  0  0  0  0  0  0  0  0  0  0  0
    3.5478    0.2302    0.9672 C   0  0  0  0  0  0  0  0  0  0  0  0
    4.2137    0.1546   -0.2561 C   0  0  0  0  0  0  0  0  0  0  0  0
    3.4879    0.1670   -1.4473 C   0  0  0  0  0  0  0  0  0  0  0  0
   -5.1021   -0.0640    0.1051 C   0  0  0  0  0  0  0  0  0  0  0  0
   -4.6243   -1.3747    0.1337 C   0  0  0  0  0  0  0  0  0  0  0  0
    6.1395   -1.2403   -0.2870 C   0  0  0  0  0  0  0  0  0  0  0  0
   -0.1293    2.5619   -0.2212 H   0  0  0  0  0  0  0  0  0  0  0  0
    1.6453    0.3755    1.9582 H   0  0  0  0  0  0  0  0  0  0  0  0
    1.5448    0.2621   -2.3522 H   0  0  0  0  0  0  0  0  0  0  0  0
   -2.9009   -2.6508    0.0964 H   0  0  0  0  0  0  0  0  0  0  0  0
   -4.5840    2.0246   -0.0064 H   0  0  0  0  0  0  0  0  0  0  0  0
    4.0002    0.1089   -2.4039 H   0  0  0  0  0  0  0  0  0  0  0  0
   -5.3121   -2.2134    0.2029 H   0  0  0  0  0  0  0  0  0  0  0  0
    5.1958    0.1946    1.9302 H   0  0  0  0  0  0  0  0  0  0  0  0
   -6.9092   -0.6785    0.2231 H   0  0  0  0  0  0  0  0  0  0  0  0
    5.8382   -1.7958   -1.1807 H   0  0  0  0  0  0  0  0  0  0  0  0
    5.8379   -1.7857    0.6129 H   0  0  0  0  0  0  0  0  0  0  0  0
    7.2285   -1.1416   -0.2873 H   0  0  0  0  0  0  0  0  0  0  0  0
  1 10  1  0  0  0  0
  1 11  1  0  0  0  0
  2  9  2  0  0  0  0
  3 17  1  0  0  0  0
  3 21  1  0  0  0  0
  4 16  1  0  0  0  0
  4 29  1  0  0  0  0
  5 19  1  0  0  0  0
  5 30  1  0  0  0  0
  6  8  1  0  0  0  0
  6  9  1  0  0  0  0
  6 11  2  0  0  0  0
  7  9  1  0  0  0  0
  7 10  2  0  0  0  0
  7 14  1  0  0  0  0
  8 12  2  0  0  0  0
  8 13  1  0  0  0  0
 10 15  1  0  0  0  0
 11 22  1  0  0  0  0
 12 16  1  0  0  0  0
 12 23  1  0  0  0  0
 13 18  2  0  0  0  0
 13 24  1  0  0  0  0
 14 20  2  0  0  0  0
 14 25  1  0  0  0  0
 15 19  2  0  0  0  0
 15 26  1  0  0  0  0
 16 17  2  0  0  0  0
 17 18  1  0  0  0  0
 18 27  1  0  0  0  0
 19 20  1  0  0  0  0
 20 28  1  0  0  0  0
 21 31  1  0  0  0  0
 21 32  1  0  0  0  0
 21 33  1  0  0  0  0
M  END
> <PUBCHEM_COMPOUND_CID>
5280448

> <PUBCHEM_CONFORMER_RMSD>
0.6

> <PUBCHEM_CONFORMER_DIVERSEORDER>
1
4
5
2
6
3

> <PUBCHEM_MMFF94_PARTIAL_CHARGES>
30
1 -0.16
10 0.08
11 -0.07
12 -0.15
13 -0.15
14 -0.15
15 -0.15
16 0.08
17 0.08
18 -0.15
19 0.08
2 -0.57
20 -0.15
21 0.28
22 0.15
23 0.15
24 0.15
25 0.15
26 0.15
27 0.15
28 0.15
29 0.45
3 -0.36
30 0.45
4 -0.53
5 -0.53
6 -0.01
7 0.09
8 0.03
9 0.47

> <PUBCHEM_EFFECTIVE_ROTOR_COUNT>
2

> <PUBCHEM_PHARMACOPHORE_FEATURES>
8
1 1 acceptor
1 2 acceptor
1 3 acceptor
1 4 donor
1 5 donor
6 1 6 7 9 10 11 rings
6 7 10 14 15 19 20 rings
6 8 12 13 16 17 18 rings

> <PUBCHEM_HEAVY_ATOM_COUNT>
21

> <PUBCHEM_ATOM_DEF_STEREO_COUNT>
0

> <PUBCHEM_ATOM_UDEF_STEREO_COUNT>
0

> <PUBCHEM_BOND_DEF_STEREO_COUNT>
0

> <PUBCHEM_BOND_UDEF_STEREO_COUNT>
0

> <PUBCHEM_ISOTOPIC_ATOM_COUNT>
0

> <PUBCHEM_COMPONENT_COUNT>
1

> <PUBCHEM_CACTVS_TAUTO_COUNT>
15

> <PUBCHEM_CONFORMER_ID>
005092C000000001

> <PUBCHEM_MMFF94_ENERGY>
73.7941

> <PUBCHEM_FEATURE_SELFOVERLAP>
40.625

> <PUBCHEM_SHAPE_FINGERPRINT>
10 15 17846205688602548688
11315181 36 18341619225822870472
11524674 6 16917067758825509951
11646440 116 18130518504708528049
11963148 33 18334853974482264259
12107183 9 17101413884156661104
12236239 1 17748548138790068772
12403259 415 18130780149046240288
12788726 201 17894908482254972505
13140716 1 18266179620761086481
13288520 33 18409451384064400069
13533116 47 16950274083947266672
13675066 3 17917429869204728659
13862211 1 18410857702845220287
14386348 63 17917997178486717036
15042514 8 18337956821943643639
15196674 1 18337956817537354485
15788980 27 17312820481190591285
17349148 13 18186519912327364863
17804303 29 18339924917649854521
1813 80 16733267854750361318
18681886 176 18187929517032128748
19141452 34 17704072936675881719
19489759 90 18272652342423455521
200 152 16370721530494930597
20645477 70 14562800028963697352
21033648 29 17203034214665353160
21267235 1 18334864943859165235
21641784 216 14057286325458263566
2297311 6 18412833473041317180
23035841 295 18333450928196484691
23402539 116 18341891913607541799
23557571 272 18271530805613113708
23559900 14 18341334482919353532
26918003 58 16702024192306615159
29717793 49 17968100815547815366
3004659 81 17967533484379598732
335352 9 18409731773079120829
345986 75 17095785647675343248
34797466 226 18200889456631764188
3545911 37 18411139117328287879
4072396 5 18334568032553675907
4340502 62 15339122363937639839
474 4 16807304737691723684
5104073 3 18265622159781235705
5385378 56 18269285569411497915
542803 24 17675926507908126076
59755656 215 18410014295157998182
7495541 125 18131633409193384032

> <PUBCHEM_SHAPE_MULTIPOLES>
402.82
13.35
1.46
1.09
1.44
0.19
-0.21
2.44
-0.71
-1.1
0.06
1.63
-0.1
0.18

> <PUBCHEM_SHAPE_SELFOVERLAP>
893.78

> <PUBCHEM_SHAPE_VOLUME>
214.8

> <PUBCHEM_COORDINATE_TYPE>
2
5
10

$$$$
