# Supplementary material for: Unveiling the molecular mechanisms of stigmasterol on diabetic retinopathy: BNM framework construction and experimental validation
Source: Front Med (Lausanne). 2025 May 9;12:1537139. doi: 10.3389/fmed.2025.1537139 (PMC12098638; doi:10.3389/fmed.2025.1537139)
Supplement: Supplementary file 2 [file Data_Sheet_1.zip › Supplement_Data/Computer Data/ML_Data/Compound/Conformer3D_COMPOUND_CID_72340.sdf]

72340
  -OEChem-02052408173D

 50 54  0     1  0  0  0  0  0999 V2000
   -3.8058   -1.3770    1.5641 O   0  0  0  0  0  0  0  0  0  0  0  0
   -3.4263    2.4020   -1.1138 O   0  0  0  0  0  0  0  0  0  0  0  0
   -4.0802    2.7667    1.0767 O   0  0  0  0  0  0  0  0  0  0  0  0
    0.0054   -1.8024   -0.6863 N   0  0  1  0  0  0  0  0  0  0  0  0
    2.0807    1.2770   -0.1970 N   0  0  0  0  0  0  0  0  0  0  0  0
   -2.4522   -1.5267   -0.5080 C   0  0  1  0  0  0  0  0  0  0  0  0
   -2.2802    0.0123   -0.5322 C   0  0  2  0  0  0  0  0  0  0  0  0
    0.2164   -0.3398   -0.8795 C   0  0  1  0  0  0  0  0  0  0  0  0
   -0.8603    0.4352   -0.1077 C   0  0  0  0  0  0  0  0  0  0  0  0
   -1.2868   -2.2048   -1.2502 C   0  0  0  0  0  0  0  0  0  0  0  0
   -2.6523   -1.9970    0.9574 C   0  0  2  0  0  0  0  0  0  0  0  0
    1.6040    0.0208   -0.4431 C   0  0  0  0  0  0  0  0  0  0  0  0
    1.1141   -2.5969   -1.2579 C   0  0  0  0  0  0  0  0  0  0  0  0
    2.6422   -0.8734   -0.2887 C   0  0  0  0  0  0  0  0  0  0  0  0
    2.4404   -2.3322   -0.5071 C   0  0  0  0  0  0  0  0  0  0  0  0
   -3.3099    0.6443    0.3556 C   0  0  0  0  0  0  0  0  0  0  0  0
    3.7935   -0.1369    0.0995 C   0  0  0  0  0  0  0  0  0  0  0  0
   -2.8736   -3.5027    1.0777 C   0  0  0  0  0  0  0  0  0  0  0  0
   -3.9829   -0.0491    1.2801 C   0  0  0  0  0  0  0  0  0  0  0  0
    3.4141    1.2090    0.1499 C   0  0  0  0  0  0  0  0  0  0  0  0
   -3.6565    2.0553    0.1783 C   0  0  0  0  0  0  0  0  0  0  0  0
    5.1248   -0.4777    0.4121 C   0  0  0  0  0  0  0  0  0  0  0  0
    4.3056    2.2301    0.4980 C   0  0  0  0  0  0  0  0  0  0  0  0
    6.0251    0.5343    0.7635 C   0  0  0  0  0  0  0  0  0  0  0  0
    5.6198    1.8666    0.8050 C   0  0  0  0  0  0  0  0  0  0  0  0
   -3.7192    3.7630   -1.4465 C   0  0  0  0  0  0  0  0  0  0  0  0
   -3.3763   -1.7636   -1.0567 H   0  0  0  0  0  0  0  0  0  0  0  0
   -2.4305    0.3181   -1.5759 H   0  0  0  0  0  0  0  0  0  0  0  0
    0.1366   -0.0953   -1.9488 H   0  0  0  0  0  0  0  0  0  0  0  0
   -0.7220    0.2922    0.9734 H   0  0  0  0  0  0  0  0  0  0  0  0
   -0.7401    1.5123   -0.2849 H   0  0  0  0  0  0  0  0  0  0  0  0
   -1.4057   -3.2923   -1.1980 H   0  0  0  0  0  0  0  0  0  0  0  0
   -1.3343   -1.9468   -2.3171 H   0  0  0  0  0  0  0  0  0  0  0  0
   -1.7824   -1.7352    1.5728 H   0  0  0  0  0  0  0  0  0  0  0  0
    1.2349   -2.3666   -2.3251 H   0  0  0  0  0  0  0  0  0  0  0  0
    0.8953   -3.6690   -1.1803 H   0  0  0  0  0  0  0  0  0  0  0  0
    3.2746   -2.7545   -1.0783 H   0  0  0  0  0  0  0  0  0  0  0  0
    2.4152   -2.8344    0.4679 H   0  0  0  0  0  0  0  0  0  0  0  0
    1.5436    2.1312   -0.2554 H   0  0  0  0  0  0  0  0  0  0  0  0
   -1.9818   -4.0712    0.8013 H   0  0  0  0  0  0  0  0  0  0  0  0
   -3.1364   -3.7688    2.1078 H   0  0  0  0  0  0  0  0  0  0  0  0
   -3.7093   -3.8259    0.4474 H   0  0  0  0  0  0  0  0  0  0  0  0
   -4.7731    0.3545    1.8991 H   0  0  0  0  0  0  0  0  0  0  0  0
    5.4556   -1.5120    0.3833 H   0  0  0  0  0  0  0  0  0  0  0  0
    3.9921    3.2682    0.5301 H   0  0  0  0  0  0  0  0  0  0  0  0
    7.0527    0.2763    1.0059 H   0  0  0  0  0  0  0  0  0  0  0  0
    6.3362    2.6366    1.0799 H   0  0  0  0  0  0  0  0  0  0  0  0
   -3.4944    3.9097   -2.5062 H   0  0  0  0  0  0  0  0  0  0  0  0
   -3.0929    4.4394   -0.8572 H   0  0  0  0  0  0  0  0  0  0  0  0
   -4.7798    3.9739   -1.2794 H   0  0  0  0  0  0  0  0  0  0  0  0
  1 11  1  0  0  0  0
  1 19  1  0  0  0  0
  2 21  1  0  0  0  0
  2 26  1  0  0  0  0
  3 21  2  0  0  0  0
  4  8  1  0  0  0  0
  4 10  1  0  0  0  0
  4 13  1  0  0  0  0
  5 12  1  0  0  0  0
  5 20  1  0  0  0  0
  5 39  1  0  0  0  0
  6  7  1  0  0  0  0
  6 10  1  0  0  0  0
  6 11  1  0  0  0  0
  6 27  1  0  0  0  0
  7  9  1  0  0  0  0
  7 16  1  0  0  0  0
  7 28  1  0  0  0  0
  8  9  1  0  0  0  0
  8 12  1  0  0  0  0
  8 29  1  0  0  0  0
  9 30  1  0  0  0  0
  9 31  1  0  0  0  0
 10 32  1  0  0  0  0
 10 33  1  0  0  0  0
 11 18  1  0  0  0  0
 11 34  1  0  0  0  0
 12 14  2  0  0  0  0
 13 15  1  0  0  0  0
 13 35  1  0  0  0  0
 13 36  1  0  0  0  0
 14 15  1  0  0  0  0
 14 17  1  0  0  0  0
 15 37  1  0  0  0  0
 15 38  1  0  0  0  0
 16 19  2  0  0  0  0
 16 21  1  0  0  0  0
 17 20  1  0  0  0  0
 17 22  2  0  0  0  0
 18 40  1  0  0  0  0
 18 41  1  0  0  0  0
 18 42  1  0  0  0  0
 19 43  1  0  0  0  0
 20 23  2  0  0  0  0
 22 24  1  0  0  0  0
 22 44  1  0  0  0  0
 23 25  1  0  0  0  0
 23 45  1  0  0  0  0
 24 25  2  0  0  0  0
 24 46  1  0  0  0  0
 25 47  1  0  0  0  0
 26 48  1  0  0  0  0
 26 49  1  0  0  0  0
 26 50  1  0  0  0  0
M  END
> <PUBCHEM_COMPOUND_CID>
72340

> <PUBCHEM_CONFORMER_RMSD>
0.6

> <PUBCHEM_CONFORMER_DIVERSEORDER>
1
3
5
4
2
6

> <PUBCHEM_MMFF94_PARTIAL_CHARGES>
28
1 -0.36
10 0.27
11 0.28
12 -0.33
13 0.27
14 -0.18
15 0.18
16 -0.12
19 -0.07
2 -0.43
20 -0.15
21 0.71
22 -0.15
23 -0.15
24 -0.15
25 -0.15
26 0.28
3 -0.57
39 0.27
4 -0.81
43 0.15
44 0.15
45 0.15
46 0.15
47 0.15
5 0.03
7 0.14
8 0.45

> <PUBCHEM_EFFECTIVE_ROTOR_COUNT>
3.2

> <PUBCHEM_PHARMACOPHORE_FEATURES>
10
1 1 acceptor
1 3 acceptor
1 4 cation
1 5 cation
1 5 donor
5 5 12 14 17 20 rings
6 1 6 7 11 16 19 rings
6 17 20 22 23 24 25 rings
6 4 6 7 8 9 10 rings
6 4 8 12 13 14 15 rings

> <PUBCHEM_HEAVY_ATOM_COUNT>
26

> <PUBCHEM_ATOM_DEF_STEREO_COUNT>
4

> <PUBCHEM_ATOM_UDEF_STEREO_COUNT>
0

> <PUBCHEM_BOND_DEF_STEREO_COUNT>
0

> <PUBCHEM_BOND_UDEF_STEREO_COUNT>
0

> <PUBCHEM_ISOTOPIC_ATOM_COUNT>
0

> <PUBCHEM_COMPONENT_COUNT>
1

> <PUBCHEM_CACTVS_TAUTO_COUNT>
1

> <PUBCHEM_CONFORMER_ID>
00011A9400000001

> <PUBCHEM_MMFF94_ENERGY>
57.3513

> <PUBCHEM_FEATURE_SELFOVERLAP>
50.994

> <PUBCHEM_SHAPE_FINGERPRINT>
10319926 262 18334857199970126114
10622 236 13481143482154682001
10670039 82 18194135216404682076
10675989 125 17619906158624839601
1100329 8 16683733481629490684
11370993 144 18336543820420291454
11552529 35 17679866187363338690
12107183 9 18045487630866172922
12390115 104 18201451323704468724
12403259 118 18334570287443401604
12403259 415 18194410996133152517
12422481 6 18337093576730051826
12633257 1 17022907877912625864
12892183 10 18260547870252858834
12930653 34 18410294735084487638
13140716 1 17763747989206295231
13540713 4 18269570363638429175
13583140 156 18412823607538056256
14178342 30 18186810196308769551
14466204 15 18271800251050813456
14790565 3 18266742566567623260
17844677 252 18336830900603870288
17980427 26 17686316700107886463
21033648 144 18340485547909765541
21033648 29 17898015633712147549
21065198 57 18408041801731310306
21065199 12 18409173216038752370
21279426 13 18201444636899279814
21315764 268 18341608273936061504
21401589 2 18339645534380421561
21859007 373 17388809774059353093
22182313 1 18200329752803063638
22956985 138 16457988991293121051
23559900 14 18055355734582649342
3117164 225 18263071125074542106
314194 84 12251908096704476824
335352 9 18271521988989098222
350125 39 18200308964981690461
376196 1 18124307199913576157
4371632 12 16842723262480551585
437795 96 18337371821275346496
5081480 168 16914290328471862612
5104073 3 18336831887797301218
57724786 102 17773045158824601185
633830 44 17131006260365273093
6371380 46 17901104114339675342
7226269 152 17489589000443788920
9862522 239 18343581871358449351
9981440 41 18343298150346217771

> <PUBCHEM_SHAPE_MULTIPOLES>
507.5
11.64
3.86
1.27
11.63
0.81
0.02
6.94
4.16
-4.39
-0.59
-1.12
-0.13
2.09

> <PUBCHEM_SHAPE_SELFOVERLAP>
1120.716

> <PUBCHEM_SHAPE_VOLUME>
269.6

> <PUBCHEM_COORDINATE_TYPE>
2
5
10

$$$$
