# Supplementary material for: Unveiling the molecular mechanisms of stigmasterol on diabetic retinopathy: BNM framework construction and experimental validation
Source: Front Med (Lausanne). 2025 May 9;12:1537139. doi: 10.3389/fmed.2025.1537139 (PMC12098638; doi:10.3389/fmed.2025.1537139)
Supplement: Supplementary file 2 [file Data_Sheet_1.zip › Supplement_Data/Computer Data/ML_Data/Compound/Conformer3D_COMPOUND_CID_73299.sdf]

73299
  -OEChem-02022423173D

 82 86  0     1  0  0  0  0  0999 V2000
   -6.9906    1.2678    0.1300 O   0  0  0  0  0  0  0  0  0  0  0  0
   -5.1383    0.5104   -2.6694 O   0  0  0  0  0  0  0  0  0  0  0  0
    4.2660   -3.0985    0.4449 O   0  0  0  0  0  0  0  0  0  0  0  0
    3.1127   -1.8469    1.9611 O   0  0  0  0  0  0  0  0  0  0  0  0
   -0.5543   -0.8042   -0.0825 C   0  0  2  0  0  0  0  0  0  0  0  0
   -1.2796    0.4359    0.5661 C   0  0  1  0  0  0  0  0  0  0  0  0
   -2.8305    0.2791    0.9053 C   0  0  2  0  0  0  0  0  0  0  0  0
    0.8927   -0.3025   -0.6610 C   0  0  1  0  0  0  0  0  0  0  0  0
   -3.5370   -0.2534   -0.3959 C   0  0  1  0  0  0  0  0  0  0  0  0
   -1.4387   -1.4068   -1.2101 C   0  0  0  0  0  0  0  0  0  0  0  0
   -2.9142   -1.5907   -0.8457 C   0  0  0  0  0  0  0  0  0  0  0  0
    1.6836    0.4046    0.4581 C   0  0  0  0  0  0  0  0  0  0  0  0
   -5.1097   -0.2183   -0.3945 C   0  0  1  0  0  0  0  0  0  0  0  0
    3.2149    0.4552    0.4214 C   0  0  1  0  0  0  0  0  0  0  0  0
   -0.4315    1.0417    1.7080 C   0  0  0  0  0  0  0  0  0  0  0  0
   -3.4080    1.6916    1.2259 C   0  0  0  0  0  0  0  0  0  0  0  0
    1.6820   -1.5008   -1.2700 C   0  0  0  0  0  0  0  0  0  0  0  0
    3.8553   -0.8421   -0.1263 C   0  0  1  0  0  0  0  0  0  0  0  0
   -0.3372   -1.9325    0.9743 C   0  0  0  0  0  0  0  0  0  0  0  0
    3.1865   -1.2663   -1.4447 C   0  0  0  0  0  0  0  0  0  0  0  0
   -5.5709    1.2189   -0.0115 C   0  0  2  0  0  0  0  0  0  0  0  0
    1.0509    0.9982    1.4899 C   0  0  0  0  0  0  0  0  0  0  0  0
   -3.0855   -0.6184    2.1431 C   0  0  0  0  0  0  0  0  0  0  0  0
   -4.9333    1.7520    1.2678 C   0  0  0  0  0  0  0  0  0  0  0  0
    0.7275    0.7454   -1.8054 C   0  0  0  0  0  0  0  0  0  0  0  0
    3.7066    1.7302   -0.3022 C   0  0  0  0  0  0  0  0  0  0  0  0
    5.3838   -0.6998   -0.3019 C   0  0  0  0  0  0  0  0  0  0  0  0
    5.2422    1.8527   -0.3994 C   0  0  0  0  0  0  0  0  0  0  0  0
   -5.6412   -0.4991   -1.8284 C   0  0  0  0  0  0  0  0  0  0  0  0
   -5.7602   -1.2820    0.5129 C   0  0  0  0  0  0  0  0  0  0  0  0
    5.8142    0.5702   -1.0312 C   0  0  0  0  0  0  0  0  0  0  0  0
    3.6871   -1.9558    0.8881 C   0  0  0  0  0  0  0  0  0  0  0  0
    5.5921    3.0512   -1.3034 C   0  0  0  0  0  0  0  0  0  0  0  0
    5.8628    2.1129    0.9864 C   0  0  0  0  0  0  0  0  0  0  0  0
   -1.2790    1.2058   -0.2176 H   0  0  0  0  0  0  0  0  0  0  0  0
   -3.2477    0.4696   -1.1758 H   0  0  0  0  0  0  0  0  0  0  0  0
   -1.0341   -2.3737   -1.5343 H   0  0  0  0  0  0  0  0  0  0  0  0
   -1.4271   -0.7696   -2.0972 H   0  0  0  0  0  0  0  0  0  0  0  0
   -3.4086   -1.9742   -1.7422 H   0  0  0  0  0  0  0  0  0  0  0  0
   -3.0257   -2.3723   -0.0900 H   0  0  0  0  0  0  0  0  0  0  0  0
    3.5543    0.5612    1.4627 H   0  0  0  0  0  0  0  0  0  0  0  0
   -0.6184    0.5381    2.6593 H   0  0  0  0  0  0  0  0  0  0  0  0
   -0.7157    2.0909    1.8506 H   0  0  0  0  0  0  0  0  0  0  0  0
   -3.0649    2.4094    0.4689 H   0  0  0  0  0  0  0  0  0  0  0  0
   -3.0215    2.0508    2.1876 H   0  0  0  0  0  0  0  0  0  0  0  0
    1.2579   -1.7648   -2.2475 H   0  0  0  0  0  0  0  0  0  0  0  0
    1.5778   -2.4010   -0.6621 H   0  0  0  0  0  0  0  0  0  0  0  0
    0.3558   -1.6462    1.7688 H   0  0  0  0  0  0  0  0  0  0  0  0
   -1.2629   -2.2357    1.4584 H   0  0  0  0  0  0  0  0  0  0  0  0
    0.0439   -2.8529    0.5229 H   0  0  0  0  0  0  0  0  0  0  0  0
    3.6342   -2.1898   -1.8340 H   0  0  0  0  0  0  0  0  0  0  0  0
    3.3532   -0.5118   -2.2212 H   0  0  0  0  0  0  0  0  0  0  0  0
   -5.3091    1.9348   -0.8007 H   0  0  0  0  0  0  0  0  0  0  0  0
    1.6408    1.4908    2.2603 H   0  0  0  0  0  0  0  0  0  0  0  0
   -2.2804   -0.5678    2.8777 H   0  0  0  0  0  0  0  0  0  0  0  0
   -3.9802   -0.3260    2.6976 H   0  0  0  0  0  0  0  0  0  0  0  0
   -3.2224   -1.6706    1.8893 H   0  0  0  0  0  0  0  0  0  0  0  0
   -5.3321    1.2228    2.1399 H   0  0  0  0  0  0  0  0  0  0  0  0
   -5.2471    2.7937    1.4156 H   0  0  0  0  0  0  0  0  0  0  0  0
    1.6778    0.9715   -2.2947 H   0  0  0  0  0  0  0  0  0  0  0  0
    0.0829    0.3931   -2.6128 H   0  0  0  0  0  0  0  0  0  0  0  0
    0.3313    1.7018   -1.4503 H   0  0  0  0  0  0  0  0  0  0  0  0
    3.3031    1.7624   -1.3179 H   0  0  0  0  0  0  0  0  0  0  0  0
    3.3016    2.6164    0.2055 H   0  0  0  0  0  0  0  0  0  0  0  0
    5.7899   -1.5582   -0.8541 H   0  0  0  0  0  0  0  0  0  0  0  0
    5.8786   -0.7274    0.6783 H   0  0  0  0  0  0  0  0  0  0  0  0
   -6.7354   -0.4669   -1.8679 H   0  0  0  0  0  0  0  0  0  0  0  0
   -5.3421   -1.4785   -2.2099 H   0  0  0  0  0  0  0  0  0  0  0  0
   -5.6358   -1.0687    1.5747 H   0  0  0  0  0  0  0  0  0  0  0  0
   -6.8417   -1.3422    0.3410 H   0  0  0  0  0  0  0  0  0  0  0  0
   -5.3553   -2.2796    0.3158 H   0  0  0  0  0  0  0  0  0  0  0  0
    6.9106    0.6160   -1.0493 H   0  0  0  0  0  0  0  0  0  0  0  0
    5.4974    0.5006   -2.0797 H   0  0  0  0  0  0  0  0  0  0  0  0
   -7.3812    1.2338   -0.7589 H   0  0  0  0  0  0  0  0  0  0  0  0
    5.1904    3.9854   -0.8947 H   0  0  0  0  0  0  0  0  0  0  0  0
    5.1790    2.9250   -2.3105 H   0  0  0  0  0  0  0  0  0  0  0  0
    6.6772    3.1683   -1.4026 H   0  0  0  0  0  0  0  0  0  0  0  0
    6.9510    2.2220    0.9130 H   0  0  0  0  0  0  0  0  0  0  0  0
    5.6649    1.3055    1.6968 H   0  0  0  0  0  0  0  0  0  0  0  0
    5.4672    3.0364    1.4248 H   0  0  0  0  0  0  0  0  0  0  0  0
   -5.4755    0.3366   -3.5646 H   0  0  0  0  0  0  0  0  0  0  0  0
    4.1676   -3.8322    1.0886 H   0  0  0  0  0  0  0  0  0  0  0  0
  1 21  1  0  0  0  0
  1 74  1  0  0  0  0
  2 29  1  0  0  0  0
  2 81  1  0  0  0  0
  3 32  1  0  0  0  0
  3 82  1  0  0  0  0
  4 32  2  0  0  0  0
  5  6  1  0  0  0  0
  5  8  1  0  0  0  0
  5 10  1  0  0  0  0
  5 19  1  0  0  0  0
  6  7  1  0  0  0  0
  6 15  1  0  0  0  0
  6 35  1  0  0  0  0
  7  9  1  0  0  0  0
  7 16  1  0  0  0  0
  7 23  1  0  0  0  0
  8 12  1  0  0  0  0
  8 17  1  0  0  0  0
  8 25  1  0  0  0  0
  9 11  1  0  0  0  0
  9 13  1  0  0  0  0
  9 36  1  0  0  0  0
 10 11  1  0  0  0  0
 10 37  1  0  0  0  0
 10 38  1  0  0  0  0
 11 39  1  0  0  0  0
 11 40  1  0  0  0  0
 12 14  1  0  0  0  0
 12 22  2  0  0  0  0
 13 21  1  0  0  0  0
 13 29  1  0  0  0  0
 13 30  1  0  0  0  0
 14 18  1  0  0  0  0
 14 26  1  0  0  0  0
 14 41  1  0  0  0  0
 15 22  1  0  0  0  0
 15 42  1  0  0  0  0
 15 43  1  0  0  0  0
 16 24  1  0  0  0  0
 16 44  1  0  0  0  0
 16 45  1  0  0  0  0
 17 20  1  0  0  0  0
 17 46  1  0  0  0  0
 17 47  1  0  0  0  0
 18 20  1  0  0  0  0
 18 27  1  0  0  0  0
 18 32  1  0  0  0  0
 19 48  1  0  0  0  0
 19 49  1  0  0  0  0
 19 50  1  0  0  0  0
 20 51  1  0  0  0  0
 20 52  1  0  0  0  0
 21 24  1  0  0  0  0
 21 53  1  0  0  0  0
 22 54  1  0  0  0  0
 23 55  1  0  0  0  0
 23 56  1  0  0  0  0
 23 57  1  0  0  0  0
 24 58  1  0  0  0  0
 24 59  1  0  0  0  0
 25 60  1  0  0  0  0
 25 61  1  0  0  0  0
 25 62  1  0  0  0  0
 26 28  1  0  0  0  0
 26 63  1  0  0  0  0
 26 64  1  0  0  0  0
 27 31  1  0  0  0  0
 27 65  1  0  0  0  0
 27 66  1  0  0  0  0
 28 31  1  0  0  0  0
 28 33  1  0  0  0  0
 28 34  1  0  0  0  0
 29 67  1  0  0  0  0
 29 68  1  0  0  0  0
 30 69  1  0  0  0  0
 30 70  1  0  0  0  0
 30 71  1  0  0  0  0
 31 72  1  0  0  0  0
 31 73  1  0  0  0  0
 33 75  1  0  0  0  0
 33 76  1  0  0  0  0
 33 77  1  0  0  0  0
 34 78  1  0  0  0  0
 34 79  1  0  0  0  0
 34 80  1  0  0  0  0
M  END
> <PUBCHEM_COMPOUND_CID>
73299

> <PUBCHEM_CONFORMER_RMSD>
0.8

> <PUBCHEM_CONFORMER_DIVERSEORDER>
1
2

> <PUBCHEM_MMFF94_PARTIAL_CHARGES>
17
1 -0.68
12 -0.28
14 0.14
15 0.14
18 0.06
2 -0.68
21 0.28
22 -0.29
29 0.28
3 -0.65
32 0.66
4 -0.57
54 0.15
74 0.4
8 0.14
81 0.4
82 0.5

> <PUBCHEM_EFFECTIVE_ROTOR_COUNT>
4.6

> <PUBCHEM_PHARMACOPHORE_FEATURES>
13
1 1 acceptor
1 1 donor
1 2 acceptor
1 2 donor
1 3 acceptor
1 4 acceptor
3 28 33 34 hydrophobe
3 3 4 32 anion
6 14 18 26 27 28 31 rings
6 5 6 7 9 10 11 rings
6 5 6 8 12 15 22 rings
6 7 9 13 16 21 24 rings
6 8 12 14 17 18 20 rings

> <PUBCHEM_HEAVY_ATOM_COUNT>
34

> <PUBCHEM_ATOM_DEF_STEREO_COUNT>
9

> <PUBCHEM_ATOM_UDEF_STEREO_COUNT>
0

> <PUBCHEM_BOND_DEF_STEREO_COUNT>
0

> <PUBCHEM_BOND_UDEF_STEREO_COUNT>
0

> <PUBCHEM_ISOTOPIC_ATOM_COUNT>
0

> <PUBCHEM_COMPONENT_COUNT>
1

> <PUBCHEM_CACTVS_TAUTO_COUNT>
1

> <PUBCHEM_CONFORMER_ID>
00011E5300000001

> <PUBCHEM_MMFF94_ENERGY>
150.6205

> <PUBCHEM_FEATURE_SELFOVERLAP>
66.108

> <PUBCHEM_SHAPE_FINGERPRINT>
10 15 15647058187181951693
10554248 39 18271233916320012151
10595046 47 18413110567293706793
10906281 52 17560819722645138031
12107183 9 17836651825019030714
12166972 35 17632576075982172369
12236239 1 18411700984654545007
12596602 18 18335142003192907339
12788726 201 17846223215367149232
13533116 47 18041560230865950018
13583140 156 18113908203236666011
14528608 73 17989209265442388124
14790565 3 18202289099613802448
14955137 171 12107770914291021536
15082195 135 17917714647275709904
15183329 4 17847061073841131897
1577012 14 18272367564722532165
15788980 27 18059853944336740867
15840311 113 18334581196655078557
17349148 13 17561079198651639515
17980427 23 18341344339896003221
18222031 100 16559029397989424832
18608769 82 18129384972466068815
18681886 176 17560799948958475224
19319366 153 18341607144829342734
20511986 3 18342448257801041260
21033648 144 18040716974367012103
21033648 29 16515683313113400765
22393880 68 17274536649957528260
23522609 53 17844554208530924513
23559900 14 16128089061172169336
23569914 2 17028482423156795669
2838139 119 18059857281009638060
3004659 81 18273217461277397466
32027 91 17677323888704222850
350125 39 17846503647273591417
3633792 109 18261381235726216559
4058900 60 18342186556738230158
4073 2 18187372081052078259
4098825 35 18334858303834600241
4340502 62 18186800314142675730
474 4 18262525917973644960
5104073 3 18410581664890840635
59755656 215 14908187438610787709
70251023 43 17970627381979570642

> <PUBCHEM_SHAPE_MULTIPOLES>
676.23
15.87
2.49
1.87
4.99
0.04
0.21
5.84
3.28
-2.76
-0.25
0.85
-0.04
-1.59

> <PUBCHEM_SHAPE_SELFOVERLAP>
1439.949

> <PUBCHEM_SHAPE_VOLUME>
371.6

> <PUBCHEM_COORDINATE_TYPE>
2
5
10

$$$$
