# Supplementary material for: Unveiling the molecular mechanisms of stigmasterol on diabetic retinopathy: BNM framework construction and experimental validation
Source: Front Med (Lausanne). 2025 May 9;12:1537139. doi: 10.3389/fmed.2025.1537139 (PMC12098638; doi:10.3389/fmed.2025.1537139)
Supplement: Supplementary file 2 [file Data_Sheet_1.zip › Supplement_Data/Computer Data/ML_Data/Precision_Recall_F1.csv]

Model	Precison	Recall	F1_score	std_Precison	std_Recall	std_F1_score
SVM	0.4531	0.6723	0.451	0.015	0.02	0.01
SVM	0.4602	0.6601	0.4725	0.009	0.011	0.012
SVM	0.4599	0.6988	0.4729	0.012	0.032	0.012
SVM	0.4491	0.7021	0.4896	0.011	0.05	0.027
SVM	0.4512	0.5029	0.4529	0.011	0.121	0.014
SVM	0.4578	0.4981	0.4482	0.012	0.135	0.026
SVM	0.4586	0.5532	0.4703	0.011	0.06	0.001
SVM	0.4514	0.5821	0.4882	0.013	0.031	0.012
SVM	0.4527	0.5168	0.4908	0.012	0.092	0.037
SVM	0.4568	0.6122	0.4661	0.012	0.002	0.007
RF	0.5122	0.328	0.4002	0.003	0.021	0.01
RF	0.5203	0.2578	0.4139	0.011	0.042	0.005
RF	0.5199	0.289	0.4298	0.009	0.002	0.005
RF	0.5174	0.3112	0.4281	0.001	0.012	0.005
RF	0.5198	0.3082	0.4306	0.004	0.001	0.006
RF	0.5165	0.2963	0.3991	0.005	0.001	0.021
RF	0.5027	0.2788	0.3987	0.015	0.021	0.021
RF	0.5145	0.2731	0.4192	0.002	0.031	0.003
RF	0.4871	0.3162	0.4294	0.019	0.018	0.009
RF	0.4772	0.3003	0.4288	0.021	0.002	0.003
XGBoost	0.7532	0.0351	0.477	0.021	0.002	0.001
XGBoost	0.9021	0.0389	0.4799	0.142	0.001	0.001
XGBoost	0.8932	0.0376	0.4692	0.137	0.001	0.002
XGBoost	0.8551	0.0391	0.4725	0.1	0.002	0.001
XGBoost	0.7982	0.0366	0.4716	0.042	0.001	0.001
XGBoost	0.7452	0.0372	0.4782	0.011	0.001	0.001
XGBoost	0.6392	0.0361	0.4776	0.11	0.001	0.001
XGBoost	0.6081	0.0354	0.4763	0.144	0.002	0.001
XGBoost	0.6199	0.0382	0.4772	0.128	0.002	0.001
XGBoost	0.6997	0.0387	0.4782	0.056	0.002	0.001
