# Supplementary material for: Unveiling the molecular mechanisms of stigmasterol on diabetic retinopathy: BNM framework construction and experimental validation
Source: Front Med (Lausanne). 2025 May 9;12:1537139. doi: 10.3389/fmed.2025.1537139 (PMC12098638; doi:10.3389/fmed.2025.1537139)
Supplement: Supplementary file 2 [file Data_Sheet_1.zip › Supplement_Data/Computer Data/ML_Data/Z score.csv]

Name	probability	z_score
Stigmasterol	0.882203	13.0180236
Beta-Sitosterol	0.8822029	13.0180235
Telocinobufagin	0.83657163	12.335554
Calycosin	0.80996007	11.937547
Eriodictyol	0.7540018	11.100625
Tetrahydroalstonine	0.707068	10.398676
Allylestrenol	0.40585023	5.89361
Lucidusculine	0.33294368	4.803207
Exifone	0.18156722	2.5391943
Betulinic Acid	0.15301865	2.112217
Hederagenin	0.1387116	1.8982382
Naltrindole hydrochloride	0.13458903	1.8365802
Palonosetron hydrochloride	0.13386203	1.8257071
Cycloastragenol	0.12713179	1.7250483
Sodium Taurocholate hydrate	0.11791348	1.5871776
Convallotoxin	0.10006533	1.3202376
Cianidanol	0.08816658	1.1422778
Docetaxel	0.08504403	1.0955764
Algestone acetophenide	0.08242359	1.0563847
Daidzein	0.08143907	1.0416601
LDN-214117	0.07735712	0.9806097
2-methoxyestradiol	0.06176468	0.7474064
Methandrostenolone	0.057421144	0.6824438
U-73343	0.056691963	0.67153805
Gestodene	0.053119283	0.6181044
Altrenogest	0.052882772	0.6145671
PD 169316	0.05249699	0.60879725
Fluocinolone acetonide	0.05037394	0.57704455
5-Fluoroindole-2-carboxylic acid	0.046226367	0.5150127
Vancomycin hydrochloride from Streptomyces orientalis	0.04555177	0.5049233
Eupatorin	0.044959582	0.49606645
Vecuronium bromide	0.044834863	0.49420118
1,1-Dimethyl-4-phenyl-piperazinium iodide	0.042839907	0.46436423
YM-26734	0.041587748	0.44563672
Prasterone	0.041370265	0.442384
Nalmefene hydrochloride	0.041227426	0.44024768
VU0420373	0.039478324	0.41408783
3-alpha,21-Dihydroxy-5-alpha-pregnan-20-one	0.039455626	0.41374835
Hydroquinone	0.037050076	0.3777705
Entecavir	0.0369707	0.37658337
Phorbol 12-myristate 13-acetate	0.034057338	0.33301058
G15	0.03386747	0.33017093
Ellipticine	0.033508316	0.32479933
GNF-5	0.033313546	0.32188633
Prifinium Bromide	0.032290008	0.3065781
5alpha-Pregnan-3alpha-ol-20-one	0.0320135	0.30244258
Flosequinan	0.03145594	0.29410365
Angiotensin II (Human) Trifluoroacetic acid salt	0.031120585	0.289088
Decamethonium dibromide	0.030486962	0.27961144
Oxymetholone	0.02978105	0.26905367
Ethinylestradiol	0.02948436	0.26461634
Tyrphostin 51	0.028285798	0.24669044
(+)-Bromocriptine methanesulfonate	0.026672145	0.22255637
Suramin sodium salt	0.026462771	0.21942493
SB 202190	0.026155971	0.21483637
Bergenin	0.025614796	0.20674247
Flumazenil	0.025411693	0.20370483
5-Fluorouracil	0.02520346	0.20059046
Amantadine hydrochloride	0.024257846	0.1864477
Tetraethylammonium chloride	0.022945771	0.16682406
D-609 potassium	0.022790043	0.16449496
Zibotentan	0.021699695	0.14818753
1,8-Dihydroxyanthraquinone	0.02134472	0.14287846
Chicago sky blue 6B	0.021064429	0.13868637
Flopropione	0.020641189	0.13235633
Cepharanthine	0.020414451	0.1289652
Tioxolone	0.019163972	0.11026282
U-74389G maleate	0.019107308	0.109415345
Pirfenidone	0.018662838	0.10276777
Isaxonine	0.01804297	0.093496926
Tacrolimus Monohydrate	0.017482419	0.08511321
Aconitine	0.017482419	0.08511321
Desonide	0.01747161	0.08495155
Navitoclax	0.017156435	0.080237746
Ethacridine lactate	0.016957998	0.07726989
Brimonidine L-tartrate	0.016649527	0.07265635
UK 14,304	0.016649527	0.07265635
Ro 61-8048	0.016370798	0.068487614
Pseudocantharidin C	0.016322011	0.06775796
Sapropterin dihydrochloride	0.016042614	0.06357925
BTO-1	0.016004559	0.06301008
Pimprinine	0.015929705	0.06189055
2,2'-Bipyridyl	0.01578325	0.059700154
1,3,5-tris(4-hydroxyphenyl)-4-propyl-1H-pyrazole	0.015675534	0.058089126
Loteprednol etabonate	0.01559048	0.056817044
Synephrine	0.015544551	0.056130134
Fusidic acid sodium	0.015363553	0.053423084
Dalfampridine	0.01534074	0.053081892
4-Aminopyridine	0.01534074	0.053081892
Beclomethasone	0.015321713	0.05279732
Ampiroxicam	0.015304284	0.052536655
Rasagiline	0.015153384	0.050279763
ABT-418 hydrochloride	0.015023841	0.04834229
(-)-Tetramisole hydrochloride	0.015023841	0.04834229
Oltipraz metabolite M2	0.015023841	0.04834229
1,5-Isoquinolinediol	0.014883176	0.046238493
Paroxypropione	0.014507397	0.04061827
Mebanazine	0.014340367	0.038120143
3,5-Dinitrocatechol	0.014244832	0.036691304
R(-)-Apocodeine hydrochloride	0.014159075	0.035408705
Apomorphine hydrochloride hemihydrate	0.014159075	0.035408705
T0070907	0.014097659	0.034490157
7-Nitroindazole	0.014071371	0.034096994
Roslin 2	0.014037113	0.033584617
N-Methyl-beta-carboline-3-carboxamide	0.013823639	0.03039186
SMER28	0.013823639	0.03039186
Norcantharidin	0.013731778	0.029017972
Bifonazole	0.013512424	0.025737282
Clarithromycin	0.013494264	0.02546568
Acetyl spiramycin	0.013494264	0.02546568
Salinomycin sodium	0.013494264	0.02546568
Amezinium metilsulfate	0.013186243	0.020858865
LE 300	0.013128948	0.020001952
4-Hydroxybenzhydrazide	0.013086898	0.019373043
3,4-Dichloroisocoumarin	0.012608406	0.01221663
Chromocarb	0.012608406	0.01221663
Cyromazine	0.01234136	0.008222637
THIP hydrochloride	0.012190183	0.005961608
Estetrol	0.012034091	0.003627076
2,4-Diamino-6-pyrimidinone	0.01202601	0.003506214
Flumethasone pivalate	0.012019536	0.003409379
Alosetron hydrochloride	0.011947536	0.00233254
Cefsulodin Sodium Salt Hydrate	0.011750368	-0.000616331
IKK-16 dihydrochloride	0.011711324	-0.001200292
Cisatracurium besylate	0.011569928	-0.003315024
Tandospirone	0.011058969	-0.01095703
PD-407824	0.011054803	-0.011019333
Tioguanine	0.011048335	-0.011116071
Tegafur	0.010934326	-0.012821206
Nitroxoline	0.010881163	-0.013616316
Tyrphostin 23	0.01079021	-0.014976625
1,10-Diaminodecane	0.010748327	-0.015603041
TPMPA	0.010617661	-0.017557297
1-Aminobenzotriazole	0.010609849	-0.017674133
ODQ	0.010429824	-0.020366628
Cefpiramide	0.010070098	-0.025746755
Benzamide	0.009891103	-0.028423829
Proflavine hemisulfate	0.009743679	-0.030628724
Lobenzarit disodium	0.009692769	-0.031390153
Cortexolone	0.009674856	-0.03165805
MG 624	0.00965582	-0.03194276
Artenimol	0.009654484	-0.03196275
Anagrelide	0.009603795	-0.032720864
Azatadine maleate	0.009541029	-0.033659596
Mitomycin C	0.009539461	-0.03368305
Protoporphyrin IX disodium	0.00940862	-0.035639927
Furafylline	0.009382232	-0.03603459
Tripamide	0.009315428	-0.03703372
Gemcitabine	0.009219287	-0.038471628
5-fluoro-5'-deoxyuridine	0.009219287	-0.038471628
Ancitabine hydrochloride	0.008880995	-0.04353118
(-)-Scopolamine,n-Butyl-, bromide	0.008795581	-0.04480865
Sorbinil	0.008788787	-0.044910263
SR 142948A	0.008755969	-0.045401093
4-Methylpyrazole hydrochloride	0.008723132	-0.0458922
Ibudilast	0.008723132	-0.0458922
U-62066	0.008615198	-0.047506493
4-Amino-1,8-naphthalimide	0.008565353	-0.048251975
Arotinolol hydrochloride	0.008538112	-0.0486594
Vonoprazan	0.008509855	-0.04908202
Gramicidin	0.00848924	-0.04939034
Cefamandole sodium salt	0.008315405	-0.051990245
Deferiprone	0.008077828	-0.055543482
Racepinephrine hydrochloride	0.008011406	-0.0565369
Donepezil hydrochloride	0.007986646	-0.056907218
S(-)-3PPP hydrochloride	0.007977373	-0.05704591
R(+)-3PPP hydrochloride	0.007977373	-0.05704591
Inosine	0.007968333	-0.05718112
Tiletamine hydrochloride	0.007844565	-0.0590322
Epirubicin hydrochloride	0.007808352	-0.05957381
Anisindione	0.007707713	-0.061078995
5,7-Dichlorokynurenic acid	0.007669725	-0.061647154
Methysergide maleate	0.00763229	-0.062207032
(?)-Nipecotic acid	0.007495926	-0.06424651
Iloperidone	0.007431639	-0.065207995
Cefuroxime axetil	0.007426865	-0.0652794
Phenothiazine	0.007365683	-0.06619446
1,10-Phenanthroline monohydrate	0.007365683	-0.06619446
Ebselen	0.007365683	-0.06619446
6(5H)-Phenanthridinone	0.007365683	-0.06619446
Choline bromide	0.007222927	-0.068329535
Latanoprost	0.007200245	-0.068668775
Ceftezole	0.007138563	-0.06959129
Ramosetron hydrochloride	0.007033935	-0.07115614
MK-801 hydrogen maleate	0.006982051	-0.07193212
(+)-MK-801 hydrogen maleate	0.006982051	-0.07193212
Pyrazinecarboxamide	0.006790771	-0.07479294
Olprinone hydrochloride	0.006763047	-0.07520758
Oxiracetam	0.006750765	-0.07539128
Imperatorin	0.00659024	-0.077792116
Cefprozil	0.006557834	-0.078276776
Ro 41-0960	0.006533373	-0.07864263
Ethenzamide	0.00652014	-0.07884055
17alpha-hydroxyprogesterone	0.006499819	-0.07914447
Carbazochrome	0.006493424	-0.07924011
Histamine dihydrochloride	0.006476428	-0.0794943
Phenolphthalein	0.006472741	-0.07954945
Cefpodoxime proxetil	0.006381015	-0.080921315
3'-Azido-3'-deoxythymidine	0.006301238	-0.08211448
6-Methoxy-1,2,3,4-tetrahydro-9H-pyrido[3,4b] indole	0.006266861	-0.08262862
N-Acetyl-5-hydroxytryptamine	0.00623439	-0.083114274
Stattic	0.006229884	-0.083181664
CX 546	0.006219515	-0.08333674
N-Phenylanthranilic acid	0.006208952	-0.08349472
Timonacic	0.005966592	-0.0871195
TBBz	0.005869493	-0.08857173
Chlorquinaldol	0.005866173	-0.08862139
CBIQ	0.005866173	-0.08862139
3,4-Dihydroxyphenylacetic acid	0.005800505	-0.08960353
MHPG piperazine	0.005799007	-0.08962594
Aminacrine	0.005644678	-0.0919341
Hemicholinium-3	0.005605086	-0.09252625
INDY	0.005574498	-0.09298372
5-Hydroxyindolacetic acid	0.005472757	-0.09450539
Clopidol	0.005414213	-0.09538098
Tolterodine tartrate	0.005406156	-0.095501475
L-703,606 oxalate salt hydrate	0.005377478	-0.09593039
Methoxyverapamil hydrochloride	0.00529033	-0.0972338
S-(4-Nitrobenzyl)-6-thioinosine	0.005198689	-0.09860439
Mizoribine	0.005196675	-0.09863452
5-azacytidine	0.005196675	-0.09863452
Cinacalcet hydrochloride	0.005122081	-0.099750146
Rizatriptan benzoate	0.005052188	-0.10079548
Voglibose	0.005013742	-0.10137049
Galloflavin potassium	0.004943342	-0.10242341
Fasudil Hydrochloride	0.00493069	-0.10261264
CP466722	0.004917902	-0.102803886
Adenosine 3',5'-cyclic monophosphate	0.004912529	-0.102884255
Perifosine	0.004887836	-0.10325357
S15535	0.004887142	-0.10326394
CPCCOEt	0.004837422	-0.10400757
JNJ-40418677	0.004762671	-0.105125554
Alloxazine	0.004756924	-0.105211504
RepSox	0.004727465	-0.1056521
D-ribofuranosylbenzimidazole	0.004698435	-0.106086284
Dimetridazole	0.004682391	-0.10632623
Sobuzoxane	0.004644182	-0.106897704
Prasugrel	0.00461372	-0.10735329
Nevirapine	0.004609178	-0.10742122
Tolonium chloride	0.004609178	-0.10742122
N,N,N',N'-Tetramethylazodicarboxamide	0.004559577	-0.10816306
Adenosine	0.004497285	-0.10909472
Ara-G hydrate	0.004497285	-0.10909472
PNU-282987	0.004464237	-0.10958899
Netilmicin sulfate	0.004446714	-0.10985107
(+)-Butaclamol hydrochloride	0.00444249	-0.10991424
Lomerizine hydrochloride	0.00444164	-0.109926954
SCH-28080	0.004438082	-0.10998016
GW9662	0.004383762	-0.110792585
Frovatriptan succinate	0.004382734	-0.110807955
L-azetidine-2-carboxylic acid	0.004344015	-0.111387044
Emetine dihydrochloride hydrate	0.004332438	-0.111560196
Eletriptan	0.004316614	-0.11179686
SANT-2	0.004283858	-0.11228677
Hydroxylamine hydrochloride	0.004270261	-0.112490125
Tryptamine hydrochloride	0.00425685	-0.1126907
Ebrotidine	0.004240208	-0.1129396
Pemetrexed disodium	0.004207217	-0.11343302
5-Hydroxy-L-tryptophan	0.004192171	-0.11365805
Milnacipran hydrochloride	0.004144931	-0.11436459
Pantoprazole sodium	0.004129491	-0.11459551
Pilsicainide Hydrochloride	0.004099022	-0.1150512
Ro 8-4304	0.004094095	-0.1151249
Estramustine	0.004061682	-0.11560967
Broxyquinoline	0.004037061	-0.1159779
Dichlorisone acetate	0.004033727	-0.11602777
Fiduxosin hydrochloride	0.003980924	-0.1168175
3,7-Dimethyl-1-propargylxanthine	0.00396583	-0.11704324
1,7-Dimethylxanthine	0.00396583	-0.11704324
Verapamil hydrochloride	0.00395629	-0.11718593
(-)-Quinpirole hydrochloride	0.003947864	-0.11731195
Besifloxacin hydrochloride	0.003913284	-0.11782913
Moxifloxacin	0.003913284	-0.11782913
SANT-1	0.003912035	-0.11784781
Mofezolac	0.003807006	-0.11941865
Cefpirome	0.003796922	-0.119569466
Bropirimine	0.003786481	-0.11972562
Orotic acid	0.003772061	-0.11994129
Apratastat	0.003718793	-0.120737985
SB 222200	0.003703252	-0.12097042
SNC80	0.003695152	-0.121091545
SB 269970 hydrochloride	0.003660885	-0.12160406
LP 12 hydrochloride hydrate	0.003655343	-0.12168695
Nitidine chloride	0.003648966	-0.121782325
Artesunate	0.003613077	-0.12231908
Ivabradine hydrochloride	0.003601908	-0.122486115
Topotecan hydrochloride hydrate	0.003550994	-0.123247616
Topotecan	0.003550994	-0.123247616
Tolperisone hydrochloride	0.003518672	-0.12373101
SB-334867	0.003500575	-0.1240017
SP600125	0.003479881	-0.124311194
Pidotimod	0.003458485	-0.12463119
TNP	0.003457604	-0.12464436
Benzarone	0.003447275	-0.12479885
Bithionol	0.003433278	-0.1250082
B-HT 933 dihydrochloride	0.003416568	-0.1252581
p-Benzoquinone	0.003326997	-0.12659775
NF 023	0.003303801	-0.12694468
Amlexanox	0.003263771	-0.12754336
RX 821002 hydrochloride	0.003223906	-0.12813959
Edaravone	0.003213595	-0.12829381
Acetanilide	0.003213595	-0.12829381
Bosentan	0.003210006	-0.12834749
Icilin	0.003204294	-0.12843291
ML396	0.003204294	-0.12843291
AEG 3482	0.003162775	-0.12905388
CYM50769	0.003152971	-0.12920052
Trimipramine maleate	0.003134055	-0.12948342
Brequinar sodium salt hydrate	0.0031301	-0.12954257
8-Cyclopentyl-1,3-dimethylxanthine	0.003125974	-0.12960427
Ezetimibe	0.003111191	-0.12982537
(?)-Epinephrine hydrochloride	0.003083971	-0.1302325
Carmustine	0.003083971	-0.1302325
(+)-Pilocarpine hydrochloride	0.003075437	-0.13036013
Phloretin	0.003060292	-0.13058664
Troxipide	0.003055001	-0.13066576
Ipriflavone	0.00302202	-0.13115904
Ebastine	0.003014478	-0.13127184
Efaroxan hydrochloride	0.003014415	-0.13127278
Tiagabine hydrochloride	0.003008595	-0.13135983
Naratriptan hydrochloride	0.00299737	-0.1315277
cis-Piperidine-2,3-dicarboxylic acid	0.002987089	-0.13168147
(?)-Bay K 8644	0.002922805	-0.13264291
Cresopirine	0.002906273	-0.13289016
Lisuride (S)(-)	0.002877368	-0.13332246
SirReal2	0.002850467	-0.13372482
Methiothepin mesylate	0.002805374	-0.13439924
(?)-AMT hydrochloride	0.002802899	-0.13443625
Buformin	0.002802899	-0.13443625
Methylergonovine maleate	0.002797891	-0.13451116
Clevidipine	0.00275772	-0.13511196
Rimonabant	0.002725218	-0.13559805
AS605240	0.002707143	-0.13586839
Terbinafine	0.002629022	-0.13703679
SC-514	0.002604133	-0.13740903
Piperonyl butoxide	0.002602284	-0.13743669
AIDA	0.002581641	-0.13774543
Mexenone	0.00258082	-0.1377577
Benidipine hydrochloride	0.002576131	-0.13782783
DCEBIO	0.002572417	-0.13788338
Propionylpromazine hydrochloride	0.002488544	-0.1391378
Ecabet sodium	0.002471969	-0.13938569
A-77636 hydrochloride	0.002456568	-0.13961603
L-701,324	0.002428969	-0.14002882
(?) trans-U-50488 methanesulfonate	0.002416713	-0.1402121
(-)-Perillic acid	0.002407194	-0.14035448
Sivelestat sodium salt hydrate	0.002381871	-0.14073321
TFCA	0.002371559	-0.14088744
Normetanephrine hydrochloride	0.002361018	-0.1410451
Montelukast	0.002356041	-0.14111952
Nikethamide	0.002347224	-0.1412514
Vanillic acid diethylamide	0.002347224	-0.1412514
SKF 83959 hydrobromide	0.002343587	-0.14130579
Phenoxypropazine dihydrochloride	0.002342013	-0.14132935
Aminopterin	0.002341328	-0.14133959
alpha-Methyl-4-carboxyphenylglycine	0.002336609	-0.14141016
Sandoz 58-035	0.002319466	-0.14166655
Bisbentiamine	0.002310036	-0.1418076
Amorolfine hydrochloride	0.002290681	-0.14209707
5,5-Diphenylhydantoin	0.002283715	-0.14220126
Adaphostin	0.002270686	-0.14239612
Mephetyl tetrazole	0.002246232	-0.14276186
Ceftibuten	0.002238658	-0.14287513
2,3-Butanedione	0.00222964	-0.14301
Quinine ethyl carbonate	0.002197242	-0.14349456
Lercanidipine hydrochloride hemihydrate	0.002185721	-0.14366686
Tetrabenazine	0.002182448	-0.14371583
MRS 2159	0.002177455	-0.14379048
Olmesartan	0.002171978	-0.14387242
Pergolide methanesulfonate	0.002158048	-0.14408076
Eptifibatide acetate	0.002153821	-0.14414397
CNQX disodium	0.002139669	-0.14435562
JW74	0.002128912	-0.14451651
L-687,384 hydrochloride	0.002121104	-0.1446333
Benztropine mesylate	0.002094824	-0.14502634
Tyrphostin 1	0.002067262	-0.14543857
TMB-8 hydrochloride	0.002040839	-0.14583375
ML 230	0.002040413	-0.14584012
Lometrexol hydrate	0.00203979	-0.14584944
Ethoxzolamide	0.002037622	-0.14588186
NSC405020	0.002030542	-0.14598775
SIB 1893	0.002030542	-0.14598775
Zimelidine dihydrochloride	0.002030542	-0.14598775
Budralazine	0.002030542	-0.14598775
6,7-ADTN hydrobromide	0.002026271	-0.14605163
Midecamycin	0.002019571	-0.14615184
7-Cyclopentyl-5-(4-phenoxy)phenyl-7H-pyrrolo[2,3-d]pyrimidin-4-ylamine	0.001991684	-0.14656892
CYM-5520	0.001984473	-0.14667678
D-Serine	0.001975452	-0.1468117
Acetamide	0.001972881	-0.14685014
Lapatinib	0.001971991	-0.14686345
JS-K	0.001938735	-0.14736085
Ticagrelor	0.001932889	-0.14744827
Fosinopril	0.001931527	-0.14746863
Tolcapone	0.001930536	-0.14748347
1-Deoxynojirimycin hydrochloride	0.001926447	-0.14754462
(+)-Quisqualic acid	0.001921955	-0.14761181
Noscapine hydrchloride	0.001920415	-0.14763483
Kanamycin B	0.001914043	-0.14773013
SKF-89145 hydrobromide	0.001912213	-0.1477575
XCT790	0.001904915	-0.14786665
L-tryptophan	0.001904791	-0.14786851
L-Tryptophan	0.001904791	-0.14786851
9-Amino-1,2,3,4-tetrahydroacridine hydrochloride	0.001892471	-0.14805277
Manidipine Dihydrochloride	0.001883572	-0.14818586
KT185	0.001879826	-0.14824188
Chlormidazole	0.001858959	-0.14855398
ONO-RS-082	0.00184943	-0.1486965
NS5806	0.001820944	-0.14912254
Dihydrocapsaicin	0.001813439	-0.14923479
LP44	0.001799401	-0.14944474
Terutroban	0.001797369	-0.14947513
Nemadipine-A	0.001793867	-0.1495275
O-Methylserotonin hydrochloride	0.001793483	-0.14953324
Desloratadine	0.001791558	-0.14956203
Zofenopril calcium	0.001790351	-0.14958009
Aminobenztropine	0.001777508	-0.14977217
Stiripentol	0.001768217	-0.14991114
Salirasib	0.001768091	-0.14991301
alpha-Lobeline hydrochloride	0.001768091	-0.14991301
Amitriptyline hydrochloride	0.001749059	-0.15019765
Phthalylsulfacetamide	0.001744611	-0.15026419
13-cis-retinoic acid	0.001744342	-0.15026823
CCCI-01	0.001717818	-0.15066491
Sertraline hydrochloride	0.00171276	-0.15074055
SCH-202676 hydrobromide	0.00171276	-0.15074055
Tulobuterol Hydrochloride	0.001710215	-0.1507786
3-MFA	0.001710215	-0.1507786
Tulobuterol hydrochloride	0.001710215	-0.1507786
Sulbenicillin sodium salt	0.001709955	-0.15078251
p-Fluoro-L-phenylalanine	0.001703347	-0.15088134
BIO	0.00169358	-0.15102741
EGTA	0.001692144	-0.15104888
Phenothrin	0.001685825	-0.1511434
Cyclophosphamide	0.001679522	-0.15123767
p-MPPF dihydrochloride	0.001677477	-0.15126824
Quinelorane dihydrochloride	0.001676362	-0.15128493
Barnidipine Hydrochloride	0.001671623	-0.1513558
DBO-83	0.001664074	-0.15146871
Aminoguanidine hydrochloride	0.001664074	-0.15146871
2-(2-Aminoethyl)isothiourea dihydrobromide	0.001664074	-0.15146871
Putrescine dihydrochloride	0.001664074	-0.15146871
Spermidine trihydrochloride	0.001664074	-0.15146871
Cysteamine hydrochloride	0.001664074	-0.15146871
O6-benzylguanine	0.001662588	-0.15149093
AS-252424	0.001652304	-0.15164475
Imiquimod	0.001651118	-0.15166248
Camostat mesylate	0.001621375	-0.15210731
Flupirtine maleate	0.001621375	-0.15210731
Bicalutamide (CDX)	0.001615101	-0.15220116
Mitoxantrone	0.001612967	-0.15223308
TIC10 angular	0.00161235	-0.1522423
Betamipron	0.001610523	-0.15226963
1,3-Dipropyl-7-methylxanthine	0.001596262	-0.15248291
(?)-p-Aminoglutethimide	0.001593891	-0.15251839
IRAK-1/4 Inhibitor I	0.001586813	-0.15262425
Muscarine chloride	0.00158543	-0.15264493
Eperisone HCl	0.001584156	-0.15266398
Exalamide	0.001578372	-0.15275049
Trimebutine	0.001568665	-0.15289567
4-DAMP methiodide	0.001565049	-0.15294975
Bosutinib	0.001561711	-0.15299967
Pinacidil	0.00155415	-0.15311275
1-Phenyl-3-(2-thiazolyl)-2-thiourea	0.00155415	-0.15311275
MK-912	0.001551988	-0.15314509
trans-(?)-ACPD	0.001532574	-0.15343544
ET-18-OCH3	0.001532495	-0.15343663
2,3-Butanedione monoxime	0.001530835	-0.15346147
SR9243	0.001516023	-0.15368299
Dantrolene sodium	0.001514573	-0.15370467
Procaterol hydrochloride	0.001497673	-0.15395744
Alclofenac	0.001480255	-0.15421794
Indinavir sulfate	0.001477161	-0.15426421
3-Isobutyl-1-methylxanthine	0.001476363	-0.15427616
L-732,138	0.001456108	-0.15457909
Esomeprazole magnesium dihydrate	0.001455925	-0.15458182
Indinavir sulfate salt hydrate	0.001455925	-0.15458182
Meloxicam sodium	0.00145383	-0.15461315
Diethylenetriaminepentaacetic acid	0.001448064	-0.1546994
(-)-Isoproterenol hydrochloride	0.001442492	-0.15478273
Trifluperidol hydrochloride	0.001441794	-0.15479317
Oxyphenisatin	0.001441291	-0.1548007
(+)-Hydrastine	0.001430318	-0.1549648
Tegaserod maleate	0.001428434	-0.15499298
Mevastatin	0.001424417	-0.15505306
AC-93253 iodide	0.001419448	-0.15512739
Tienilic acid	0.001413963	-0.15520942
Lomeguatrib	0.001397092	-0.15546174
Kyotorphin acetate salt	0.001391909	-0.15553926
Lasofoxifene tartrate	0.00138545	-0.15563585
Rabeprazole sodium	0.001384215	-0.15565433
Cilnidipine	0.001378309	-0.15574266
Flupirtine	0.001374662	-0.15579721
L-alpha-Methyl DOPA	0.001371527	-0.15584409
3-(3,4-dihydroxyphenyl)-2-methyl-DL-alanine	0.001371527	-0.15584409
S-(-)-Carbidopa	0.001371527	-0.15584409
(6R)-5,6,7,8-Tetrahydro-L-biopterin hydrochloride	0.00136528	-0.15593754
Acetylthiocholine chloride	0.001356853	-0.15606356
4-Hydroxy-3-methoxyphenylacetic acid	0.001347175	-0.1562083
Quinacrine dihydrochloride	0.00133642	-0.15636916
HTH-01-015	0.00133642	-0.15636916
Ufenamate	0.001334339	-0.1564003
N-Oleoylethanolamine	0.001325787	-0.15652819
K114	0.001324771	-0.15654339
Nelfinavir mesylate	0.001324141	-0.15655282
DL-threo-beta-hydroxyaspartic acid	0.001320595	-0.15660584
Etravirine	0.001317204	-0.15665656
BAY 61-3606 hydrochloride hydrate	0.001315247	-0.15668583
KRN633	0.001315247	-0.15668583
Gatifloxacin	0.001315247	-0.15668583
Vandetanib	0.001315247	-0.15668583
(?)-2,3-Dichloro-alpha-methylbenzylamine hydrochloride	0.001310826	-0.15675195
BF-170 hydrochloride	0.001310826	-0.15675195
1-Phenylbiguanide	0.001310826	-0.15675195
Azasetron hydrochloride	0.001306071	-0.15682307
Cytidine 5'-diphosphocholine sodium salt hydrate	0.001300681	-0.15690368
P1,P4-Di(adenosine-5')tetraphosphate triammonium	0.001300681	-0.15690368
Bay 11-7085	0.001291253	-0.15704468
Octopamine hydrochloride	0.00128667	-0.15711324
OBAA	0.00128456	-0.1571448
Lanoconazole	0.001282809	-0.15717098
Triclabendazole	0.001282042	-0.15718246
Ro 11-1464	0.001277717	-0.15724714
Enclomiphene hydrochloride	0.001265882	-0.15742415
Cinepazide maleate	0.001251864	-0.1576338
Ritonavir	0.001245876	-0.15772335
NNC 55-0396	0.001239448	-0.1578195
CGP 55845 hydrochloride	0.001221999	-0.15808046
Cyclandelate	0.00122131	-0.15809076
Bisoprolol hemifumarate salt	0.001220624	-0.15810102
Dapiprazole hydrochloride	0.001210776	-0.15824832
Brefeldin A from Penicillium brefeldianum	0.001187024	-0.15860355
Chloramine-T hydrate	0.001186731	-0.15860794
Thalidomide	0.00118595	-0.15861961
1-(5-Isoquinolinylsulfonyl)-2-methylpiperazine dihydrochloride	0.001165678	-0.15892279
Erdosteine	0.001165259	-0.15892908
Danshensu sodium salt	0.001165259	-0.15892908
Quinidine sulfate	0.001165031	-0.15893249
SR-58611A	0.001163024	-0.1589625
Cefozopran hydrochloride	0.001163024	-0.1589625
6-Nitroso-1,2-benzopyrone	0.001160204	-0.15900467
(R)-Tamsulosin hydrochloride	0.001153725	-0.15910158
Benzoxiquine	0.001147436	-0.15919565
MRS 1523	0.001145271	-0.15922801
1-Aminocyclopropanecarboxylic acid hydrochloride	0.001145021	-0.15923175
2,6-Difluoro-4-[2-(phenylsulfonylamino)ethylthio]phenoxyacetamide	0.001144051	-0.15924627
Rivastigmine	0.001143055	-0.15926117
BAY-678	0.001142263	-0.159273
MKC-733	0.00113931	-0.15931717
Crisaborole	0.001132144	-0.15942435
Acepromazine maleate	0.001127417	-0.15949504
NAN-190 hydrobromide	0.001127146	-0.1594991
R(-)-Me5	0.001124221	-0.15954284
Pyr6	0.001122232	-0.15957259
Doxapram hydrochloride	0.001118551	-0.15962766
Tirofiban hydrochloride monohydrate	0.001115471	-0.1596737
Temocapril	0.001112155	-0.15972331
Imidapril hydrochloride	0.001112155	-0.15972331
1-Allyl-3,7-dimethyl-8-p-sulfophenylxanthine	0.001101197	-0.15988721
8-(p-Sulfophenyl)theophylline	0.001101197	-0.15988721
TCPOBOP	0.001099203	-0.15991703
Fenclofenac	0.001088025	-0.1600842
Perospirone hydrochloride	0.001086302	-0.16010997
Furamidine dihydrochloride	0.001085476	-0.16012232
Cephalexin monohydrate	0.001082072	-0.16017324
Ziprasidone hydrochloride monohydrate	0.001081618	-0.16018002
GSK-650394	0.001081611	-0.16018014
GBR-12909 dihydrochloride	0.001077172	-0.16024652
SCH 58261	0.001060525	-0.16049549
Phenamil methanesulfonate	0.001047715	-0.16068707
8-Bromo-cAMP sodium	0.001045373	-0.1607221
Betaine hydrochloride	0.001040566	-0.16079399
Enocitabine	0.00103511	-0.1608756
Eprobemide	0.001033722	-0.16089638
Aurora-A Inhibitor I	0.001024213	-0.16103858
Propanidid	0.001020054	-0.16110079
Rizatriptan benzoate salt	0.001018524	-0.16112366
Palmitoyl-DL-Carnitine chloride	0.00101442	-0.16118506
(-)-Sulpiride	0.001012593	-0.16121237
U-101958 maleate	0.001008245	-0.16127741
Lofepramine	0.001000147	-0.16139852
BMS-195614	0.00099866	-0.16142076
Chlorpromazine Sulfoxide	0.000996865	-0.16144761
YC-1	0.00099616	-0.16145816
Thimerosal	0.000994603	-0.16148144
Sarpogrelate hydrochloride	0.000994594	-0.16148156
Gemcitabine hydrochloride	0.000994542	-0.16148235
6-Methyl-2-(phenylethynyl)pyridine hydrochloride	0.000990147	-0.16154808
TTNPB	0.000989166	-0.16156276
ML324	0.000989006	-0.16156515
PK 11195	0.000989006	-0.16156515
Flupentixol dihydrochloride cis-(Z)	0.000984296	-0.1616356
cis-(Z)-Flupenthixol dihydrochloride	0.000984296	-0.1616356
DO 897/99	0.000982853	-0.16165718
Clodronate disodium	0.000982071	-0.16166887
Clodronic acid	0.000982071	-0.16166887
Brivudine	0.000972927	-0.16180563
5-hydroxydecanoic acid sodium	0.000971566	-0.16182598
Arbidol hydrochloride	0.00097097	-0.1618349
Lubeluzole dihydrochloride	0.000967276	-0.16189013
IMS2186	0.000965789	-0.16191238
GANT61	0.000962386	-0.16196328
p-Aminoclonidine hydrochloride	0.000961981	-0.16196933
4-Aminobenzamidine dihydrochloride	0.000961981	-0.16196933
N-p-Tosyl-L-phenylalanine chloromethyl ketone	0.000952368	-0.1621131
Metacetamol	0.000949011	-0.16216332
Tripelennamine hydrochloride	0.000947066	-0.16219242
BMS-193885	0.000945257	-0.16221946
AB-MECA	0.000941746	-0.16227198
Methoctramine tetrahydrochloride	0.000940551	-0.16228984
SR-95531	0.000937441	-0.16233636
R(+)-Butylindazone	0.000936836	-0.16234541
Safinamide	0.000934151	-0.16238555
Hippuric acid	0.000931004	-0.16243264
Valganciclovir hydrochloride	0.000927803	-0.16248052
Bromoacetylcholine bromide	0.000916577	-0.16264841
(?)-Chloro-APB hydrobromide	0.00091315	-0.16269967
SKF 38393, N-allyl-, hydrobromide	0.00091315	-0.16269967
Talnetant	0.000912202	-0.16271384
5HPP-33	0.000910098	-0.16274531
Ketanserin tartrate	0.000909681	-0.16275154
Imatinib	0.000907469	-0.16278464
NCS-382	0.000907347	-0.16278645
DFU	0.000905713	-0.16281089
Thyrotropin-Releasing Hormone	0.000900807	-0.16288427
ML-7	0.000898677	-0.16291612
Pravastatin	0.000895866	-0.16295816
Flibanserin	0.000893086	-0.16299975
Befunolol	0.000884155	-0.16313332
(S)-Propranolol hydrochloride	0.000884155	-0.16313332
Propranolol hydrochloride	0.000884155	-0.16313332
FPL 64176	0.00088188	-0.16316733
BW 284c51	0.000878857	-0.16321255
R-(+)-8-Hydroxy-DPAT hydrobromide	0.000869288	-0.16335566
7-Hydroxy-DPAT hydrobromide	0.000869288	-0.16335566
8-Hydroxy-DPAT hydrobromide	0.000869288	-0.16335566
Seratrodast	0.000868129	-0.16337301
Ro 90-7501	0.00086792	-0.16337612
Rufinamide	0.000858986	-0.16350976
SDZ 220-581 hydrochloride	0.000858054	-0.16352369
Empagliflozin	0.000843774	-0.16373725
BMS-189453	0.000842233	-0.16376032
Formoterol fumarate	0.000838803	-0.16381161
MK-677	0.000838803	-0.16381161
Trehalose dihydrate	0.000837031	-0.16383812
Acetyl-beta-methylcholine chloride	0.00083465	-0.16387372
IPA-3	0.000834089	-0.16388212
Sulfacarbamide	0.000826401	-0.1639971
PMEG hydrate	0.000819029	-0.16410735
Trandolapril	0.000817872	-0.16412467
Sparfloxacin	0.00081576	-0.16415624
SID 3712249	0.000810359	-0.16423702
Aurintricarboxylic acid	0.000808925	-0.16425847
Zoledronic acid hydrate	0.000807984	-0.16427255
Risedronic acid monohydrate	0.000807984	-0.16427255
(S)-MAP4 hydrochloride	0.000807984	-0.16427255
Cinaciguat hydrochloride	0.000806106	-0.16430062
GW7647	0.000790405	-0.16453546
Telmisartan	0.000789607	-0.16454738
SBI-0087702	0.000788084	-0.16457018
Levocarnitine	0.000785951	-0.16460209
gamma-Acetylinic GABA	0.000770144	-0.16483848
GABA	0.000770144	-0.16483848
(E)-4-amino-2-butenoic acid	0.000770144	-0.16483848
cis-4-Aminocrotonic acid	0.000770144	-0.16483848
6-Aminohexanoic acid	0.000770144	-0.16483848
Lorcainide hydrochloride	0.000770106	-0.16483906
L-741,626	0.000768961	-0.16485617
Arecaidine propargyl ester hydrobromide	0.000766982	-0.16488579
Mosapride	0.000766974	-0.1648859
RN-9893	0.000763727	-0.16493446
Mexiletene hydrochloride	0.00075766	-0.16502519
ARL 67156 trisodium salt	0.00075339	-0.16508907
Beclamide	0.000744874	-0.16521643
FAUC 213	0.000744874	-0.16521643
(?)-SKF-38393 hydrochloride	0.000744874	-0.16521643
NS8593 hydrochloride	0.000744874	-0.16521643
CCT007093	0.000744874	-0.16521643
Enrofloxacin	0.00074479	-0.16521768
EMPA	0.000742983	-0.16524471
Bendazac	0.000733066	-0.16539304
cDPCP	0.000732185	-0.1654062
Talampicillin hydrochloride	0.000731396	-0.16541801
RU-SKI 43 maleate	0.000731396	-0.16541801
Bromfenac	0.000731295	-0.16541952
Nepafenac	0.000731295	-0.16541952
Anisotropine methyl bromide	0.000728188	-0.16546598
H2L5186303	0.000723394	-0.16553767
HA155	0.000723394	-0.16553767
Paroxetine hydrochloride hemihydrate (MW = 374.83)	0.000721459	-0.16556662
(R)-Duloxetine hydrochloride	0.000721459	-0.16556662
Bay 11-7082	0.000714789	-0.1656664
Pifithrin-mu	0.000714789	-0.1656664
Betaine aldehyde chloride	0.000714169	-0.16567566
Dolasetron mesylate hydrate	0.00071159	-0.16571423
Ro 25-6981 hydrochloride	0.000710338	-0.16573295
Valdecoxib	0.000707457	-0.16577604
1,3-Dipropyl-8-p-sulfophenylxanthine	0.000702828	-0.16584527
Granisetron hydrochloride	0.000702138	-0.16585559
Zanamivir	0.000700802	-0.16587558
S 24795	0.00070046	-0.16588068
Histamine, R(-)-alpha-methyl-, dihydrochloride	0.000696932	-0.16593346
Lomitapide	0.000695105	-0.16596077
SB 205384	0.000694636	-0.16596779
Diatrizoic acid dihydrate	0.000694593	-0.16596843
threo-1-Phenyl-2-decanoylamino-3-morpholino-1-propanol hydrochloride	0.000693778	-0.16598064
Azelaic acid	0.000691349	-0.16601695
Delapril Hydrochloride	0.000689743	-0.16604097
BRL 37344 sodium	0.000687653	-0.16607223
Tiaramide Hydrochloride	0.000677903	-0.16621807
Acetylsalicylic acid	0.000673481	-0.1662842
Gabaculine hydrochloride	0.000666096	-0.16639465
CR 2249	0.000666096	-0.16639465
4-(2-Aminoethyl)benzenesulfonyl fluoride hydrochloride	0.000657157	-0.16652834
Phosphomycin disodium	0.000656227	-0.16654225
Dichlorophen	0.000655904	-0.16654707
Wiskostatin	0.000648489	-0.16665797
SB 216763	0.000648489	-0.16665797
Oxybutynin Chloride	0.000648489	-0.16665797
Tyrphostin AG 538	0.000642416	-0.1667488
ISRIB	0.000641704	-0.16675946
Cypermethrin	0.000640002	-0.16678491
UNC0379 trifluoroacetate salt	0.000638615	-0.16680567
U0126	0.000638221	-0.16681154
Enoximone	0.000638008	-0.16681473
CGP-7930	0.000635327	-0.16685483
Ro 04-6790 dihydrochloride	0.000634656	-0.16686486
GR 55562 dihydrobromide	0.00063091	-0.1669209
Pregabalin	0.000630889	-0.1669212
Atropine methyl bromide	0.000628083	-0.16696317
5-Nitro-2-(3-phenylpropylamino)benzoic acid	0.000627239	-0.1669758
Pirprofen	0.000627239	-0.1669758
Zaltoprofen	0.000627239	-0.1669758
DC_AC50	0.000625823	-0.16699697
KY-05009	0.000623765	-0.16702774
R(-)-N6-(2-Phenylisopropyl)adenosine	0.000620462	-0.16707715
NS-1619	0.00061785	-0.16711621
Retro-2	0.000617307	-0.16712433
Dofetilide	0.000616806	-0.16713184
Metoprolol (+)-tartrate	0.000616806	-0.16713184
SR 59230A oxalate	0.000616806	-0.16713184
Ezatiostat	0.000616806	-0.16713184
KB-R7493	0.000616806	-0.16713184
Dipropyldopamine hydrobromide	0.000613276	-0.16718464
N-Bromoacetamide	0.000613276	-0.16718464
Pyridostigmine bromide	0.000612838	-0.16719118
Nimustine hydrochloride	0.000612172	-0.16720115
L-Histidine hydrochloride	0.000612172	-0.16720115
Clopidogrel	0.000610207	-0.16723053
Succinylcholine chloride	0.000607886	-0.16726525
Tipiracil hydrochloride	0.00060758	-0.16726983
Carazolol	0.00060752	-0.16727072
1-Methylhistamine dihydrochloride	0.000605141	-0.1673063
TDFA trifluoroacetate salt	0.000602177	-0.16735062
N,N-Dihexyl-2-(4-fluorophenyl)indole-3-acetamide	0.000596225	-0.16743964
Ritanserin	0.000596225	-0.16743964
L-3,4-Dihydroxyphenylalanine	0.000595818	-0.16744575
L-Dopa ethyl ester	0.000595818	-0.16744575
N-omega-Methyl-5-hydroxytryptamine oxalate salt	0.000592713	-0.16749217
Rolipram	0.000592172	-0.16750026
Naproxen sodium	0.000589836	-0.16753522
Carbazochrome sodium sulfonate	0.000588853	-0.16754991
Oseltamivir phosphate	0.000586513	-0.16758491
ZD 7114 hydrochloride	0.000582693	-0.16764203
Fusaric acid	0.00058166	-0.16765748
Venlafaxine hydrochloride	0.000572918	-0.16778824
10058-F4	0.000572725	-0.16779111
Nefiracetam	0.000572725	-0.16779111
Arecoline hydrobromide	0.000572725	-0.16779111
Aripiprazole	0.00057272	-0.1677912
WZ4003	0.00057272	-0.1677912
ML240	0.00057272	-0.1677912
AZ191	0.00057272	-0.1677912
Sildenafil	0.000571271	-0.16781285
L2-b	0.000569945	-0.16783269
L-Beta-threo-benzyl-aspartate	0.000565757	-0.16789533
Acetaminosalol	0.000565757	-0.16789533
Cefcapene pivoxil hydrochloride	0.00056236	-0.16794613
A-68930 hydrochloride	0.000560908	-0.16796784
Phenprobamate	0.000554906	-0.16805762
Raltitrexed	0.000552423	-0.16809477
Dilevalol	0.000549214	-0.16814275
R(-)-Isoproterenol (+)-bitartrate	0.000544478	-0.16821358
L-165,041	0.000544473	-0.16821365
Tinoridine hydrochloride	0.000541907	-0.16825204
HEMADO	0.000540817	-0.16826834
Nafamostat Mesylate	0.000537421	-0.16831914
3-Aminopropylphosphonic acid	0.000533949	-0.16837107
S(-)-Timolol maleate	0.000531559	-0.16840678
Indometacin farnesil	0.000531535	-0.16840717
(?)-Norepinephrine (+)bitartrate	0.000528984	-0.16844532
L(-)-Norepinephrine bitartrate	0.000528984	-0.16844532
Doripenem monohydrate	0.000527794	-0.16846313
ATPA	0.000524359	-0.16851449
ABT-737	0.000519219	-0.16859137
Atropine methyl nitrate	0.000516713	-0.16862884
Actarit	0.000516413	-0.16863331
Acedoben	0.000516413	-0.16863331
Oxiglutatione	0.000515236	-0.16865093
Enalaprilat dihydrate	0.000513655	-0.16867457
LY-294,002 hydrochloride	0.000511799	-0.16870233
Nepicastat hydrochloride	0.000510469	-0.16872223
Rivastigmine tartrate	0.000500996	-0.16886391
alpha-Methyl-5-hydroxytryptamine maleate	0.000497414	-0.16891749
BRD3308	0.000493901	-0.16897002
SB-525334	0.000493099	-0.16898201
GW2974	0.00049003	-0.16902791
PRE-084	0.00048528	-0.16909896
Caroverine hydrochloride	0.000482978	-0.16913338
GSK1838705A	0.00048226	-0.16914412
SB 200646 hydrochloride	0.000479923	-0.16917908
JNJ-63533054	0.000479923	-0.16917908
Flurbiprofen axetil	0.000478261	-0.16920394
Clindamycin Phosphate	0.000477053	-0.16922201
Malotilate	0.000475324	-0.16924787
Silodosin	0.000474737	-0.16925664
XL388	0.000474737	-0.16925664
N6-2-(4-Aminophenyl)ethyladenosine	0.000474737	-0.16925664
Oxeladin citrate	0.000473178	-0.16927996
Losartan	0.000470922	-0.16931371
S(+)-Ibuprofen	0.000470237	-0.16932395
Ibufenac	0.000470237	-0.16932395
Ammonium pyrrolidinedithiocarbamate	0.000469237	-0.16933891
N-Acetylprocainamide hydrochloride	0.000469237	-0.16933891
BPTES	0.000468146	-0.16935521
Phosphonoacetic acid	0.000466917	-0.1693736
Disopyramide phosphate	0.000464673	-0.16940716
Leukadherin-1	0.000463455	-0.1694254
Darglitazone sodium salt	0.000463455	-0.1694254
SB 674042	0.000463455	-0.1694254
RS504393	0.000463455	-0.1694254
Aminoguanidine hemisulfate	0.000461796	-0.1694502
Arcaine sulfate	0.000461796	-0.1694502
S-Methylisothiourea hemisulfate	0.000461796	-0.1694502
DL-alpha-Difluoromethylornithine hydrochloride	0.000461796	-0.1694502
Agmatine sulfate	0.000461796	-0.1694502
Valethamate bromide	0.000458352	-0.1695017
Cyclofenil	0.000456189	-0.16953404
Suplatast Tosylate	0.000453733	-0.16957079
Nalidixic acid sodium	0.000453502	-0.16957425
(+/-)-Anisodamine	0.00045053	-0.16961868
SDZ-205,557 hydrochloride	0.000449858	-0.16962874
L-Methionine sulfoximine	0.000449858	-0.16962874
Anisotropine Methylbromide	0.000447479	-0.16966432
(-)-Eseroline fumarate	0.000446661	-0.16967656
L-allylglycine	0.000445044	-0.16970074
L-Mimosine from Koa hoale seeds	0.000445044	-0.16970074
Bunazosin hydrochloride	0.00044034	-0.16977109
Actinonin	0.000431276	-0.16990666
Sulfisomidine	0.000426753	-0.1699743
Benziodarone	0.000423752	-0.1700192
Climbazole	0.00042361	-0.17002131
Lumiracoxib	0.00042361	-0.17002131
KU-55933	0.000421114	-0.17005864
Donitriptan monohydrochloride	0.000421114	-0.17005864
CCT137690	0.000421114	-0.17005864
Fenclozic acid	0.000420684	-0.17006508
BW 723C86	0.000420609	-0.1700662
Cycotiamine	0.000420599	-0.17006634
L-alpha-Methyl-p-tyrosine	0.000419397	-0.17008431
DL-alpha-Methyl-p-tyrosine	0.000419397	-0.17008431
Ibuprofen Piconol	0.000419077	-0.17008911
3-Aminopropionitrile fumarate	0.000416592	-0.17012627
IN-1130	0.000412625	-0.1701856
M-110	0.000412625	-0.1701856
Avanafil	0.000412625	-0.1701856
Pyricarbate	0.000411124	-0.17020805
Metrazoline oxalate	0.000409204	-0.17023677
Amsacrine hydrochloride	0.000406687	-0.1702744
8-(3-Chlorostyryl)caffeine	0.000405384	-0.1702939
Nedocromil	0.000400342	-0.17036931
JW55	0.000400342	-0.17036931
Sofalcone	0.000400342	-0.17036931
Nedocromil sodium	0.000400342	-0.17036931
N-Methyl-D-aspartic acid	0.000399497	-0.17038195
Hopantenate calcium	0.000399497	-0.17038195
L-Glutamic acid, N-phthaloyl-	0.000399497	-0.17038195
KT203	0.000396534	-0.17042626
SR 27897 hydrate	0.000396534	-0.17042626
Irbesartan	0.000396534	-0.17042626
Fenoldopam bromide	0.000395619	-0.17043994
Fenoldopam	0.000395619	-0.17043994
O-(Carboxymethyl)hydroxylamine hemihydrochloride	0.000395115	-0.17044748
5-Aminovaleric acid hydrochloride	0.000395115	-0.17044748
MDL 28170	0.000394197	-0.17046121
SKF-525A hydrochloride	0.000390827	-0.1705116
Abemaciclib	0.000390827	-0.1705116
WWL113	0.000390827	-0.1705116
S(+)-Raclopride L-tartrate	0.000388145	-0.17055172
Fudosteine	0.0003849	-0.17060027
L-Arginine	0.0003849	-0.17060027
NG-Nitro-L-arginine methyl ester hydrochloride	0.0003849	-0.17060027
NG-Nitro-L-arginine	0.0003849	-0.17060027
Azaribine	0.00037816	-0.17070107
(?)-Baclofen	0.000368985	-0.1708383
Quatacaine	0.000368985	-0.1708383
Aminophylline ethylenediamine	0.000365949	-0.1708837
Dolutegravir	0.000364997	-0.17089795
Tetraisopropyl pyrophosphoramide	0.000363674	-0.17091772
Na-p-Tosyl-L-lysine chloromethyl ketone hydrochloride	0.000363674	-0.17091772
Avobenzone	0.000362981	-0.17092809
Antozoline hydrochloride	0.000362981	-0.17092809
alpha-Methyl-DL-tyrosine methyl ester hydrochloride	0.000362718	-0.17093202
L-745,870 hydrochloride	0.000362562	-0.17093435
Cambinol	0.000362562	-0.17093435
GW5074	0.000362562	-0.17093435
DL-Thiorphan	0.000362441	-0.17093617
(?)-2-Amino-4-phosphonobutyric acid	0.000357241	-0.17101392
D(-)-2-Amino-5-phosphonopentanoic acid	0.000357241	-0.17101392
(?)-2-Amino-5-phosphonopentanoic acid	0.000357241	-0.17101392
(?)-2-Amino-3-phosphonopropionic acid	0.000357241	-0.17101392
MCC-555	0.000354592	-0.17105356
Torin2	0.000354592	-0.17105356
GSK2578215A	0.000354592	-0.17105356
6-Hydroxy-DL-DOPA	0.000353418	-0.17107113
L-DOPS	0.000353418	-0.17107113
LDN-27219	0.000352142	-0.17109019
Riboflavine	0.000346431	-0.1711756
3-Nitropropionic acid	0.000345017	-0.17119674
Azoramide	0.000343244	-0.17122328
Benzylhydrochlorothiazide	0.000343083	-0.1712257
Quipazine, 6-nitro-, maleate	0.000342532	-0.17123392
WAY-100635 maleate	0.000342532	-0.17123392
4-Hydroxyphenethylamine hydrochloride	0.000339234	-0.17128326
L-Hyoscyamine	0.000336509	-0.171324
4-Amidinophenylmethanesulfonyl fluoride hydrochloride	0.000335575	-0.17133798
Pantethine	0.000334406	-0.17135546
NO-711 hydrochloride	0.000334391	-0.17135568
SU1498	0.000334391	-0.17135568
Valsartan	0.000334391	-0.17135568
Hexachlorophene	0.000331122	-0.17140457
Atropine sulfate	0.000328582	-0.17144257
K145 hydrochloride	0.000324213	-0.17150791
Etiroxate hydrochloride	0.000322292	-0.17153664
Nitisinone	0.000320787	-0.17155915
D-phenylalanine	0.000320635	-0.17156142
DPO-1	0.000317928	-0.1716019
Repirinast	0.000316867	-0.17161778
Ubenimex	0.000313081	-0.1716744
3-(1H-Imidazol-4-yl)propyl di(p-fluorophenyl)methyl ether hydrochloride	0.000308653	-0.17174062
Clofoctol	0.000305742	-0.17178416
S-Methyl-L-thiocitrulline acetate	0.000305653	-0.1717855
L-Glutamic acid hydrochloride	0.000305653	-0.1717855
NG-Monomethyl-L-arginine acetate	0.000305653	-0.1717855
Acetyl-L-glutamine	0.000305653	-0.1717855
L-Aspartic acid	0.000305653	-0.1717855
S-Nitrosoglutathione	0.000305653	-0.1717855
Glutathione	0.000305653	-0.1717855
L-2-aminoadipic acid	0.000305653	-0.1717855
PF-429242 dihydrochloride	0.000303838	-0.17181264
ANA-12	0.000303386	-0.1718194
SB743921 hydrochloride	0.00029902	-0.1718847
GW9508	0.00029902	-0.1718847
N-Acetyl-L-Cysteine	0.000298388	-0.17189415
S-Nitroso-N-acetylpenicillamine	0.000298388	-0.17189415
2-Phenylaminoadenosine	0.000298115	-0.17189823
R(+)-SCH-23390 hydrochloride	0.000295719	-0.17193407
Yoda1	0.000295719	-0.17193407
Nateglinide	0.000289987	-0.1720198
Bucetin	0.000289961	-0.17202018
SB-366791	0.000277713	-0.17220338
(+)-CP-99994 dihydrochloride	0.000277392	-0.17220816
AMG 9810	0.0002734	-0.17226787
Felbamate	0.000273308	-0.17226925
S-(+)-Fluoxetine hydrochloride	0.000273308	-0.17226925
CYM50358	0.000272993	-0.17227396
Rosiglitazone hydrochloride	0.000272993	-0.17227396
1-Amino-1-cyclohexanecarboxylic acid hydrochloride	0.00026498	-0.17239381
CID2858522	0.000257085	-0.17251189
Benazoline oxalate	0.000256308	-0.17252351
R(+)-IAA-94	0.000256308	-0.17252351
Cephradine monohydrate	0.000255063	-0.17254212
DL-Homatropine hydrobromide	0.000249	-0.1726328
Epalrestat	0.000249	-0.1726328
S(-)-Atenolol	0.000246508	-0.17267008
(?)-Atenolol	0.000246508	-0.17267008
Fipronil	0.000245427	-0.17268623
Benactyzine hydrochloride	0.000242789	-0.17272569
E-64	0.0002407	-0.17275694
Phenserine	0.000233568	-0.17286362
Rufloxacin	0.000232827	-0.17287469
Moguisteine	0.000229194	-0.17292903
L-Glutamine	0.000228289	-0.17294255
Atreleuton	0.000222659	-0.17302676
SC 19220	0.000222659	-0.17302676
Prosultiamine	0.000213261	-0.17316733
3-Iodo-L-tyrosine	0.000213189	-0.1731684
Moxisylyte hydrochloride	0.000210121	-0.1732143
Gardiquimod	0.000199201	-0.17337762
Cyclacillin	0.000196093	-0.1734241
loxoprofen	0.000191431	-0.17349382
BIA 2-093	0.000190502	-0.1735077
YM 976	0.000190502	-0.1735077
CCG-50014	0.00018776	-0.17354873
GSK137647A	0.00018776	-0.17354873
CGP-13501	0.000186656	-0.17356524
Alaproclate hydrochloride	0.000179774	-0.17366816
Feprazone	0.000160642	-0.17395431
8-Cyclopentyl-1,3-dipropylxanthine	0.000146674	-0.1741632
