# Supplementary material for: Unveiling the molecular mechanisms of stigmasterol on diabetic retinopathy: BNM framework construction and experimental validation
Source: Front Med (Lausanne). 2025 May 9;12:1537139. doi: 10.3389/fmed.2025.1537139 (PMC12098638; doi:10.3389/fmed.2025.1537139)
Supplement: Supplementary file 2 [file Data_Sheet_1.zip › Supplement_Data/Computer Data/ML_Data/list_train_compound.csv]

Name	DR	Library	Source	SMILES	BalabanJ	BertzCT	Chi0	Chi0n	Chi0v	Chi1	Chi1n	Chi1v	Chi2n	Chi2v	Chi3n	Chi3v	Chi4n	Chi4v	EState_VSA1	EState_VSA10	EState_VSA11	EState_VSA2	EState_VSA3	EState_VSA4	EState_VSA5	EState_VSA6	EState_VSA7	EState_VSA8	EState_VSA9	ExactMolWt	FpDensityMorgan1	FpDensityMorgan2	FpDensityMorgan3	FractionCSP3	HallKierAlpha	HeavyAtomCount	HeavyAtomMolWt	Ipc	Kappa1	Kappa2	Kappa3	LabuteASA	MaxAbsEStateIndex	MaxAbsPartialCharge	MaxEStateIndex	MaxPartialCharge	MinAbsEStateIndex	MinAbsPartialCharge	MinEStateIndex
(-)-Eseroline fumarate	0	LOPAC	Not identified	OC(=O)\\C=C/C(O)=O.CN1CC[C@]2(C)C1N(C)C1=C2C=C(O)C=C1	2.24E-07	671.5585168	18.06854962	13.93087974	13.93087974	11.16342691	7.570674217	7.570674217	6.34390932	6.34390932	4.681982864	4.681982864	3.706599229	3.706599229	11.93861058	14.69560176	0	5.414990469	24.06732766	12.96557803	11.25083777	6.066367068	12.13273414	30.81890063	10.21305479	334.1528718	1.208333333	1.791666667	2.333333333	0.411764706	-2.54	24	312.196	173931.8654	17.80825938	6.52470311	3.208834856	139.975745	9.650842782	0.507953304	9.650842782	0.328065864	0.164259259	0.328065864	-1.257037037
(-)-Isoproterenol hydrochloride	0	LOPAC	Not identified	Cl.[H][C@](O)(CNC(C)C)C1=CC=C(O)C(O)=C1	2.25E-06	331.0057556	11.42228525	9.343747204	10.16024379	7.002907755	4.937298846	4.937298846	3.826898328	3.826898328	2.103692352	2.103692352	1.212914294	1.212914294	6.103966388	10.21305479	0	23.90605683	18.15004873	0	12.13273414	6.066367068	13.8474744	5.316788604	5.106527395	247.0975211	1.1875	1.8125	2.3125	0.454545455	-0.97	16	229.578	1870.116015	15.03	6.57762221	4.263802943	101.3417704	9.729490741	0.504259875	9.729490741	0.157261456	0	0.157261456	-0.681574074
(-)-Perillic acid	0	LOPAC	Not identified	CC(=C)C1CCC(=CC1)C(O)=O	2.58716045	238.2231344	9.137828202	7.338589549	7.338589549	5.609060905	4.186932865	4.186932865	3.352168608	3.352168608	2.382529852	2.382529852	1.475991025	1.475991025	5.969305288	4.794537184	0	0	17.9118322	18.41474778	0	0	12.99975731	6.578935684	5.106527395	166.0993797	1.75	2.416666667	2.75	0.5	-1.05	12	152.108	473.9553411	9.041324201	3.566044563	1.968873835	72.59444869	10.54016298	0.47788217	10.54016298	0.330729185	0.493611111	0.330729185	-0.768365457
(-)-Quinpirole hydrochloride	0	LOPAC	Not identified	Cl.[H][C@]12CCCN(CCC)[C@]1([H])CC1=CNN=C1C2	1.08E-06	361.3014775	10.95781916	10.48447376	11.30097034	7.881341395	6.637510054	6.637510054	5.271045677	5.271045677	4.237778506	4.237778506	3.481984181	3.481984181	0	0	0	12.40703316	0	11.95974688	56.45100041	0	0	28.21785412	0	255.1502254	1.470588235	2.352941176	3.176470588	0.769230769	-0.54	17	233.617	9845.148794	12.90506901	5.402977638	2.35868021	109.3793508	4.375294706	0.299777683	4.375294706	0.065748825	0	0.065748825	0
(-)-Scopolamine,n-Butyl-, bromide	0	LOPAC	Not identified	[Br-].[H][C@](CO)(C(=O)OC1CC2C3OC3C(C1)[N+]2(C)CCCC)C1=CC=CC=C1	2.10E-06	636.8415093	18.31119031	16.09063018	17.67662672	12.57986535	9.947804084	9.947804084	8.300157949	8.300157949	6.789281556	6.789281556	5.231815086	5.231815086	5.917906046	9.901064579	0	35.66160449	24.29161443	22.8881256	19.38639965	0	30.33183534	13.97140918	9.473725908	439.1358205	1.259259259	1.888888889	2.444444444	0.666666667	-0.95	27	410.138	1595784.241	20.7757857	8.194187388	3.690825956	171.553395	12.68424622	1	12.68424622	0.315555895	0	0.315555895	-0.594880653
(-)-Sulpiride	0	LOPAC	Not identified	[H][C@@]1(CNC(=O)C2=C(OC)C=CC(=C2)S(N)(=O)=O)CCCN1CC	2.142929257	675.2996041	17.03516943	13.4107403	14.22723688	10.86272187	7.595501366	9.141820844	5.541765896	7.103188954	4.147598674	5.058598274	2.889874442	3.429711912	10.02329115	13.21233417	0	16.3661147	18.33610907	25.93115606	25.30889875	0	0	17.14043553	9.875836691	341.1409272	1.47826087	2.217391304	2.826086957	0.533333333	-1.64	23	318.249	143168.9994	17.70978127	7.287380627	4.213284758	136.3954808	12.41001937	0.495922992	12.41001937	0.254644971	0.111573051	0.254644971	-3.870932951
(-)-Tetramisole hydrochloride	0	LOPAC	Not identified	Cl.[H][C@@]1(CN2CCSC2=N1)C1=CC=CC=C1	8.53E-07	366.1104878	9.380468889	8.296345731	9.929338892	6.93265299	4.938274325	5.923872884	3.632632269	4.694704066	2.706832402	3.715337768	1.96037497	3.004795491	0	0	0	12.40703316	6.041840829	6.544756406	23.02871327	0	11.76188495	35.23174507	4.992404733	240.0487971	1.266666667	2.066666667	2.8	0.363636364	-0.67	15	227.655	4244.963988	10.83483194	4.454250031	1.989142255	100.1758108	4.725833333	0.348132813	4.725833333	0.159538803	0	0.159538803	0
7-Hydroxy-DPAT hydrobromide	0	LOPAC	Not identified	Br.CCCN(CCC)C1CCC2=C(C1)C=C(O)C=C2	1.80E-06	388.3353649	12.95781916	12.06182403	13.77489608	8.740713403	7.290112016	7.290112016	5.385604824	5.385604824	3.93032445	3.93032445	3.087320217	3.087320217	0	5.106527395	0	16.98145085	11.79135266	12.84164325	43.47888066	0	12.13273414	24.8137512	0	327.1197766	1.157894737	1.842105263	2.473684211	0.625	-0.54	19	302.086	13985.46573	16.51417118	7.906622349	4.216438614	127.1417626	9.606224017	0.507956027	9.606224017	0.115371279	0	0.115371279	0
8-Hydroxy-DPAT hydrobromide	0	LOPAC	Not identified	Br.CCCN(CCC)C1CCC2=C(C1)C(O)=CC=C2	1.80E-06	388.3353649	12.95781916	12.06182403	13.77489608	8.757550155	7.29609508	7.29609508	5.347407184	5.347407184	3.972997748	3.972997748	3.113835439	3.113835439	0	5.106527395	0	16.98145085	11.79135266	12.84164325	43.47888066	0	12.13273414	24.8137512	0	327.1197766	1.210526316	1.894736842	2.526315789	0.625	-0.54	19	302.086	14498.2159	16.51417118	7.906622349	3.960647463	127.1417626	9.997184272	0.507664383	9.997184272	0.118598348	0	0.118598348	0
(?)-Epinephrine hydrochloride	0	LOPAC	Not identified	Cl.CNCC(O)C1=CC(O)=C(O)C=C1	1.69E-06	293.3855977	9.844934983	7.766396935	8.582893516	6.147065708	3.993923173	3.993923173	2.821627034	2.821627034	1.781717076	1.781717076	1.058931007	1.058931007	6.103966388	5.106527395	0	23.90605683	12.1082079	0	12.13273414	13.11403905	0	5.316788604	10.21305479	219.066221	1.285714286	1.928571429	2.428571429	0.333333333	-0.97	14	205.556	795.6618715	13.03	5.695732802	3.064077896	88.61188616	9.480601852	0.504259875	9.480601852	0.157261456	0	0.157261456	-0.669907407
(+)-CP-99994 dihydrochloride	0	LOPAC	Not identified	Cl.Cl.COC1=CC=CC=C1CN[C@H]1CCCN[C@H]1C1=CC=CC=C1	1.44E-06	594.930476	15.20045984	13.90402496	15.53701812	10.8813414	8.018673507	8.018673507	5.783947922	5.783947922	4.364438547	4.364438547	3.208972469	3.208972469	0	0	0	24.81406632	12.08368166	18.83902465	23.96854623	7.109797541	12.13273414	53.09814669	4.736862954	368.1422188	1.041666667	1.75	2.5	0.368421053	-1.26	24	343.128	177691.4985	20.78397537	10.57292412	5.117375943	156.5567171	5.441068825	0.496426068	5.441068825	0.122844995	0	0.122844995	0
(+)-Hydrastine	0	LOPAC	Not identified	[H][C@]1(OC(=O)C2=C(OC)C(OC)=CC=C12)[C@@]1([H])N(C)CCC2=CC3=C(OCO3)C=C12	1.633963267	971.8535482	19.4134846	15.9821253	15.9821253	13.6177235	9.205555367	9.205555367	7.170935608	7.170935608	5.771032792	5.771032792	4.421244002	4.421244002	12.07327168	4.794537184	0	12.83478314	17.06247516	35.59150468	12.67324903	7.109797541	31.31314026	4.899909731	23.68431477	383.1368874	1.071428571	1.857142857	2.607142857	0.380952381	-2.93	28	362.232	4826094.921	17.18764801	6.306612731	2.355447066	162.2445648	12.7513454	0.492840482	12.7513454	0.342686652	0.12356387	0.342686652	-0.438215231
(+)-MK-801 hydrogen maleate	0	LOPAC	Not identified	OC(=O)\\C=C/C(O)=O.C[C@]12N[C@H](CC3=C1C=CC=C3)C1=C2C=CC=C1	1.97E-07	829.2795877	18.02673326	13.76888351	13.76888351	11.91453935	8.009997977	8.009997977	6.280253743	6.280253743	4.686351571	4.686351571	3.692576242	3.692576242	11.93861058	9.589074368	0	5.538925252	18.19388104	6.420821623	22.25380597	0	0	60.77146235	10.21305479	337.1314081	1	1.56	2.2	0.2	-2.92	25	318.223	474549.1281	16.92105032	6.529275077	3.185798028	145.1739739	9.553611111	0.47807075	9.553611111	0.328065864	0.010023148	0.328065864	-1.257037037
(+)-Pilocarpine hydrochloride	0	LOPAC	Not identified	Cl.[H][C@]1(CC2=CN=CN2C)COC(=O)[C@@]1([H])CC	1.28E-06	364.6214652	10.83649881	9.549893483	10.36639006	7.219545353	5.338429133	5.338429133	4.104868294	4.104868294	3.139072244	3.139072244	2.155921076	2.155921076	0	4.794537184	0	24.2942445	12.52478801	18.53557124	0	6.327320075	24.7353524	4.983978521	4.736862954	244.0978555	1.625	2.375	2.9375	0.636363636	-1.03	16	227.586	4051.762157	13.03680027	5.344160557	2.375436056	101.4120494	11.3844983	0.465124904	11.3844983	0.308854678	0	0.308854678	-0.037344104
(+)-Quisqualic acid	0	LOPAC	Not identified	[H][C@](N)(CN1OC(=O)NC1=O)C(O)=O	2.860552953	412.2946158	10.00807169	6.389227672	6.389227672	6.002907755	3.292768887	3.292768887	2.314702483	2.314702483	1.308333881	1.308333881	0.690941648	0.690941648	23.45695234	14.38361155	0	6.544756406	4.739784384	0	0	4.983978521	0	4.523094937	10.84019487	189.0385703	1.692307692	2.307692308	2.692307692	0.4	-1.83	13	182.071	751.339434	9.259525515	3.270691516	2.056151976	70.53987323	10.76327853	0.480034128	10.76327853	0.439535311	0.382037037	0.439535311	-1.281713908
(6R)-5,6,7,8-Tetrahydro-L-biopterin hydrochloride	0	LOPAC	Not identified	Cl.[H][C@@]1(CNC2=C(N1)C(=O)NC(N)=N2)C(O)C(C)O	1.62E-06	477.7611787	12.57698579	9.674645225	10.49114181	7.986071003	5.250904406	5.250904406	4.037702141	4.037702141	2.663382264	2.663382264	1.737868132	1.737868132	23.8090405	15.00759197	0	24.04275872	12.36261918	0	6.9237372	0	0	20.60153425	5.733667477	277.0941671	1.5	2.166666667	2.777777778	0.555555556	-1.51	18	261.584	6417.244855	14.55064281	5.422638066	2.659175272	109.0322764	11.60049887	0.39063925	11.60049887	0.277390036	0	0.277390036	-0.97907124
(E)-4-amino-2-butenoic acid	0	LOPAC	Not identified	NC\\C=C\\C(O)=O	3.264167283	87.69058447	5.698670613	3.794619475	3.794619475	3.27005561	1.866235992	1.866235992	0.976308855	0.976308855	0.396510875	0.396510875	0.168858532	0.168858532	5.969305288	4.794537184	0	6.544756406	0	6.076020107	6.076020107	0	0	0	10.84019487	101.0476785	1.857142857	2.428571429	2.571428571	0.25	-0.83	7	94.049	29.01955001	6.17	3.363423598	5.17	41.44012089	9.615833333	0.478081421	9.615833333	0.327524165	0.284027778	0.327524165	-0.953287037
(S)-MAP4 hydrochloride	0	LOPAC	Not identified	Cl.CC(C)(CCP(O)(O)=O)C(O)=O	0	221.0645009	9.991563832	7.427812816	9.138736588	5.150482454	3.430086285	5.227690189	3.327327031	5.103909012	1.60704716	2.413228144	0.532084779	1.382388867	18.98005808	9.359585469	0	24.98976481	0	0	13.8474744	0	0	0	14.8933506	232.0267379	1.384615385	1.769230769	2	0.833333333	-0.09	13	218.488	191.1718516	15.3850979	4.957629273	7.017890472	82.72421863	10.48496756	0.480836732	10.48496756	0.325099328	0	0.325099328	-4.065185185
(S)-Propranolol hydrochloride	0	LOPAC	Not identified	Cl.[H][C@](O)(CNC(C)C)COC1=CC=CC2=CC=CC=C12	2.00E-06	525.3707286	13.66492594	11.87407616	12.69057274	9.164703798	6.685791019	6.685791019	5.005061211	5.005061211	2.942578642	2.942578642	1.938193268	1.938193268	6.103966388	5.106527395	0	12.40703316	19.1934792	16.52196026	0	0	30.33183534	31.29699714	4.736862954	295.1339066	1.1	1.8	2.55	0.375	-1.29	20	273.634	22327.72709	16.76344735	8.098898761	4.672222498	125.9134548	9.843953767	0.490195023	9.843953767	0.126758692	0	0.126758692	-0.498732993
1-(5-Isoquinolinylsulfonyl)-2-methylpiperazine dihydrochloride	0	LOPAC	Not identified	Cl.CC1CNCCN1S(=O)(=O)C1=CC=CC2=CN=CC=C12	1.61E-06	730.581469	14.16492594	11.69019258	13.32318574	9.604190281	6.658261979	8.098325308	5.021861172	6.880837658	3.667705996	5.739438766	2.623572453	4.470530677	10.02329115	8.417796984	0	18.44887399	24.52975269	10.77244843	0	34.89800434	12.99010427	10.30076712	0	327.0808255	1.333333333	2.142857143	2.904761905	0.357142857	-1.21	21	309.693	45916.57365	16.16554593	6.272769056	2.892967797	130.37516	12.88936413	0.313834615	12.88936413	0.243521065	0	0.243521065	-3.472268519
1,10-Phenanthroline monohydrate	0	LOPAC	Not identified	C1=CC2=CC=C3C=CC=NC3=C2N=C1	2.610318687	547.2925175	9.380468889	7.513229345	7.513229345	6.949489743	4.53497858	4.53497858	3.215805331	3.215805331	2.34459704	2.34459704	1.679740262	1.679740262	0	0	0	0	0	21.80584986	0	12.39368714	12.13273414	34.23342532	0	180.0687483	0.642857143	1.142857143	1.642857143	0	-1.96	14	172.146	3408.807763	7.444412302	2.77102896	0.97292049	81.23402814	4.346851852	0.253960355	4.346851852	0.096401256	0.977407407	0.096401256	0.977407407
1,3,5-tris(4-hydroxyphenyl)-4-propyl-1H-pyrazole	0	LOPAC	Not identified	CCCC1=C(N(N=C1C1=CC=C(O)C=C1)C1=CC=C(O)C=C1)C1=CC=C(O)C=C1	1.993598863	1112.761961	20.38010441	16.07848477	16.07848477	14.06288195	9.566402573	9.566402573	6.947716213	6.947716213	4.859259565	4.859259565	3.484893855	3.484893855	0	15.31958218	0	17.2485355	0	46.60723999	0	36.39820241	41.08000535	6.9237372	5.098681808	386.1630426	0.689655172	1.172413793	1.689655172	0.125	-3.73	29	364.275	5513539.056	18.62486689	7.716024628	3.669913636	168.6874468	9.728438017	0.50796623	9.728438017	0.115230092	0.194101165	0.115230092	0.194101165
1,5-Isoquinolinediol	0	LOPAC	Not identified	OC1=CC=CC2=C1C=CN=C2O	2.943372852	384.5480912	8.552041764	6.228392132	6.228392132	5.7876937	3.545044687	3.545044687	2.506818211	2.506818211	1.762035587	1.762035587	1.175112111	1.175112111	0	10.21305479	0	11.62950017	10.77244843	0	6.196843572	24.26546827	0	4.983978521	0	161.0476785	1	1.833333333	2.583333333	0	-1.77	12	154.104	737.3361792	6.910659948	2.373363898	0.870557586	68.92118314	9.356759259	0.507306995	9.356759259	0.218455264	0.052407407	0.218455264	-0.052407407
13-cis-retinoic acid	0	LOPAC	Not identified	C\\C(\\C=C\\C1=C(C)CCCC1(C)C)=C/C=C/C(/C)=C\\C(O)=O	2.791584958	566.5146644	16.75071238	14.44088384	14.44088384	10.22005124	7.866888532	7.866888532	6.761167951	6.761167951	4.124738346	4.124738346	2.875233638	2.875233638	5.969305288	4.794537184	0	5.414990469	0	11.14620906	36.48469404	12.99975731	12.15204021	39.84698901	5.106527395	300.2089301	1.181818182	1.863636364	2.454545455	0.45	-1.83	22	272.218	40499.07326	18.21957858	7.975506504	5.884978727	134.1750607	10.53400527	0.478066745	10.53400527	0.328068806	0.259688494	0.328068806	-0.912324396
17alpha-hydroxyprogesterone	0	LOPAC	Not identified	[H][C@@]12CC[C@](O)(C(C)=O)[C@@]1(C)CC[C@@]1([H])[C@@]2([H])CCC2=CC(=O)CC[C@]12C	1.697582898	634.9951151	17.32806265	15.2299655	15.2299655	11.22181622	9.695734118	9.695734118	9.380149132	9.380149132	8.695990943	8.695990943	7.153612794	7.153612794	5.601050811	14.69560176	0	16.61322589	36.37860633	38.52492974	5.57310453	6.9237372	6.076020107	13.8474744	0	330.2194948	1.083333333	1.791666667	2.5	0.80952381	-0.96	24	300.228	291351.4896	16.50531037	5.030468577	1.880066273	144.4424436	12.21847742	0.38150605	12.21847742	0.16134532	0.044611931	0.16134532	-1.122828746
1-Methylhistamine dihydrochloride	0	LOPAC	Not identified	Cl.CN1C=NC(CCN)=C1	8.10E-07	184.8735387	6.690234444	5.948939851	6.765436432	4.325698503	2.995893878	2.995893878	2.069150529	2.069150529	1.158830137	1.158830137	0.743935771	0.743935771	0	0	0	12.40703316	6.544756406	12.11474962	0	6.327320075	17.8116152	4.983978521	5.733667477	161.0719751	1.7	2.4	2.8	0.5	-0.54	10	149.54	147.2798185	9.46	4.303131807	2.3704709	66.6579933	5.320538549	0.340272633	5.320538549	0.094627145	0	0.094627145	0
1-Phenyl-3-(2-thiazolyl)-2-thiourea	0	LOPAC	Not identified	S=C(NC1=NC=CS1)NC1=CC=CC=C1	1.93519461	425.1928551	10.5102254	7.805162061	9.438155223	7.343336593	4.369773174	5.657674276	2.78240665	4.085221059	1.68444103	2.577095776	1.066123298	1.878572934	0	0	0	0	5.112436885	10.81894475	11.33678588	6.196843572	35.71189811	15.61755573	12.21787344	235.0237893	1.2	2	2.666666667	0	-1.46	15	226.265	4702.03512	10.07128589	4.858360023	3.002530034	97.17195531	5.12845805	0.33243506	5.12845805	0.188340893	0.551990741	0.188340893	0.551990741
1-Phenylbiguanide	0	LOPAC	Not identified	NC(=N)NC(=N)NC1=CC=CC=C1	2.504454987	305.5702418	9.681798276	6.964101615	6.964101615	6.18154055	3.699358737	3.699358737	2.404700538	2.404700538	1.302795419	1.302795419	0.831742537	0.831742537	0	0	0	11.91910914	0	5.687386275	0	0	30.33183534	10.63357721	16.55223469	177.1014454	1.153846154	1.769230769	2.307692308	0	-2.04	13	166.123	790.2002544	9.051240876	4.103028382	3.238281788	75.97160441	7.313446712	0.369797902	7.313446712	0.199268821	0.015092593	0.199268821	-0.256082294
2,6-Difluoro-4-[2-(phenylsulfonylamino)ethylthio]phenoxyacetamide	0	LOPAC	Not identified	NC(=O)COC1=C(F)C=C(SCCNS(=O)(=O)C2=CC=CC=C2)C=C1F	1.90796261	854.0685236	19.15648977	13.44554119	15.07853435	12.29253088	7.370434858	9.839196666	5.030320043	7.965601219	3.046940233	5.501156057	1.929049444	3.92458722	39.92130636	21.99316426	0	22.08857696	0	23.89461909	12.13273414	18.19910121	0	9.458957818	5.733667477	402.0519554	1.153846154	1.769230769	2.346153846	0.1875	-2.17	26	386.316	457882.8479	20.14570296	8.968223729	5.681637426	153.3280427	13.83919163	0.477623762	13.83919163	0.254868831	0.074463474	0.254868831	-3.628512022
2-methoxyestradiol	0	LOPAC	Not identified	[H][C@@]12CC[C@H](O)[C@@]1(C)CC[C@]1([H])C3=C(CC[C@@]21[H])C=C(O)C(OC)=C3	1.724470258	596.5882466	15.48276318	13.50941778	13.50941778	10.54186055	8.621670675	8.621670675	7.776028356	7.776028356	6.974248782	6.974248782	5.723356594	5.723356594	0	10.21305479	0	17.26846869	23.50322997	25.68328649	23.96854623	7.109797541	6.066367068	12.99010427	4.736862954	302.1881947	1.181818182	2	2.772727273	0.684210526	-1.22	22	276.206	158481.7938	14.37720341	4.887576364	1.84148559	131.8601699	10.43465969	0.504247774	10.43465969	0.160280452	0.116480694	0.160280452	-0.116480694
2-Phenylaminoadenosine	0	LOPAC	Not identified	NC1=NC(NC2=CC=CC=C2)=NC2=C1N=CN2[C@@H]1O[C@H](CO)[C@H](O)C1O	1.726988097	917.7488973	18.25878407	13.5967032	13.5967032	12.5797187	8.02787455	8.02787455	5.976389423	5.976389423	4.269629527	4.269629527	2.940912454	2.940912454	31.1466823	15.31958218	0	11.76620206	11.16387794	5.687386275	10.89441972	0	30.33183534	20.26872417	10.47053043	358.1389531	1.153846154	1.923076923	2.615384615	0.3125	-2.79	26	340.214	1366361.103	16.66626242	6.498845479	2.741865361	147.4531165	10.23906541	0.393566854	10.23906541	0.230808785	0.16567085	0.230808785	-1.244192297
3-(1H-Imidazol-4-yl)propyl di(p-fluorophenyl)methyl ether hydrochloride	0	LOPAC	Not identified	Cl.FC1=CC=C(C=C1)C(OCCCC1=CNC=N1)C1=CC=C(F)C=C1	2.25E-06	700.6099743	16.77781011	13.49181243	14.30830901	11.72034669	7.823811029	7.823811029	5.518027074	5.518027074	3.762135215	3.762135215	2.542144636	2.542144636	0	8.780830095	0	30.14544123	6.606881965	29.66247422	24.26546827	30.59278835	6.196843572	9.967957042	4.736862954	364.1153973	0.92	1.48	1.96	0.210526316	-2.24	25	345.671	481150.4052	19.08961489	9.29720917	5.374524167	151.0318777	13.16884234	0.368775985	13.16884234	0.122730878	0	0.122730878	-0.356125992
3-(3,4-dihydroxyphenyl)-2-methyl-DL-alanine	0	LOPAC	Not identified	CC(N)(CC1=CC(O)=C(O)C=C1)C(O)=O	2.905062365	387.0088202	11.6378282	8.266396935	8.266396935	6.826204388	4.358760326	4.358760326	3.722462873	3.722462873	2.099742876	2.099742876	1.178622787	1.178622787	11.50823054	9.901064579	0	17.91984529	5.563451492	0	25.12283841	0	0	0	15.94672227	211.0844579	1.4	2	2.466666667	0.3	-1.75	15	198.113	1479.517584	11.3254717	3.780864198	2.59970332	86.77528563	10.74038281	0.504259893	10.74038281	0.323228476	0.079537037	0.323228476	-1.38550359
3-alpha,21-Dihydroxy-5-alpha-pregnan-20-one	0	LOPAC	Not identified	[H][C@@]12CCC3C4CC[C@H](C(=O)CO)[C@@]4(C)CCC3[C@@]1(C)CC[C@@H](O)C2	1.596447525	517.2132466	17.1125197	15.33784491	15.33784491	11.39784925	10.21523964	10.21523964	9.883990572	9.883990572	9.182584129	9.182584129	7.874562227	7.874562227	0	15.00759197	0	29.82698981	17.25080256	37.51909858	32.10410811	0	0	13.8474744	0	334.2507949	0.958333333	1.666666667	2.416666667	0.952380952	-0.41	24	300.228	366562.2334	17.02643513	5.805053618	2.263537457	145.7647583	12.28358821	0.393119728	12.28358821	0.161295863	0.077298098	0.161295863	-0.279018168
3-Iodo-L-tyrosine	0	LOPAC	Not identified	[H][C@](N)(CC1=CC=C(O)C(I)=C1)C(O)=O	2.777268027	353.9103453	10.71517847	7.274498082	9.431996373	6.502907755	3.962163998	5.040913144	2.934618785	4.096809467	1.784905215	2.648936966	1.0186178	1.598399595	12.01114612	9.901064579	0	12.17033346	3.570182271	5.563451492	6.066367068	12.13273414	22.59087063	0	10.84019487	306.9705412	1.571428571	2.214285714	2.714285714	0.222222222	-0.82	14	297.007	1115.779106	11.25587253	4.606203676	2.845083623	94.87794789	10.47924855	0.506849847	10.47924855	0.320315507	0.192820767	0.320315507	-1.020293367
3-Isobutyl-1-methylxanthine	0	LOPAC	Not identified	CC(C)CN1C2=C(NC=N2)C(=O)N(C)C1=O	2.859441145	632.28694	11.86987901	9.519944687	9.519944687	7.519744508	5.149546494	5.149546494	4.2523392	4.2523392	2.459056231	2.459056231	1.705042023	1.705042023	0	9.589074368	0	11.24901029	23.62654039	4.567099648	17.94209171	0	13.8474744	9.967957042	0	222.1116757	1.4375	2.125	2.75	0.5	-1.85	16	208.136	5116.136821	10.66062532	3.622232459	1.461383024	91.54886976	11.90902778	0.338721169	11.90902778	0.331977661	0.314909297	0.331977661	-0.335642479
3-MFA	0	LOPAC	Not identified	CC1=CC(NC2=C(C=CC=C2)C(O)=O)=CC=C1	2.329483875	549.4234028	12.25071238	9.474264039	9.474264039	8.164703798	5.326448417	5.326448417	3.845216074	3.845216074	2.454553006	2.454553006	1.656933867	1.656933867	5.969305288	4.794537184	0	5.563451492	5.687386275	11.25083777	0	18.19910121	37.25557254	5.316788604	5.106527395	227.0946287	1.117647059	1.882352941	2.588235294	0.071428571	-2.29	17	214.159	7938.370864	11.2030226	4.69903748	2.635138638	99.72399959	11.03890416	0.477583341	11.03890416	0.337309745	0.272227891	0.337309745	-0.929858277
3-Nitropropionic acid	0	LOPAC	Not identified	OC(=O)CC[N+]([O-])=O	3.181845867	95.85105032	6.568914101	4.033385625	4.033385625	3.625897658	1.962660471	1.962660471	1.20007983	1.20007983	0.508243056	0.508243056	0.186930639	0.186930639	23.85819437	14.90885545	0	0	0	0	0	0	0	0	5.106527395	119.0218576	1.75	2.25	2.375	0.666666667	-1.13	8	114.036	40.33920395	6.87	2.949731932	4.87	45.07786683	9.599305556	0.481049059	9.599305556	0.309521056	0.395833333	0.309521056	-1.137314815
4-Amidinophenylmethanesulfonyl fluoride hydrochloride	0	LOPAC	Not identified	Cl.NC(=N)C1=CC=C(CS(F)(=O)=O)C=C1	1.96E-06	444.2144031	10.76758471	7.604815762	9.237808924	6.382828715	3.739907548	5.292531184	2.793776872	4.160133496	1.604012277	2.282156815	0.97960593	1.570209704	15.97606136	12.30355579	0	18.24265295	11.12690298	0	24.26546827	0	0	0	11.14295108	252.0135545	1.333333333	1.8	2.133333333	0.125	-1.14	15	242.618	911.3725754	13.86	5.085421676	4.754859734	93.42605312	12.23907423	0.383682131	12.23907423	0.306084301	0	0.306084301	-4.495201956
4-Hydroxy-3-methoxyphenylacetic acid	0	LOPAC	Not identified	COC1=C(O)C=CC(CC(O)=O)=C1	2.92262977	319.3907823	9.844934983	7.150081361	7.150081361	6.130228955	3.708850829	3.708850829	2.576716423	2.576716423	1.599483436	1.599483436	1.006616582	1.006616582	5.969305288	9.901064579	0	12.17033346	11.31296332	0	19.24253168	6.066367068	0	0	9.843390349	182.0579088	1.538461538	2.230769231	2.769230769	0.222222222	-1.71	13	172.095	752.3940486	9.378573959	3.798672318	2.365562622	75.3897643	10.34994803	0.504254602	10.34994803	0.30731716	0.010776644	0.30731716	-0.909497354
4-Hydroxybenzhydrazide	0	LOPAC	Not identified	NNC(=O)C1=CC=C(O)C=C1	2.895348036	255.6480131	8.267584714	5.742213232	5.742213232	5.236382105	3.037773283	3.037773283	2.020335737	2.020335737	1.260587758	1.260587758	0.696138182	0.696138182	0	4.794537184	0	11.65669156	5.563451492	0	24.26546827	0	5.425791397	0	10.94919767	152.0585775	1.363636364	1.909090909	2.363636364	0	-1.55	11	144.089	335.4793898	7.555820106	3.025732649	1.683605919	63.61198999	10.80698224	0.507966196	10.80698224	0.264674149	0.123677249	0.264674149	-0.37037037
4-Hydroxyphenethylamine hydrochloride	0	LOPAC	Not identified	Cl.NCCC1=CC=C(O)C=C1	1.00E-06	197.7519611	7.397341225	6.156426794	6.972923375	4.825698503	3.306775684	3.306775684	2.205122315	2.205122315	1.369353007	1.369353007	0.829281264	0.829281264	0	0	0	12.40703316	12.29426824	6.420821623	5.563451492	12.13273414	12.13273414	0	10.84019487	173.0607417	1.181818182	1.727272727	2.181818182	0.25	-0.73	11	161.547	210.075617	10.27	4.991636149	3.254313819	72.44850505	8.89364229	0.507966645	8.89364229	0.115094853	0	0.115094853	0
4-Methylpyrazole hydrochloride	0	LOPAC	Not identified	Cl.CC1=CNN=C1	3.60E-07	113.250215	4.405777394	4.010162424	4.826659005	2.89384685	1.847831091	1.847831091	1.275652838	1.275652838	0.634940989	0.634940989	0.315438443	0.315438443	0	0	0	12.40703316	0	0	5.563451492	6.196843572	13.12058077	10.19736362	0	118.0297759	1.714285714	2.428571429	2.571428571	0.25	-0.5	7	111.511	33.54887502	6.5	2.636094675	1.594674556	48.34670046	3.696759259	0.285478047	3.696759259	0.051586797	0	0.051586797	0
5alpha-Pregnan-3alpha-ol-20-one	0	LOPAC	Not identified	[H][C@@]12CCC3C4CC[C@H](C(C)=O)[C@@]4(C)CCC3[C@@]1(C)CC[C@@H](O)C2	1.614904104	500.0700378	16.40541292	15.18352453	15.18352453	10.85984445	10.04545848	10.04545848	9.870214256	9.870214256	9.128809386	9.128809386	7.903221004	7.903221004	0	9.901064579	0	11.51895686	17.11614146	42.93408905	38.52492974	0	6.9237372	13.8474744	0	318.2558803	0.913043478	1.608695652	2.347826087	0.952380952	-0.37	23	284.229	209150.7691	16.11760026	5.311805369	2.194384784	140.9705246	12.16553265	0.393119728	12.16553265	0.132960181	0.049022922	0.132960181	-0.049022922
5-fluoro-5'-deoxyuridine	0	LOPAC	Not identified	C[C@H]1O[C@H]([C@H](O)[C@@H]1O)N1C=C(F)C(=O)NC1=O	2.45584878	538.9231302	12.7401225	8.831101477	8.831101477	7.913591358	4.941062808	4.941062808	3.856533185	3.856533185	2.675574103	2.675574103	1.707154941	1.707154941	41.60603147	24.19254421	0	0	10.76394322	0	6.9237372	4.983978521	0	0	4.736862954	246.0651997	1.411764706	2.058823529	2.588235294	0.555555556	-1.51	17	235.106	6697.057012	11.96043231	4.05837911	1.900233077	94.09014232	13.03084184	0.387528382	13.03084184	0.330215537	0.638703704	0.330215537	-1.367590703
5-Fluorouracil	0	LOPAC	Not identified	FC1=CNC(=O)NC1=O	3.523897719	312.833941	6.853371151	4.271811323	4.271811323	4.198377303	2.174580796	2.174580796	1.419861056	1.419861056	0.773964207	0.773964207	0.39336191	0.39336191	17.06623113	13.97948942	0	0	6.196843572	0	0	4.983978521	4.983978521	0	0	130.0178556	1.444444444	2.111111111	2.555555556	0	-1.39	9	127.054	104.2009193	5.741406045	1.847976372	1.042170728	48.35927868	11.98481481	0.325347136	11.98481481	0.325347136	0.707037037	0.311155703	-1.001157407
5HPP-33	0	LOPAC	Not identified	CC(C)C1=CC=CC(C(C)C)=C1N1C(=O)C2=CC=C(O)C=C2C1=O	2.238130448	810.52276	17.59349365	14.32972593	14.32972593	11.32427496	8.171477635	8.171477635	6.770076952	6.770076952	4.436213802	4.436213802	3.201852641	3.201852641	0	14.69560176	0	34.96313488	11.25083777	11.12690298	23.09901094	0	45.89405	0	0	323.1521435	0.833333333	1.375	1.916666667	0.3	-2.62	24	302.224	250062.8694	16.24527422	5.783441349	2.386238227	141.2793147	12.90344482	0.507939959	12.90344482	0.265800875	0.015761317	0.265800875	-0.374166667
5-hydroxydecanoic acid sodium	0	LOPAC	Not identified	[Na+].CCCCCC(O)CCCC([O-])=O	0	139.3288005	10.10444801	9.290807914	11.29080791	6.16390246	5.043603933	5.043603933	3.413842415	3.413842415	2.059149702	2.059149702	1.256324095	1.256324095	5.969305288	15.00759197	0	42.08207404	12.84164325	25.68328649	0	0	0	6.9237372	0	210.1231887	1.285714286	1.857142857	2.357142857	0.9	0.43	14	191.097	585.2549632	16.84519719	11.50446016	12.43	108.1871193	10.04841596	1	10.04841596	1	0	0.550171847	-1.027075749
5-Hydroxyindolacetic acid	0	LOPAC	Not identified	OC(=O)CC1=CNC2=C1C=C(O)C=C2	2.549412674	487.0728097	10.12939203	7.319183339	7.319183339	6.664703798	4.173828663	4.173828663	3.114315507	3.114315507	2.092682607	2.092682607	1.475573901	1.475573901	5.969305288	9.901064579	0	12.17033346	5.563451492	10.90292493	0	24.39594478	0	4.983978521	5.106527395	191.0582431	1.428571429	2.214285714	2.928571429	0.1	-1.97	14	182.114	2019.540638	8.620407991	3.064077896	1.416344473	79.80210191	10.51889361	0.507941388	10.51889361	0.307396509	0.038240741	0.307396509	-0.880330688
ML396	0	LOPAC	Not identified	ClC1=CN=C(OC2=C(Cl)C=C(NC(=O)C3=NC=CC=C3)C=C2)C=C1	1.723662143	855.4694389	16.94094682	12.24035541	13.7522133	11.61419354	6.930016027	7.685944973	4.731019669	5.574655576	3.002057216	3.521004946	1.888849187	2.219756737	0	4.794537184	0	5.907179729	33.05608107	0	6.196843572	54.72778012	0	15.28474565	27.93874273	359.022832	1.041666667	1.916666667	2.583333333	0	-2.63	24	349.112	337927.1003	16.23563037	7.293985097	4.01079472	147.7812916	12.06279244	0.437479726	12.06279244	0.273749026	0.31880855	0.273749026	-0.319719493
Venlafaxine hydrochloride	0	LOPAC	Not identified	Cl.COC1=CC=C(C=C1)C(CN(C)C)C1(O)CCCCC1	2.20E-06	413.303214	14.58757567	13.3403158	14.15681239	9.548660602	7.560706736	7.560706736	6.252224583	6.252224583	4.433918253	4.433918253	3.299414396	3.299414396	5.601050811	5.106527395	0	18.32493921	0	37.97755473	11.98427311	7.109797541	12.13273414	31.12798783	4.736862954	313.1808568	1.142857143	1.714285714	2.19047619	0.647058824	-0.77	21	285.645	32347.20935	18.27943154	8.019196681	4.599647527	134.2606411	11.10192689	0.496768216	11.10192689	0.118378133	0	0.118378133	-0.558424154
7-Cyclopentyl-5-(4-phenoxy)phenyl-7H-pyrrolo[2,3-d]pyrimidin-4-ylamine	0	LOPAC	Not identified	NC1=C2C(=NC=N1)N(C=C2C1=CC=C(OC2=CC=CC=C2)C=C1)C1CCCC1	1.534691692	1096.872571	18.92407448	15.5838697	15.5838697	13.79282634	9.7377619	9.7377619	7.285333374	7.285333374	5.500995824	5.500995824	4.115183539	4.115183539	0	0	0	0	11.85970361	33.65932809	25.68328649	6.327320075	42.46456948	32.8646344	10.47053043	370.1793613	0.892857143	1.607142857	2.357142857	0.217391304	-3.34	28	348.28	6697497.551	16.80622528	6.999967443	2.986828675	163.3579993	6.249321813	0.457383845	6.249321813	0.145867422	0.491886273	0.145867422	0.491886273
6-Hydroxy-DL-DOPA	0	LOPAC	Not identified	NC(CC1=C(O)C=C(O)C(O)=C1)C(O)=O	2.952681123	390.3342481	11.58542196	7.71361053	7.71361053	6.913591358	4.137062024	4.137062024	3.118489661	3.118489661	1.932845035	1.932845035	1.096786188	1.096786188	23.51016978	9.901064579	0	17.73378495	0	12.13273414	0	0	0	0	21.05324966	213.0637225	1.2	1.733333333	2.266666667	0.222222222	-1.95	15	202.101	1641.174678	11.12662835	4.054353786	2.503237077	85.20457727	10.44829097	0.507526036	10.44829097	0.320318047	0.129953704	0.320318047	-1.206514078
6-Methyl-2-(phenylethynyl)pyridine hydrochloride	0	LOPAC	Not identified	Cl.CC1=NC(=CC=C1)C#CC1=CC=CC=C1	1.28E-06	509.0037052	10.5102254	8.974264039	9.79076062	7.343336593	4.851914134	4.851914134	3.280234014	3.280234014	1.99702295	1.99702295	1.270353796	1.270353796	0	0	0	12.40703316	0	16.95130748	0	0	55.45467375	16.82484716	0	229.0658271	0.875	1.625	2.3125	0.071428571	-1.78	16	217.614	3766.304216	12.29032349	5.946714952	3.41637992	101.9552903	4.314635771	0.244664996	4.314635771	0.1133096	0	0.1133096	0
6-Nitroso-1,2-benzopyrone	0	LOPAC	Not identified	CC(C)(C)C1=CC=C(C=C1)S(=O)(=O)NCC1=CC=C(C=C1)C(=O)NC1=CC=CN=C1	1.618021975	1103.109854	21.77781011	17.21551677	18.03201335	14.14881504	9.555961676	11.03912492	7.991676415	9.758629646	4.632485754	6.049631116	2.809700073	3.827441069	10.02329115	13.21233417	0	22.76241008	11.25083777	11.12690298	0	60.92462369	12.13273414	35.79407359	0	423.1616627	0.966666667	1.633333333	2.2	0.217391304	-3.03	30	398.338	4034575.096	21.67344037	8.769570564	5.522367993	176.9769146	12.56370193	0.320591097	12.56370193	0.255201403	0.040891648	0.255201403	-3.624100609
7-Nitroindazole	0	LOPAC	Not identified	[O-][N+](=O)C1=CC=CC2=C1NN=C2	2.818906953	434.8990384	8.552041764	6.020324849	6.020324849	5.7876937	3.353252927	3.353252927	2.368477709	2.368477709	1.651378015	1.651378015	1.105395847	1.105395847	4.923311049	10.11431827	0	5.687386275	5.516700718	5.386224214	6.066367068	18.32957771	0	10.19736362	0	163.0381764	1.5	2.333333333	3.083333333	0	-1.91	12	158.096	938.0811359	6.778847132	2.297993724	0.833392447	67.16330534	10.47064815	0.294353562	10.47064815	0.294353562	0.060185185	0.271141807	-0.430046296
A-68930 hydrochloride	0	LOPAC	Not identified	Cl.NC[C@@H]1O[C@@H](CC2=C(O)C(O)=CC=C12)C1=CC=CC=C1	1.61E-06	618.4191957	14.1125197	11.39864003	12.21513661	9.7027086	6.645633853	6.645633853	4.96495239	4.96495239	3.748055795	3.748055795	2.707463284	2.707463284	0	10.21305479	0	36.1139896	12.96557803	16.69035448	6.066367068	6.066367068	30.33183534	0	10.47053043	307.0975211	1.095238095	1.80952381	2.476190476	0.25	-1.75	21	289.633	51647.91657	15.63530712	6.347304405	2.832185491	129.1374313	10.07499213	0.504252568	10.07499213	0.160655519	0	0.160655519	-0.268096183
Acepromazine maleate	0	LOPAC	Not identified	OC(=O)\\C=C/C(O)=O.CN(C)CCCN1C2=C(SC3=C1C=C(C=C3)C(C)=O)C=CC=C2	3.66E-07	971.6821662	22.96589085	17.73932031	18.55581689	14.68444831	9.667998384	10.48449496	7.126752815	8.210529772	4.387762068	5.518030446	2.97682841	4.052935231	11.93861058	14.38361155	0	5.783244946	12.15204021	30.7611722	15.47835323	18.68562215	12.13273414	54.22699877	10.21305479	442.1562429	0.967741935	1.580645161	2.161290323	0.260869565	-3.1	31	416.329	4830492.831	24.17202739	11.33459526	7.26908835	185.5290687	11.75478095	0.47807075	11.75478095	0.328065864	0.115648279	0.328065864	-1.257037037
Adaphostin	0	LOPAC	Not identified	OC1=CC(CNC2=CC=C(C=C2)C(=O)OC2C3CC4CC(C3)CC2C4)=C(O)C=C1	1.199017371	879.5967207	19.95745468	16.38176769	16.38176769	14.04684653	10.60682158	10.60682158	9.044564581	9.044564581	7.04999405	7.04999405	5.894251924	5.894251924	0	15.00759197	0	23.57229534	29.50747148	17.52319837	50.30320932	12.13273414	12.13273414	5.316788604	4.736862954	393.1940083	0.931034483	1.586206897	2.24137931	0.458333333	-2.69	29	366.267	5815652.705	18.34565684	7.285744523	3.65859267	170.2637063	12.70608586	0.507950399	12.70608586	0.337916816	0.098921184	0.337916816	-0.222546665
AEG 3482	0	LOPAC	Not identified	NS(=O)(=O)C1=NN2C=C(N=C2S1)C1=CC=CC=C1	2.121448185	773.3952687	12.75071238	9.016085833	10.64907899	8.537824706	4.983392847	7.346208906	3.632291203	6.323397295	2.337581612	4.570133234	1.544863675	3.050884491	10.02329115	8.417796984	0	4.339655681	4.960872923	22.59416536	4.515397894	6.196843572	30.33183534	10.08266033	5.138973738	280.0088675	1.222222222	1.944444444	2.555555556	0	-1.77	18	272.27	19211.68507	11.32778478	3.869794894	1.897526809	106.7554371	11.13996523	0.266788152	11.13996523	0.266788152	0.134618817	0.222502607	-3.765492594
alpha-Lobeline hydrochloride	0	LOPAC	Not identified	Cl.CN1[C@H](C[C@H](O)C2=CC=CC=C2)CCC[C@@H]1CC(=O)C1=CC=CC=C1	2.43E-06	677.0563075	17.6480536	15.25201118	16.06850776	12.14786705	9.180771593	9.180771593	7.059529173	7.059529173	5.423095903	5.423095903	3.849572121	3.849572121	6.103966388	9.901064579	0	24.23211894	12.46266245	36.81018948	0	0	60.66367068	11.94758171	0	373.1808568	1.038461538	1.615384615	2.269230769	0.409090909	-1.68	26	345.7	606913.6275	20.62971651	9.863302851	5.164985273	162.0007701	12.53275428	0.388358783	12.53275428	0.16393322	0	0.16393322	-0.447014009
alpha-Methyl-4-carboxyphenylglycine	0	LOPAC	Not identified	CC(N)(C(O)=O)C1=CC=C(C=C1)C(O)=O	3.088497818	394.3883448	11.6378282	8.097675118	8.097675118	6.853077841	4.215504226	4.215504226	3.390005667	3.390005667	2.175803618	2.175803618	1.082505181	1.082505181	17.47753583	9.589074368	0	5.563451492	5.563451492	0	31.18920547	0	0	0	15.94672227	209.0688078	1.2	1.666666667	2	0.2	-1.88	15	198.113	1660.140589	11.19621951	3.702169014	2.133580522	86.14257398	10.79896699	0.479625442	10.79896699	0.335178597	0.097165533	0.335178597	-1.502943122
alpha-Methyl-5-hydroxytryptamine maleate	0	LOPAC	Not identified	OC(=O)\\C=C/C(O)=O.CC(N)CC1=CNC2=C1C=C(O)C=C2	2.61E-07	672.297677	16.69830613	11.9840463	11.9840463	10.29060146	6.477621711	6.477621711	4.735016967	4.735016967	2.661382236	2.661382236	1.824733876	1.824733876	11.93861058	14.69560176	0	6.041840829	17.90155205	22.88719805	0	12.13273414	19.18694784	4.983978521	15.94672227	306.1215717	1.272727273	1.863636364	2.363636364	0.2	-2.8	22	288.174	56902.53132	17.25208333	7.843785327	5.67623359	126.2386871	9.553611111	0.507941389	9.553611111	0.328065864	0.135508314	0.328065864	-1.257037037
alpha-Methyl-DL-tyrosine methyl ester hydrochloride	0	LOPAC	Not identified	Cl.COC(=O)C(C)(N)CC1=CC=C(O)C=C1	2.25E-06	348.7522371	11.47469149	9.265816594	10.08231317	6.953525588	4.6072525	4.6072525	3.752272432	3.752272432	2.159399814	2.159399814	1.343161614	1.343161614	11.50823054	4.794537184	0	18.15654499	6.420821623	5.563451492	7.109797541	31.18920547	0	4.736862954	10.84019487	245.0818711	1.4375	1.9375	2.375	0.363636364	-1.26	16	229.578	1801.317767	14.74	5.723099442	3.715237163	100.8183987	11.30823287	0.507966645	11.30823287	0.325388573	0	0.325388573	-1.035989701
AMG 9810	0	LOPAC	Not identified	CC(C)(C)C1=CC=C(\\C=C\\C(=O)NC2=CC3=C(OCCO3)C=C2)C=C1	1.629499842	785.7787279	17.86359655	14.83511086	14.83511086	11.9148348	8.409807384	8.409807384	7.053030239	7.053030239	4.013580267	4.013580267	2.571180603	2.571180603	0	4.794537184	0	11.3221702	30.40017387	5.563451492	11.6394716	24.27512131	12.13273414	38.22073434	9.473725908	337.1677936	1	1.68	2.36	0.285714286	-2.75	25	314.235	433125.9689	17.08537039	7.012788592	4.411303876	148.0160169	12.11007133	0.486144857	12.11007133	0.247882278	0.122869856	0.247882278	-0.183726183
Ammonium pyrrolidinedithiocarbamate	0	LOPAC	Not identified	[NH4+].[S-]C(=S)N1CCCC1	6.40E-07	99.13111721	5.983127663	5.592137301	7.225130463	3.804530453	2.76431062	3.580807201	1.96006246	2.991877498	1.36426122	1.880658999	0.899705063	1.264853435	0	0	0	6.15054635	4.320534086	13.08951281	12.84164325	0	0	4.899909731	24.84666259	164.0441904	1.333333333	1.777777778	2	0.8	0.07	9	152.203	93.10259339	9.07	3.97789597	2.426362443	66.60261928	4.796018519	0.411383266	4.796018519	0.016265026	0	0.016265026	0
ANA-12	0	LOPAC	Not identified	O=C(NC1=CC=CC=C1C(=O)NC1CCCCNC1=O)C1=CC2=C(S1)C=CC=C2	1.5183122	1042.859554	20.2169677	15.73492298	16.55141956	14.11419354	9.591823484	10.40832006	6.961041373	8.044818329	4.909826242	6.024684208	3.380866255	4.338837933	6.041840829	14.38361155	0	17.72153919	29.09356299	22.92778738	11.33678588	24.26546827	30.33183534	15.95036581	0	407.1303625	1	1.793103448	2.655172414	0.227272727	-3.19	29	386.327	5523981.513	19.1405766	8.445247185	4.296924577	171.8583837	12.81059344	0.354318291	12.81059344	0.265289099	0.164220084	0.265289099	-0.558932591
Apratastat	0	LOPAC	Not identified	CC1(C)SCCN(C1C(=O)NO)S(=O)(=O)C1=CC=C(OCC#CCO)C=C1	2.262159333	827.21987	20.0791395	15.006309	16.63930216	12.73554733	8.129839844	10.55550173	6.218004981	9.857681848	4.036156593	7.268868963	2.789630135	5.897408372	26.71933417	13.21233417	0	24.65400381	11.50236544	4.305215991	36.02735322	19.327571	0	11.84086864	15.05064337	414.0919284	1.37037037	2.037037037	2.62962963	0.470588235	-1.77	27	392.329	710024.6681	21.52918044	8.946295473	4.940520071	162.4503157	13.08040471	0.480952475	13.08040471	0.262694056	0.022900159	0.262694056	-3.951767504
Ara-G hydrate	0	LOPAC	Not identified	NC1=NC2=C(N=CN2[C@@H]2O[C@H](CO)[C@@H](O)[C@@H]2O)C(=O)N1	2.094264646	696.8934058	14.43879311	10.17098655	10.17098655	9.524075805	5.874101497	5.874101497	4.504077968	4.504077968	3.24195369	3.24195369	2.239121627	2.239121627	36.70594919	15.00759197	0	17.11221722	0	0	10.89441972	0	0	14.95193556	15.57705783	283.0916685	1.45	2.2	2.85	0.5	-2.01	20	270.14	48948.28905	12.99548023	4.523214193	1.775087407	111.0076822	11.65003008	0.393566854	11.65003008	0.279985904	0.038831727	0.279985904	-1.285312736
AS605240	0	LOPAC	Not identified	O=C1NC(=O)\\C(S1)=C\\C1=CC=C2N=CC=NC2=C1	2.02487176	696.5369308	12.53516943	9.083273678	9.899770258	8.720346691	5.17882543	5.995322011	3.656725043	4.671466406	2.433179296	3.243796513	1.642496692	2.324698289	0	9.589074368	0	11.14639144	4.905136514	28.35873788	0	18.46970725	18.19910121	15.28474565	0	257.0258975	1.111111111	1.888888889	2.611111111	0	-2.21	18	250.218	20994.09468	10.91356355	4.228574846	1.975736265	106.3127143	11.40361584	0.290425139	11.40361584	0.290425139	0.340897371	0.282247186	-0.357182592
AZ191	0	LOPAC	Not identified	COC1=CC(=CC=C1NC1=NC=CC(=N1)C1=CC2=C(C=NC=C2)N1C)N1CCN(C)CC1	1.409259164	1244.320392	22.07877502	18.61610941	18.61610941	15.61852484	10.73602436	10.73602436	8.088484203	8.088484203	6.065693118	6.065693118	4.145392236	4.145392236	0	0	0	0	5.948339281	59.90670465	5.687386275	19.50348468	31.44361676	54.89843794	9.720841475	429.2277085	0.96875	1.8125	2.59375	0.291666667	-3.65	32	402.312	33937201.89	20.26371901	8.469906245	3.846402183	187.0371703	5.677844456	0.49449804	5.677844456	0.227376966	0.524563353	0.227376966	0.524563353
Bay 11-7082	0	LOPAC	Not identified	CC1=CC=C(C=C1)S(=O)(=O)\\C=C\\C#N	3.126958056	477.8484379	10.60444801	7.636060082	8.452556663	6.559678737	3.94014221	5.486461688	2.789910673	4.623499257	1.67124527	3.094864253	0.926520478	1.839105699	9.837253136	8.417796984	0	4.895483476	0	17.04752369	12.13273414	18.20195545	6.9237372	0	5.261891555	207.0353995	1.285714286	1.857142857	2.357142857	0.1	-1.6	14	198.182	1215.538618	10.48064516	4.07261197	2.441662238	83.21954661	11.46444822	0.219108892	11.46444822	0.200016354	0.203333333	0.200016354	-3.44224537
BAY 61-3606 hydrochloride hydrate	0	LOPAC	Not identified	Cl.COC1=CC=C(C=C1OC)C1=CC2=NC=C(C)N2C(NC2=NC=CC=C2C(N)=O)=N1	2.72E-06	1257.332846	21.2503479	17.11799997	17.93449655	14.51157035	9.108590592	9.108590592	6.516760163	6.516760163	4.652118593	4.652118593	3.188655031	3.188655031	5.907179729	4.794537184	0	17.97048465	34.60633094	11.25737949	0	38.74601636	35.58990008	15.28474565	20.19137191	440.1363662	1.096774194	1.870967742	2.580645161	0.142857143	-3.85	31	419.723	8471301.033	21.84922828	8.883540198	4.078618085	184.213923	11.78876273	0.492869543	11.78876273	0.251962001	0	0.251962001	-0.583108984
BAY-678	0	LOPAC	Not identified	CC(=O)C1=C(C)N(C(=O)N[C@@H]1C1=CN=C(C=C1)C#N)C1=CC=CC(=C1)C(F)(F)F	2.101718034	1052.631373	21.3445705	15.41083294	15.41083294	13.62924752	8.488179224	8.488179224	6.409848029	6.409848029	4.5299935	4.5299935	3.224295906	3.224295906	23.81270535	22.76031951	0	28.43470306	5.563451492	17.03264387	38.24341918	6.066367068	6.069221313	10.30076712	5.261891555	400.1147104	1.275862069	2	2.551724138	0.2	-3.67	29	385.24	2182484.904	20.07428771	7.390520901	3.823314753	163.8191161	13.06445967	0.415985853	13.06445967	0.415985853	0.009279225	0.326212201	-4.56945408
BF-170 hydrochloride	0	LOPAC	Not identified	Cl.NC1=CC=C(C=C1)C1=NC2=CC=CC=C2C=C1	1.20E-06	662.6573026	11.66492594	9.706314847	10.52281143	8.32649984	5.545289807	5.545289807	4.011201336	4.011201336	2.804867825	2.804867825	1.880688444	1.880688444	0	0	0	12.40703316	0	27.84769069	0	0	48.53093655	17.11671266	5.733667477	256.0767261	0.777777778	1.5	2.277777778	0	-2.06	18	243.632	13354.14185	12.39831597	5.065564538	2.288028885	111.8827938	5.674885617	0.398728245	5.674885617	0.070924962	0	0.070924962	0
BIA 2-093	0	LOPAC	Not identified	CC(=O)O[C@H]1CC2=C(C=CC=C2)N(C(N)=O)C2=C1C=CC=C2	2.226667936	742.1888387	15.68986997	12.15256794	12.15256794	10.5753874	7.012747578	7.012747578	5.163374763	5.163374763	3.690974825	3.690974825	2.847394581	2.847394581	12.1350809	9.589074368	0	5.969305288	12.1082079	16.81428926	11.82364693	6.066367068	42.46456948	0	10.47053043	296.1160924	1.090909091	1.727272727	2.409090909	0.176470588	-2.82	22	280.198	113394.0704	14.1313759	5.519350524	2.412208914	127.8436905	12.00186823	0.45723591	12.00186823	0.323402815	0.356658163	0.323402815	-0.566319444
Bicalutamide (CDX)	0	LOPAC	Not identified	CC(O)(CS(=O)(=O)C1=CC=C(F)C=C1)C(=O)NC1=CC(=C(C=C1)C#N)C(F)(F)F	2.253756372	1072.52045	22.03516943	14.78783691	15.60433349	13.25900403	7.896353767	9.548618994	6.310909344	8.300484751	3.836284044	5.768835059	2.380595792	3.969130602	50.21875963	35.88052175	0	10.58286975	6.066367068	43.32193961	6.069221313	0	5.316788604	0	5.261891555	430.0610408	1.172413793	1.75862069	2.275862069	0.222222222	-2.97	29	416.267	1088825.876	22.32049265	7.805948812	5.303807093	162.8638877	13.0060842	0.417261094	13.0060842	0.417261094	0.342865035	0.379204873	-4.860871786
BIO	0	LOPAC	Not identified	O\\N=C1\\C(\\NC2=CC=CC=C\\12)=C1\\C(=O)NC2=C1C=CC(Br)=C2	1.956659779	886.709699	15.26722023	11.22209184	12.80808838	10.68587185	6.63209732	7.42509559	5.013220452	5.92889598	3.75487268	4.248124319	2.805142413	3.166227674	0	10.00179021	0	5.907179729	16.98182885	26.97439505	0	0	42.46456948	31.71923383	0	354.9956387	1	1.818181818	2.636363636	0	-2.6	22	346.099	202452.1353	13.09005102	4.707598702	1.771375797	134.0193893	12.38117819	0.410295248	12.38117819	0.258067494	0.21800359	0.258067494	-0.21800359
Bisoprolol hemifumarate salt	0	LOPAC	Not identified	OC(=O)\\C=C\\C(O)=O.CC(C)NCC(O)COC1=CC=C(COCCOC(C)C)C=C1	9.54E-07	627.4159152	23.6480536	18.61456857	18.61456857	14.59513191	10.0619181	10.0619181	7.153667249	7.153667249	3.443534079	3.443534079	1.980325241	1.980325241	18.04257696	14.69560176	0	12.71084835	44.55928334	11.31296332	0	0	51.96041707	5.316788604	24.42364365	441.2362671	1	1.580645161	2.064516129	0.545454545	-2.46	31	406.241	2611843.525	28.54	17.24406521	19.2605044	183.1829484	9.800238368	0.490849089	9.800238368	0.328065864	0.237149156	0.328065864	-1.257037037
BMS-189453	0	LOPAC	Not identified	CC1(C)CC=C(C2=CC=CC=C2)C2=C1C=CC(\\C=C\\C1=CC=C(C=C1)C(O)=O)=C2	1.691708706	1101.034561	20.43251065	16.7228227	16.7228227	13.93749017	9.85897604	9.85897604	8.137347841	8.137347841	5.590079253	5.590079253	3.875980107	3.875980107	5.969305288	4.794537184	0	5.414990469	5.563451492	17.54772461	22.26345901	12.13273414	24.27512131	68.46408409	5.106527395	380.17763	0.896551724	1.551724138	2.24137931	0.148148148	-3.39	29	356.295	4250637.072	18.94947099	7.555801143	3.925784253	171.4007892	11.00491353	0.477639247	11.00491353	0.335178958	0.113612096	0.335178958	-0.904573998
BMS-193885	0	LOPAC	Not identified	COC(=O)C1=C(C)NC(C)=C(C1C1=CC(NC(=O)NCCCN2CCC(CC2)C2=CC(OC)=CC=C2)=CC=C1)C(=O)OC	1.309215162	1355.266676	30.93214617	25.6199535	25.6199535	20.74795246	14.61565796	14.61565796	10.87097178	10.87097178	8.138261742	8.138261742	5.949618595	5.949618595	17.85651662	14.38361155	0	6.031114512	46.2537879	44.64624592	19.78304657	39.15637315	12.13273414	39.04937675	14.21058886	590.3104351	0.88372093	1.511627907	2.139534884	0.424242424	-4.31	43	548.385	3192911749	31.62184564	14.72968102	7.753184926	252.9960356	12.7700845	0.496757775	12.7700845	0.335973663	0.30799054	0.335973663	-0.723128228
BRD3308	0	LOPAC	Not identified	CC(=O)NC1=CC=C(C=C1)C(=O)NC1=CC=C(F)C=C1N	2.108852753	683.8181273	15.40541292	11.31326321	11.31326321	9.952397498	6.195306738	6.195306738	4.444233026	4.444233026	2.729270581	2.729270581	1.750100961	1.750100961	5.817220841	13.97948942	0	17.50174573	16.93822404	6.066367068	19.05647134	24.26546827	0	10.63357721	5.733667477	287.1070049	1.047619048	1.714285714	2.285714286	0.066666667	-2.89	21	273.182	45137.63636	14.51767585	6.042018563	3.788770743	120.5115183	12.92931997	0.396960645	12.92931997	0.255218927	0.151126388	0.255218927	-0.467445318
Bropirimine	0	LOPAC	Not identified	NC1=NC(=O)C(Br)=C(N1)C1=CC=CC=C1	2.684844058	536.1089189	10.83649881	7.697527974	9.283524513	7.18154055	4.289678714	5.082676984	2.982204015	3.775202284	1.944788758	2.68047779	1.280017911	1.696721479	0	4.794537184	0	11.50760618	10.16664751	5.563451492	0	0	30.33183534	25.89790094	5.733667477	264.985074	1.266666667	1.933333333	2.6	0	-1.62	15	258.034	3070.937167	9.916984415	3.860084479	1.916751312	94.29675369	11.37597978	0.369284036	11.37597978	0.288876045	0.113012094	0.288876045	-0.370274943
BW 723C86	0	LOPAC	Not identified	Cl.CC(N)CC1=CNC2=CC=C(OCC3=CC=CS3)C=C12	1.61E-06	691.4453093	13.94938299	11.83511086	13.46810402	9.720346691	6.729390302	7.609043113	5.070750296	6.102995478	3.241971988	4.091872915	2.312233268	2.928262361	0	0	0	18.44887399	6.606881965	17.68703417	15.8268229	11.33678588	25.25331491	28.5631425	10.47053043	322.0906619	1.333333333	2.19047619	2.904761905	0.25	-1.49	21	303.709	66610.62127	15.89054477	6.982071249	3.785096005	134.0859832	5.891778815	0.488053122	5.891778815	0.12243378	0	0.12243378	0
Caroverine hydrochloride	0	LOPAC	Not identified	Cl.CCN(CC)CCN1C(=O)C(CC2=CC=C(OC)C=C2)=NC2=CC=CC=C12	2.80E-06	950.1482478	19.22540387	16.72072172	17.5372183	13.1557283	9.495872654	9.495872654	6.555736352	6.555736352	4.984843864	4.984843864	3.300487433	3.300487433	0	4.794537184	0	17.96630006	18.65950602	41.98063398	0	7.109797541	53.0980362	23.73136265	4.736862954	401.1870048	1.035714286	1.714285714	2.357142857	0.363636364	-2.37	28	373.714	1529358.439	21.92477257	10.24986199	4.912971888	171.9269605	13.15683138	0.496768216	13.15683138	0.272629123	0	0.272629123	-0.003079465
CCCI-01	0	LOPAC	Not identified	[O-][N+](=O)C1=CC=C(O1)C(=O)NCC1=CN=CC=C1	1.972421149	564.677119	12.95781916	9.198628749	9.198628749	8.664703798	5.079332704	5.079332704	3.43894472	3.43894472	2.171409377	2.171409377	1.319986596	1.319986596	16.71467298	14.90885545	0	12.30500382	0	11.62981856	6.066367068	24.52642128	0	10.30076712	4.417150937	247.0593058	1.444444444	2.277777778	2.888888889	0.090909091	-2.7	18	238.138	17988.72014	11.77574241	5.086623499	2.699830938	101.5967188	11.60605773	0.433202589	11.60605773	0.433202589	0.092046013	0.39540252	-0.696532029
CCT007093	0	LOPAC	Not identified	O=C1\\C(CC\\C1=C/C1=CSC=C1)=C\\C1=CC=CS1	1.850847865	546.7289782	12.37203272	9.757760587	11.39075375	8.82649984	5.843187795	7.665649648	4.240378996	5.999684619	2.990731446	4.511514365	2.081476653	3.381194776	0	4.794537184	0	5.783244946	0	34.42845099	0	22.67357176	41.11126696	5.38006277	0	272.032957	1.055555556	1.888888889	2.555555556	0.133333333	-1.45	18	260.298	29895.29872	11.62976548	5.042832825	2.373321288	114.1003035	12.229435	0.289343002	12.229435	0.184580994	0.217222222	0.184580994	0.217222222
CCT137690	0	LOPAC	Not identified	CN1CCN(CC1)C1=CC=C(C=C1)C1=NC2=C(N3CCN(CC4=NOC(C)=C4)CC3)C(Br)=CN=C2N1	1.192880293	1333.99502	24.64768912	20.74477058	22.33076712	17.53000978	12.50972973	13.302728	9.766660886	10.62099779	7.202285661	7.782606305	5.101513898	5.642442291	0	0	0	0	0	103.0688228	5.687386275	0	19.18694784	81.96734338	9.507073458	550.1804197	0.972222222	1.694444444	2.388888889	0.423076923	-2.95	36	520.245	315524306.7	23.44866971	9.835580767	4.722862165	218.7506292	5.224295706	0.368966166	5.224295706	0.159350716	0.811894595	0.159350716	0.811894595
cDPCP	0	LOPAC	Not identified	[Cl-].N[Pt](N)(Cl)[N+]1=CC=CC=C1	1.00E-06	210.7175569	7.612884175	5.560822192	9.344888139	4.605171716	2.475823702	8.931193382	1.648037113	9.262335378	0.911051461	4.397287613	0.511536176	2.524315557	15.77122242	0	0	12.40703316	0	0	0	15.51941361	18.19910121	0	18.00272635	375.9821437	1.090909091	1.545454545	1.818181818	0	0.338311688	11	368.06	165.6373293	11.33831169	4.38520922	3.49630924	79.75913023	5.757623457	0	5.757623457	0	0	0	-3.042299383
CID2858522	0	LOPAC	Not identified	CC1=C(C)C=C2N(CC(=O)C3=CC(=C(O)C(=C3)C(C)(C)C)C(C)(C)C)C(NCCCO)=NC2=C1	2.108037906	1175.325216	25.42192077	21.83493087	21.83493087	15.73441924	11.97112152	11.97112152	11.29382383	11.29382383	6.331354324	6.331354324	4.128035445	4.128035445	0	15.00759197	0	35.51437609	24.4773688	33.2872074	0	0	64.30862405	25.23063007	4.983978521	465.2991421	0.970588235	1.529411765	2.058823529	0.5	-2.86	34	426.326	17182766.37	25.75728575	9.414132124	5.274840748	202.5829252	13.66141889	0.507340259	13.66141889	0.203816932	0.042836803	0.203816932	-0.311780857
cis-(Z)-Flupenthixol dihydrochloride	0	LOPAC	Not identified	Cl.OCCN1CCN(CC\\C=C2\\C3=CC=CC=C3SC3=C2C=C(C=C3)C(F)(F)F)CC1	2.72E-06	927.27787	21.13961743	17.06768719	18.70068035	14.45283961	10.20109693	11.01759351	7.620281951	8.704058907	5.669135723	6.820954061	4.036793469	5.123201935	11.73975001	13.17124514	0	19.01391513	12.1082079	60.07212663	23.89461909	6.066367068	24.26546827	15.87583957	5.106527395	470.1406468	0.903225806	1.548387097	2.225806452	0.391304348	-1.51	31	444.78	6669991.191	24.13872626	10.40423266	5.648959069	190.8883058	13.30968921	0.415932572	13.30968921	0.415932572	0	0.395044554	-4.351174754
cis-Piperidine-2,3-dicarboxylic acid	0	LOPAC	Not identified	OC(=O)[C@@H]1CCCN[C@@H]1C(O)=O	2.665364344	181.5830568	9.137828202	6.486944654	6.486944654	5.625897658	3.816622304	3.816622304	2.856991979	2.856991979	2.041774447	2.041774447	1.413933152	1.413933152	23.89835745	9.589074368	0	0	12.96557803	6.420821623	0	0	0	5.316788604	10.21305479	173.0688078	1.25	1.916666667	2.333333333	0.714285714	-1.1	12	162.08	475.348829	8.991743119	3.532178731	1.733557005	69.38444645	10.56587963	0.480971057	10.56587963	0.32109658	0.44375	0.32109658	-1.081388889
Cortexolone	0	LOPAC	Not identified	[H][C@@]12CC[C@](O)(C(=O)CO)[C@@]1(C)CC[C@@]1([H])[C@@]2([H])CCC2=CC(=O)CC[C@]12C	1.681259663	652.2814901	18.03516943	15.38428588	15.38428588	11.75982102	9.865515274	9.865515274	9.405253132	9.405253132	8.718462802	8.718462802	7.164148904	7.164148904	23.40616819	19.80212916	0	11.19823542	30.59536138	38.52492974	5.57310453	0	6.076020107	13.8474744	0	346.2144094	1.12	1.84	2.56	0.80952381	-1	25	316.227	505763.7535	17.41563786	5.497283951	2.130434783	149.2366774	12.33653298	0.388464103	12.33653298	0.18962736	0.110962144	0.18962736	-1.36414819
CP466722	0	LOPAC	Not identified	COC1=C(OC)C=C2C(=C1)N=CN=C2N1N=C(N=C1N)C1=CC=CC=N1	1.908548002	1079.36659	18.09564736	14.11858031	14.11858031	12.7070399	7.72024673	7.72024673	5.342006638	5.342006638	3.846412514	3.846412514	2.621814984	2.621814984	0	0	0	5.948339281	39.73814387	0	11.00912301	32.54917279	18.19910121	25.03459589	15.20739338	349.1287227	1	1.807692308	2.538461538	0.117647059	-3.75	26	334.234	1531415.209	15.75887168	6.279953606	2.549687825	148.0099468	6.073620481	0.492842059	6.073620481	0.224974017	0.194849957	0.224974017	0.194849957
CPCCOEt	0	LOPAC	Not identified	CCOC(=O)C12CC1\\C(=N/O)C1=CC=CC=C1O2	2.013054651	539.5477111	12.75071238	9.920136971	9.920136971	8.725510625	5.902387514	5.902387514	4.450131263	4.450131263	3.423986923	3.423986923	2.469884871	2.469884871	5.601050811	4.794537184	0	11.88721133	24.48890042	5.563451492	0	12.99010427	18.19910121	5.155712727	14.68097893	247.0844579	1.611111111	2.388888889	3.111111111	0.384615385	-2.04	18	234.146	27749.91727	11.07346174	3.729306653	1.331755387	104.0065429	11.94895739	0.47410778	11.94895739	0.350728731	0.21162037	0.350728731	-0.980231481
CR 2249	0	LOPAC	Not identified	CC1(C)CCC(CC1)NC(=O)[C@@H](N)CCC(O)=O	2.297742863	305.3582174	13.75914855	11.23840167	11.23840167	8.299330934	6.577943734	6.577943734	5.985982344	5.985982344	3.691512388	3.691512388	2.261905566	2.261905566	12.01114612	9.589074368	0	24.7906638	5.414990469	25.68328649	0	0	0	19.164263	10.84019487	256.1786926	1.388888889	1.944444444	2.444444444	0.846153846	-1.1	18	232.154	6581.95987	14.9591716	6.17979202	5.039878504	108.1197561	11.75608844	0.481229497	11.75608844	0.302916043	0.063209877	0.302916043	-0.918827806
Cycloastragenol	0	LOPAC	Not identified	[H][C@@]1([C@@H](O)C[C@@]2(C)[C@]3([H])C[C@H](O)[C@]4([H])[C@]5(C[C@@]35CC[C@]12C)CC[C@H](O)C4(C)C)[C@]1(C)CC[C@H](O1)C(C)(C)O	1.366017871	910.9131578	25.6125197	23.10251559	23.10251559	15.98603542	14.4302128	14.4302128	15.89377556	15.89377556	13.77493439	13.77493439	12.1328164	12.1328164	23.4100344	20.42610958	0	51.11869721	5.917906046	51.36657298	6.420821623	0	13.8474744	34.618686	4.736862954	490.3658247	0.771428571	1.457142857	2.085714286	1	-0.2	35	440.325	39910404.12	25.09842681	6.86122449	2.784142241	211.5780657	11.72909667	0.392784703	11.72909667	0.086466406	0.026745704	0.086466406	-0.885530736
CYM-5520	0	LOPAC	Not identified	CC1=CC(C(=O)CN2C=C(C=CC2=O)C#N)=C(C)N1CC1=CC=CC=C1	1.882685149	1053.095624	18.6814338	14.76850335	14.76850335	12.4904023	8.337829293	8.337829293	6.275441262	6.275441262	4.484081634	4.484081634	3.053653627	3.053653627	0	9.589074368	0	17.88726825	17.67165939	16.95130748	22.89667736	0	56.31489812	4.567099648	5.261891555	345.1477268	1.115384615	1.846153846	2.538461538	0.19047619	-3.39	26	326.25	870799.1315	17.43359163	7.238803757	3.496526436	151.2996195	12.74879362	0.344070424	12.74879362	0.250512208	0.079381299	0.250512208	-0.295885917
Cysteamine hydrochloride	0	LOPAC	Not identified	Cl.NCCS	0	11.60964047	3.414213562	2.847025718	4.557949489	1.914213562	1.224476056	1.856931589	0.512281932	0.959495528	0.129099445	0.387298335	0	0	0	0	0	12.40703316	6.544756406	5.752853607	0	0	0	12.62878915	5.733667477	113.0065979	1.6	1.8	1.8	1	0.6	5	105.549	6.854752972	9.143209877	8.818934911	12.146875	43.75224376	4.951388889	0.329661156	4.951388889	0.002549065	0	0.002549065	0
D-609 potassium	0	LOPAC	Not identified	[K+].[S-]C(=S)OC1CC2CC1C1CCCC21	8.53E-07	271.3135362	9.706742302	9.147030123	13.90312891	6.754020195	5.630897772	6.447394353	5.060254488	6.060254488	4.615414278	4.807864367	4.264245753	4.511439628	0	0	0	51.38453491	10.48662603	23.67162418	32.10410811	0	0	0	29.58352554	266.0201388	1.133333333	1.866666667	2.6	0.909090909	1.746363636	15	251.352	3271.877973	13.18445912	5.16557126	2.328585533	144.9211355	5.599537037	1	5.599537037	1	0	0.510051211	0
Danshensu sodium salt	0	LOPAC	Not identified	O[C@H](CC1=CC(O)=C(O)C=C1)C(=O)O[Na]	2.726426383	365.5203784	11.42228525	8.174645225	10.17464523	7.040912558	4.310419754	5.126916334	3.06614834	3.47439663	1.942136943	2.34450587	1.138614602	1.410690524	12.07327168	9.901064579	0	46.32761	5.563451492	0	18.19910121	0	0	2.424310985	10.21305479	220.0347677	1.4	2.066666667	2.6	0.222222222	-0.75	15	211.084	1999.368972	12.32017544	5.365702479	3.387356394	104.4463485	10.91862355	0	10.91862355	0	0.050509259	0	-1.230145503
Dapiprazole hydrochloride	0	LOPAC	Not identified	Cl.CC1=C(C=CC=C1)N1CCN(CCC2=NN=C3CCCCN23)CC1	1.82E-06	690.8729409	16.35516038	15.02478516	15.84128174	11.80966309	9.249857635	9.249857635	7.006375847	7.006375847	5.416180569	5.416180569	3.942159487	3.942159487	0	0	0	12.40703316	0	52.11018168	35.74129001	0	0	55.7534882	0	361.2033236	0.96	1.76	2.56	0.578947368	-1.59	25	333.697	669099.6268	18.20856818	8.192629927	3.983434686	155.9908403	4.432224154	0.368752271	4.432224154	0.133785045	0	0.133785045	0
Darglitazone sodium salt	0	LOPAC	Not identified	CC1=C(CCC(=O)C2=CC=C(CC3SC(=O)N([Na])C3=O)C=C2)N=C(O1)C1=CC=CC=C1	1.357982018	1128.238058	21.95745468	17.33049168	20.14698826	14.91872399	10.04172232	11.81580232	7.481802794	9.530208692	5.322232543	7.621616705	3.467343985	5.3085686	0	14.38361155	0	22.17957442	58.96160452	34.34296335	2.429680663	12.13273414	49.38830668	4.983978521	4.417150937	442.0963224	1.129032258	1.838709677	2.483870968	0.217391304	-2.19	31	423.32	13980900.14	22.02002957	9.525198464	5.009876166	201.8447829	12.63661635	0.441190716	12.63661635	0.225992223	0.030037032	0.225992223	-0.360645849
DC_AC50	0	LOPAC	Not identified	NC1=C(SC2=NC3=C(CCC3)C=C12)C(=O)NC1=C(Br)C=C(F)C=C1F	1.724646821	1011.390246	17.71481399	12.82832502	15.23081814	11.93556075	7.604365464	9.213860315	5.843874891	7.697282557	4.201015639	5.940415871	2.998377981	4.497249773	17.54162141	13.57536728	0	15.03725298	16.58414976	41.97243564	11.33678588	0	6.066367068	26.23071102	5.733667477	422.9852515	1.28	2.08	2.84	0.176470588	-2.06	25	412.174	681525.3767	16.41068527	6.030785151	2.787674145	153.7340038	13.92672216	0.396841226	13.92672216	0.267563274	0.120494474	0.267563274	-0.863880526
DFU	0	LOPAC	Not identified	CC1(C)OC(=O)C(=C1C1=CC=C(C=C1)S(C)(=O)=O)C1=CC(F)=CC=C1	2.221204505	986.339091	18.40541292	14.03800808	14.85450466	11.59317215	7.639794851	9.531206389	6.456720185	8.472455759	4.088475512	5.21694574	3.003809292	3.634279804	27.22483008	17.60274922	0	10.46858801	16.70000751	6.255769184	30.33183534	32.0465756	0	0	4.736862954	360.0831582	1	1.64	2.2	0.210526316	-2.47	25	343.27	307644.2715	17.35618038	5.807220278	3.216250894	145.4136591	13.61251387	0.451102638	13.61251387	0.339571019	0.187225477	0.339571019	-3.317767466
Dihydrocapsaicin	0	LOPAC	Not identified	COC1=C(O)C=CC(CNC(=O)CCCCCCC(C)C)=C1	2.177048031	457.6455325	16.37203272	14.02285872	14.02285872	10.52407581	8.151746251	8.151746251	6.129666457	6.129666457	3.669128025	3.669128025	2.312727348	2.312727348	0	9.901064579	0	11.65669156	18.71508986	24.32300078	26.37226241	18.19910121	0	19.164263	4.736862954	307.2147438	1.227272727	1.954545455	2.636363636	0.611111111	-1.71	22	278.202	62666.95282	18.33928536	10.08932193	7.341699772	133.4298718	11.78695384	0.504254592	11.78695384	0.219760155	0.079538349	0.219760155	0.079538349
DL-Homatropine hydrobromide	0	LOPAC	Not identified	Br.CN1C2CCC1CC(C2)OC(=O)C(O)C1=CC=CC=C1	1.61E-06	467.6702498	14.1125197	12.14375161	13.85682366	9.647867046	7.30328443	7.30328443	5.893986032	5.893986032	4.676374192	4.676374192	3.45792462	3.45792462	12.07327168	9.901064579	0	23.08541724	17.64713315	12.84164325	12.84164325	12.13273414	18.19910121	11.94758171	4.736862954	355.0783057	1.238095238	1.80952381	2.380952381	0.5625	-0.91	21	334.084	51912.20484	16.46033365	6.899834703	3.469108965	135.4109988	12.04114087	0.460076591	12.04114087	0.339426312	0	0.339426312	-1.172676682
DL-Thiorphan	0	LOPAC	Not identified	OC(=O)CNC(=O)C(CS)CC1=CC=CC=C1	2.532686936	380.596948	12.67336211	9.296345731	10.19077292	8.130228955	5.274598344	5.907053876	3.68076302	4.045911391	2.329948841	2.770721917	1.445835761	1.740757898	5.969305288	9.589074368	0	18.36984218	12.17367523	5.563451492	0	0	30.33183534	17.94557775	5.106527395	253.0772643	1.294117647	1.941176471	2.470588235	0.333333333	-1.49	17	238.203	6137.775848	13.57447453	6.957665919	4.907962221	105.4432626	11.65975293	0.479930447	11.65975293	0.322469455	0.271987906	0.322469455	-1.045393151
DL-threo-beta-hydroxyaspartic acid	0	LOPAC	Not identified	N[C@@H]([C@H](O)C(O)=O)C(O)=O	4.069511909	137.7269405	8.309401077	4.890188175	4.890188175	4.464101615	2.357677712	2.357677712	1.647096069	1.647096069	0.878330872	0.878330872	0.288656204	0.288656204	24.08441779	9.589074368	0	0	0	0	0	0	0	0	21.05324966	149.0324223	1.2	1.6	1.7	0.5	-1.14	10	142.046	106.7559108	8.86	3.136253269	1.997375402	55.87971352	9.896851852	0.480000344	9.896851852	0.334304847	1.546388889	0.334304847	-2.043981481
Dolasetron mesylate hydrate	0	LOPAC	Not identified	O.CS(O)(=O)=O.[H][C@]12C[C@@H](C[C@@H]3CC(C1)C(=O)CN23)OC(=O)C1=CNC2=CC=CC=C12	3.86E-07	1024.357195	20.75878407	16.57560326	17.39209984	13.68667319	9.667771439	11.51608306	8.094297002	9.560337201	5.997773068	5.997773068	4.870008122	4.870008122	10.11812686	18.00687135	0	23.46736956	36.23090369	36.58621142	0	6.196843572	24.26546827	9.883888252	9.289612827	438.1460722	1.166666667	1.766666667	2.366666667	0.5	-2.27	30	412.294	3545414.375	22.4159923	8.462060547	4.721553379	173.9956837	12.60963496	0.458602152	12.60963496	0.340085899	0	0.340085899	-3.666666667
DPO-1	0	LOPAC	Not identified	CC(C)[C@@H]1CC[C@@H](C)C[C@@H]1P(=O)(C1=CC=CC=C1)C1=CC=CC=C1	2.154883984	648.9245587	17.15648977	15.059686	15.95411319	11.5307292	9.241064512	11.01703785	7.722527484	10.73458527	5.733775951	9.392228046	4.400900276	8.384451037	7.141892734	4.565048285	0	5.658994451	17.75371814	17.02990142	12.84164325	0	36.39820241	45.03667987	0	340.1956022	0.875	1.375	1.833333333	0.454545455	-1.33	24	311.215	323498.4397	17.49166068	7.276686185	3.241610844	146.4216872	14.63189815	0.313345335	14.63189815	0.145967588	0.255601852	0.145967588	-2.646875
D-Serine	0	LOPAC	Not identified	[H][C@@](N)(CO)C(O)=O	3.343417059	72.58027135	5.86180732	3.664482801	3.664482801	3.180739213	1.774215467	1.774215467	1.127304926	1.127304926	0.513893756	0.513893756	0.078092629	0.078092629	18.61802808	4.794537184	0	0	0	0	0	0	0	0	15.94672227	105.0425931	1.857142857	2.285714286	2.285714286	0.666666667	-0.61	7	98.037	27.9770933	6.39	2.543994039	2.132115028	40.55901556	9.645324074	0.480021396	9.645324074	0.322371147	0.50462963	0.322371147	-1.178240741
EGTA	0	LOPAC	Not identified	OC(=O)CN(CCOCCOCCN(CC(O)=O)CC(O)=O)CC(O)=O	3.834525459	396.6438463	19.94938299	14.20383913	14.20383913	12.20128506	7.677204469	7.677204469	5.221008958	5.221008958	2.911182114	2.911182114	1.902453147	1.902453147	50.05624678	19.17814874	0	39.51704067	0	0	9.799819462	0	0	0	29.89983549	380.143095	0.538461538	0.807692308	1.038461538	0.714285714	-2.28	26	356.158	208625.022	23.72	13.94894998	15.25957332	149.0532797	10.6142341	0.480285661	10.6142341	0.317218746	0.119120466	0.317218746	-1.137167309
Ellipticine	0	LOPAC	Not identified	CC1=C2C=CN=CC2=C(C)C2=C1NC1=C2C=CC=C1	2.39401667	932.1144172	12.98276318	10.98866548	10.98866548	9.270856948	6.504431651	6.504431651	5.09184256	5.09184256	4.085158995	4.085158995	3.102341344	3.102341344	0	0	0	0	0	0	43.70520128	0	12.39368714	54.14726678	0	246.1156984	0.894736842	1.736842105	2.631578947	0.117647059	-2.35	19	232.201	51184.51142	10.56131053	3.575432912	1.284262598	110.6350893	4.275863253	0.354267035	4.275863253	0.050325339	1.200893802	0.050325339	1.200893802
EMPA	0	LOPAC	Not identified	CCN(CC1=CC=CN=C1)C(=O)CN(C1=CC=C(OC)N=C1)S(=O)(=O)C1=C(C)C=CC=C1	1.962242261	1152.128613	23.13961743	18.30226914	19.11876572	15.36174044	10.11556811	11.55563144	7.105125533	8.935857693	4.989012947	6.923078293	3.231593456	4.860427354	10.02329115	13.21233417	0	23.03480589	24.53295264	9.868667483	19.37300818	60.61553648	12.99010427	9.967957042	4.736862954	454.1674763	1.0625	1.84375	2.4375	0.260869565	-3.46	32	428.344	13542373.39	23.20832381	10.23266894	5.228811543	188.0949929	13.59899593	0.480982327	13.59899593	0.264607049	0.137894351	0.264607049	-4.021354547
Esomeprazole magnesium dihydrate	0	LOPAC	Not identified	[H]O[H].[H]O[H].COC1=CC2=C(C=C1)C([Mg]N1C3=C(C=C(OC)C=C3)N=C1S(=O)CC1=C(C)C(OC)=C(C)C=N1)C(=N2)S(=O)CC1=C(C)C(OC)=C(C)C=N1	2.92E-06	2174.562214	34.98203423	29.81952707	32.86673379	23.57365096	15.63602492	19.72284082	11.85902776	16.41599145	8.899366693	14.25399857	6.324947244	12.15190883	42.23075586	8.417796984	0	26.50525938	44.29112012	44.83298184	0	40.83287731	64.09315121	12.85895896	28.92383507	747.224697	0.745098039	1.294117647	1.862745098	0.314285714	-3.933766234	51	706.851	96733969999	39.84602619	16.60335996	7.659749078	310.9733708	14.31478616	0.54109637	14.31478616	0.54109637	0	0.496685983	-1.571692111
Estetrol	0	LOPAC	Not identified	[H][C@@]12[C@@H](O)[C@@H](O)[C@H](O)[C@@]1(C)CC[C@]1([H])C3=CC=C(O)C=C3CC[C@@]21[H]	1.741265895	600.7499943	15.64589989	12.81343393	12.81343393	10.4313761	8.292532771	8.292532771	7.688438942	7.688438942	6.723642412	6.723642412	5.62372783	5.62372783	23.72688963	20.42610958	0	11.83581209	11.66741788	25.68328649	11.12690298	6.066367068	19.05647134	0	0	304.1674592	1.090909091	1.863636364	2.636363636	0.666666667	-1.1	22	280.194	132621.2021	14.48960803	4.697615665	1.745570029	129.97015	10.50951504	0.507956032	10.50951504	0.115370618	0.057219388	0.115370618	-1.032440056
Eupatorin	0	LOPAC	Not identified	COC1=C(O)C=C(C=C1)C1=CC(=O)C2=C(O)C(OC)=C(OC)C=C2O1	2.26034405	1004.457706	18.13746372	13.82241999	13.82241999	11.99393226	7.289437748	7.289437748	5.195347549	5.195347549	3.800169175	3.800169175	2.595886485	2.595886485	5.428790392	15.00759197	0	39.72753911	11.31296332	0	39.52849383	12.13273414	0	0	18.6277398	344.0896029	0.92	1.64	2.24	0.166666667	-3.35	25	328.191	441211.4293	16.50576747	6.273733941	2.692384468	142.1604303	12.46594325	0.50423867	12.46594325	0.203611196	0.014691096	0.203611196	-0.453693599
FAUC 213	0	LOPAC	Not identified	ClC1=CC=C(C=C1)N1CCN(CC2=NN3C=CC=CC3=C2)CC1	1.382311004	755.1466173	15.6480536	12.89850518	13.65443413	11.27598958	7.940086349	8.318050822	5.945360951	6.381796732	4.370251436	4.622227752	3.113518549	3.239506707	0	0	0	0	0	48.95704406	5.687386275	0	34.97770974	39.16396954	11.60093989	326.1298243	0.956521739	1.739130435	2.47826087	0.277777778	-2.04	23	307.679	382217.0237	14.54583727	6.221596474	3.185081844	140.4365723	5.96185596	0.368964492	5.96185596	0.077486819	0.790957688	0.077486819	0.790957688
Fenoldopam bromide	0	LOPAC	Not identified	Br.OC1=CC=C(C=C1)C1CNCCC2=C(Cl)C(O)=C(O)C=C12	1.76E-06	676.0814031	14.98276318	11.71327551	14.18227651	10.0753874	6.804778835	7.182743308	5.224304431	5.602268904	3.927267519	4.334395802	2.823630842	3.124043091	0	15.31958218	0	45.17052571	12.96557803	23.23511088	0	18.19910121	12.13273414	5.316788604	11.60093989	385.0080332	1.090909091	1.772727273	2.454545455	0.25	-1.43	22	369.537	74991.50725	16.93228824	6.771197313	3.019814783	143.6909664	9.861880406	0.507966639	9.861880406	0.176288935	0	0.176288935	-0.262247417
Fiduxosin hydrochloride	0	LOPAC	Not identified	Cl.[H][C@]12CN(CCCCN3C(=O)NC4=C(SC5=NC=C(N=C45)C4=CC=CC=C4)C3=O)C[C@@]1([H])C1=C(OC)C=CC=C1OC2	3.02E-06	1822.349726	27.21660322	22.53894455	24.17193772	19.60168809	13.60294125	14.41943783	10.48450032	11.48357109	8.079990084	9.154966387	6.112111524	7.102521321	5.689743398	9.589074368	0	17.96630006	44.63821426	56.14526959	21.46733702	13.30664111	48.53093655	14.86786677	14.45770443	591.1707031	1.073170732	1.902439024	2.731707317	0.333333333	-3.73	41	561.881	2963100190	27.44037286	11.27100924	4.896568235	245.7386677	13.33379735	0.496321224	13.33379735	0.328438014	0	0.328438014	-0.405410064
Flumazenil	0	LOPAC	Not identified	CCOC(=O)C1=C2CN(C)C(=O)C3=CC(F)=CC=C3N2C=N1	2.197253813	769.3883196	15.85300667	12.16796477	12.16796477	10.52407581	6.812990182	6.812990182	4.95302864	4.95302864	3.51740872	3.51740872	2.494109447	2.494109447	11.78652613	13.97948942	0	30.31619759	11.38131427	0	29.42633101	18.53850883	0	4.983978521	4.736862954	303.1019195	1.454545455	2.227272727	2.954545455	0.266666667	-2.7	22	289.181	119729.9966	14.24624083	5.249745517	2.144170566	125.6730572	13.46773881	0.461212997	13.46773881	0.358400963	0.165439815	0.358400963	-0.539203095
Flupirtine maleate	0	LOPAC	Not identified	OC(=O)\\C=C/C(O)=O.CCOC(=O)NC1=C(N)N=C(NCC2=CC=C(F)C=C2)C=C1	4.79E-07	886.3976859	22.51829709	15.96296441	15.96296441	14.20561636	8.53420425	8.53420425	5.46459111	5.46459111	3.192264154	3.192264154	1.893657391	1.893657391	18.03185065	18.7740266	0	18.24196558	30.20204567	5.563451492	12.13273414	31.18920547	0	15.61755573	20.68358522	420.1445126	1.1	1.7	2.2	0.157894737	-4.15	30	399.229	2333649.4	23.88868472	12.33632533	9.689078448	170.7356398	12.81235144	0.47807075	12.81235144	0.411220937	0.17792517	0.411220937	-1.257037037
FPL 64176	0	LOPAC	Not identified	COC(=O)C1=C(C)NC(C)=C1C(=O)C1=C(CC2=CC=CC=C2)C=CC=C1	2.061297428	954.7736376	18.6814338	15.12800408	15.12800408	12.52407581	8.465761379	8.465761379	6.265228079	6.265228079	4.490971105	4.490971105	3.268709742	3.268709742	5.969305288	9.589074368	0	5.783244946	34.49903209	11.12690298	7.109797541	13.8474744	54.59730362	4.983978521	4.736862954	347.1521435	0.884615385	1.5	2.192307692	0.181818182	-3.14	26	326.246	917146.3025	17.6756052	7.397043886	3.309544646	152.3809941	13.30493418	0.465352212	13.30493418	0.339946822	0.167795257	0.339946822	-0.503943985
Furafylline	0	LOPAC	Not identified	CN1C(=O)N(CC2=CC=CO2)C2=C(NC(C)=N2)C1=O	2.337113394	851.5975327	13.56854962	10.50554325	10.50554325	9.0753874	5.762052036	5.762052036	4.333072679	4.333072679	2.989172182	2.989172182	2.051062169	2.051062169	5.689743398	9.589074368	0	12.1040233	22.74852986	4.567099648	17.87793463	19.05647134	0	9.967957042	4.417150937	260.0909402	1.421052632	2.210526316	2.894736842	0.25	-2.57	19	248.157	34490.0295	11.51645315	3.975070805	1.702591531	106.670409	12.16940949	0.467449709	12.16940949	0.332400026	0.236851852	0.332400026	-0.416296296
Furamidine dihydrochloride	0	LOPAC	Not identified	Cl.Cl.NC(=N)C1=CC=C(C=C1)C1=CC=C(O1)C1=CC=C(C=C1)C(N)=N	1.56E-06	798.8515403	16.39697675	13.1529481	14.78594126	11.0417139	7.039016572	7.039016572	5.145947754	5.145947754	3.566840387	3.566840387	2.276284436	2.276284436	0	0	0	36.48530589	11.12690298	22.64739782	0	24.26546827	36.39820241	0	26.7030531	376.0857666	0.6	0.92	1.2	0	-2.76	25	359.131	245989.4861	20.28496403	8.371156525	4.406733923	157.4264749	7.404698309	0.456113131	7.404698309	0.13431259	0	0.13431259	0
Fusaric acid	0	LOPAC	Not identified	CCCCC1=CC=C(N=C1)C(O)=O	2.640481339	279.4811493	9.681798276	7.656046633	7.656046633	6.236382105	4.419555539	4.419555539	2.960393546	2.960393546	1.862860232	1.862860232	1.079785071	1.079785071	5.969305288	4.794537184	0	5.693927995	0	24.82591636	0	12.26321064	6.066367068	11.90771572	5.106527395	179.0946287	1.538461538	2.307692308	2.769230769	0.4	-1.38	13	166.115	912.2320629	9.70605852	4.598115918	2.856781399	77.43151752	10.46376882	0.47650947	10.46376882	0.35397587	0.111341175	0.35397587	-0.970331921
Fusidic acid sodium	0	LOPAC	Not identified	[Na+].[H][C@@]12C[C@@H](O)[C@@]3([H])[C@@]4(C)CC[C@@H](O)[C@@H](C)[C@]4([H])CC[C@]3(C)C1(C)C[C@H](OC(C)=O)\\C2=C(/CCC=C(C)C)C([O-])=O	4.00E-06	1000.328743	27.49927104	24.80307676	26.80307676	17.16908108	14.28037614	14.28037614	13.62806795	13.62806795	11.55648999	11.55648999	9.778513244	9.778513244	24.14654335	24.90865655	0	75.2330465	37.17429707	31.25639102	6.9237372	0	19.92349451	27.6949488	4.736862954	538.3270335	1.052631579	1.710526316	2.289473684	0.806451613	-0.66	38	491.325	81703040.92	31.86217718	11.31258604	4.995110642	250.5176741	12.50589003	1	12.50589003	1	0	0.545165665	-1.202696851
Galloflavin potassium	0	LOPAC	Not identified	[K+].OC1=C(O)C(O)=C2C3=C(OC(=O)C2=C1)C=C([O-])C(=O)O3	1.61E-06	984.6016424	14.60192982	10.53758278	13.6606884	9.396754606	5.254389948	5.254389948	3.996469064	3.996469064	2.785675212	2.785675212	1.877074498	1.877074498	34.24921997	30.01518395	0	73.32302362	0	12.13273414	0	0	0	4.417150937	4.417150937	315.9621488	0.952380952	1.619047619	2.285714286	0	-1.523636364	21	311.222	32782.13766	15.85751788	5.35037048	2.322068119	156.8269097	11.71230726	1	11.71230726	1	0	0.867484018	-1.222579837
GANT61	0	LOPAC	Not identified	CN(C)C1=CC=CC=C1CN1CCCN(CC2=C(C=CC=C2)N(C)C)C1C1=CC=NC=C1	1.671960144	940.1932508	22.50142475	19.77715538	19.77715538	15.5417139	11.42827399	11.42827399	8.995000009	8.995000009	6.280361555	6.280361555	4.839899824	4.839899824	0	0	0	6.165775612	0	32.59984725	28.06512702	0	12.39368714	113.4379761	0	429.2892461	0.71875	1.1875	1.65625	0.37037037	-2.89	32	394.332	20709439.9	22.30916346	10.15252872	4.94901413	192.4481642	4.28253087	0.377398901	4.28253087	0.089265602	0.219617347	0.089265602	0.219617347
GR 55562 dihydrobromide	0	LOPAC	Not identified	Br.Br.CN(C)CCCC1=CC(=CC=C1O)C(=O)NC1=CC=C(C=C1)C1=CC=NC=C1	2.25E-06	932.9380705	19.93251065	17.03855896	20.46470307	13.52487714	9.311755083	9.311755083	7.017683981	7.017683981	4.54954879	4.54954879	3.00636104	3.00636104	0	9.901064579	0	45.61959327	5.563451492	41.7641404	0	30.59278835	50.49354638	15.20067686	0	535.0470013	0.966666667	1.6	2.233333333	0.217391304	-2.22	30	510.08	2209948.741	25.81599712	12.46959911	7.23377643	198.2457481	12.60530676	0.507675319	12.60530676	0.255172455	0	0.255172455	-0.189332693
Granisetron hydrochloride	0	LOPAC	Not identified	Cl.CN1N=C(C(=O)NC2CC3CCCC(C2)N3C)C2=C1C=CC=C2	1.69E-06	729.6940297	15.97432702	14.23512316	15.05161974	11.13103029	8.577677858	8.577677858	7.035171963	7.035171963	5.647919864	5.647919864	4.368963955	4.368963955	0	4.794537184	0	24.35605372	17.77760965	23.74456818	19.26246487	4.681802935	31.31314026	22.36305213	0	348.1716891	1.166666667	1.833333333	2.541666667	0.555555556	-1.59	24	323.678	287645.2597	17.24009411	6.727617922	2.909369407	148.3473133	12.74087467	0.347771341	12.74087467	0.272148043	0	0.272148043	-0.032938398
GSK137647A	0	LOPAC	Not identified	COC1=CC=C(C=C1)S(=O)(=O)NC1=C(C)C=C(C)C=C1C	2.370361656	726.586711	15.62095586	12.59709478	13.41359136	9.830535685	6.580021803	8.063185051	5.054745001	6.737147242	3.283191933	4.648812785	2.289177963	3.492120857	10.02329115	8.417796984	0	4.895483476	11.43689811	16.69035448	12.13273414	19.24253168	32.90394574	4.722094864	4.736862954	305.1085645	0.952380952	1.476190476	1.952380952	0.25	-2.01	21	286.247	39736.17828	15.38019009	5.773843253	3.361703669	125.3724491	12.43865174	0.496767112	12.43865174	0.261411756	0.210810185	0.261411756	-3.601717687
GSK1838705A	0	LOPAC	Not identified	CNC(=O)C1=C(F)C=CC=C1NC1=C2C=CNC2=NC(NC2=C(OC)C=C3CCN(C(=O)CN(C)C)C3=C2)=N1	1.519517568	1568.420999	27.68106932	22.05433595	22.05433595	18.7824273	12.34463433	12.34463433	9.34165708	9.34165708	6.431819945	6.431819945	4.620693833	4.620693833	11.72440057	13.97948942	0	23.10635678	41.37767513	17.67165939	19.18040612	30.33928498	31.12798783	30.90230137	4.736862954	532.234665	1.153846154	1.974358974	2.717948718	0.259259259	-4.71	39	503.348	722817408.1	25.91936412	10.57528891	5.055941096	223.925739	14.56510098	0.494565861	14.56510098	0.255627098	0.006872185	0.255627098	-0.6589699
GSK2578215A	0	LOPAC	Not identified	FC1=NC=CC(=C1)C1=CC=C(OCC2=CC=CC=C2)C(=C1)C(=O)NC1=CC=CN=C1	1.661301714	1151.471444	20.76093778	15.95624906	15.95624906	14.68667319	9.329755666	9.329755666	6.54827734	6.54827734	4.440657809	4.440657809	2.965333471	2.965333471	5.947697344	9.184952232	0	5.907179729	34.73413455	5.563451492	12.26321064	48.79188955	30.33183534	15.28474565	4.736862954	399.138305	0.933333333	1.766666667	2.533333333	0.041666667	-4.06	30	381.281	9496682.534	19.26485819	8.96042523	4.669894643	172.7623308	13.5651672	0.488072239	13.5651672	0.258990431	0.316710653	0.258990431	-0.584939261
GW2974	0	LOPAC	Not identified	CN(C)C1=NC=C2N=CN=C(NC3=CC4=C(C=C3)N(CC3=CC=CC=C3)N=C4)C2=C1	1.467687619	1325.749955	20.50142475	16.81859158	16.81859158	14.66983643	9.718455908	9.718455908	7.36276592	7.36276592	5.045190384	5.045190384	3.476102487	3.476102487	0	0	0	0	0	45.6737181	5.563451492	12.52416365	60.20573555	49.63287425	0	395.1858437	0.933333333	1.8	2.633333333	0.130434783	-4	30	374.302	13589006.15	18.05555556	7.438016529	3.411986025	173.5796202	4.569165403	0.362725445	4.569165403	0.141380124	0.744023228	0.141380124	0.744023228
GW5074	0	LOPAC	Not identified	OC1=C(Br)C=C(C=C2C(=O)NC3=C2C=C(I)C=C3)C=C1Br	2.128095389	779.2508937	15.14589989	10.45345692	15.78294829	9.952397498	5.964762332	8.629508016	4.535199768	7.489505785	3.114839139	4.994806749	2.138687327	3.851757016	0	9.901064579	0	11.65669156	14.51854356	20.38447153	0	12.13273414	24.27512131	59.76754703	0	518.7966507	1.142857143	1.80952381	2.476190476	0	-0.86	21	512.882	65889.84322	15.05178825	5.734710395	2.886017173	151.3904409	12.12901116	0.505580821	12.12901116	0.255886633	0.118222317	0.255886633	-0.118222317
GW7647	0	LOPAC	Not identified	CC(C)(SC1=CC=C(CCN(CCCCC2CCCCC2)C(=O)NC2CCCCC2)C=C1)C(O)=O	1.508289065	783.621548	25.09780107	21.89698218	22.71347876	16.83133702	13.90100289	14.71749947	11.08276547	12.77891486	7.716928101	8.909726678	5.365721675	6.314453066	10.71632774	14.69560176	0	6.031114512	6.041840829	49.58618883	81.53355267	13.8474744	17.03264387	17.44952274	0	502.3229143	0.942857143	1.571428571	2.2	0.724137931	-1.69	35	456.397	56874901.54	27.89029537	14.151328	9.702899069	216.3634933	13.15908674	0.480213904	13.15908674	0.319057643	0.101805435	0.319057643	-0.854018995
GW9508	0	LOPAC	Not identified	OC(=O)CCC1=CC=C(NCC2=CC(OC3=CC=CC=C3)=CC=C2)C=C1	1.558004464	844.7760318	18.19202368	14.39058402	14.39058402	12.68667319	8.553610808	8.553610808	6.006734836	6.006734836	3.955467439	3.955467439	2.588216573	2.588216573	5.969305288	4.794537184	0	6.420821623	12.96557803	28.31331292	0	0	78.86277189	5.316788604	9.843390349	347.1521435	0.846153846	1.576923077	2.307692308	0.136363636	-3.27	26	326.246	983059.6393	17.54973874	8.716985426	5.379705213	152.6245233	10.61922048	0.481221934	10.61922048	0.303177763	0.153751741	0.303177763	-0.773328722
GW9662	0	LOPAC	Not identified	[O-][N+](=O)C1=CC=C(Cl)C(=C1)C(=O)NC1=CC=CC=C1	2.28249753	629.0403854	13.82806265	9.668725093	10.42465404	9.0753874	5.380579025	5.758543498	3.741408556	4.148608683	2.437045729	2.76663395	1.520745362	1.72411531	10.83049078	14.90885545	0	16.27347108	5.687386275	6.066367068	12.13273414	24.26546827	6.066367068	5.316788604	11.60093989	276.0301698	1.157894737	1.842105263	2.473684211	0	-2.4	19	267.607	20429.8624	13.04163223	5.494903827	3.081481481	113.5210657	11.99157785	0.321948711	11.99157785	0.269832369	0.069184933	0.269832369	-0.573783699
H2L5186303	0	LOPAC	Not identified	OC(=O)\\C=C/C(=O)NC1=CC=C(OC2=CC(OC3=CC=C(NC(=O)\\C=C/C(O)=O)C=C3)=CC=C2)C=C1	1.568100282	1213.780664	25.91563832	18.58152124	18.58152124	17.26206059	10.36567558	10.36567558	7.049381323	7.049381323	4.275182646	4.275182646	2.747782826	2.747782826	23.75297003	19.17814874	0	0	34.37281988	24.30408043	0	72.79640482	0	10.63357721	19.6867807	488.1219656	0.555555556	0.944444444	1.305555556	0	-5.38	36	468.292	78023259	25.24686055	12.18611244	8.520649411	204.6472931	11.64781147	0.478071511	11.64781147	0.328000897	0.46946034	0.328000897	-1.214588988
HA155	0	LOPAC	Not identified	OB(O)C1=CC=C(COC2=CC=C(\\C=C3/SC(=O)N(CC4=CC=C(F)C=C4)C3=O)C=C2)C=C1	1.369701613	1180.98627	23.37166824	17.34971575	18.16621233	15.88505049	10.06535104	10.88184762	7.367283018	8.360474421	4.988760521	5.896152244	3.172999255	4.011292767	7.118392334	13.97948942	0	23.50836869	28.28778506	27.78869766	12.13273414	66.73969079	0	0	14.7849081	463.1061023	0.909090909	1.545454545	2.181818182	0.083333333	-3.395064935	33	444.143	31637039.2	22.78659147	10.03576797	5.699029886	194.0059501	13.07572558	0.488916678	13.07572558	0.487917689	0.090584381	0.487917689	-1.502935227
Hemicholinium-3	0	LOPAC	Not identified	[Br-].[Br-].C[N+]1(C)CCOC(O)(C1)C1=CC=C(C=C1)C1=CC=C(C=C1)C1(O)C[N+](C)(C)CCO1	1.81E-06	829.7201593	21.62310958	19.22272275	22.39471583	14.00509705	10.58641879	10.58641879	10.05528966	10.05528966	6.364894592	6.364894592	4.528435468	4.528435468	11.57422231	10.21305479	0	33.9629017	26.30327674	44.30938049	0	0	48.53093655	28.19068793	9.473725908	572.0885318	0.625	0.9375	1.21875	0.5	-0.84	32	540.082	3845473.066	27.40488874	9.798177549	5.79653654	211.6367129	11.01006103	1	11.01006103	0.243410705	0	0.243410705	-1.253193015
Histamine, R(-)-alpha-methyl-, dihydrochloride	0	LOPAC	Not identified	Cl.[H][C@](C)(N)CC1=CNC=N1	8.10E-07	159.5106743	6.690234444	5.871969744	6.688466325	4.2876937	3.020316375	3.020316375	2.241948626	2.241948626	1.085966641	1.085966641	0.732422535	0.732422535	0	0	0	18.44887399	0	12.11474962	0	6.327320075	13.12058077	9.967957042	5.733667477	161.0719751	1.8	2.5	2.9	0.5	-0.54	10	149.54	144.1849754	9.46	4.303131807	2.84538144	66.44802181	5.529722222	0.350903885	5.529722222	0.092256288	0	0.092256288	0
HTH-01-015	0	LOPAC	Not identified	CN1C2=C(C=C3C=CC=CC3=C2)C(=O)N(C)C2=C1N=C(NC1=CN(N=C1)C1CCNCC1)N=C2C	1.387777956	1438.818517	24.10371905	20.11610941	20.11610941	16.99120364	11.94500683	11.94500683	9.259727563	9.259727563	6.99390128	6.99390128	5.110322252	5.110322252	0	4.794537184	0	5.907179729	29.05888065	53.77230503	0	11.94758171	60.21227727	27.86499315	9.967957042	468.2386075	1.028571429	1.771428571	2.542857143	0.307692308	-3.98	35	440.341	166893789.2	21.54645131	8.351497049	3.680864714	203.327516	13.4823347	0.326793497	13.4823347	0.259807879	0.076842247	0.259807879	-0.076842247
Hydroquinone	0	LOPAC	Not identified	OC1=CC=C(O)C=C1	3.032455532	145.3883389	5.983127663	4.203828268	4.203828268	3.7876937	2.268580801	2.268580801	1.516397779	1.516397779	0.849709243	0.849709243	0.452632399	0.452632399	0	0	0	11.49902367	0	0	24.26546827	0	0	0	10.21305479	110.0367794	0.75	1	1.25	0	-1.18	8	104.064	70.79892376	4.966627566	1.738120536	0.904141896	47.01987062	8.645555556	0.507962237	8.645555556	0.115345951	0.169259259	0.115345951	0.169259259
Hydroxylamine hydrochloride	0	LOPAC	Not identified	Cl.NO	0	4.754887502	2	1.432812155	2.249308736	1	0.25819889	0.25819889	0	0	0	0	0	0	0	0	0	12.40703316	0	0	0	0	0	5.896975471	5.207253025	68.99814143	1.333333333	1.333333333	1.333333333	0	0.21	3	65.459	2	10.70825832	73.37099773	2.21	24.61556511	6.5	0.319641792	6.5	-0.146589067	0	0.146589067	0
IMS2186	0	LOPAC	Not identified	COC1=CC=C(\\C=C2/COC3=CC=C(C)C=C3C2=O)C=C1O	1.958468574	774.6517782	15.68986997	12.42051713	12.42051713	10.5797187	6.939874062	6.939874062	5.218275223	5.218275223	3.598323033	3.598323033	2.446349231	2.446349231	0	9.901064579	0	18.13963874	22.63557969	11.12690298	7.109797541	24.27512131	25.12283841	0	9.473725908	296.104859	1.227272727	2.045454545	2.772727273	0.166666667	-2.75	22	280.194	112937.5308	14.1983737	5.560848	2.551775148	128.1655621	12.54587664	0.504240214	12.54587664	0.195686327	0.039140159	0.195686327	-0.041427915
INDY	0	LOPAC	Not identified	CCN1\\C(SC2=C1C=C(O)C=C2)=C\\C(C)=O	2.440387268	468.0866066	11.7067423	9.22743163	10.04392821	7.613392203	5.121911517	5.938408098	3.591574287	4.653801284	2.356839861	3.469349942	1.696922356	2.894538292	0	9.901064579	0	11.53275678	0	22.15669745	0	36.89437639	17.890014	0	0	235.0666997	1.5625	2.3125	2.9375	0.25	-1.42	16	222.204	4970.733802	11.07700004	4.215151388	1.9279751	98.76432117	11.11344498	0.507884598	11.11344498	0.154740688	0.039794501	0.154740688	0.039794501
IPA-3	0	LOPAC	Not identified	OC1=CC=C2C=CC=CC2=C1SSC1=C2C=CC=CC2=CC=C1O	1.765667784	958.8233343	16.51829709	12.639127	14.27212016	11.73718344	7.498196296	9.64802621	5.436563343	7.586393257	3.92596554	6.450735059	2.721498247	5.29730879	0	10.21305479	0	11.49902367	0	31.33586381	21.58779595	12.13273414	60.66367068	0	0	350.0435217	0.5	0.916666667	1.375	0	-2.3	24	336.352	494966.5682	15.24075628	6.303276605	2.679992142	147.086476	10.27246173	0.506728458	10.27246173	0.130164529	0.255487476	0.130164529	0.255487476
IRAK-1/4 Inhibitor I	0	LOPAC	Not identified	[O-][N+](=O)C1=CC=CC(=C1)C(=O)NC1=NC2=CC=CC=C2N1CCN1CCOCC1	1.579319913	1042.282523	20.2169677	15.78329038	15.78329038	14.11419354	9.428285313	9.428285313	6.791337995	6.791337995	4.942585085	4.942585085	3.397896421	3.397896421	10.83049078	14.90885545	0	11.25083777	12.49309569	43.88143458	18.19910121	6.066367068	28.83256792	15.20067686	4.736862954	395.1593542	1.137931034	1.931034483	2.724137931	0.3	-3.3	29	374.251	6092183.974	19.03545387	8.375385906	4.253770107	166.5954443	12.70987406	0.378792718	12.70987406	0.269724955	0.126416324	0.269724955	-0.519488222
JNJ-40418677	0	LOPAC	Not identified	CC(C)C[C@H](C(O)=O)C1=CC(=CC(=C1)C1=CC=C(C=C1)C(F)(F)F)C1=CC=C(C=C1)C(F)(F)F	2.143351547	1068.143741	25.25878407	18.335909	18.335909	15.75205733	10.48495697	10.48495697	8.514287617	8.514287617	5.45403392	5.45403392	3.740366604	3.740366604	35.36671135	36.24355486	0	5.917906046	34.23807908	24.26546827	24.26546827	18.19910121	13.8474744	0	0	480.1523993	0.705882353	1.088235294	1.382352941	0.269230769	-3.29	34	458.272	17153411.75	25.33518219	9.52317611	5.981164932	192.4140967	12.95887709	0.480780721	12.95887709	0.41591022	0.046615086	0.41591022	-4.502544688
JNJ-63533054	0	LOPAC	Not identified	C[C@H](NC(=O)CNC(=O)C1=CC=CC(Cl)=C1)C1=CC=CC=C1	1.838575818	658.7183307	15.94938299	12.17507053	12.93099947	10.55855065	6.941088654	7.319053127	4.892910226	5.329346006	3.173375302	3.408472405	2.009897929	2.200185778	0	9.589074368	0	24.40095669	10.58608481	5.563451492	0	24.26546827	37.25557254	10.63357721	11.60093989	316.0978555	1.090909091	1.818181818	2.5	0.176470588	-2.33	22	299.652	91786.02223	16.04767213	7.613758523	4.600547088	134.0392427	11.90736209	0.348048542	11.90736209	0.251265608	0.080833097	0.251265608	-0.328690581
JS-K	0	LOPAC	Not identified	CCOC(=O)N1CCN(CC1)[N+](\\[O-])=N\\OC1=C(C=C(C=C1)[N+]([O-])=O)[N+]([O-])=O	2.026654119	761.1717188	19.97432702	14.21685261	14.21685261	12.82860626	7.777364796	7.777364796	5.231557481	5.231557481	3.583093689	3.583093689	2.234067995	2.234067995	33.06414655	30.23042675	0	37.75558963	6.066367068	12.13273414	9.908822255	6.9237372	0	5.27755812	9.574451538	384.1029615	1.148148148	1.814814815	2.37037037	0.461538462	-3.71	27	368.177	826272.5387	19.61257403	8.592636128	4.896649189	151.5235942	11.96812571	0.568851842	11.96812571	0.409373362	0.104794107	0.409373362	-0.883819699
JW55	0	LOPAC	Not identified	COC1=CC=C(C=C1)C1(CNC(=O)C2=CC=C(NC(=O)C3=CC=CO3)C=C2)CCOCC1	1.407209764	1036.951025	22.39069429	17.92762832	17.92762832	15.59328536	10.55008717	10.55008717	7.812657432	7.812657432	5.889555901	5.889555901	3.931145971	3.931145971	0	9.589074368	0	22.98959735	31.0093581	24.15460657	6.263162996	43.50799995	12.13273414	22.76631134	13.89087684	434.1841719	0.96875	1.6875	2.3125	0.28	-3.58	32	408.284	30050299.58	21.64445292	9.700094574	4.835246406	186.2684277	12.81686096	0.496768213	12.81686096	0.290848595	0.158991087	0.290848595	-0.339673752
JW74	0	LOPAC	Not identified	COC1=CC=C(C=C1)N1C(SCC2=NC(=NO2)C2=CC=C(C)C=C2)=NN=C1C1=CC=NC=C1	1.432675383	1348.263024	22.6227451	18.04333646	18.85983304	16.20784124	10.23742694	11.2230255	7.24192867	8.184427311	5.005097349	5.918808225	3.275090543	4.064456557	0	0	0	0	22.62441851	28.38820559	17.32533644	19.50348468	72.15450753	25.32198392	9.259957891	456.1368449	0.909090909	1.666666667	2.393939394	0.125	-3.98	33	436.371	73097796.93	20.89678778	9.252808432	4.48733802	194.2227725	5.474150655	0.496765883	5.474150655	0.23694078	0.461800202	0.23694078	0.461800202
K114	0	LOPAC	Not identified	OC1=CC=C(\\C=C\\C2=CC=C(\\C=C\\C3=CC=C(O)C=C3)C(Br)=C2)C=C1	1.736597227	907.7621867	17.6480536	13.4326457	15.01864224	12.09735679	7.838331319	8.631329588	5.630681445	6.485018345	3.734258919	4.421015565	2.331540495	2.860206008	0	10.21305479	0	11.49902367	0	26.72652548	0	24.26546827	48.5695487	34.1290451	0	392.0411919	0.56	1	1.52	0	-2.78	25	376.144	534840.176	17.05636716	7.861554434	4.845828208	155.082169	9.312556033	0.507966251	9.312556033	0.115117697	0.266758536	0.115117697	0.266758536
K145 hydrochloride	0	LOPAC	Not identified	Cl[H].CCCCOC1=CC=C(CC\\C=C2/SC(=O)N(CCN)C2=O)C=C1	3.12E-06	604.8436704	17.36359655	14.40230413	16.03529729	11.65139701	8.309936315	9.126432896	5.566450957	6.559642361	3.679014248	4.635221508	2.316283179	3.187490196	0	9.589074368	0	36.64293742	11.32595814	43.38074362	10.46336122	0	30.34148838	6.9237372	10.47053043	384.1274413	1.24	1.96	2.6	0.444444444	-1.5	25	359.729	282706.9934	21.54255319	11.18046224	6.379237645	158.9277914	12.06192414	0.493601667	12.06192414	0.293082596	0	0.293082596	-0.23122136
KB-R7493	0	LOPAC	Not identified	CS(O)(=O)=O.NC(=N)SCCC1=CC=C(OCC2=CC=C(C=C2)[N+]([O-])=O)C=C1	6.96E-07	876.1136663	21.15648977	15.06963799	16.70263115	13.0417139	7.887025865	10.72093604	5.551915233	8.154705262	3.1243142	3.843566724	1.911739958	2.469417494	15.04143791	18.53211525	0	10.85503804	12.86265115	29.05009005	23.89461909	12.13273414	24.26546827	0	20.43256391	427.0871774	1.178571429	1.678571429	2.142857143	0.235294118	-2.63	28	406.336	731774.4309	23.40941663	11.26714516	11.16105586	166.8625477	10.58990136	0.488916997	10.58990136	0.268946151	0.070864468	0.268946151	-3.666666667
Ketanserin tartrate	0	LOPAC	Not identified	OC(C(O)C(O)=O)C(O)=O.FC1=CC=C(C=C1)C(=O)C1CCN(CCN2C(=O)NC3=CC=CC=C3C2=O)CC1	3.60E-07	1425.544088	28.68950549	20.69598115	20.69598115	18.48897876	12.04991179	12.04991179	8.985735105	8.985735105	6.421425957	6.421425957	4.182151817	4.182151817	29.83628675	28.36310097	0	23.07763873	42.39753248	13.08951281	28.83256792	24.26546827	0	9.883888252	20.42610958	545.1809577	0.897435897	1.461538462	2.025641026	0.346153846	-4.2	39	517.296	293089869.1	29.35736059	13.04357208	7.435523534	220.1086493	13.04469362	0.47923965	13.04469362	0.335426588	0.048002857	0.335426588	-2.266203704
KRN633	0	LOPAC	Not identified	CCCNC(=O)NC1=C(Cl)C=C(OC2=NC=NC3=CC(OC)=C(OC)C=C23)C=C1	1.851365621	1028.778985	20.80275414	16.2837	17.03962895	14.04957515	8.9431055	9.321069973	6.027777525	6.434977652	4.042926989	4.355635997	2.618106028	2.835883285	0	4.794537184	0	6.031114512	51.28622476	6.420821623	6.327320075	44.55143042	6.9237372	20.60153425	25.81152875	416.1251328	1.103448276	1.862068966	2.551724138	0.25	-3.26	29	395.697	3404473.905	20.47363798	9.290559986	4.778898067	172.7042589	11.80748819	0.492840949	11.80748819	0.318779514	0.314578577	0.318779514	-0.314578577
KU-55933	0	LOPAC	Not identified	O=C1C=C(OC(=C1)C1=CC=CC2=C1SC1=C(S2)C=CC=C1)N1CCOCC1	1.583891878	1057.287524	18.2169677	14.5130346	16.14602776	13.27598958	8.838349359	10.47134252	6.378707839	8.514683636	4.601831926	7.216139303	3.27919049	5.662999006	0	4.794537184	0	5.428790392	24.85819355	23.54844778	14.68645043	35.65650404	12.13273414	35.23174507	9.154013891	395.0649854	0.851851852	1.592592593	2.407407407	0.19047619	-2.15	27	378.369	2979401.871	16.98288719	7.110004368	3.287746557	165.0796356	12.36362269	0.440234639	12.36362269	0.199620833	0.037770797	0.199620833	-0.037770797
L-165,041	0	LOPAC	Not identified	CCCC1=C(OCCCOC2=CC=C(OCC(O)=O)C=C2)C=CC(C(C)=O)=C1O	1.821719942	827.7995782	21.22540387	16.64241095	16.64241095	13.91792266	9.480124095	9.480124095	6.448900658	6.448900658	4.120077929	4.120077929	2.736961915	2.736961915	5.969305288	14.69560176	0	18.13963874	54.43084566	6.420821623	6.9237372	36.39820241	6.9237372	0	19.31711626	402.1678532	0.931034483	1.551724138	2.137931034	0.363636364	-3.22	29	376.235	2278282.506	22.07315291	10.94571989	6.708991275	169.3900659	11.60400365	0.506762368	11.60400365	0.341222119	0.001567873	0.341222119	-1.030858424
L2-b	0	LOPAC	Not identified	CN(C)C1=CC=C(NCC2=CC=CC=N2)C=C1	1.956450407	448.6533553	12.08757567	10.22033613	10.22033613	8.254020195	5.666988797	5.666988797	4.115929569	4.115929569	2.583481471	2.583481471	1.572738909	1.572738909	0	0	0	0	0	17.92607068	5.687386275	0	38.49128874	39.46614513	0	227.1422475	1.058823529	1.823529412	2.411764706	0.214285714	-2.03	17	210.175	9630.632851	11.4552555	5.344160557	3.210314809	102.1126675	4.26885645	0.379386832	4.26885645	0.059420779	0.752133881	0.059420779	0.752133881
L-687,384 hydrochloride	0	LOPAC	Not identified	Cl.C(N1CCC2(CCCC3=CC=CC=C23)CC1)C1=CC=CC=C1	1.56E-06	629.2996462	14.83021636	13.70846856	14.52496514	10.85690325	8.704484123	8.704484123	7.052776963	7.052776963	5.752335234	5.752335234	4.507707654	4.507707654	0	0	0	12.40703316	5.414990469	6.544756406	50.75707242	11.12690298	0	59.49721335	0	327.1753775	0.826086957	1.52173913	2.304347826	0.428571429	-1.31	23	301.691	215398.3921	16.54437677	7.067240992	3.315364979	145.674241	2.636708711	0.299019477	2.636708711	0.023324701	0	0.023324701	0
L-701,324	0	LOPAC	Not identified	OC1=C(C(=O)NC2=CC(Cl)=CC=C12)C1=CC=C(OC2=CC=CC=C2)C=C1	1.735111701	1135.72211	18.09564736	13.56987788	14.32580683	12.61419354	7.995046149	8.373010622	5.807128667	6.243564447	4.070699731	4.305796834	2.835482633	3.007585657	0	9.901064579	0	16.87223022	27.23852157	5.749511833	0	42.46456948	30.33183534	4.983978521	16.33780284	363.066221	0.884615385	1.576923077	2.307692308	0	-3.24	26	349.688	1122258.267	16.24045986	6.57732979	3.025608241	153.8194714	12.45181332	0.506381951	12.45181332	0.25957702	0.072088511	0.25957702	-0.380560733
L-703,606 oxalate salt hydrate	0	LOPAC	Not identified	OC(=O)C(O)=O.IC1=C(CNC2C3CCN(CC3)C2C(C2=CC=CC=C2)C2=CC=CC=C2)C=CC=C1	4.55E-07	1098.705349	25.49298858	19.96394059	22.12143888	17.4523975	12.22344478	13.30219393	9.271428226	10.43361891	7.199556592	8.251943113	5.565356453	6.143451056	11.93861058	0	0	0	18.0015877	12.46266245	46.1916928	0	0	117.7367079	19.80212916	598.1328555	0.833333333	1.333333333	1.833333333	0.310344828	-2.75	36	567.233	154364965.8	26.31692033	12.47261825	6.322898384	225.0371693	9.099537037	0.472814821	9.099537037	0.414358721	0.391523421	0.414358721	-1.824074074
L-741,626	0	LOPAC	Not identified	OC1(CCN(CC2=CNC3=CC=CC=C23)CC1)C1=CC=C(Cl)C=C1	1.450193303	832.2259508	16.57070333	13.50407799	14.26000694	11.63877834	8.398000248	8.775964721	6.674122776	7.110558557	5.133662485	5.3856388	3.633197406	3.759185563	5.601050811	5.106527395	0	0	5.022633314	38.03936396	16.46637642	0	24.26546827	40.3462001	11.60093989	340.134241	1.041666667	1.75	2.5	0.3	-1.81	24	319.686	541417.9293	15.7022859	6.245270274	2.951561774	146.4204775	10.9731927	0.385068783	10.9731927	0.092048608	0.707520245	0.092048608	-0.734818397
L-745,870 hydrochloride	0	LOPAC	Not identified	Cl.ClC1=CC=C(C=C1)N1CCN(CC2=CNC3=C2C=CC=N3)CC1	1.69E-06	792.1437923	15.6480536	13.28218961	14.85461514	11.29282634	7.933146218	8.311110691	5.953095686	6.389531466	4.494799443	4.746775758	3.200480087	3.326468245	0	0	0	12.40703316	0	43.39359256	16.63706198	0	24.39594478	44.16372128	11.60093989	362.106502	1.041666667	1.791666667	2.541666667	0.277777778	-1.75	24	343.132	397479.8805	17.08537039	7.428272684	3.508027757	152.3938765	5.966163664	0.368964511	5.966163664	0.137035892	0	0.137035892	0
L-alpha-Methyl DOPA	0	LOPAC	Not identified	C[C@](N)(CC1=CC(O)=C(O)C=C1)C(O)=O	2.905062365	387.0088202	11.6378282	8.266396935	8.266396935	6.826204388	4.358760326	4.358760326	3.722462873	3.722462873	2.099742876	2.099742876	1.178622787	1.178622787	11.50823054	9.901064579	0	17.91984529	5.563451492	0	25.12283841	0	0	0	15.94672227	211.0844579	1.4	2	2.466666667	0.3	-1.75	15	198.113	1479.517584	11.3254717	3.780864198	2.59970332	86.77528563	10.74038281	0.504259893	10.74038281	0.323228476	0.079537037	0.323228476	-1.38550359
L-alpha-Methyl-p-tyrosine	0	LOPAC	Not identified	C[C@](N)(CC1=CC=C(O)C=C1)C(O)=O	2.786458213	329.7252769	10.76758471	7.896533609	7.896533609	6.415520785	4.218486862	4.218486862	3.565843373	3.565843373	1.99625805	1.99625805	1.113449271	1.113449271	11.50823054	4.794537184	0	12.17033346	0	5.563451492	19.05647134	12.13273414	0	0	15.94672227	195.0895433	1.428571429	1.928571429	2.357142857	0.3	-1.55	14	182.114	1007.832654	10.53032129	3.673206351	2.466838377	81.98105188	10.71795509	0.507966645	10.71795509	0.323228456	0.155369898	0.323228456	-1.266892479
Lasofoxifene tartrate	0	LOPAC	Not identified	O[C@@H]([C@H](O)C(O)=O)C(O)=O.OC1=CC2=C(C=C1)[C@H]([C@H](CC2)C1=CC=CC=C1)C1=CC=C(OCCN2CCCC2)C=C1	3.34E-07	1272.809913	29.3547959	22.802485	22.802485	19.7400912	13.87887774	13.87887774	10.44903421	10.44903421	7.735638534	7.735638534	5.618012336	5.618012336	24.14654335	14.69560176	0	5.917906046	11.66741788	31.74279345	48.18496202	0	12.13273414	65.56358042	25.16297253	563.2519171	0.853658537	1.487804878	2.097560976	0.375	-3.92	41	526.351	1666295180	30.04812363	14.11788657	7.84636711	238.8165418	10.00542516	0.507956029	10.00542516	0.335426588	0.282777718	0.335426588	-2.266203704
L-Beta-threo-benzyl-aspartate	0	LOPAC	Not identified	N[C@@H]([C@H](CC1=CC=CC=C1)C(O)=O)C(O)=O	2.806667834	376.8307694	12.12939203	8.536832707	8.536832707	7.519744508	4.771964105	4.771964105	3.498474536	3.498474536	2.334283766	2.334283766	1.408015378	1.408015378	23.89835745	9.589074368	0	6.420821623	0	5.563451492	0	30.33183534	0	0	15.94672227	223.0844579	1.125	1.6875	2.125	0.272727273	-1.88	16	210.124	3284.228997	12.19082153	5.271853084	3.062964399	92.50751609	10.9064196	0.480962595	10.9064196	0.320885009	0.114722222	0.320885009	-1.39101285
LDN-214117	0	LOPAC	Not identified	COC1=CC(=CC(OC)=C1OC)C1=CC(=CN=C1C)C1=CC=C(C=C1)N1CCNCC1	1.691944578	1019.373021	21.79431797	18.56640134	18.56640134	15.13889155	10.47418525	10.47418525	7.55490083	7.55490083	5.745425873	5.745425873	4.007533971	4.007533971	0	0	0	0	17.2485355	54.12675959	5.687386275	21.32939262	25.25331491	45.5325122	14.21058886	419.2208918	0.806451613	1.451612903	2.032258065	0.32	-3.25	31	390.293	14648389.12	21.00004957	9.266636735	4.297345474	183.3292768	5.531904054	0.492692007	5.531904054	0.202799049	0.582424379	0.202799049	0.582424379
LDN-27219	0	LOPAC	Not identified	NNC(=O)CSC1=NC2=C(C(=CS2)C2=CC=CC=C2)C(=O)N1C1=CC=CC=C1	1.943800562	1187.537848	19.50986092	14.66273036	16.29572353	13.68587185	8.461178829	10.3264302	5.922233905	7.722835398	4.169577783	5.98038923	2.875707916	4.687982175	0	9.589074368	0	17.21930023	21.06044339	11.12690298	23.09867083	4.567099648	66.04373346	10.40976992	5.84267027	408.0714678	1.107142857	1.785714286	2.464285714	0.05	-2.94	28	392.38	4176757.326	18.42455381	7.972459818	3.446726193	168.5528141	13.51025534	0.29353902	13.51025534	0.267649844	0.067656632	0.267649844	-0.337859468
L-Dopa ethyl ester	0	LOPAC	Not identified	CCOC(=O)[C@@H](N)CC1=CC(O)=C(O)C=C1	2.65603906	378.2473539	12.12939203	9.01188868	9.01188868	7.540912558	4.973087822	4.973087822	3.385732193	3.385732193	2.08478649	2.08478649	1.282547135	1.282547135	12.01114612	9.901064579	0	24.52672725	5.563451492	0	12.13273414	12.99010427	0	0	15.57705783	225.100108	1.4375	2.125	2.6875	0.363636364	-1.75	16	210.124	3196.949547	12.32017544	5.365702479	3.131706855	93.45953922	11.24015133	0.504259893	11.24015133	0.322741424	0.200503564	0.322741424	-0.760284392
L-DOPS	0	LOPAC	Not identified	N[C@@H]([C@H](O)C1=CC(O)=C(O)C=C1)C(O)=O	2.961121978	378.7654951	11.58542196	7.661204288	7.661204288	6.93042811	4.115194236	4.115194236	3.057010124	3.057010124	1.966305831	1.966305831	1.066818853	1.066818853	23.86462434	9.901064579	0	11.31296332	0	12.13273414	6.066367068	0	0	0	21.05324966	213.0637225	1.266666667	1.866666667	2.333333333	0.222222222	-1.79	15	202.101	1790.873725	11.28570023	4.157881995	2.362745078	85.20457727	10.46904022	0.504259875	10.46904022	0.323047918	0.125185185	0.323047918	-1.477830688
LE 300	0	LOPAC	Not identified	CN1CCC2=C(CC3=CC=CC=C3CC1)NC1=CC=CC=C21	1.857134798	800.3273885	14.94094682	13.10154965	13.10154965	10.80966309	8.148583228	8.148583228	6.376453512	6.376453512	4.894018914	4.894018914	3.582352809	3.582352809	0	0	0	0	0	32.35197768	33.2872074	0	0	65.46249678	0	290.1782987	0.863636364	1.590909091	2.5	0.3	-2.06	22	268.234	219175.1635	13.59246665	5.617947319	2.439311532	131.3229775	3.669195956	0.357875682	3.669195956	0.045854452	1.017758881	0.045854452	1.017758881
Leukadherin-1	0	LOPAC	Not identified	OC(=O)C1=CC=C(C=C1)C1=CC=C(O1)\\C=C1/SC(=S)N(CC2=CC=CC=C2)C1=O	1.518482747	1117.228738	20.38010441	15.07097865	16.70397182	14.00804039	8.739555246	9.964300117	6.337972038	8.013737627	4.373607499	5.75138576	2.894121795	4.129285082	5.969305288	9.589074368	0	11.47063122	27.29092184	11.12690298	23.89461909	35.24139811	30.33183534	0	21.74155177	421.04425	1.068965517	1.793103448	2.482758621	0.045454545	-3.16	29	406.379	5882224.226	19.1692526	8.064561198	4.155784045	176.1931412	12.75478281	0.477639247	12.75478281	0.335178995	0.145727618	0.335178995	-0.977579908
L-Glutamic acid hydrochloride	0	LOPAC	Not identified	Cl.[H][C@](N)(CCC(O)=O)C(O)=O	0	149.4178439	8.14626437	5.688086163	6.504582744	4.53658126	2.739272035	2.739272035	1.877144418	1.877144418	0.98640468	0.98640468	0.402452692	0.402452692	17.98045141	9.589074368	0	25.24867641	0	0	0	0	0	0	15.94672227	183.0298355	1.363636364	1.818181818	2.090909091	0.6	-0.81	11	173.511	111.0417522	12.83031749	5.936561167	7.082808318	69.60351514	9.993880385	0.481229491	9.993880385	0.31998403	0	0.31998403	-1.165509259
L-Glutamic acid, N-phthaloyl-	0	LOPAC	Not identified	OC(=O)CCC(N1C(=O)C2=CC=CC=C2C1=O)C(O)=O	2.321089232	573.6338737	14.86144284	10.27559886	10.27559886	9.43042811	5.846949747	5.846949747	4.312340321	4.312340321	3.053854436	3.053854436	2.114154846	2.114154846	36.21563249	19.17814874	0	17.54772461	4.899909731	0	12.13273414	12.13273414	0	0	10.21305479	277.0586371	1.05	1.55	1.95	0.230769231	-2.7	20	266.144	30241.64883	13.72521425	5.119707765	2.248774159	112.9745563	12.09206113	0.481229254	12.09206113	0.326457499	0.138032407	0.326457499	-1.473611111
L-Glutamine	0	LOPAC	Not identified	[H][C@](N)(CCC(N)=O)C(O)=O	3.49072966	145.8284896	8.14626437	5.409974546	5.409974546	4.53658126	2.804340372	2.804340372	1.949718718	1.949718718	1.018938848	1.018938848	0.421236303	0.421236303	17.91832585	9.589074368	0	12.84164325	0	0	0	0	0	0	16.57386235	146.0691422	1.5	2	2.3	0.6	-1.1	10	136.066	111.0417522	8.9	3.837557392	3.848565935	57.99607883	10.10008409	0.480086286	10.10008409	0.319982845	0.021296296	0.319982845	-1.109953704
L-Histidine hydrochloride	0	LOPAC	Not identified	Cl.[H][C@](N)(CC1=CNC=N1)C(O)=O	1.21E-06	236.9510537	8.267584714	6.22743163	7.043928211	5.198377303	3.159372183	3.159372183	2.209395482	2.209395482	1.301101975	1.301101975	0.715163637	0.715163637	12.01114612	4.794537184	0	18.82785478	5.693927995	0	6.327320075	6.196843572	0	9.967957042	10.84019487	191.0461542	1.833333333	2.5	2.916666667	0.333333333	-1.07	12	181.538	394.8903508	10.93	4.736473551	2.893980501	75.40377767	10.26253496	0.48007697	10.26253496	0.320377732	0	0.320377732	-1.006481481
L-Hyoscyamine	0	LOPAC	Not identified	CN1C2CCC1CC(C2)OC(=O)C(CO)C1=CC=CC=C1	1.632677623	476.0684046	14.81962648	12.4426101	12.4426101	10.18587185	7.769561597	7.769561597	6.226609618	6.226609618	5.006836851	5.006836851	3.705569433	3.705569433	5.917906046	9.901064579	0	18.68015364	12.08368166	18.40509474	12.84164325	0	30.33183534	11.94758171	4.736862954	289.1677936	1.285714286	1.904761905	2.476190476	0.588235294	-1.39	21	266.191	86059.57296	14.54322778	6.159400244	2.965447273	125.2632388	12.36239087	0.461723776	12.36239087	0.315549855	0.003668745	0.315549855	-0.5661952
L-Methionine sulfoximine	0	LOPAC	Not identified	CS(=N)(=O)CC[C@H](N)C(O)=O	3.81743367	234.1120852	9.068914101	6.240872568	7.057369149	4.827185822	3.025701938	5.161130412	2.442517997	4.860742243	1.135572323	2.150313685	0.475331452	1.179043781	21.7401583	9.003435676	0	12.17367523	0	0	6.255769184	0	0	0	15.61977304	180.0568632	1.818181818	2.272727273	2.545454545	0.8	-0.62	11	168.133	140.7455136	10.38	3.679413935	5.806439232	65.56314556	10.73202853	0.480086057	10.73202853	0.320001483	0.04212963	0.320001483	-2.596041667
L-Mimosine from Koa hoale seeds	0	LOPAC	Not identified	N[C@@H](CN1C=CC(=O)C(O)=C1)C(O)=O	2.829540979	398.5729072	10.71517847	7.251995495	7.251995495	6.502907755	3.879027792	3.879027792	2.835852987	2.835852987	1.682657741	1.682657741	0.931318396	0.931318396	23.18944834	9.589074368	0	6.544756406	0	12.26321064	10.76394322	0	0	0	15.94672227	198.0640568	1.642857143	2.285714286	2.785714286	0.25	-1.82	14	188.098	1115.779106	10.26210181	3.925464377	2.332039675	79.20725133	10.77995953	0.503111062	10.77995953	0.321837362	0.003148148	0.321837362	-1.135935374
Lometrexol hydrate	0	LOPAC	Not identified	NC1=NC(=O)C2=C(NC[C@H](CCC3=CC=C(C=C3)C(=O)N[C@@H](CCC(O)=O)C(O)=O)C2)N1	1.541465523	1065.34018	23.2503479	17.25872652	17.25872652	15.22325445	10.1955231	10.1955231	7.76409763	7.76409763	5.403000045	5.403000045	3.627256336	3.627256336	23.88763113	19.17814874	0	30.26715547	29.91034379	18.40509474	0	24.26546827	0	20.60153425	15.94672227	443.1804835	1.21875	1.9375	2.59375	0.380952381	-3.89	32	418.26	10533591.22	22.78758857	9.944597625	5.836435554	182.6104964	12.31592078	0.481229256	12.31592078	0.325721201	0.083692307	0.325721201	-1.281844089
Lorcainide hydrochloride	0	LOPAC	Not identified	Cl[H].CC(C)N1CCC(CC1)N(C(=O)CC1=CC=CC=C1)C1=CC=C(Cl)C=C1	2.61E-06	710.8524534	18.51829709	15.97527511	17.54770064	12.5417139	9.399527997	9.77749247	7.263423456	7.699859236	5.166181427	5.418157743	3.676219454	3.802207612	0	4.794537184	0	24.35605372	17.48529577	37.18199382	0	0	59.49721335	18.74738413	11.60093989	406.1578689	1.074074074	1.666666667	2.222222222	0.409090909	-1.55	27	379.161	845813.2378	21.74673993	10.11974321	5.711367652	173.2696362	13.19200696	0.308989709	13.19200696	0.231162204	0	0.231162204	0
LP 12 hydrochloride hydrate	0	LOPAC	Not identified	Cl.O=C(CCCCCN1CCN(CC1)C1=CC=CC=C1C1=CC=CC=C1)NC1CCCC2=CC=CC=C12	3.20E-06	1127.641822	24.58092873	21.77910891	22.5956055	17.77598958	13.76695925	13.76695925	10.23366559	10.23366559	7.784644434	7.784644434	5.791708222	5.791708222	0	4.794537184	0	24.35605372	6.420821623	64.82789014	34.36201386	0	0	93.97937996	0	517.2859906	0.810810811	1.540540541	2.378378378	0.40625	-2.82	37	477.825	262313510.4	27.22112381	13.64542753	7.147408501	228.0272637	12.55967577	0.368464811	12.55967577	0.219974102	0	0.219974102	0
LP44	0	LOPAC	Not identified	Cl.CSC1=C(C=CC=C1)N1CCN(CCCCCC(=O)NC2CCCC3=CC=CC=C23)CC1	3.06E-06	885.1751176	22.17515134	19.80060586	21.43359902	15.74151474	12.21864809	13.44339296	9.022339964	9.87041466	6.880971011	7.666018403	5.071517377	5.69244661	0	4.794537184	0	24.35605372	6.420821623	64.82789014	28.13059436	0	11.76188495	69.9033138	0	487.2424115	1	1.757575758	2.575757576	0.518518519	-1.69	33	449.837	26312391.62	25.92421861	13.2621542	7.144627523	209.4582216	12.48023967	0.368062154	12.48023967	0.219974102	0	0.219974102	0
L-Tryptophan	0	LOPAC	Not identified	[H][C@](N)(CC1=CNC2=C1C=CC=C2)C(O)=O	2.323487371	490.0485079	10.83649881	8.104020551	8.104020551	7.18154055	4.71624163	4.71624163	3.50835221	3.50835221	2.431943542	2.431943542	1.624730989	1.624730989	12.01114612	4.794537184	0	0	6.420821623	16.46637642	0	0	30.46231185	4.983978521	10.84019487	204.0898776	1.466666667	2.2	2.933333333	0.181818182	-1.81	15	192.133	3732.535612	9.733912005	3.744477633	1.84535989	86.71270096	10.62639393	0.480077692	10.62639393	0.320316921	0.346574074	0.320316921	-0.971961924
Lubeluzole dihydrochloride	0	LOPAC	Not identified	Cl.Cl.CN(C1CCN(C[C@H](O)COC2=CC(F)=C(F)C=C2)CC1)C1=NC2=C(S1)C=CC=C2	1.81E-06	969.22131	21.08721119	17.6165696	20.06605934	14.49120364	10.06050441	10.87700099	7.647594263	8.656693185	5.491547199	6.618526108	3.766110139	4.764723968	17.73840807	13.88735749	0	37.17046012	12.58659724	48.71214939	10.76628698	11.33678588	18.19910121	22.91385851	9.720841475	505.1169099	1.15625	1.875	2.5625	0.409090909	-1.71	32	479.23	8896533.56	26.5415872	11.95016512	6.419221688	202.3735246	13.22786435	0.490735346	13.22786435	0.18592604	0	0.18592604	-0.957121682
LY-294,002 hydrochloride	0	LOPAC	Not identified	Cl.O=C1C=C(OC2=C(C=CC=C12)C1=CC=CC=C1)N1CCOCC1	1.69E-06	886.0025307	15.6480536	13.1047863	13.92128289	11.32649984	7.777835842	7.777835842	5.596591914	5.596591914	4.149244549	4.149244549	2.949543221	2.949543221	0	4.794537184	0	17.83582355	30.06719049	24.2164158	0	6.066367068	48.53093655	4.899909731	9.154013891	343.0975211	0.916666667	1.666666667	2.416666667	0.210526316	-2.3	24	325.666	352914.1993	16.5540298	7.073640694	3.027698887	145.6169102	12.5078114	0.439618632	12.5078114	0.199677196	0	0.199677196	-0.008775038
M-110	0	LOPAC	Not identified	CC\\C(=N/NC(=O)C1=CC=NC(NCCCN2CCOCC2)=C1)C1=CC=C(Cl)C=C1O	1.539857091	915.7694278	22.053831	17.6042713	18.36020025	15.06288195	10.4233722	10.80133667	7.178549712	7.614985492	4.981043411	5.216140514	3.2737045	3.440048055	0	9.901064579	0	11.65669156	34.0999057	45.81361118	6.066367068	30.46231185	6.9237372	25.72787578	16.33780284	445.1880674	1.290322581	2.096774194	2.838709677	0.409090909	-2.68	31	417.727	10003699.25	22.99303207	11.64156636	6.917144255	186.8142613	12.54825398	0.507207003	12.54825398	0.271064854	0.022986603	0.271064854	-0.348916614
MDL 28170	0	LOPAC	Not identified	CC(C)[C@H](NC(=O)OCC1=CC=CC=C1)C(=O)N[C@@H](CC1=CC=CC=C1)C=O	1.904605747	762.6209248	20.35516038	16.13011049	16.13011049	13.4904023	9.260864716	9.260864716	6.868643455	6.868643455	4.225604295	4.225604295	2.700409121	2.700409121	24.08410146	14.38361155	0	12.52478801	12.70698215	11.12690298	0	0	74.51114508	10.63357721	4.736862954	382.1892573	0.928571429	1.5	2.035714286	0.318181818	-3.15	28	356.252	1640609.191	21.15349173	10.86784526	6.869615591	164.8357544	12.61366736	0.444675651	12.61366736	0.40763083	0.115156319	0.40763083	-0.804169711
Meloxicam sodium	0	LOPAC	Not identified	CN1C(C(=O)NC2=NC=C(C)S2)=C(O[Na])C2=CC=CC=C2S1(=O)=O	2.129528232	952.4340905	17.48276318	13.23066828	16.86366144	11.35740914	6.96342802	10.03648451	5.080737004	8.661439964	3.561035413	6.612946859	2.43901116	4.902207873	15.93047088	13.21233417	0	16.35168766	39.10277469	9.182363185	24.45082493	24.39594478	6.9237372	10.30076712	2.424310985	373.0166921	1.375	2.083333333	2.708333333	0.142857143	-1.39	24	361.295	284934.5253	17.43359163	6.489393114	2.863495965	161.0856745	12.69144933	0	12.69144933	0	0.044858277	0	-3.811979377
Methiothepin mesylate	0	LOPAC	Not identified	CS(O)(=O)=O.CSC1=CC2=C(SC3=C(CC2N2CCN(C)CC2)C=CC=C3)C=C1	4.31E-07	933.937547	21.01829709	17.0372183	19.48670804	13.74151474	9.530961042	13.42051411	7.405728018	10.83519798	5.16038087	7.095602175	3.675015329	5.238856385	10.11812686	8.417796984	0	0	12.29761001	19.51033443	38.90286622	0	23.5237699	65.56783011	4.552749874	452.1262058	1.068965517	1.724137931	2.379310345	0.428571429	-1.03	29	424.443	2631856.566	22.65066064	9.851313464	6.472748966	182.1616686	9.1875	0.303825307	9.1875	0.261427323	0.497175926	0.261427323	-3.666666667
Methoctramine tetrahydrochloride	0	LOPAC	Not identified	Cl.Cl.Cl.Cl.COC1=C(CNCCCCCCNCCCCCCCCNCCCCCCNCC2=C(OC)C=CC=C2)C=CC=C1	-4.62E-06	827.0882948	29.7652452	28.62464108	31.89062741	20.84686655	16.91497932	16.91497932	11.42699453	11.42699453	7.887267858	7.887267858	5.30834637	5.30834637	0	0	0	49.62813264	0	37.67804929	127.1974313	14.21959508	24.26546827	45.53262269	9.473725908	726.3939881	0.369565217	0.630434783	0.934782609	0.666666667	-0.96	46	662.234	2210493812	49.4273797	36.86864779	26.04755698	306.2860203	5.411762121	0.49642607	5.411762121	0.122844811	0	0.122844811	0
Methoxyverapamil hydrochloride	0	LOPAC	Not identified	Cl.COC1=CC=C(CCN(C)CCCC(C#N)(C(C)C)C2=CC(OC)=C(OC)C(OC)=C2)C=C1OC	6.48E-06	982.9150453	26.00986092	22.84355245	23.66004904	16.79112119	11.90835497	11.90835497	8.998036669	8.998036669	6.706062443	6.706062443	4.450263129	4.450263129	5.414990469	5.261891555	0	18.32493921	17.2485355	49.41445284	5.563451492	35.54898771	24.26546827	37.93064449	23.68431477	520.2704001	0.833333333	1.416666667	1.888888889	0.535714286	-2.82	36	479.77	38881372.39	31.21013864	14.67000981	7.114679462	222.2008039	10.36488501	0.492869979	10.36488501	0.202775721	0	0.202775721	-0.669621869
Methylergonovine maleate	0	LOPAC	Not identified	OC(=O)\\C=C/C(O)=O.[H][C@](CC)(CO)NC(=O)[C@@]1([H])CN(C)[C@]2([H])CC3=CNC4=C3C(=CC=C4)C2=C1	3.31E-07	1082.809721	24.12059139	18.61552907	18.61552907	15.74362116	10.81119206	10.81119206	8.236188632	8.236188632	6.033048781	6.033048781	4.34217209	4.34217209	11.93861058	19.49013895	0	24.47380857	24.73863745	18.35834396	22.08623173	0	6.9237372	52.72031372	10.21305479	455.2056356	1.242424242	1.939393939	2.545454545	0.375	-3.43	33	426.279	21427365.58	24.21712824	10.45744804	5.497664105	190.9532281	12.68475734	0.47807075	12.68475734	0.328065864	0.005315334	0.328065864	-1.257037037
Methysergide maleate	0	LOPAC	Not identified	OC(=O)\\C=C/C(O)=O.[H][C@](CC)(CO)NC(=O)[C@@]1([H])CN(C)[C@]2([H])CC3=CN(C)C4=C3C(=CC=C4)C2=C1	3.50E-07	1128.967649	24.99083487	19.56274267	19.56274267	16.15430476	11.20153621	11.20153621	8.659083351	8.659083351	6.338626837	6.338626837	4.619740763	4.619740763	11.93861058	19.49013895	0	24.47380857	24.73863745	12.84164325	27.60293245	0	6.9237372	59.35110683	10.21305479	469.2212857	1.176470588	1.852941176	2.441176471	0.4	-3.43	34	438.29	29899130.18	25.19779687	10.66609635	5.373773406	197.5281417	12.74093018	0.47807075	12.74093018	0.328065864	0.009012608	0.328065864	-1.257037037
Metoprolol (+)-tartrate	0	LOPAC	Not identified	OC([C@H](O)C(O)=O)C(O)=O.COCCC1=CC=C(OCC(O)CNC(C)C)C=C1.COCCC1=CC=C(OCC(O)CNC(C)C)C=C1	7.27E-07	1012.807002	36.48455242	28.87252933	28.87252933	22.69088602	15.75507894	15.75507894	11.39520276	11.39520276	6.249752535	6.249752535	3.460787356	3.460787356	36.35447613	19.80212916	0	0	38.3869584	37.55443084	11.12690298	14.21959508	76.22588535	10.63357721	39.37356139	684.3833252	0.604166667	0.916666667	1.166666667	0.588235294	-3.34	48	628.376	7813248526	44.66	26.59415397	23.06249248	283.1712381	9.771851852	0.490849113	9.771851852	0.335426588	0.302716049	0.335426588	-2.266203704
Metrazoline oxalate	0	LOPAC	Not identified	OC(=O)C(O)=O.CC1=CC=CC=C1\\C=C\\C1=NCCN1	2.86E-07	537.8598146	14.95781916	11.03645254	11.03645254	9.502907755	5.986883712	5.986883712	3.993964265	3.993964265	2.49224563	2.49224563	1.47035992	1.47035992	11.93861058	0	0	0	0	18.9251326	11.12690298	0	6.076020107	47.57441892	19.80212916	276.111007	1.2	1.85	2.35	0.214285714	-2.63	20	260.164	32112.31002	15.42757052	7.727952539	5.344121771	116.0180334	9.099537037	0.472814821	9.099537037	0.414358721	0.896274959	0.414358721	-1.824074074
Mexiletene hydrochloride	0	LOPAC	Not identified	Cl.CC(N)COC1=C(C)C=CC=C1C	1.69E-06	266.3660624	9.844934983	8.910354708	9.726851289	6.109060905	4.555748109	4.555748109	3.50922109	3.50922109	1.899325545	1.899325545	1.241616696	1.241616696	0	0	0	18.44887399	6.606881965	5.749511833	11.12690298	0	38.9703128	0	10.47053043	215.1076919	1.285714286	1.785714286	2.214285714	0.454545455	-0.73	14	197.58	723.1316805	13.27	5.887315212	3.56112902	91.86264287	5.615394936	0.491436453	5.615394936	0.124683472	0	0.124683472	0
MG 624	0	LOPAC	Not identified	[I-].CC[N+](CC)(CC)CCOC1=CC=C(\\C=C\\C2=CC=CC=C2)C=C1	3.12E-06	609.9706337	17.25286609	15.61981323	17.77731152	11.70976852	9.021765098	9.021765098	6.175445124	6.175445124	4.994724365	4.994724365	2.934069789	2.934069789	0	0	0	23.97664013	0	23.38418106	30.7611722	0	6.066367068	81.45418836	4.736862954	451.1372126	0.76	1.28	1.8	0.363636364	-1.33	25	421.152	302391.1016	21.71224757	11.31727296	6.825606274	169.6754582	5.945080698	1	5.945080698	0.137079195	0	0.137079195	0
MHPG piperazine	0	LOPAC	Not identified	C1CNCCN1.COC1=CC(=CC=C1O)C(O)CO	2.50E-07	358.1511163	14.08757567	11.09482406	11.09482406	9.18507051	6.259576748	6.259576748	4.129658189	4.129658189	2.718595732	2.718595732	1.610446707	1.610446707	6.103966388	10.21305479	0	18.10590563	5.563451492	26.17902562	25.30889875	0	0	10.63357721	9.843390349	270.1579572	1.210526316	1.789473684	2.210526316	0.538461538	-1.34	19	248.153	20076.16792	15.71662514	8.708464944	5.437880175	112.5819688	9.252928949	0.504254587	9.252928949	0.160348136	0.010546107	0.160348136	-0.935648148
Mitoxantrone	0	LOPAC	Not identified	Cl.Cl.OCCNCCNC1=CC=C(NCCNCCO)C2=C1C(=O)C1=C(O)C=CC(O)=C1C2=O	2.89E-06	927.8454496	23.08721119	18.38810287	20.02109603	15.50643772	10.43060497	10.43060497	7.223513035	7.223513035	5.086557642	5.086557642	3.638592562	3.638592562	11.56648989	19.80212916	0	71.78065988	50.64331098	0	12.13273414	12.13273414	0	21.26715442	10.21305479	516.15424	0.558823529	0.941176471	1.294117647	0.363636364	-2.6	34	487.17	13585988.13	29.43184713	13.95046826	6.289951087	209.1377018	13.37004522	0.507154162	13.37004522	0.200045639	0	0.200045639	-0.559376962
MK-677	0	LOPAC	Not identified	CS(O)(=O)=O.CC(C)(N)C(=O)N[C@H](COCC1=CC=CC=C1)C(=O)N1CCC2(CN(C3=C2C=CC=C3)S(C)(=O)=O)CC1	8.92E-07	1458.727418	31.34672421	24.31647583	25.94946899	19.40545064	13.4063282	17.10295144	11.37388182	14.74673529	7.207627988	8.334086566	5.071499373	6.069636462	37.62936382	26.42466834	0	17.92905216	45.33856361	16.81428926	10.56098517	18.74738413	54.59730362	5.316788604	15.0232803	624.2287562	1.023809524	1.571428571	2.119047619	0.5	-3.04	42	584.462	678447650.8	33.46196648	13.08159472	8.9784564	247.5571616	13.55966196	0.37408076	13.55966196	0.261427323	0.015753984	0.261427323	-3.666666667
MK-801 hydrogen maleate	0	LOPAC	Not identified	OC(=O)\\C=C\\C(O)=O.CC12NC(CC3=C1C=CC=C3)C1=C2C=CC=C1	1.97E-07	829.2795877	18.02673326	13.76888351	13.76888351	11.91453935	8.009997977	8.009997977	6.280253743	6.280253743	4.686351571	4.686351571	3.692576242	3.692576242	11.93861058	9.589074368	0	5.538925252	18.19388104	6.420821623	22.25380597	0	0	60.77146235	10.21305479	337.1314081	1	1.56	2.2	0.2	-2.92	25	318.223	474549.1281	16.92105032	6.529275077	3.185798028	145.1739739	9.553611111	0.47807075	9.553611111	0.328065864	0.010023148	0.328065864	-1.257037037
MK-912	0	LOPAC	Not identified	Cl.CN1CCC2(CCN3CCC4=C(OC5=CC=CC=C45)C3C2)N(C)C1=O	1.68E-06	850.693915	17.1814338	15.40288447	16.21938105	12.08895406	9.322989464	9.322989464	7.934404411	7.934404411	6.797209843	6.797209843	5.154765201	5.154765201	0	4.794537184	0	23.97707293	6.041840829	56.66082327	10.94967571	0	29.9615305	23.09901094	4.417150937	375.1713548	1.115384615	1.884615385	2.730769231	0.55	-1.72	26	349.692	1035607.247	17.68177673	6.16934198	2.367544454	159.8633252	12.55983042	0.459098345	12.55983042	0.319447346	0	0.319447346	-0.029420115
ML 230	0	LOPAC	Not identified	O=C(N1CCN(CC1)C1=CC(=NC2=CC(=NN12)C1=CC=CC=C1)C1=CC=CO1)C1=COC=C1	1.356485699	1383.14794	22.20009537	17.79479347	17.79479347	16.25915283	10.82692326	10.82692326	7.933761366	7.933761366	5.910571228	5.910571228	4.191724243	4.191724243	0	4.794537184	0	5.907179729	37.50272453	28.41634748	12.52632599	12.32953006	64.01261124	4.899909731	18.9169622	439.1644395	0.878787879	1.727272727	2.454545455	0.16	-4.33	33	418.307	108646050.8	19.36242633	7.977501059	3.549654531	189.2173231	12.69359629	0.47177383	12.69359629	0.25673116	0.009256578	0.25673116	-0.009256578
ML240	0	LOPAC	Not identified	COC1=C2N=C(N=C(NCC3=CC=CC=C3)C2=CC=C1)N1C(N)=NC2=C1C=CC=C2	1.695861849	1346.44721	20.50142475	16.40976295	16.40976295	14.74151474	9.602666339	9.602666339	6.861932637	6.861932637	4.987162693	4.987162693	3.549885219	3.549885219	0	0	0	0	35.5255103	21.98307714	0	11.67689719	60.66367068	22.43350126	20.43848747	396.1698593	0.9	1.7	2.533333333	0.086956522	-4.13	30	376.294	14213567.21	17.93401605	7.362839855	3.060489655	172.7201788	6.235268788	0.494466855	6.235268788	0.239259381	0.332830864	0.239259381	0.332830864
ML324	0	LOPAC	Not identified	CN(C)CCCNC(=O)C1=CC=C(C=C1)C1=CC2=CC=CN=C2C(O)=C1	1.722407861	904.7781823	18.51829709	15.06736184	15.06736184	12.5417139	8.655154523	8.655154523	6.560573771	6.560573771	4.232850354	4.232850354	2.853065573	2.853065573	0	9.901064579	0	11.65669156	17.62490862	29.47870523	0	24.39594478	44.42717931	15.20067686	0	349.179027	1.115384615	1.884615385	2.615384615	0.238095238	-2.92	26	326.25	821238.6547	17.88870401	7.972988042	4.182444712	152.8449142	12.19310917	0.505643379	12.19310917	0.250779534	0.068643689	0.250779534	-0.068643689
ML-7	0	LOPAC	Not identified	Cl.IC1=C2C=CC=C(C2=CC=C1)S(=O)(=O)N1CCCNCC1	1.76E-06	759.2265405	14.87203272	11.95780675	15.7482982	10.10419028	6.986610086	9.50542256	5.09874453	8.167292077	3.745741235	6.643212979	2.66814587	5.031805327	10.02329115	8.417796984	0	12.40703316	24.52975269	27.30820873	0	10.37158306	30.33183534	27.90765923	0	451.9822245	1	1.727272727	2.545454545	0.333333333	-0.41	22	434.601	81538.47971	17.9363006	7.439718404	3.405009052	150.4173502	12.9609845	0.315370373	12.9609845	0.243230775	0	0.243230775	-3.438726852
Moxisylyte hydrochloride	0	LOPAC	Not identified	Cl.CC(C)C1=CC(OC(C)=O)=C(C)C=C1OCCN(C)C	4.00E-06	472.8350475	15.28409257	13.72647113	14.54296771	9.307438208	6.913902884	6.913902884	5.555613051	5.555613051	2.979132187	2.979132187	1.856465332	1.856465332	0	4.794537184	0	18.37633845	18.27429984	23.42117122	6.9237372	0	33.1518153	18.74738413	9.473725908	315.1601214	1.238095238	1.857142857	2.333333333	0.5625	-1.26	21	289.633	16678.55081	19.74	8.901429005	6.357801526	133.3823637	11.11946566	0.491948778	11.11946566	0.307533751	0	0.307533751	-0.301775678
MRS 1523	0	LOPAC	Not identified	CCCOC(=O)C1=C(N=C(CC)C(C(=O)SCC)=C1CCC)C1=CC=CC=C1	2.819359155	818.3423031	20.51829709	17.20959879	18.02609537	13.58244732	10.03727795	11.02287651	6.46162573	7.698441946	4.378776355	5.133764333	3.180679985	3.828218399	5.969305288	9.589074368	0	5.11527693	42.0222098	29.66247422	11.76188495	0	51.10304694	6.9237372	9.720841475	399.1868148	1	1.714285714	2.285714286	0.434782609	-2.14	28	370.324	1677800.807	22.15229634	11.00579534	5.015547446	171.6471501	13.04536431	0.462043382	13.04536431	0.340165759	0.014395182	0.340165759	-0.393653156
MRS 2159	0	LOPAC	Not identified	[Na+].[Na+].[Na+].CC1=C(O)C(C=O)=C(COP([O-])([O-])=O)C(\\N=N\\C2=CC=C(C=C2)C([O-])=O)=N1	0	966.5945227	20.18986997	16.68766414	23.58209133	12.61921082	7.194552148	8.655145634	5.134488957	6.287115038	3.314519275	3.759846486	2.00239541	2.289608738	26.14839621	34.15400065	0	128.8475501	0	0	31.18920547	0	0	19.73622593	0	460.9976838	1.2	1.766666667	2.233333333	0.133333333	0.02	30	450.122	611876.4445	32.20099135	14.22589181	9.252808432	237.0180256	11.25021344	1	11.25021344	1	0	0.789863544	-5.359457636
Muscarine chloride	0	LOPAC	Not identified	[Cl-].C[C@@H]1O[C@H](C[N+](C)(C)C)C[C@H]1O	1.44E-06	148.1839164	9.353371151	8.826904324	9.58283327	5.382828715	4.522900437	4.522900437	4.739157764	4.739157764	2.204698171	2.204698171	1.639270277	1.639270277	0	5.106527395	0	30.71893232	0	17.44860889	0	0	6.9237372	21.14301595	4.736862954	209.1182566	1.384615385	1.923076923	2.230769231	1	0.17	13	189.557	351.2607258	13.17	4.599250559	4.269646245	86.68363418	9.432999811	1	9.432999811	0.109385557	0	0.109385557	-0.262453704
Nalidixic acid sodium	0	LOPAC	Not identified	[Na+].CCN1C=C(C([O-])=O)C(=O)C2=CC=C(C)N=C12	1.62E-06	664.1554893	12.57698579	10.55832965	12.55832965	8.040912558	5.264085003	5.264085003	3.769171525	3.769171525	2.621200601	2.621200601	1.746326643	1.746326643	11.39809568	14.69560176	0	35.12073752	17.57815784	5.693927995	6.196843572	16.69983378	13.8474744	4.983978521	0	254.0667365	1.444444444	2.111111111	2.666666667	0.25	-1.17	18	243.133	6765.60697	14.88941771	5.64689585	2.478457726	125.7527811	11.87519274	1	11.87519274	1	0	0.544606433	-1.458634259
Naltrindole hydrochloride	0	LOPAC	Not identified	Cl.OC1=CC=C2CC3N(CC4CC4)CCC45[C@@H](OC1=C24)C1=C(C[C@@]35O)C2=C(N1)C=CC=C2	1.80E-06	1283.557783	20.53480495	17.80403726	18.62053384	15.09912177	11.67896042	11.67896042	10.48925781	10.48925781	9.068519752	9.068519752	7.573996276	7.573996276	11.01604128	10.21305479	0	30.30235221	12.17033346	48.62314231	29.35477044	6.066367068	6.066367068	34.14935653	4.736862954	450.1710204	1.15625	2	2.84375	0.461538462	-2.21	32	423.75	41696354.36	19.27660003	6.016646165	2.043656981	192.3444115	12.71384921	0.50424644	12.71384921	0.165791166	0	0.165791166	-0.907921863
NAN-190 hydrobromide	0	LOPAC	Not identified	Br.COC1=CC=CC=C1N1CCN(CCCCN2C(=O)C3=CC=CC=C3C2=O)CC1	2.56E-06	861.7669963	20.2169677	17.25029035	18.9633624	14.18587185	10.24350825	10.24350825	7.51517144	7.51517144	5.782396014	5.782396014	4.150949928	4.150949928	0	9.589074368	0	28.79581031	17.67165939	57.00232338	4.899909731	31.37526582	18.19910121	15.86618653	4.736862954	473.1314039	0.8	1.366666667	2	0.391304348	-2.38	30	446.175	6307592.739	22.30846396	10.087003	4.519221152	187.7199908	12.40506251	0.494586255	12.40506251	0.261042367	0	0.261042367	-0.156460458
Naproxen sodium	0	LOPAC	Not identified	[Na+].COC1=CC2=C(C=C1)C=C(C=C2)[C@H](C)C([O-])=O	1.62E-06	565.9677013	12.41384908	10.76619676	12.76619676	8.113392203	5.401389008	5.401389008	4.013241906	4.013241906	2.925018723	2.925018723	1.774691801	1.774691801	11.88721133	9.901064579	0	29.55728603	0	22.08541175	0	14.03353474	36.39820241	0	4.736862954	252.0762386	1.166666667	1.777777778	2.388888889	0.214285714	-1.03	18	239.141	7938.521015	15.02892752	6.228915635	3.046016152	128.0555368	10.80513362	1	10.80513362	1	0	0.549508777	-1.057535483
Na-p-Tosyl-L-lysine chloromethyl ketone hydrochloride	0	LOPAC	Not identified	Cl.CC1=CC=C(C=C1)S(=O)(=O)N[C@@H](CCCCN)C(=O)CCl	4.41E-06	561.9556111	15.88046889	12.41884145	14.80776355	9.902213993	6.781734457	8.799420188	4.871326819	6.852568418	3.095981782	4.846981061	1.844312198	3.284907023	16.06513198	13.21233417	0	28.96576503	19.38639965	11.98427311	12.13273414	12.13273414	6.9237372	4.722094864	17.33460737	368.0728189	1.272727273	1.863636364	2.363636364	0.5	-0.66	22	347.138	34100.36713	21.34	10.17810361	6.623036495	142.6193504	12.2758468	0.330473494	12.2758468	0.240722769	0	0.240722769	-3.72923308
NCS-382	0	LOPAC	Not identified	[Na+].OC1C(CC([O-])=O)CCCC2=C1C=CC=C2	1.44E-06	392.0058941	11.5436056	10.05623892	12.05623892	7.68154055	5.639409279	5.639409279	4.372091826	4.372091826	3.270143909	3.270143909	2.444677721	2.444677721	12.07327168	15.00759197	0	41.8960137	0	30.38936785	0	0	24.26546827	0	0	242.0918886	1.411764706	2.117647059	2.823529412	0.461538462	-0.35	17	227.13	5094.986729	14.71006006	6.54716338	3.552469779	123.143556	10.61508913	1	10.61508913	1	0	0.550158813	-1.080156368
Nedocromil	0	LOPAC	Not identified	CCCC1=C2N(CC)C(=CC(=O)C2=CC2=C1OC(=CC2=O)C(O)=O)C(O)=O	2.664997758	1216.903901	19.8779507	14.73625339	14.73625339	12.79413142	8.435217589	8.435217589	6.101266158	6.101266158	4.428138383	4.428138383	3.336143157	3.336143157	28.55643878	29.39120353	0	28.59415297	23.92179546	12.13273414	10.63346672	6.9237372	6.9237372	0	4.417150937	371.1005019	1	1.666666667	2.222222222	0.263157895	-3.42	27	354.209	908342.9237	18.37344508	6.712359967	2.884505407	151.8183192	12.55533483	0.47656013	12.55533483	0.371458594	0.06795257	0.371458594	-1.385449972
Nemadipine-A	0	LOPAC	Not identified	CCOC(=O)C1=C(C)NC(C)=C(C1C1=C(F)C(F)=C(F)C(F)=C1F)C(=O)OCC	2.898231253	870.012566	22.04108741	16.01437936	16.01437936	13.57669248	8.618996999	8.618996999	6.059889649	6.059889649	4.28348759	4.28348759	3.116849616	3.116849616	63.65228138	31.54114961	0	24.60784256	0	0	27.6949488	0	0	5.316788604	9.473725908	419.1155992	0.75862069	1.103448276	1.448275862	0.368421053	-2.91	29	401.202	1486326.759	22.37986135	8.623865585	3.831074057	162.7182872	14.59568358	0.462553839	14.59568358	0.336243206	0.030499811	0.336243206	-2.352354681
NF 023	0	LOPAC	Not identified	[Na+].[Na+].[Na+].[Na+].[Na+].[Na+].[O-]S(=O)(=O)C1=CC2=C(C(NC(=O)C3=CC(NC(=O)NC4=CC(=CC=C4)C(=O)NC4=CC=C(C5=C4C(=CC(=C5)S([O-])(=O)=O)S([O-])(=O)=O)S([O-])(=O)=O)=CC=C3)=CC=C2S([O-])(=O)=O)C(=C1)S([O-])(=O)=O	8.40E-06	3605.399411	49.11179074	37.76030815	54.65928764	30.22838708	17.11062	25.56010974	13.2841849	21.43578931	8.940072782	14.07682086	6.275083411	10.28553806	140.8468054	92.2068927	0	211.9781259	36.39820241	24.26546827	24.26546827	0	0	21.26715442	0	1161.833045	0.347222222	0.652777778	0.930555556	0	-0.49	72	1142.734	3.73E+13	71.51	26.91305769	17.25387548	541.99707	13.38987752	1	13.38987752	1	0	0.744035003	-5.753265663
NG-Monomethyl-L-arginine acetate	0	LOPAC	Not identified	CC(O)=O.[H][C@](N)(CCCNC(=N)NC)C(O)=O	0	253.3804086	13.84493498	9.986944654	9.986944654	7.80663687	4.989272035	4.989272035	3.157753997	3.157753997	1.560879177	1.560879177	0.747227258	0.747227258	17.98045141	4.794537184	0	5.959554569	19.38639965	6.9237372	0	7.047671983	0	10.63357721	26.15054306	248.1484551	1.411764706	1.882352941	2.235294118	0.666666667	-1.83	17	228.123	2434.261299	17.56118149	10.67997506	16.82072306	99.70109686	10.28351883	0.481433475	10.28351883	0.319968511	0.225830026	0.319968511	-0.982691615
NG-Nitro-L-arginine	0	LOPAC	Not identified	[H][C@](N)(CCCNC(=N)N[N+]([O-])=O)C(O)=O	3.501428955	255.9068088	11.84493498	7.895192944	7.895192944	6.93042811	4.150296261	4.150296261	2.757649145	2.757649145	1.513969669	1.513969669	0.789654474	0.789654474	23.00301453	14.90885545	0	12.96557803	6.420821623	0	0	5.425791397	0	5.316788604	16.24947848	219.0967539	1.666666667	2.266666667	2.733333333	0.666666667	-1.9	15	206.097	1244.040822	13.1	6.53848954	7.192593672	85.26779526	10.28351883	0.480086441	10.28351883	0.319968511	0.244124622	0.319968511	-1.089358282
NG-Nitro-L-arginine methyl ester hydrochloride	0	LOPAC	Not identified	Cl.[H][C@](N)(CCCNC(=N)N[N+]([O-])=O)C(=O)OC	0	274.9896685	12.55204176	9.26447593	10.08097251	7.468432913	4.539061899	4.539061899	2.942571216	2.942571216	1.700706155	1.700706155	0.935405032	0.935405032	23.00301453	14.90885545	0	12.40703316	19.38639965	0	7.109797541	5.425791397	0	10.05365156	11.14295108	269.0890817	1.647058824	2.235294118	2.705882353	0.714285714	-1.61	17	253.561	2233.884105	17.77456798	9.604262927	9.326660473	104.1051421	10.87379661	0.46785381	10.87379661	0.322128971	0	0.322128971	-0.837779457
Nimustine hydrochloride	0	LOPAC	Not identified	CC1=NC(N)=C(CNC(=O)N(CCCl)N=O)C=N1	2.585925949	441.0660789	13.5436056	9.759336318	10.51526526	8.57891736	5.10727047	5.641792954	3.38017459	3.758139063	2.077852567	2.246883418	1.170262218	1.330370538	6.031114512	9.701602428	0	24.78737903	16.39676851	0	6.196843572	6.9237372	0	20.57063037	17.33460737	272.0788513	1.666666667	2.388888889	2.944444444	0.444444444	-1.96	18	259.592	9033.482583	14.10234414	6.697158554	3.80762037	108.4746525	11.4965577	0.383303315	11.4965577	0.340219911	0.038461173	0.340219911	-0.647569444
Nitidine chloride	0	LOPAC	Not identified	[Cl-].COC1=CC2=C(C=C1OC)C1=C(C3=CC4=C(OCO4)C=C3C=C1)[N+](C)=C2	1.80E-06	1205.826453	17.83613434	15.2067299	15.96265884	12.69020315	8.398122528	8.398122528	6.42278162	6.42278162	5.015859683	5.015859683	3.803072605	3.803072605	0	0	0	19.19997547	0	55.44586912	0	14.21959508	18.19910121	36.01071641	18.94745182	383.0924357	0.814814815	1.518518519	2.259259259	0.19047619	-2.92	27	365.687	1856034.831	17.49164971	6.35451604	2.497652482	161.9672277	5.581596955	1	5.581596955	0.230801284	0	0.230801284	0
Nitisinone	0	LOPAC	Not identified	[O-][N+](=O)C1=CC(=CC=C1C(=O)C1C(=O)CCCC1=O)C(F)(F)F	2.497506625	694.8545566	17.36144284	11.55306989	11.55306989	10.62491622	6.579240371	6.579240371	5.07023965	5.07023965	3.539706361	3.539706361	2.420404254	2.420404254	51.18153971	37.66917496	0	25.32883194	12.13273414	0	0	0	0	0	0	329.0511071	1.173913043	1.739130435	2.217391304	0.357142857	-2.58	23	319.15	84876.44029	16.78476464	5.899505172	3.274946416	126.9792571	12.62708693	0.41616111	12.62708693	0.41616111	0.01728277	0.298387099	-4.816651786
N-Methyl-beta-carboline-3-carboxamide	0	LOPAC	Not identified	CNC(=O)C1=CC2=C(NC3=CC=CC=C23)C=N1	2.333773349	714.8346412	11.82806265	9.319563501	9.319563501	8.292024998	5.379305506	5.379305506	3.864835064	3.864835064	2.850237033	2.850237033	2.00213373	2.00213373	0	4.794537184	0	5.907179729	5.693927995	21.80584986	0	13.24451555	30.33183534	15.28474565	0	225.090212	1.235294118	2.058823529	2.882352941	0.076923077	-2.36	17	214.163	14981.76796	9.837011372	3.589443414	1.454939519	97.6648091	11.53125504	0.353774182	11.53125504	0.269140174	0.169276738	0.269140174	-0.169276738
N-Methyl-D-aspartic acid	0	LOPAC	Not identified	[H][C@](CC(O)=O)(NC)C(O)=O	3.833483296	144.5833771	8.14626437	5.495380822	5.495380822	4.574586063	2.694613836	2.694613836	1.777361349	1.777361349	1.025301998	1.025301998	0.487468	0.487468	24.40127303	9.589074368	0	0	0	0	7.047671983	0	0	5.316788604	10.21305479	147.0531578	1.5	2	2.1	0.6	-1.1	10	138.058	112.4925165	8.9	3.837557392	3.032306527	57.66039337	10.14018519	0.481175288	10.14018519	0.320792251	0.396990741	0.320792251	-1.148240741
NNC 55-0396	0	LOPAC	Not identified	Cl.Cl.CC(C)C1=C2C[C@@](CCN(C)CCCC3=NC4=C(N3)C=CC=C4)(CCC2=CC(F)=C1)OC(=O)C1CC1	2.00E-06	1210.461045	25.2858818	22.59525479	24.22824795	17.3161008	13.48015593	13.48015593	11.20003034	11.20003034	7.881252097	7.881252097	5.557274688	5.557274688	5.601050811	9.184952232	0	48.43640454	6.420821623	86.01997309	5.563451492	12.13273414	18.19910121	41.82938022	4.736862954	563.2481611	1.210526316	1.973684211	2.684210526	0.533333333	-2.15	38	524.253	203676898.2	30.39225729	12.80188064	7.075805327	237.2979468	14.28887328	0.458437692	14.28887328	0.308991633	0	0.308991633	-0.512759624
NO-711 hydrochloride	0	LOPAC	Not identified	Cl.OC(=O)C1=CCCN(CCON=C(C2=CC=CC=C2)C2=CC=CC=C2)C1	2.61E-06	750.0887232	18.19202368	14.95277252	15.76926911	12.73718344	8.69311438	8.69311438	6.104506412	6.104506412	4.253807191	4.253807191	2.895902061	2.895902061	5.969305288	4.794537184	0	12.40703316	25.26949931	29.80416602	0	6.076020107	60.66367068	10.05562246	9.944115979	386.1397203	1.037037037	1.62962963	2.185185185	0.238095238	-2.63	27	363.695	1094508.697	20.67911839	10.50215122	5.944985897	164.9091312	11.0848978	0.477846521	11.0848978	0.332060371	0	0.332060371	-0.843443838
N-Oleoylethanolamine	0	LOPAC	Not identified	CCCCCCCC\\C=C/CCCCCCCC(=O)NCCO	3.144933645	276.8152387	17.01237911	15.32387092	15.32387092	11.30806041	9.834395388	9.834395388	6.407848524	6.407848524	4.099612631	4.099612631	2.64000639	2.64000639	0	4.794537184	0	12.51406169	12.96557803	12.84164325	70.62903785	0	0	24.39256602	5.106527395	325.2980795	0.826086957	1.347826087	1.913043478	0.85	-0.83	23	286.225	106469.1199	22.17	19.21723666	19.12287945	143.4891662	11.30449168	0.394544208	11.30449168	0.219574103	0.025907633	0.219574103	0.025907633
N-omega-Methyl-5-hydroxytryptamine oxalate salt	0	LOPAC	Not identified	OC(=O)C(O)=O.CNCCC1=CNC2=C1C=C(O)C=C2	2.86E-07	593.8273646	15.12095586	10.88175201	10.88175201	9.45159616	5.851559606	5.851559606	4.007658788	4.007658788	2.578297789	2.578297789	1.63290093	1.63290093	11.93861058	5.106527395	0	0	5.749511833	23.86850296	5.563451492	12.13273414	19.31088262	10.30076712	19.80212916	280.1059216	1.25	1.9	2.45	0.230769231	-2.54	20	264.152	27028.63205	15.51727377	7.148135798	4.286916354	114.4083774	9.368962506	0.507941389	9.368962506	0.414358721	0.322044123	0.414358721	-1.824074074
Norcantharidin	0	LOPAC	Not identified	O=C1OC(=O)C2C3CCC(O3)C12	2.02525423	246.2314256	8.29252874	6.356607801	6.356607801	5.770856948	4.181747952	4.181747952	3.58203652	3.58203652	3.018782633	3.018782633	2.512047043	2.512047043	0	9.589074368	0	35.98235544	0	12.84164325	0	0	0	4.736862954	4.736862954	168.0422587	1	1.5	2	0.75	-0.9	12	160.084	1291.12993	6.598164443	1.878621325	0.579430518	68.82648703	11.13296296	0.392544813	11.13296296	0.319727465	0.042638889	0.319727465	-0.377592593
Normetanephrine hydrochloride	0	LOPAC	Not identified	Cl.COC1=C(O)C=CC(=C1)C(O)CN	1.69E-06	293.3855977	9.844934983	7.804781899	8.62127848	6.18507051	3.93738371	3.93738371	2.682786263	2.682786263	1.811812586	1.811812586	1.037566825	1.037566825	6.103966388	10.21305479	0	24.7013014	11.31296332	0	13.17616461	12.13273414	0	0	10.47053043	219.066221	1.5	2.142857143	2.642857143	0.333333333	-0.97	14	205.556	875.3591739	13.03	5.695732802	2.765766296	88.72122615	9.377928949	0.504254587	9.377928949	0.160347468	0	0.160347468	-0.713425926
Noscapine hydrchloride	0	LOPAC	Not identified	Cl.[H][C@@]1(OC(=O)C2=C1C=CC(OC)=C2OC)[C@]1([H])N(C)CCC2=C1C(OC)=C1OCOC1=C2	2.31E-06	1041.249977	20.99083487	17.72127161	18.53776819	14.58324866	9.740577534	9.740577534	7.483053039	7.483053039	6.061475105	6.061475105	4.711956449	4.711956449	12.07327168	4.794537184	0	25.2418163	34.31101066	29.6559325	7.109797541	20.28596215	19.18040612	4.899909731	28.42117772	449.1241298	1.064516129	1.838709677	2.548387097	0.409090909	-2.84	31	425.695	12269811.45	21.3942607	8.01368539	3.043529365	185.8761454	12.87456402	0.492840482	12.87456402	0.342686671	0	0.342686671	-0.522567082
N-p-Tosyl-L-phenylalanine chloromethyl ketone	0	LOPAC	Not identified	CC1=CC=C(C=C1)S(=O)(=O)N[C@@H](CC1=CC=CC=C1)C(=O)CCl	2.227487768	758.185306	16.87203272	12.69867389	14.27109942	10.91985208	7.137723159	9.155408891	5.276592474	7.257834072	3.431709425	5.182708704	2.136897427	3.542974456	16.06513198	13.21233417	0	22.97955349	0	11.12690298	12.13273414	12.13273414	37.25557254	4.722094864	11.60093989	351.0695921	1.086956522	1.695652174	2.260869565	0.235294118	-1.69	23	333.711	127568.0241	17.66054721	7.725175166	4.891433053	141.0886343	12.45805776	0.296539641	12.45805776	0.24073381	0.12827234	0.24073381	-3.780944153
NS-1619	0	LOPAC	Not identified	OC1=C(C=C(C=C1)C(F)(F)F)N1C(=O)NC2=C1C=CC(=C2)C(F)(F)F	2.267283787	1013.504205	18.56854962	12.03456393	12.03456393	11.48120038	6.708512499	6.708512499	5.196502671	5.196502671	3.553119282	3.553119282	2.406016191	2.406016191	40.60614152	36.24355486	0	11.03340144	28.83256792	12.13273414	0	0	0	4.983978521	0	362.0489968	0.88	1.44	2.04	0.133333333	-2.91	25	354.165	283145.2369	16.93071407	5.296199558	2.944534392	134.4877942	12.8379868	0.505751202	12.8379868	0.415990511	0.104051398	0.415990511	-4.720612831
NS5806	0	LOPAC	Not identified	FC(F)(F)C1=CC(=CC(NC(=O)NC2=C(C=C(Br)C=C2Br)C2=NN=NN2)=C1)C(F)(F)F	1.934612933	1084.76713	22.97432702	14.66035621	17.83234929	14.34137372	7.949946979	9.535943518	5.933705761	7.703718189	3.739533325	4.822789106	2.463625275	3.787989949	35.19800081	31.13702747	0	17.57815784	26.64162466	0	6.066367068	6.066367068	5.316788604	57.80081021	0	571.9030524	0.903225806	1.516129032	2.032258065	0.125	-2.68	31	566.013	5094742.216	22.99303207	8.452068205	5.52182712	185.403437	12.9925234	0.416001063	12.9925234	0.416001063	0.038285948	0.307689264	-5.04627217
NS8593 hydrochloride	0	LOPAC	Not identified	Cl.C1C[C@@H](NC2=NC3=CC=CC=C3N2)C2=C(C1)C=CC=C2	1.32E-06	717.384852	13.36359655	11.67293465	12.48943123	9.898979486	7.191066084	7.191066084	5.390524927	5.390524927	4.069748722	4.069748722	3.090063899	3.090063899	0	0	0	12.40703316	6.041840829	23.40256234	23.96854623	0	18.19910121	45.61658099	0	299.1189253	1.047619048	1.857142857	2.761904762	0.235294118	-2	21	281.661	97900.90088	13.95918367	5.78	2.612244898	129.755863	4.61307209	0.348988161	4.61307209	0.201156892	0	0.201156892	0
NSC405020	0	LOPAC	Not identified	CCCC(C)NC(=O)C1=CC(Cl)=C(Cl)C=C1	2.693672572	379.2815517	12.12939203	9.387791876	10.89964977	7.540912558	5.301502965	6.057431911	3.792072381	4.606472634	2.280971584	3.020000862	1.449675619	1.747766801	0	4.794537184	0	11.94902056	15.60871812	12.84164325	0	18.19910121	6.9237372	12.2405258	23.20187978	259.0530695	1.375	2.0625	2.625	0.416666667	-0.73	16	245.044	3143.828423	13.33548788	6.115871071	3.689498021	105.9389725	11.7805965	0.349587509	11.7805965	0.251038451	0.111558642	0.251038451	-0.111558642
Octopamine hydrochloride	0	LOPAC	Not identified	Cl.NCC(O)C1=CC=C(O)C=C1	1.21E-06	225.004399	8.267584714	6.473883878	7.290380459	5.236382105	3.408344608	3.408344608	2.343032259	2.343032259	1.501121979	1.501121979	0.832553669	0.832553669	6.103966388	5.106527395	0	24.7013014	0	5.563451492	12.13273414	12.13273414	0	0	10.84019487	189.0556563	1.25	1.75	2.166666667	0.25	-0.77	12	177.546	335.4793898	11.23	4.979197437	2.695265578	77.2427388	9.213518519	0.507966618	9.213518519	0.11509812	0	0.11509812	-0.629074074
ODQ	0	LOPAC	Not identified	O=C1ON=C2C=NC3=C(C=CC=C3)N12	2.723666623	668.179462	9.543605595	7.044888713	7.044888713	6.860173345	4.083080759	4.083080759	2.889004016	2.889004016	2.070679048	2.070679048	1.453748326	1.453748326	5.756062822	4.794537184	0	0	11.16387794	5.516700718	10.59753818	6.066367068	18.19910121	14.66373672	0	187.0381764	1.285714286	2.142857143	3.071428571	0	-2.17	14	182.118	3560.615696	7.254329831	2.411886976	0.806357956	77.58821924	11.29870748	0.446165106	11.29870748	0.446165106	0.424722222	0.295104293	-0.487407407
Olprinone hydrochloride	0	LOPAC	Not identified	Cl.CC1=C(C=C(C#N)C(=O)N1)C1=CN2C=CN=C2C=C1	1.47E-06	872.7466679	13.40541292	10.62223898	11.43873556	9.185871848	5.759583547	5.759583547	4.27310078	4.27310078	3.058543156	3.058543156	2.08532804	2.08532804	0	4.794537184	0	23.52975155	0	22.4680082	0	12.26321064	41.9200744	9.967957042	5.261891555	286.0621387	1.4	2.2	2.95	0.071428571	-2.58	20	275.634	36002.58347	13.84252143	5.192864606	2.172201821	120.4830329	11.53239439	0.324751264	11.53239439	0.265591456	0	0.265591456	-0.354204722
Oltipraz metabolite M2	0	LOPAC	Not identified	CSC1=C(C)C(SC)=C2C=NC=CN12	2.845612774	421.3350922	10.12939203	8.442974579	10.07596774	6.79122366	4.318563604	6.768053347	2.99908074	4.610523943	2.268465071	4.0816187	1.685424198	3.277231492	0	0	0	0	0	0	21.00159566	23.5237699	18.59053071	28.81994869	0	224.0441904	1.285714286	2.071428571	2.714285714	0.3	-0.61	14	212.258	2349.748555	9.926624683	3.86619988	1.331353606	92.11025789	4.166797052	0.30721878	4.166797052	0.083335666	1.210046296	0.083335666	1.210046296
O-Methylserotonin hydrochloride	0	LOPAC	Not identified	Cl.COC1=CC2=C(NC=C2CCN)C=C1	1.12E-06	439.080584	9.966255326	8.617461489	9.43395807	6.846866553	4.689558258	4.689558258	3.264102919	3.264102919	2.388265482	2.388265482	1.646829944	1.646829944	0	0	0	12.40703316	6.544756406	17.68703417	10.94967571	7.109797541	24.39594478	4.983978521	10.47053043	226.0872908	1.4	2.2	2.866666667	0.272727273	-1.19	15	211.587	2660.754152	11.8824113	5.04976693	2.247110911	95.02358359	5.536170714	0.496742968	5.536170714	0.119120991	0	0.119120991	0
ONO-RS-082	0	LOPAC	Not identified	CCCCCC1=CC=C(\\C=C\\C(=O)NC2=C(C=CC(Cl)=C2)C(O)=O)C=C1	1.992553718	797.4035309	18.94094682	14.6662542	15.42218314	12.4904023	8.601582176	8.979546649	6.0163308	6.45276658	3.945774579	4.180871682	2.527232484	2.699335508	11.87648502	9.589074368	0	11.25083777	5.022633314	11.98427311	49.10103767	6.076020107	12.13273414	24.37325994	16.70746729	371.1288212	1.115384615	1.846153846	2.5	0.238095238	-2.59	26	349.688	565406.4856	19.73102141	9.779510764	6.04524717	158.0537797	12.07930874	0.477583322	12.07930874	0.337313077	0.006868361	0.337313077	-1.125362921
Oxybutynin Chloride	0	LOPAC	Not identified	Cl.CCN(CC)CC#CCOC(=O)C(O)(C1CCCCC1)C1=CC=CC=C1	3.64E-06	615.4402151	18.83021636	16.44723471	17.26373129	12.62357556	9.756389182	9.756389182	6.858416459	6.858416459	5.318610081	5.318610081	3.61043736	3.61043736	11.5703561	9.901064579	0	24.93182117	12.1082079	45.19362093	0	0	30.33183534	30.58825277	4.736862954	393.2070716	1.148148148	1.777777778	2.37037037	0.590909091	-1.54	27	361.699	758405.6666	23.4992773	12.02432192	6.242190808	169.2460992	12.82365253	0.450103646	12.82365253	0.343593424	0	0.343593424	-1.58111863
Palmitoyl-DL-Carnitine chloride	0	LOPAC	Not identified	[Cl-].CCCCCCCCCCCCCCCC(=O)OC(CC(O)=O)C[N+](C)(C)C	0	410.1722399	21.25286609	19.3881953	20.14412425	13.24220072	11.46026019	11.46026019	9.175269712	9.175269712	4.936215682	4.936215682	3.481075696	3.481075696	12.07327168	9.589074368	0	24.79716007	17.44860889	12.84164325	70.62903785	0	21.14301595	6.9237372	9.843390349	435.3115366	0.793103448	1.206896552	1.586206897	0.913043478	-0.81	29	389.709	599587.5642	30.38382837	19.17120693	23.33711291	185.1216991	12.0000524	1	12.0000524	0.306857901	0	0.306857901	-0.9238802
PD-407824	0	LOPAC	Not identified	OC1=CC=C2NC3=C(C2=C1)C1=C(C(=O)NC1=O)C(=C3)C1=CC=CC=C1	1.992124357	1206.302224	17.12902755	12.9598626	12.9598626	12.13103029	7.857922832	7.857922832	6.100848257	6.100848257	4.635157092	4.635157092	3.590917187	3.590917187	11.81435946	14.69560176	0	5.749511833	22.07657869	21.98307714	0	18.19910121	36.39820241	10.30076712	0	328.0847922	0.8	1.56	2.36	0	-3.6	25	316.231	1089508.999	13.80405481	4.70403882	1.832015194	141.45218	12.49169438	0.507941182	12.49169438	0.259161254	0.110201423	0.259161254	-0.410162982
Pergolide methanesulfonate	0	LOPAC	Not identified	CS(O)(=O)=O.[H][C@]1(CSC)CN(CCC)[C@]2([H])CC3=CNC4=CC=CC(=C34)[C@@]2([H])C1	3.76E-07	870.4792081	19.60408353	16.31151292	17.94450609	12.81319305	9.557010954	12.79916942	7.746704481	10.12342828	5.574870784	6.379608639	4.799777311	5.512673851	10.11812686	8.417796984	0	0	12.29761001	11.83581209	54.57120771	5.563451492	11.76188495	47.45933941	4.552749874	410.1697848	1.37037037	2.111111111	2.777777778	0.6	-1.02	27	380.365	1112908.828	20.70754408	8.553559553	4.882249082	166.207282	9.1875	0.360880465	9.1875	0.261427323	0.714774187	0.261427323	-3.666666667
Perifosine	0	LOPAC	Not identified	CCCCCCCCCCCCCCCCCCOP([O-])(=O)OC1CC[N+](C)(C)CC1	1.830898391	462.4383444	22.84080624	20.95401303	21.84844022	14.84606521	13.30516022	14.76575371	10.27145109	11.63489568	6.638266975	7.693410213	4.388021078	5.377552265	7.822697123	9.458459888	0	12.71084835	0	43.25583016	89.89150272	0	0	21.01908117	9.047494323	461.3633958	0.741935484	1.129032258	1.548387097	1	0.07	31	409.252	4117629.476	29.10218539	17.53306077	17.24142198	193.0327707	11.99873061	0.756114374	11.99873061	0.267642889	0.208075757	0.267642889	-4.149576075
PF-429242 dihydrochloride	0	LOPAC	Not identified	Cl.Cl.CCN(CC)CC1=CC=C(C=C1)C(=O)N(CCC1=C(OC)C=CC=C1)C1CCNC1	2.56E-06	807.0892468	21.34672421	19.38042703	21.01342019	14.6557283	11.10685451	11.10685451	7.865329731	7.865329731	6.05199584	6.05199584	4.12975337	4.12975337	0	4.794537184	0	36.76308688	6.544756406	62.44184009	5.563451492	7.109797541	35.23174507	42.26327394	4.736862954	481.2262828	1.0625	1.75	2.34375	0.48	-1.79	32	445.2	8884380.636	28.24310162	14.37704338	7.376895848	204.877697	13.40992323	0.496476977	13.40992323	0.253656336	0	0.253656336	0
p-Fluoro-L-phenylalanine	0	LOPAC	Not identified	N[C@@H](CC1=CC=C(F)C=C1)C(O)=O	2.641763905	296.9879408	9.844934983	6.904634755	6.904634755	6.092224153	3.821890534	3.821890534	2.775321066	2.775321066	1.686070135	1.686070135	0.96173328	0.96173328	12.01114612	9.184952232	0	12.23804246	0	5.563451492	24.26546827	0	0	0	10.84019487	183.0695568	1.461538462	2	2.461538462	0.222222222	-1.42	13	173.102	758.7643883	9.666355786	4.000200679	2.833291058	74.98741141	12.43510535	0.4800777	12.43510535	0.320315502	0.21787037	0.320315502	-1.051550926
Phenamil methanesulfonate	0	LOPAC	Not identified	CS(O)(=O)=O.NC1=NC(N)=C(N=C1Cl)C(=O)NC(=N)NC1=CC=CC=C1	5.97E-07	898.2086037	19.90541292	13.39405031	14.96647583	11.96923425	6.699723254	8.925999346	4.686674009	6.510727295	2.401581722	2.679721518	1.478455272	1.60522841	16.02530659	13.21233417	0	28.44231794	11.94315546	0	0	24.26546827	6.066367068	20.60153425	33.03030832	401.0673007	1.192307692	1.730769231	2.269230769	0.076923077	-2.96	26	385.708	240633.729	21.08340278	8.937642596	7.740358799	153.5867319	11.95575365	0.381654531	11.95575365	0.279952558	0.066478006	0.279952558	-3.666666667
Phenserine	0	LOPAC	Not identified	[H][C@]12N(C)CC[C@@]1(C)C1=CC(OC(=O)NC3=CC=CC=C3)=CC=C1N2C	1.563429877	807.8434944	17.60408353	14.82128976	14.82128976	11.987019	8.603977969	8.603977969	7.192148977	7.192148977	5.532114736	5.532114736	4.390525377	4.390525377	6.093240071	4.794537184	0	5.414990469	11.91528745	18.6529643	11.25083777	0	42.46456948	42.2020563	4.736862954	337.179027	1.2	1.96	2.72	0.35	-2.53	25	314.239	689412.923	15.96648331	5.774753849	2.552280321	147.7409688	12.15402219	0.416587288	12.15402219	0.416587288	0.06360076	0.410093306	-0.469680939
Phloretin	0	LOPAC	Not identified	OC1=CC=C(CCC(=O)C2=C(O)C=C(O)C=C2O)C=C1	2.10895271	608.207287	14.69830613	10.57541785	10.57541785	9.469234251	6.031725861	6.031725861	4.448645029	4.448645029	2.937401336	2.937401336	1.928545631	1.928545631	17.28226861	20.11411937	0	23.48329678	6.420821623	17.69618563	12.13273414	12.13273414	0	0	5.106527395	274.0841235	0.85	1.4	1.95	0.133333333	-2.69	20	260.16	27304.89174	13.73498854	5.522842348	3.003174324	114.9217808	11.98688177	0.507966645	11.98688177	0.17017637	0.093919123	0.17017637	-0.446105442
Phorbol 12-myristate 13-acetate	0	LOPAC	Not identified	[H][C@]12[C@]3([H])C=C(CO)C[C@@]4(O)C(=O)C(C)=C[C@@]4([H])[C@@]3(O)[C@H](C)[C@@H](OC(=O)CCCCCCCCCCCCC)[C@@]1(OC(C)=O)C2(C)C	1.506819354	1154.778242	32.50142475	27.82382906	27.82382906	20.72730594	17.10396865	17.10396865	14.72439461	14.72439461	11.51370235	11.51370235	9.195573406	9.195573406	69.715589	29.70319374	0	19.44852521	17.56703068	19.26246487	51.86948856	25.99951461	13.8474744	6.9237372	9.473725908	616.3975188	0.954545455	1.522727273	2.068181818	0.805555556	-2.03	44	560.388	2792019882	34.83574654	13.36935676	5.837812219	263.2040524	13.3411047	0.457645742	13.3411047	0.305714773	0.107742504	0.305714773	-1.92962479
Phosphomycin disodium	0	LOPAC	Not identified	[Na+].[Na+].CC1OC1P([O-])([O-])=O	0	145.43813	6.36180732	6.234907296	11.12933449	3.515855318	2.188009571	3.799852465	1.771598902	3.360228937	0.990709244	2.15563115	0.506207285	1.361487014	13.44081712	14.35187149	0	65.21853845	0	0	0	6.9237372	0	4.736862954	0	181.9720838	1.4	1.7	1.7	1	2.11	10	176.983	74.65688415	14.624127	4.973789961	4.214381841	103.4550565	9.951157407	1	9.951157407	1	0	0.808861849	-4.404899691
Phosphonoacetic acid	0	LOPAC	Not identified	OC(=O)CP(O)(O)=O	3.740352518	133.3640961	6.78445705	3.812457744	4.706884935	3.416502219	1.680086285	3.477690189	1.216536619	2.86213277	0.341231479	1.023694438	0.176200407	0.528601222	19.72697764	9.359585469	0	0	0	0	0	0	0	0	14.8933506	139.9874599	1.5	1.875	1.875	0.5	-0.38	8	134.991	23.0053905	7.62	2.259334201	5.62	45.11135692	9.755277778	0.480761364	9.755277778	0.336208494	1.090277778	0.336208494	-4.321373457
Pifithrin-mu	0	LOPAC	Not identified	NS(=O)(=O)C#CC1=CC=CC=C1	2.962204857	411.3662369	9.027097737	6.188846487	7.005343067	5.578298262	3.183843341	4.730162819	2.138096745	3.432239427	1.11141657	1.49799644	0.6515412	0.911651229	10.02329115	8.417796984	0	0	5.563451492	0	0	24.26546827	11.31883337	11.05940806	0	181.0197495	1.166666667	1.75	2.25	0	-1.31	12	174.16	443.9325187	8.78354537	3.390937135	3.191164646	71.26117933	10.40873441	0.277666759	10.40873441	0.277666759	0.631041667	0.218070184	-3.683428288
Pinacidil	0	LOPAC	Not identified	CC(N\\C(NC1=CC=NC=C1)=N/C#N)C(C)(C)C	2.744004892	438.6896748	13.59601184	11.22839213	11.22839213	8.430870218	5.835935647	5.835935647	5.153349734	5.153349734	2.757126176	2.757126176	1.1398602	1.1398602	0	0	0	11.4568313	5.959554569	5.687386275	0	18.58684324	12.13273414	48.30490926	5.261891555	245.1640456	1.388888889	2	2.5	0.461538462	-2.09	18	226.178	7684.376888	13.97285355	6.009621892	4.417020716	107.9582146	8.700540438	0.352221089	8.700540438	0.211490183	0.079513023	0.211490183	0.079513023
PMEG hydrate	0	LOPAC	Not identified	O.NC1=CC2=C(N=CN2CCOCP(O)(O)=O)C(=O)N1	2.00E-06	689.2928677	14.0436056	10.314184	11.20861119	8.865991962	5.326140911	7.123744815	3.927646461	5.515213736	2.379423506	2.898347055	1.61623212	1.983166481	13.9437327	9.359585469	0	28.97690419	12.06145712	0	6.327320075	10.63346672	0	9.967957042	20.25735364	306.0729208	1.5	2.2	2.85	0.333333333	-1.71	20	291.095	17099.08794	16.34467469	6.160700419	3.889779013	112.2134412	11.52867737	0.411509522	11.52867737	0.350477959	0	0.350477959	-4.158082872
p-MPPF dihydrochloride	0	LOPAC	Not identified	Cl.COC1=C(C=CC=C1)N1CCN(CCN(C(=O)C2=CC=C(F)C=C2)C2=NC=CC=C2)CC1	3.06E-06	1028.09161	22.33828805	18.56240764	19.37890422	15.65219834	10.7428641	10.7428641	7.652157716	7.652157716	5.700134472	5.700134472	3.926671745	3.926671745	0	9.184952232	0	24.13143373	17.92607068	44.16068014	24.26546827	18.20655084	36.39820241	20.85016505	4.736862954	470.188482	1	1.696969697	2.363636364	0.28	-3.16	33	442.752	25342149.8	24.48179251	11.63034578	6.00088012	199.5521423	13.31126217	0.494586255	13.31126217	0.25897864	0	0.25897864	-0.362172585
PNU-282987	0	LOPAC	Not identified	Cl.ClC1=CC=C(C=C1)C(=O)N[C@H]1CN2CCC1CC2	1.33E-06	441.2641157	12.53516943	10.64131017	12.2137357	8.720346691	6.509910224	6.887874697	5.224885909	5.661321689	4.079067	4.331043315	2.981596076	3.107584233	0	4.794537184	0	18.31421289	22.54583168	6.544756406	25.93115606	24.26546827	0	10.21669833	11.60093989	300.0796186	1.210526316	1.842105263	2.368421053	0.5	-0.77	19	283.073	20282.94125	14.63519978	6.121065607	3.220029109	124.2668552	12.12779856	0.347736332	12.12779856	0.251049466	0	0.251049466	0
PRE-084	0	LOPAC	Not identified	Cl.O=C(OCCN1CCOCC1)C1(CCCCC1)C1=CC=CC=C1	2.08E-06	496.5931811	15.95997287	14.2451327	15.06162928	11.31129706	8.840747376	8.840747376	6.59872477	6.59872477	5.168595047	5.168595047	3.753526705	3.753526705	5.414990469	4.794537184	0	18.37633845	6.606881965	64.09477113	6.420821623	0	18.19910121	17.03264387	9.473725908	353.1757714	1.083333333	1.75	2.416666667	0.631578947	-1.1	24	325.666	276711.6504	19.22772535	9.40059453	4.497154982	150.4655278	12.89675438	0.463655781	12.89675438	0.316101004	0	0.316101004	-0.426072137
Propionylpromazine hydrochloride	0	LOPAC	Not identified	Cl.CCC(=O)C1=CC2=C(SC3=CC=CC=C3N2CCCN(C)C)C=C1	2.25E-06	748.2260543	17.10408353	14.98905107	16.62204423	11.59655545	8.462513067	9.279009648	6.337487654	7.42126461	4.255838046	5.386106424	2.992830059	4.06893688	0	4.794537184	0	18.19027811	6.420821623	30.7611722	15.47835323	11.76188495	12.99010427	60.29336584	0	376.1376121	1.08	1.8	2.52	0.35	-1.49	25	351.753	315421.9255	19.82973894	8.745132565	4.377378865	160.3595958	12.12283651	0.339574512	12.12283651	0.162175686	0	0.162175686	0
Propranolol hydrochloride	0	LOPAC	Not identified	Cl.CC(C)NCC(O)COC1=CC=CC2=CC=CC=C12	2.00E-06	525.3707286	13.66492594	11.87407616	12.69057274	9.164703798	6.685791019	6.685791019	5.005061211	5.005061211	2.942578642	2.942578642	1.938193268	1.938193268	6.103966388	5.106527395	0	12.40703316	19.1934792	16.52196026	0	0	30.33183534	31.29699714	4.736862954	295.1339066	1.1	1.8	2.55	0.375	-1.29	20	273.634	22327.72709	16.76344735	8.098898761	4.672222498	125.9134548	9.843953767	0.490195023	9.843953767	0.126758692	0	0.126758692	-0.498732993
Protoporphyrin IX disodium	0	LOPAC	Not identified	CC1=C(CCC(O)=O)/C2=C/C3=N/C(=C\\C4=C(C)C(C=C)=C(N4)/C=C4\\N=C(\\C=C\\1/N\\2)C(C=C)=C4C)/C(C)=C3CCC(O)=O	1.941162506	1916.780364	30.29179978	24.31209327	24.31209327	20.01447811	13.86735057	13.86735057	10.72680168	10.72680168	8.220895878	8.220895878	5.769204091	5.769204091	11.93861058	19.80212916	0	12.84164325	18.53557124	83.69481094	0	6.076020107	58.03643718	23.12582841	9.967957042	562.2580056	0.714285714	1.261904762	1.928571429	0.235294118	-4.98	42	528.398	2111073572	28.54516248	11.12292975	5.114575341	243.4466448	11.5263265	0.481221926	11.5263265	0.303179344	0.025852042	0.303179344	-0.883391289
Pseudocantharidin C	0	LOPAC	Not identified	[H]C12CN(CC1([H])C1CCC2O1)C(=O)C1=CC=C(Br)C=C1	1.520987728	497.3817887	12.98276318	10.58890393	12.17490047	9.220346691	6.924933599	7.717931869	5.835074159	6.750749688	4.831109956	5.359775469	3.900816014	4.165148771	0	4.794537184	0	5.907179729	24.04374487	23.12568382	12.84164325	0	29.165378	15.9299439	4.736862954	321.0364409	1.105263158	1.684210526	2.263157895	0.533333333	-0.87	19	306.074	57540.14969	11.91553471	4.317224636	1.842758019	120.6008373	12.49293084	0.374244	12.49293084	0.253372988	0.16787037	0.253372988	0.16787037
Putrescine dihydrochloride	0	LOPAC	Not identified	Cl.NCCCCN	0	21.65148445	4.828427125	4.391375954	5.207872535	2.914213562	2.316496581	2.316496581	1.28445705	1.28445705	0.65824829	0.65824829	0.288675135	0.288675135	0	0	0	12.40703316	0	25.93115606	0	0	0	0	11.46733495	124.0767261	0.857142857	1.142857143	1.285714286	1	0.21	7	111.511	20.98630086	10.24337373	9.510489164	10.6818316	50.66695202	5.159027778	0.330472669	5.159027778	-0.00768043	0	0.00768043	0
Pyrazinecarboxamide	0	LOPAC	Not identified	NC(=O)C1=NC=CN=C1	2.981454614	208.7029091	6.690234444	4.612076558	4.612076558	4.304530453	2.363011215	2.363011215	1.454903666	1.454903666	0.8156264	0.8156264	0.426332141	0.426332141	5.907179729	4.794537184	0	5.693927995	0	0	18.59053071	0	0	9.967957042	5.733667477	123.0432618	1.555555556	2.333333333	2.666666667	0	-1.45	9	118.075	129.2253387	5.682450331	2.212180313	1.218313829	51.73705399	10.32064815	0.364209357	10.32064815	0.268400755	0.19212963	0.268400755	-0.552685185
Pyridostigmine bromide	0	LOPAC	Not identified	[Br-].CN(C)C(=O)OC1=C[N+](C)=CC=C1	1.69E-06	315.4351934	9.844934983	8.398289322	9.984285861	6.092224153	3.938034735	3.938034735	2.967522088	2.967522088	1.482880249	1.482880249	0.81287506	0.81287506	0	4.794537184	0	23.07469092	5.749511833	0	4.899909731	26.35855461	23.87798227	0	4.736862954	260.0160398	1.5	2.142857143	2.642857143	0.333333333	-1.1	14	248.015	726.5839874	12.9	5.592496341	3.740446763	93.86839416	11.11797052	1	11.11797052	0.414420647	0	0.414420647	-0.369259259
Quinacrine dihydrochloride	0	LOPAC	Not identified	Cl.CCN(CC)CCCC(C)NC1=C2C=C(OC)C=CC2=NC2=C1C=CC(Cl)=C2	3.00E-06	944.1981941	20.09564736	17.66587404	19.23829956	13.54957515	10.11180657	10.48977104	7.245850306	7.682286087	5.339720805	5.574817908	3.658398968	3.824742523	0	0	0	12.40703316	11.06447414	59.29783881	6.420821623	7.109797541	24.26546827	43.12064407	21.32178136	435.184418	1.068965517	1.827586207	2.517241379	0.434782609	-1.75	29	405.179	2082919.72	23.5281737	10.86357459	5.654317667	184.5434019	6.216159664	0.496741763	6.216159664	0.119190583	0	0.119190583	0
Quinelorane dihydrochloride	0	LOPAC	Not identified	Cl.[H][C@]12CCCN(CCC)[C@]1([H])CC1=CN=C(N)N=C1C2	1.33E-06	435.4541828	12.53516943	11.50903762	12.3255342	8.775188245	7.119315741	7.119315741	5.614006444	5.614006444	4.401655091	4.401655091	3.590051711	3.590051711	0	0	0	12.40703316	11.99018011	18.75954929	43.60935717	0	6.196843572	21.79160397	5.733667477	282.1611244	1.421052632	2.263157895	3.052631579	0.714285714	-0.87	19	259.635	18743.25542	14.53726107	6.055172366	2.844364964	120.7612755	5.692252738	0.367784529	5.692252738	0.219692513	0	0.219692513	0
Quinidine sulfate	0	LOPAC	Not identified	OS(O)(=O)=O.[H][C@](O)(C1=CC=NC2=C1C=C(OC)C=C2)[C@@]1([H])CC2CCN1C[C@]2([H])C=C	4.31E-07	972.0952969	21.1814338	16.17809774	16.99459432	13.7070399	9.381472066	10.77843548	7.422227096	8.317893969	5.819484377	5.819484377	4.444306034	4.444306034	16.50296697	5.106527395	0	6.041840829	11.83581209	41.72622269	6.420821623	13.30664111	24.26546827	22.53884404	22.26015969	422.1511576	1.344827586	2.068965517	2.655172414	0.45	-2.04	29	396.295	2607966.521	21.66367586	8.763252083	5.118402485	169.951131	11.15185516	0.49674294	11.15185516	0.394346529	0.177547241	0.394346529	-4.666666667
Quipazine, 6-nitro-, maleate	0	LOPAC	Not identified	OC(=O)\\C=C/C(O)=O.[O-][N+](=O)C1=CC2=C(C=C1)N=C(C=C2)N1CCNCC1	2.79E-07	860.8527162	19.81119031	14.23894015	14.23894015	12.8630811	8.014000839	8.014000839	5.550420905	5.550420905	3.678374349	3.678374349	2.428412475	2.428412475	11.93861058	19.70339264	0	10.61069732	12.15204021	42.89981333	6.066367068	12.13273414	12.13273414	15.20067686	10.21305479	374.1226343	1.111111111	1.740740741	2.296296296	0.235294118	-3.53	27	356.209	896950.7923	19.7902507	9.246039332	6.043722356	153.4368328	10.72885725	0.47807075	10.72885725	0.328065864	0.10113195	0.328065864	-1.257037037
R(-)-Isoproterenol (+)-bitartrate	0	LOPAC	Not identified	O[C@@H]([C@H](O)C(O)=O)C(O)=O.CC(C)NC[C@H](O)C1=CC=C(O)C(O)=C1	5.04E-07	558.1205007	19.73168633	13.69555041	13.69555041	11.46700937	7.219842114	7.219842114	5.393048284	5.393048284	2.908796821	2.908796821	1.483016004	1.483016004	30.25050974	19.80212916	0	11.49902367	18.15004873	0	12.13273414	6.066367068	13.8474744	5.316788604	25.53263697	361.1372813	0.96	1.44	1.8	0.466666667	-2.4	25	338.163	125999.655	22.6	10.46176041	8.309822144	143.154256	9.771851852	0.504259875	9.771851852	0.335426588	0.177991885	0.335426588	-2.266203704
R(-)-Me5	0	LOPAC	Not identified	I.CC(C)C(N)COC1=C(C)C=CC=C1C	2.25E-06	305.4586746	11.42228525	10.48770498	12.81806947	7.019744508	5.466431711	5.466431711	4.439808752	4.439808752	2.685188623	2.685188623	1.398845975	1.398845975	0	0	0	30.01848095	12.52478801	5.749511833	11.12690298	0	6.066367068	39.82768294	10.47053043	335.0746123	1.1875	1.6875	2.125	0.538461538	-0.29	16	313.053	1886.415648	15.71	7.117284622	4.294318851	115.5832263	5.93946901	0.491414087	5.93946901	0.124684029	0	0.124684029	0
R(-)-N6-(2-Phenylisopropyl)adenosine	0	LOPAC	Not identified	C[C@H](CC1=CC=CC=C1)NC1=NC=NC2=C1N=CN2[C@@H]1O[C@H](CO)[C@H](O)C1O	1.56971792	934.478502	19.67299763	15.38116025	15.38116025	13.5797187	9.186210684	9.186210684	7.010293597	7.010293597	4.917911701	4.917911701	3.505681944	3.505681944	24.53980033	15.31958218	0	12.64872279	16.98174072	6.420821623	18.21809164	4.567099648	18.19910121	39.3251955	4.736862954	385.1750042	1.142857143	1.928571429	2.642857143	0.421052632	-2.59	28	362.24	3705030.84	18.75848483	7.801177254	3.445963827	161.2080521	10.27534811	0.393566854	10.27534811	0.167146479	0.110705912	0.167146479	-1.196362289
R(+)-3PPP hydrochloride	0	LOPAC	Not identified	Cl.[H][C@@]1(CCCN(CCC)C1)C1=CC=CC(O)=C1	1.44E-06	340.749024	11.38046889	10.43206751	11.2485641	7.792024998	6.305935798	6.305935798	4.734746672	4.734746672	3.386962565	3.386962565	2.625667447	2.625667447	0	5.106527395	0	12.40703316	11.66741788	6.544756406	37.91542917	6.066367068	12.13273414	17.890014	0	255.138992	1.411764706	2.235294118	2.941176471	0.571428571	-0.73	17	233.613	5649.8615	14.33146281	6.873089567	3.896374902	110.0522696	9.499372166	0.507956191	9.499372166	0.115361627	0	0.115361627	0
R-(+)-8-Hydroxy-DPAT hydrobromide	0	LOPAC	Not identified	Br.[H][C@]1(CCC2=CC=CC(O)=C2C1)N(CCC)CCC	1.80E-06	388.3353649	12.95781916	12.06182403	13.77489608	8.757550155	7.29609508	7.29609508	5.347407184	5.347407184	3.972997748	3.972997748	3.113835439	3.113835439	0	5.106527395	0	16.98145085	11.79135266	12.84164325	43.47888066	0	12.13273414	24.8137512	0	327.1197766	1.210526316	1.894736842	2.526315789	0.625	-0.54	19	302.086	14498.2159	16.51417118	7.906622349	3.960647463	127.1417626	9.997184272	0.507664383	9.997184272	0.118598348	0	0.118598348	0
R(+)-IAA-94	0	LOPAC	Not identified	C[C@]1(CC2=CC(OCC(O)=O)=C(Cl)C(Cl)=C2C1=O)C1CCCC1	1.976929606	679.6612073	16.7756564	12.82522864	14.33708653	10.84205971	7.745800998	8.501729944	6.623953145	7.379882091	5.165784755	6.015724134	3.936237439	4.440158992	17.99117772	9.589074368	0	21.57802341	17.90217916	31.24673798	0	6.066367068	6.9237372	0	33.04527013	356.0582144	1.347826087	2	2.608695652	0.529411765	-1.26	23	339.089	187782.4285	16.59264474	5.987213496	2.720790336	144.2714597	12.97794735	0.480281171	12.97794735	0.341223624	0.051930167	0.341223624	-1.093001916
RepSox	0	LOPAC	Not identified	CC1=CC=CC(=N1)C1=NNC=C1C1=CC=C2N=CC=CC2=N1	1.872430496	957.8507173	14.94094682	11.9850068	11.9850068	10.80966309	7.010839083	7.010839083	5.049876319	5.049876319	3.503448208	3.503448208	2.462288601	2.462288601	0	0	0	0	0	39.37256491	0	6.196843572	55.58515025	25.14929918	0	287.1170954	0.863636364	1.818181818	2.727272727	0.058823529	-3.08	22	274.222	252727.2869	12.64491875	5.035156312	2.12523515	126.6484041	4.675998677	0.284358599	4.675998677	0.119823992	0.80503732	0.119823992	0.80503732
Ritanserin	0	LOPAC	Not identified	CC1=C(CCN2CCC(CC2)=C(C2=CC=C(F)C=C2)C2=CC=C(F)C=C2)C(=O)N2C=CSC2=N1	1.345291253	1347.341931	23.65612529	18.93020969	19.74670627	16.49120364	11.40995232	12.28960513	8.620481344	9.493497503	6.523499022	7.280099862	4.680902965	5.432160639	0	13.57536728	0	17.19370858	6.420821623	65.39417239	41.17535868	34.86300645	12.30379997	9.883888252	0	477.1686399	0.970588235	1.558823529	2.147058824	0.259259259	-3.16	34	452.38	82067850.62	22.62328748	9.602365818	4.582740402	200.3757222	13.548265	0.302365713	13.548265	0.261488376	0.024305735	0.261488376	-0.274672517
Rizatriptan benzoate salt	0	LOPAC	Not identified	OC(=O)C1=CC=CC=C1.CN(C)CCC1=CNC2=CC=C(CN3C=NC=N3)C=C12	2.24E-07	1039.712793	20.63961743	16.61648957	16.61648957	14.02487714	9.37058375	9.37058375	7.011364402	7.011364402	4.492079377	4.492079377	2.956973548	2.956973548	5.969305288	4.794537184	0	0	5.563451492	19.51033443	22.02982792	42.98647549	4.681802935	58.45783732	5.106527395	391.200825	1.172413793	1.965517241	2.586206897	0.227272727	-3.45	29	366.275	4992120.824	20.28853512	9.65635974	5.761097407	169.1743713	10.20092593	0.477639251	10.20092593	0.335178235	0.331018519	0.335178235	-0.879074074
RN-9893	0	LOPAC	Not identified	CC(C)N1CCN(CC1)S(=O)(=O)C1=CC=C(NC(=O)C2=CC=C(C=C2[N+]([O-])=O)C(F)(F)F)C=C1	1.748636281	1175.885288	25.25878407	18.37225323	19.18874981	15.80158615	10.31706926	11.75713259	7.999101078	9.937036058	5.51986864	7.43273714	3.569096583	4.991275989	43.84436971	36.49789758	0	10.58286975	44.35360059	6.066367068	28.57068427	0	13.8474744	10.21669833	0	500.1341255	1.058823529	1.647058824	2.147058824	0.380952381	-3.03	34	477.315	19108480.94	25.59038366	9.68176342	5.538354192	193.9085546	12.90448333	0.416161131	12.90448333	0.416161131	0.017598697	0.321775191	-4.803056092
Ro 04-6790 dihydrochloride	0	LOPAC	Not identified	Cl.Cl.CNC1=NC(NC)=NC(NS(=O)(=O)C2=CC=C(N)C=C2)=C1	2.42E-06	717.4661721	15.45781916	12.39977026	14.84926	9.941020133	6.073401424	7.556564671	4.136566439	5.81896868	2.635225419	4.005860348	1.5829668	2.575104547	10.02329115	8.417796984	0	35.52741258	17.45358833	0	30.33183534	14.09534397	0	25.32362911	5.733667477	380.0589002	0.956521739	1.52173913	2.043478261	0.166666667	-1.97	23	363.145	45765.69402	21.03	8.60725073	5.306304011	146.7141172	12.25898432	0.398727717	12.25898432	0.262551025	0	0.262551025	-3.731439909
Ro 11-1464	0	LOPAC	Not identified	CC1=NN=C2CN=C(C3=C(SC=C3)N12)C1=CC=CC=C1	1.961499664	798.4051779	13.52673326	10.94566134	11.76215792	9.843336593	6.433940419	7.31359323	4.669139785	5.563705903	3.420690683	4.318603984	2.505212287	3.472814516	0	0	0	0	6.544756406	33.48847896	0	11.33678588	25.12283841	38.34362724	4.992404733	280.0782674	1.1	1.95	2.8	0.133333333	-2.27	20	268.26	94627.84497	11.54787338	4.383573226	1.632043813	119.9971539	4.761666667	0.27587556	4.761666667	0.159513336	0.561971844	0.159513336	0.561971844
Ro 25-6981 hydrochloride	0	LOPAC	Not identified	Cl.C[C@@H](CN1CCC(CC2=CC=CC=C2)CC1)[C@@H](O)C1=CC=C(O)C=C1	2.43E-06	638.9516405	17.6480536	15.42073299	16.23722958	12.11419354	9.348445083	9.348445083	7.44735997	7.44735997	5.394143064	5.394143064	3.827709982	3.827709982	6.103966388	10.21305479	0	24.07445104	0	31.11562676	24.82591636	12.13273414	12.13273414	42.15548227	0	375.1965069	1	1.615384615	2.230769231	0.454545455	-1.55	26	345.7	572737.5387	20.75816617	9.958572404	5.732123637	162.6334817	10.54910596	0.507966618	10.54910596	0.115098109	0	0.115098109	-0.483664603
Ro 41-0960	0	LOPAC	Not identified	OC1=CC(=CC(=C1O)[N+]([O-])=O)C(=O)C1=CC=CC=C1F	2.566101414	713.9028579	14.86144284	9.908451746	9.908451746	9.413591358	5.411125954	5.411125954	3.929184764	3.929184764	2.647049516	2.647049516	1.675310777	1.675310777	33.71018678	29.51232529	0	11.12690298	0	18.19910121	18.19910121	0	0	0	0	277.0386506	1.2	1.85	2.45	0	-2.96	20	269.143	27503.29233	13.47116799	4.962341655	2.28250894	111.4219402	13.49804815	0.50406053	13.49804815	0.31489204	0.285289116	0.31489204	-0.951206538
Ro 61-8048	0	LOPAC	Not identified	COC1=CC=C(C=C1OC)S(=O)(=O)NC1=NC(=CS1)C1=CC=CC(=C1)[N+]([O-])=O	1.864422631	1127.426331	20.31119031	14.77921567	16.41220883	13.33486698	7.790197877	10.15301394	5.467625287	8.00813038	3.743902586	5.967447079	2.389578777	4.377018033	14.9466022	18.53211525	0	21.46394006	17.00689132	11.33678588	44.55143042	17.51279691	0	9.706073385	9.473725908	421.0402272	1.107142857	1.857142857	2.535714286	0.117647059	-3.18	28	406.336	2150094.551	19.57797387	7.822949486	4.046041335	164.3261913	12.62842661	0.492868818	12.62842661	0.269602082	0.016436163	0.269602082	-3.907230594
Ro 8-4304	0	LOPAC	Not identified	Cl.NC(=O)C1=CC=C(OCC(O)CN2CCC(=CC2)C2=CC=C(F)C=C2)C=C1	2.80E-06	809.4053372	19.22540387	15.3835234	16.20001998	13.00804039	8.891170791	8.891170791	6.599287046	6.599287046	4.558435632	4.558435632	3.061778026	3.061778026	12.01114612	14.29147963	0	24.83113597	17.85771973	25.07378593	17.70583867	36.39820241	0	10.97592984	10.47053043	406.1459485	1.178571429	1.857142857	2.428571429	0.285714286	-2.41	28	382.693	1342166.888	21.8852075	10.22091064	6.05460002	169.5651963	13.0218121	0.490848486	13.0218121	0.248199708	0	0.248199708	-0.623529536
Ro 90-7501	0	LOPAC	Not identified	NC1=CC=C(C=C1)C1=NC2=C(N1)C=C(C=C2)C1=NC2=CC(N)=CC=C2N1	1.589844741	1246.774651	17.67299763	13.82263042	13.82263042	12.65299968	8.269212409	8.269212409	6.301343555	6.301343555	4.446550903	4.446550903	3.094179842	3.094179842	0	0	0	0	5.687386275	50.52990112	0	0	60.66367068	19.93591408	11.46733495	340.1436445	0.576923077	1.230769231	2.076923077	0	-3.8	26	324.262	1995018.858	14.53523687	5.352867503	2.357660111	148.4463188	5.838575335	0.398728233	5.838575335	0.138066316	0.701583015	0.138066316	0.701583015
Roslin 2	0	LOPAC	Not identified	[Br-].C(C1=CC=CC=C1)[N+]12CN3CN(CN(C3)C1)C2	1.00E-06	386.9750251	11.29468245	10.50331767	12.08931421	8.313193048	6.375197951	6.375197951	5.846342546	5.846342546	4.060809045	4.060809045	3.778694819	3.778694819	0	0	0	16.98145085	0	0	56.60338589	0	0	45.03156453	0	310.0793087	0.833333333	1.333333333	1.833333333	0.538461538	-0.46	18	292.075	14471.10202	12.56757486	4.57737562	2.101389208	118.7305127	2.568888889	1	2.568888889	0.138978411	0	0.138978411	0
RS504393	0	LOPAC	Not identified	CC1=C(CCN2CCC3(CC2)OC(=O)NC2=C3C=C(C)C=C2)N=C(O1)C1=CC=CC=C1	1.250433641	1098.454938	21.42407448	17.9806149	17.9806149	15.02160705	10.87589527	10.87589527	8.537412676	8.537412676	6.43270376	6.43270376	4.649375772	4.649375772	5.601050811	4.794537184	0	6.093240071	5.890723922	67.16519876	5.563451492	0	49.38830668	23.2068026	14.13799241	417.2052417	1.096774194	1.870967742	2.64516129	0.36	-3.12	31	390.293	17984697.78	19.82050305	7.853251843	3.833741582	181.7820908	12.16753273	0.441190026	12.16753273	0.412028433	0.350494108	0.412028433	-0.523340795
RU-SKI 43 maleate	0	LOPAC	Not identified	OC(=O)\\C=C\\C(O)=O.CCC(C)CNCC(=O)N1CCC2=C(C=CS2)C1COC1=CC(C)=CC=C1	4.66E-07	1002.775876	25.79431797	20.39902562	21.2155222	16.70561636	11.60639506	12.48604788	8.433689931	9.434356998	5.647053035	6.643562765	3.56885392	4.497070859	11.93861058	14.38361155	0	11.94902056	31.22158463	31.68066789	16.00405018	11.33678588	23.09901094	43.60079711	14.94991774	502.2137578	1.228571429	1.942857143	2.571428571	0.423076923	-3.17	35	468.361	44566818.23	28.06996833	14.28029207	9.538946035	209.7746063	12.88672593	0.491072357	12.88672593	0.328065864	0.015360319	0.328065864	-1.257037037
RX 821002 hydrochloride	0	LOPAC	Not identified	Cl.COC1(COC2=CC=CC=C2O1)C1=NCCN1	1.20E-06	466.3906744	11.71733218	10.01092818	10.82742476	8.339265164	5.58771162	5.58771162	3.951609888	3.951609888	2.906369062	2.906369062	2.000565294	2.000565294	5.787111153	0	0	12.40703316	18.19201358	18.83902465	0	7.109797541	24.26546827	10.30919334	14.21058886	270.07712	1.333333333	2.111111111	2.777777778	0.416666667	-1.46	18	255.596	17560.89095	12.98309862	5.036606732	1.996478553	111.5483071	5.91212963	0.482266715	5.91212963	0.303450406	0	0.303450406	-0.93962963
S 24795	0	LOPAC	Not identified	[I-].C[N+]1=C(CC(=O)C2=CC=C(Br)C=C2)C=CC=C1	1.62E-06	539.7451846	12.25071238	9.937299767	13.6807946	8.164703798	5.389274786	6.182273055	3.909726705	4.825402234	2.670305091	3.198970604	1.644696739	1.909029496	0	4.794537184	0	29.75988507	6.420821623	15.730099	0	0	60.27618468	15.9299439	0	416.9225241	1.166666667	1.833333333	2.444444444	0.142857143	-0.75	18	404.968	8311.938214	15.30797101	6.991126142	3.880276451	132.1858053	12.0489607	1	12.0489607	0.188382231	0	0.188382231	0
S(-)-3PPP hydrochloride	0	LOPAC	Not identified	Cl.[H][C@]1(CCCN(CCC)C1)C1=CC=CC(O)=C1	1.44E-06	340.749024	11.38046889	10.43206751	11.2485641	7.792024998	6.305935798	6.305935798	4.734746672	4.734746672	3.386962565	3.386962565	2.625667447	2.625667447	0	5.106527395	0	12.40703316	11.66741788	6.544756406	37.91542917	6.066367068	12.13273414	17.890014	0	255.138992	1.411764706	2.235294118	2.941176471	0.571428571	-0.73	17	233.613	5649.8615	14.33146281	6.873089567	3.896374902	110.0522696	9.499372166	0.507956191	9.499372166	0.115361627	0	0.115361627	0
S(-)-Timolol maleate	0	LOPAC	Not identified	OC(=O)\\C=C/C(O)=O.[H]C(O)(CNC(C)(C)C)COC1=NSN=C1N1CCOCC1	4.47E-07	652.9838382	21.86359655	16.69921452	17.5157111	13.58120602	8.932968196	9.663264939	7.097941051	7.626388739	3.401878279	3.903937038	2.035713714	2.55595334	18.04257696	14.69560176	0	12.14580722	37.79054889	30.63556293	0	0	0	39.7349899	19.6867807	432.1678702	1.24137931	1.827586207	2.344827586	0.647058824	-2.28	29	404.275	1597237.063	24.75742515	12.31813606	11.34168114	172.8203028	9.946664305	0.47807075	9.946664305	0.328065864	0.025666754	0.328065864	-1.257037037
S-(+)-Fluoxetine hydrochloride	0	LOPAC	Not identified	Cl.CNCC[C@H](OC1=CC=C(C=C1)C(F)(F)F)C1=CC=CC=C1	2.64E-06	572.6423929	16.00178923	12.63810625	13.45460284	10.50334986	7.039300738	7.039300738	4.931541664	4.931541664	3.287868554	3.287868554	2.123506631	2.123506631	11.73975001	13.17124514	0	18.51099955	5.749511833	30.66176366	12.13273414	0	37.37950732	5.316788604	4.736862954	345.1107266	1	1.608695652	2.130434783	0.294117647	-1.72	23	326.64	84553.51771	19.32699248	8.793056526	5.766850687	139.6263148	12.56453068	0.485695291	12.56453068	0.415914055	0	0.415914055	-4.329868979
S(+)-Ibuprofen	0	LOPAC	Not identified	[H][C@@](C)(C(O)=O)C1=CC=C(CC(C)C)C=C1	2.759037133	324.894119	11.42228525	9.526670282	9.526670282	7.002907755	5.320300906	5.320300906	4.399478124	4.399478124	2.49409561	2.49409561	1.556376776	1.556376776	11.88721133	4.794537184	0	0	5.917906046	11.98427311	5.563451492	6.9237372	24.26546827	13.8474744	5.106527395	206.1306798	1.2	1.733333333	2.133333333	0.461538462	-1.31	15	188.141	1862.335968	11.76304602	4.964460295	3.387630632	90.94175377	10.76242507	0.480788502	10.76242507	0.310185352	0.418425926	0.310185352	-0.771657796
S(+)-Raclopride L-tartrate	0	LOPAC	Not identified	OC(C(O)C(O)=O)C(O)=O.[H][C@@]1(CNC(=O)C2=C(OC)C(Cl)=CC(Cl)=C2O)CCCN1CC	4.33E-07	819.5066567	24.58505748	17.41713866	18.92899656	14.95370258	9.545772563	10.30170151	6.797884623	7.612284877	4.800237768	5.369104995	3.113372754	3.65357283	30.05372308	19.49013895	0	27.10774179	12.58659724	25.93115606	13.17616461	0	0	17.14043553	48.36485231	496.1015358	1.1875	1.75	2.21875	0.526315789	-2.31	32	471.12	6148871.366	27.72368137	12.6564722	7.104993847	193.6611592	12.41447389	0.505396304	12.41447389	0.335426588	0.020371394	0.335426588	-2.266203704
S-(4-Nitrobenzyl)-6-thioinosine	0	LOPAC	Not identified	OC[C@H]1O[C@H](C(O)[C@H]1O)N1C=NC2=C1N=CN=C2SCC1=CC=C(C=C1)[N+]([O-])=O	1.553976257	1028.830312	20.54324112	14.89841818	15.71491476	13.9904023	8.654175041	9.639773601	6.443963621	7.408012221	4.639220975	5.689087309	3.097714791	3.995936332	36.06999335	25.43390045	0	5.687386275	21.94269152	5.563451492	41.11635888	12.13273414	0	14.95193556	4.736862954	419.0899543	1.172413793	1.931034483	2.586206897	0.352941176	-2.64	29	402.283	5613732.134	19.66671399	8.004335249	3.675565989	167.7043915	10.74753621	0.393566854	10.74753621	0.268942836	0.028159119	0.268942836	-1.240066859
S15535	0	LOPAC	Not identified	C1C(CC2=C1C=CC=C2)N1CCN(CC1)C1=CC=CC2=C1OCCO2	1.268484483	743.2414083	16.63961743	14.48658017	14.48658017	12.38214273	9.327285878	9.327285878	7.155121224	7.155121224	5.746232947	5.746232947	4.429159416	4.429159416	0	0	0	0	19.25560476	37.67804929	29.6559325	0	6.066367068	46.19802187	9.473725908	336.183778	0.76	1.48	2.24	0.428571429	-2.2	25	312.243	1575192.739	15.08614391	6.264980338	2.744849116	148.5022407	5.89646659	0.486060861	5.89646659	0.184146703	0.643165725	0.184146703	0.643165725
SANT-2	0	LOPAC	Not identified	CCOC1=CC(=CC(OCC)=C1OCC)C(=O)NC1=CC=C(Cl)C(=C1)C1=NC2=C(N1)C=CC=C2	1.651042445	1258.647286	24.07877502	19.275644	20.03157294	16.5327384	11.16012284	11.53808731	7.351989594	7.759189721	5.040045644	5.369633865	3.587902568	3.794954391	0	4.794537184	0	5.907179729	64.73050846	11.03340144	0	30.33183534	45.03667987	15.28474565	25.81152875	479.161184	0.941176471	1.617647059	2.264705882	0.230769231	-3.71	34	453.756	59516264.22	23.44824949	10.48205993	4.942500041	202.5659455	13.15036015	0.489810053	13.15036015	0.255440185	0.31682125	0.255440185	-0.31682125
SB 205384	0	LOPAC	Not identified	CC#CCOC(=O)C1=C(N)C2=C(SC3=C2CCC(O)C3)N=C1C	2.088356025	845.1112445	16.56011345	13.10229973	13.91879631	11.02407581	7.476416088	8.292912669	5.569365187	6.652986944	4.046747595	5.194973945	2.942361609	4.296591405	5.969305288	9.901064579	0	12.71084835	29.78640901	27.07804094	0	25.18426028	0	16.82484716	10.47053043	330.1038134	1.565217391	2.347826087	3.086956522	0.411764706	-2.1	23	312.265	189090.9441	15.78270628	6.185535281	2.778997215	138.0250861	12.30026639	0.448805664	12.30026639	0.342589199	0.041852104	0.342589199	-0.492644295
SB 216763	0	LOPAC	Not identified	CN1C=C(C2=CC=CC=C12)C1=C(C(=O)NC1=O)C1=C(Cl)C=C(Cl)C=C1	2.057258989	1095.997203	17.71481399	13.13844128	14.65029917	11.96923425	7.569291322	8.325220268	5.828245284	6.671881191	4.297951704	4.845757815	3.202276825	3.705261872	11.81435946	9.589074368	0	5.57310453	26.74527414	10.90292493	0	18.19910121	42.07708348	5.316788604	23.20187978	370.027583	0.92	1.6	2.32	0.052631579	-2.56	25	359.127	680504.673	15.93816067	5.75854482	2.455774241	153.198009	12.53184018	0.3499023	12.53184018	0.259138717	0.266684933	0.259138717	-0.460966081
SB 269970 hydrochloride	0	LOPAC	Not identified	Cl.CC1CCN(CC[C@H]2CCCN2S(=O)(=O)C2=CC=CC(O)=C2)CC1	2.25E-06	660.0399533	17.15648977	14.80269659	16.43568976	11.46436363	8.998459052	10.43852238	7.222001435	9.112556036	5.402130389	7.349959359	3.810702096	5.574481387	10.02329115	13.52432438	0	29.0938693	6.544756406	44.81464013	24.97437738	16.43795013	0	11.82364693	0	388.1587415	1.16	1.88	2.56	0.666666667	-0.82	25	359.729	351757.4406	20.49140364	8.711629366	4.875930268	157.0268164	12.89238319	0.507920487	12.89238319	0.242957781	0	0.242957781	-3.517252168
SB 674042	0	LOPAC	Not identified	CC1=NC(C(=O)N2CCC[C@H]2CC2=NN=C(O2)C2=CC=CC=C2)=C(S1)C1=C(F)C=CC=C1	1.384795527	1253.88992	22.07877502	17.49349354	18.30999012	15.59735679	10.51014745	11.32664403	7.756162365	8.959357277	5.590983944	6.595068789	4.086282739	5.023752345	0	9.184952232	0	17.7662414	40.88155255	23.41271843	17.40315295	18.19910121	42.15548227	15.18134214	4.417150937	448.1369251	1.15625	1.9375	2.75	0.25	-3.39	32	427.355	39474984.97	20.50921668	8.625013684	3.933554431	188.3004306	14.43807391	0.420630497	14.43807391	0.273756128	0.067546506	0.273756128	-0.358821058
SB-366791	0	LOPAC	Not identified	COC1=CC=C(NC(=O)\\C=C\\C2=CC=C(Cl)C=C2)C=C1	1.955109883	603.3789283	14.37203272	10.96796375	11.72389269	9.669035096	6.05889683	6.436861303	4.102636867	4.539072648	2.654719156	2.906695471	1.604081416	1.730069574	0	4.794537184	0	5.907179729	5.022633314	17.0003496	6.076020107	49.58402006	12.13273414	5.316788604	16.33780284	287.0713064	1.1	1.75	2.35	0.0625	-2.26	20	273.634	37677.82416	14.15550442	6.775877083	4.140246202	122.3868585	11.7519508	0.496765888	11.7519508	0.247880168	0.189706633	0.247880168	-0.189706633
SB-525334	0	LOPAC	Not identified	CC1=NC(=CC=C1)C1=C(N=C(N1)C(C)(C)C)C1=CC=C2N=CC=NC2=C1	1.944114114	1088.955987	18.31119031	15.40765654	15.40765654	12.4148348	8.673422707	8.673422707	7.483060415	7.483060415	4.301448456	4.301448456	2.915552934	2.915552934	0	0	0	5.414990469	0	45.1969694	0	12.39368714	43.32193961	40.70712568	4.983978521	343.1796957	0.884615385	1.653846154	2.384615385	0.238095238	-3.08	26	322.266	1119938.77	16.39176497	6.019810844	2.964153413	152.139719	4.920830971	0.339740788	4.920830971	0.112230978	0.08980269	0.112230978	-0.08980269
SB743921 hydrochloride	0	LOPAC	Not identified	Cl[H].CC(C)[C@@H](N(CCCN)C(=O)C1=CC=C(C)C=C1)C1=C(CC2=CC=CC=C2)C(=O)C2=CC=C(Cl)C=C2O1	4.00E-06	1433.731061	26.52636878	21.94685239	23.51927792	17.79493275	12.66566103	13.0436255	9.772502046	10.20893783	6.601848704	6.836945807	4.723705552	4.885797643	6.041840829	9.589074368	0	29.66090933	58.81018413	11.12690298	0	18.19910121	80.26842495	0	21.7517583	552.1946483	1.026315789	1.710526316	2.342105263	0.290322581	-3.12	38	519.258	174365427.4	29.43618033	13.09857727	6.467736192	234.5606221	13.89770118	0.45823146	13.89770118	0.253984837	0	0.253984837	-0.476715797
SC 19220	0	LOPAC	Not identified	CC(=O)NNC(=O)N1CC2=C(OC3=C1C=C(Cl)C=C3)C=CC=C2	2.014368434	778.9158194	16.39697675	12.29848161	13.05441055	11.0417139	6.93785771	7.315822183	5.019315232	5.455751013	3.323378044	3.558475147	2.285932725	2.45227628	6.031114512	9.589074368	0	12.45193614	22.20904325	5.563451492	11.82364693	18.19910121	24.26546827	10.85158279	16.33780284	331.072369	1.130434783	1.913043478	2.695652174	0.125	-2.73	23	317.647	185174.9023	15.17667884	6.176762155	3.216635822	137.5119843	12.44061177	0.45481438	12.44061177	0.340505055	0.286640527	0.340505055	-0.482389141
SC-514	0	LOPAC	Not identified	NC(=O)C1=C(N)C=C(S1)C1=CSC=C1	2.477797316	459.1202632	10.12939203	7.188846487	8.821839648	6.68154055	3.899161097	5.65846672	2.771392252	4.603624407	1.790289194	3.688000918	1.144610666	2.803089155	5.907179729	4.794537184	0	0	10.56453347	10.44059869	11.33678588	17.40315295	16.82649261	0	11.46733495	224.0078049	1.428571429	2.214285714	2.714285714	0	-1.33	14	216.246	2436.367065	9.233817735	3.43392634	1.514138597	88.97546947	10.95992654	0.397377718	10.95992654	0.260414052	0.436296296	0.260414052	-0.463907785
SCH 58261	0	LOPAC	Not identified	NC1=NC2=C(C=NN2CCC2=CC=CC=C2)C2=NC(=NN12)C1=CC=CO1	1.576227836	1188.960518	17.50986092	13.77924612	13.77924612	12.79282634	8.250036507	8.250036507	5.95871613	5.95871613	4.293787813	4.293787813	3.010078593	3.010078593	0	0	0	5.948339281	29.42376276	11.80704584	10.07884939	24.5927407	22.88090414	32.2980548	10.15081841	345.1338081	1	1.884615385	2.692307692	0.111111111	-3.68	26	330.246	2524440.365	14.64525106	5.69387055	2.308477172	147.4441516	6.102003384	0.460949851	6.102003384	0.224850051	0.263210401	0.224850051	0.263210401
SCH-202676 hydrobromide	0	LOPAC	Not identified	Br.C\\N=C1/SN(C(=N1)C1=CC=CC=C1)C1=CC=CC=C1	1.47E-06	672.5700098	13.0791395	10.93164006	13.46120869	9.381341395	6.02331312	6.796709782	4.028830421	4.94170135	2.780829423	3.784319466	1.879533638	2.711603656	0	0	0	16.98145085	0	21.87664492	0	18.58015859	36.39820241	38.19851264	0	347.0091805	0.95	1.55	2.15	0.066666667	-1.72	20	334.157	48943.50285	14.68417693	6.63134797	2.887796278	131.749279	4.590130385	0.259565074	4.590130385	0.222368014	0	0.222368014	0
SDZ 220-581 hydrochloride	0	LOPAC	Not identified	Cl[H].N[C@@H](CC1=CC(=CC(CP(O)(O)=O)=C1)C1=CC=CC=C1Cl)C(O)=O	3.12E-06	808.8621261	17.90541292	13.00192971	15.46878243	11.15368566	7.062279748	9.237848124	5.489683657	7.542479935	3.398805655	4.505484405	2.401643308	3.304729646	25.76881847	19.14640867	0	18.82785478	27.27643928	0	0	42.46456948	0	0	22.44113476	405.0299647	1.16	1.76	2.32	0.1875	-1.4	25	388.058	136302.4332	21.64237288	8.807724949	6.436774142	155.7516797	11.30670607	0.4800777	11.30670607	0.329411086	0	0.329411086	-4.264565867
SDZ-205,557 hydrochloride	0	LOPAC	Not identified	Cl.CCN(CC)CCOC(=O)C1=C(OC)C=C(N)C(Cl)=C1	4.00E-06	465.7774963	15.12095586	12.51864916	14.09107469	9.527605765	6.554550631	6.932515104	4.236806531	4.644006657	3.073816496	3.401143332	1.782541812	1.94620523	5.969305288	4.794537184	0	17.97048465	29.61116979	13.08951281	19.24253168	0	0	18.74738413	26.80833327	336.1007479	1.333333333	1.952380952	2.476190476	0.5	-1.17	21	315.071	23853.65053	19.83	9.70956039	5.611403549	136.2956364	12.02586861	0.495772839	12.02586861	0.34152091	0	0.34152091	-0.462123961
Sertraline hydrochloride	0	LOPAC	Not identified	Cl.[H][C@@]1(CC[C@@]([H])(C2=CC=C(Cl)C(Cl)=C2)C2=CC=CC=C12)NC	1.61E-06	627.1823274	14.1125197	11.77454322	14.10289769	9.7027086	6.914545733	7.670474679	5.273660397	6.08806065	4.185346828	4.924376107	3.165104675	3.471635463	0	0	0	12.40703316	22.0050135	12.84164325	16.69035448	0	19.18040612	35.64862395	23.20187978	341.0504826	0.952380952	1.666666667	2.333333333	0.294117647	-0.73	21	324.553	50560.69007	16.63727512	7.019949169	3.216635822	141.6168646	6.171802914	0.31297934	6.171802914	0.059476998	0	0.059476998	0
SIB 1893	0	LOPAC	Not identified	CC1=CC=CC(\\C=C\\C2=CC=CC=C2)=N1	2.188266492	457.7747335	10.5102254	8.720716287	8.720716287	7.343336593	5.012597736	5.012597736	3.447850691	3.447850691	2.155982125	2.155982125	1.402708815	1.402708815	0	0	0	0	0	11.38785599	5.563451492	0	49.39795972	23.19273276	0	195.1047994	0.866666667	1.666666667	2.4	0.071428571	-1.89	15	182.161	3766.304216	9.656882573	4.557591121	2.777601818	90.11336862	4.401441327	0.25377561	4.401441327	0.063254579	0.99893802	0.063254579	0.99893802
SID 3712249	0	LOPAC	Not identified	NC1=NC(=CC2=C(C#N)C(=NC(N)=C12)N1CCCC1)N1CCCC1	1.947519132	818.9235487	16.6814338	13.62497303	13.62497303	11.68587185	8.484859187	8.484859187	6.484019289	6.484019289	4.956813982	4.956813982	3.739754362	3.739754362	0	5.261891555	0	0	28.40326404	63.06639911	0	0	6.066367068	25.83699782	11.46733495	323.1858437	0.916666667	1.5	2.125	0.470588235	-2.75	24	302.236	624285.9861	14.81786056	5.710451843	2.261086865	140.4172088	9.782491969	0.382995318	9.782491969	0.149138055	0.350807351	0.149138055	0.350807351
Sivelestat sodium salt hydrate	0	LOPAC	Not identified	[Na+].CC(C)(C)C(=O)OC1=CC=C(C=C1)S(=O)(=O)NC1=CC=CC=C1C(=O)NCC([O-])=O	4.80E-06	1061.681091	22.52673326	17.59189526	20.40839184	13.8977026	8.822150751	10.305314	7.316692718	8.999094959	3.766249699	5.147659608	2.16844327	3.248195113	39.82882833	27.90793593	0	51.45311911	0	0	48.53093655	20.7712116	0	10.03888347	4.736862954	456.0967163	1	1.580645161	2.129032258	0.25	-2.4	31	435.284	2161997.873	26.63496503	10.76101303	7.658019611	202.0742794	12.6805749	1	12.6805749	1	0	0.548217612	-4.073408158
SKF 38393, N-allyl-, hydrobromide	0	LOPAC	Not identified	Br.OC1=CC2=C(C=C1O)C(CN(CC=C)CC2)C1=CC=CC=C1	1.92E-06	672.5698723	15.52673326	12.98157541	14.69464746	10.68587185	7.616929566	7.616929566	5.801256323	5.801256323	4.339190456	4.339190456	3.222242982	3.222242982	0	10.21305479	0	34.39838056	0	37.18199382	5.563451492	12.13273414	24.27512131	23.61157955	0	375.083391	1.130434783	1.826086957	2.52173913	0.263157895	-1.78	23	354.118	135880.1557	17.57193438	7.663411043	3.765662891	147.2086612	9.921275589	0.504253057	9.921275589	0.157206696	0	0.157206696	-0.044581654
SKF 83959 hydrobromide	0	LOPAC	Not identified	Br.CN1CCC2=C(Cl)C(O)=C(O)C=C2C(C1)C1=CC=CC(C)=C1	1.92E-06	720.4080403	15.85300667	13.21327551	15.68227651	10.46923425	7.453734384	7.831698857	6.105029302	6.482993775	4.413842331	4.820970614	3.225654488	3.526066737	0	10.21305479	0	39.42101388	0	30.63723742	11.12690298	6.066367068	0	43.13678719	11.60093989	397.0444187	1.217391304	1.956521739	2.652173913	0.333333333	-1.23	23	377.56	104123.7987	18.11362452	7.118487289	3.493037249	151.8365884	9.985060311	0.504214567	9.985060311	0.176288936	0	0.176288936	-0.214850036
SKF-525A hydrochloride	0	LOPAC	Not identified	Cl.CCCC(C(=O)OCCN(CC)CC)(C1=CC=CC=C1)C1=CC=CC=C1	3.64E-06	617.0932701	18.83021636	16.68810185	17.50459843	12.68423573	9.691847662	9.691847662	6.550182808	6.550182808	5.04173688	5.04173688	3.543922511	3.543922511	5.414990469	4.794537184	0	18.37633845	6.606881965	43.60281545	0	0	60.66367068	25.67112133	4.736862954	389.2121569	0.888888889	1.37037037	1.777777778	0.434782609	-1.84	27	357.711	775935.2553	23.19974563	11.78541816	5.568071991	169.6908548	13.37343254	0.46340709	13.37343254	0.32062516	0	0.32062516	-0.749474915
SMER28	0	LOPAC	Not identified	BrC1=CC=C2N=CN=C(NCC=C)C2=C1	2.524182854	496.157058	10.67336211	8.073356572	9.659353111	7.30886175	4.560677455	5.353675724	3.05332272	3.968998248	2.011220257	2.504471895	1.338568409	1.69965367	0	0	0	0	6.544756406	21.19350723	0	12.40334018	18.19910121	37.79362523	0	263.0058094	1.4	2.266666667	3.066666667	0.090909091	-1.42	15	254.046	3433.746867	10.10988008	4.400199678	2.15204276	96.37499671	4.194675926	0.365996849	4.194675926	0.137075425	0.693082011	0.137075425	0.693082011
S-Methylisothiourea hemisulfate	0	LOPAC	Not identified	CSC(N)=N.OS(O)(=O)=O	0	177.4342722	8.78445705	5.104770622	6.737763784	4.27005561	1.849529275	4.471237557	1.016208352	2.759949922	0.219913203	0.659739608	0	0	10.39900058	0	0	5.16765177	0	0	11.76188495	6.255769184	0	0	28.66624781	187.9925487	1.6	1.7	1.7	0.5	-0.31	10	180.166	56.46625557	12.37401535	5.472993117	120.5050275	62.89024966	8.743055556	0.394346529	8.743055556	0.394346529	0.171296296	0.378724847	-4.666666667
S-Methyl-L-thiocitrulline acetate	0	LOPAC	Not identified	CC(O)=O.CSC(=N)NCCC[C@H](N)C(O)=O	0	256.6255211	13.84493498	9.895192944	10.71168953	7.80663687	4.851644471	6.076389342	3.066002287	3.882498868	1.498783758	2.051369616	0.719538731	0.96593837	17.98045141	4.794537184	0	0	24.55405142	6.9237372	11.76188495	6.255769184	0	5.316788604	26.15054306	265.1096271	1.470588235	1.941176471	2.294117647	0.666666667	-1.28	17	246.183	2434.261299	18.09505631	11.21271928	17.3391103	104.2743447	10.29174929	0.481433475	10.29174929	0.319968511	0.392496693	0.319968511	-0.972274949
SNC80	0	LOPAC	Not identified	CCN(CC)C(=O)C1=CC=C(C=C1)[C@@H](N1C[C@H](C)N(CC=C)C[C@H]1C)C1=CC(OC)=CC=C1	1.976518061	922.9946643	23.95745468	20.82898128	20.82898128	15.92578391	12.06783082	12.06783082	8.916016812	8.916016812	6.792088803	6.792088803	4.893296552	4.893296552	0	4.794537184	0	11.94902056	25.17319447	30.94723254	11.12690298	7.109797541	43.02250544	60.55806489	4.736862954	449.3042275	1.090909091	1.787878788	2.393939394	0.464285714	-2.63	33	410.327	22360456.73	25.00157027	11.48378517	5.655904311	199.1867053	12.82135428	0.49675669	12.82135428	0.253329965	0.084293063	0.253329965	0.084293063
S-Nitrosoglutathione	0	LOPAC	Not identified	N[C@@H](CCC(=O)N[C@H](CSN=O)C(=O)NCC(O)=O)C(O)=O	4.460266505	444.9909778	17.12095586	11.35160846	12.16810504	10.27296337	5.994049173	6.936547813	4.08535005	4.825953471	2.359061352	2.94687514	1.250363746	1.695001054	42.3814081	24.08521398	0	18.59449685	11.94792297	0	0	0	0	15.2157654	15.94672227	336.0739699	1.227272727	1.863636364	2.363636364	0.6	-2.21	22	320.198	36542.47115	19.79	10.50726758	8.861116702	128.6511205	11.67038019	0.480086286	11.67038019	0.322470707	0.135213241	0.322470707	-1.271274356
S-Nitroso-N-acetylpenicillamine	0	LOPAC	Not identified	CC(=O)N[C@H](C(O)=O)C(C)(C)SN=O	4.705132641	254.0743498	11.35337115	8.104770622	8.921267203	6.308566297	3.817153009	4.590549671	3.241046537	4.624890763	1.562299287	2.343094774	0.884917077	1.342173395	22.6653483	14.49613961	0	0	11.94792297	0	20.7712116	0	0	9.898976792	5.106527395	220.0517779	1.5	2	2.285714286	0.714285714	-1.11	14	208.154	617.3435784	12.89	4.942860059	3.733886942	85.54926337	10.78469907	0.479677695	10.78469907	0.327217438	0.461135204	0.327217438	-1.193194444
Spermidine trihydrochloride	0	LOPAC	Not identified	Cl.NCCCCNCCCN	0	53.64737585	7.656854249	7.012696297	7.829192878	4.914213562	4.023603362	4.023603362	2.388010441	2.388010441	1.365355072	1.365355072	0.74639964	0.74639964	0	0	0	12.40703316	0	39.02066887	6.420821623	0	0	5.316788604	11.46733495	181.1345753	0.818181818	1.363636364	1.909090909	1	0.17	11	161.551	175.076748	13.73904062	12.81195814	13.20464575	75.31164054	5.32164155	0.330472668	5.32164155	-0.003689862	0	0.003689862	0
SR 142948A	0	LOPAC	Not identified	Cl.COC1=CC=CC(OC)=C1C1=CC(=NN1C1=CC=C(C=C1C(C)C)C(=O)N(C)CCCN(C)C)C(=O)NC1(C2CC3CC(C2)CC1C3)C(O)=O	5.04E-06	1719.940401	35.90468396	30.7706152	31.58711178	23.86948537	17.79185754	17.79185754	15.10869022	15.10869022	11.29641365	11.29641365	9.032655597	9.032655597	17.41541027	19.49013895	0	41.76185902	52.38780942	44.21231601	6.420821623	35.93404189	51.47485129	24.06417273	14.57240772	721.3606121	0.941176471	1.549019608	2.078431373	0.538461538	-4.09	51	669.911	1.20E+11	38.14818011	15.25481672	7.067997309	306.6224556	14.28315246	0.495907176	14.28315246	0.329510878	0	0.329510878	-1.319199212
SR 27897 hydrate	0	LOPAC	Not identified	OC(=O)CN1C(=CC2=C1C=CC=C2)C(=O)NC1=NC(=CS1)C1=C(Cl)C=CC=C1	1.643949856	1198.359369	19.67299763	14.4249596	15.99738513	13.52487714	8.34559802	9.603215304	6.040146353	7.305449331	4.211037395	5.298346683	2.989050754	3.927204345	11.87648502	14.69560176	0	12.2386844	21.36482051	10.94967571	15.90388553	24.26546827	35.71189811	10.30076712	11.60093989	411.04444	1.142857143	1.892857143	2.678571429	0.05	-3.16	28	397.758	3498969.85	18.21485137	7.456361981	3.493900625	168.5716319	12.81446931	0.479915007	12.81446931	0.323040863	0.262123628	0.323040863	-1.022539445
SR 59230A oxalate	0	LOPAC	Not identified	OC(=O)C(O)=O.[H][C@](O)(CN[C@@]1([H])CCC2=C(C1)C=CC=C2)COC1=CC=CC=C1CC	4.69E-07	825.9479707	21.93251065	17.08252904	17.08252904	14.4010859	10.05414923	10.05414923	7.153090274	7.153090274	4.956675135	4.956675135	3.356333417	3.356333417	18.04257696	5.106527395	0	0	19.1934792	31.43279832	16.69035448	0	18.19910121	42.57236115	24.53899211	415.1994876	1.066666667	1.7	2.366666667	0.391304348	-2.9	30	386.254	4195502.368	23.37963172	11.9464847	7.49601812	175.8720135	10.21249606	0.490559269	10.21249606	0.414358721	0.326706664	0.414358721	-1.824074074
SR-58611A	0	LOPAC	Not identified	Cl[H].CCOC(=O)COC1=CC=C2CC[C@@H](CC2=C1)NC[C@H](O)C1=CC(Cl)=CC=C1	3.00E-06	815.149315	19.93251065	16.39696434	17.96938987	13.54604519	9.619720392	9.997684865	6.942987266	7.379423047	4.901515597	5.1366127	3.45239172	3.651119175	6.103966388	9.901064579	0	31.02506124	23.92378352	24.82591636	11.12690298	19.05647134	24.26546827	11.38315567	21.0746658	439.1317137	1.275862069	2.103448276	2.862068966	0.409090909	-1.79	29	413.151	2160133.971	23.48856102	11.40929047	6.892687659	182.3211553	11.45500376	0.481902091	11.45500376	0.343645691	0	0.343645691	-0.597830888
SR9243	0	LOPAC	Not identified	CC1=CC(C)=C(C(C)=C1)S(=O)(=O)N(CCC1=CC=CC(Br)=C1)CC1=CC=C(C=C1)C1=CC(=CC=C1)S(C)(=O)=O	1.664265001	1690.957745	28.37166824	22.47889192	25.69788162	18.34039229	12.56308414	16.68755727	9.943275503	14.74946536	6.649831844	10.40468969	4.845790157	7.799736079	19.86054429	16.83559397	0	11.44023988	17.8610615	43.41687996	6.255769184	22.5043172	87.50124935	15.9299439	0	625.0956126	0.717948718	1.358974359	1.974358974	0.225806452	-2.78	39	594.382	272210084.3	29.20868268	11.76014173	7.055807243	240.1708361	14.0575453	0.243410866	14.0575453	0.243410866	0.215031665	0.223990774	-3.786988042
SR-95531	0	LOPAC	Not identified	[Br-].COC1=CC=C(C=C1)C1=NN(CCCC(O)=O)[C+](N)C=C1	2.42E-06	632.4298406	15.24227621	12.19887407	13.78487061	10.09655545	6.627824073	6.627824073	4.592374812	4.592374812	3.084796952	3.084796952	1.946357918	1.946357918	5.969305288	4.794537184	0	23.40227248	18.78344081	17.00689132	0	17.85796754	30.33183534	5.098681808	15.57705783	367.0531535	1.363636364	2.045454545	2.636363636	0.266666667	-2.15	22	350.087	55961.38901	17.90037783	8.331039918	4.69642383	138.8528228	10.55047791	1	10.55047791	0.302911379	0	0.302911379	-0.818999608
Stattic	0	LOPAC	Not identified	[O-][N+](=O)C1=CC=C2C=CS(=O)(=O)C2=C1	2.692498773	544.4597489	10.34493498	6.875206394	7.691702975	6.504837183	3.721957248	5.268276726	2.826997512	4.629007981	1.941243646	3.402235435	1.25688926	2.478887409	14.76056419	18.53211525	0	10.58286975	5.563451492	11.47441916	18.20875424	0	0	0	0	210.9939286	1.285714286	2	2.642857143	0	-1.69	14	206.158	1692.956699	8.888472884	2.647360204	1.198159476	79.74422727	11.31842593	0.270287297	11.31842593	0.270287297	0.006203704	0.258309037	-3.44662037
SU1498	0	LOPAC	Not identified	CC(C)C1=CC(\\C=C(/C#N)C(=O)NCCCC2=CC=CC=C2)=CC(C(C)C)=C1O	2.115046961	877.1608652	21.38854058	17.69749852	17.69749852	13.82860626	10.13793028	10.13793028	7.872235503	7.872235503	4.881919887	4.881919887	3.217304937	3.217304937	0	15.16295613	0	23.31609635	12.29426824	29.53199772	5.563451492	6.076020107	64.09600545	17.44952274	0	390.2307282	1.103448276	1.689655172	2.206896552	0.36	-3.06	29	360.287	2155811.819	22.23144476	10.47492589	6.218724175	173.4413395	12.44322814	0.507362555	12.44322814	0.261453909	0.069271437	0.261453909	-0.369601337
Succinylcholine chloride	0	LOPAC	Not identified	[Cl-].C[N+](C)(C)CCOC(=O)CCC(=O)OCC[N+](C)(C)C	0	289.916147	15.81155479	14.14802551	14.90395446	8.994800481	6.916690736	6.916690736	6.968802126	6.968802126	2.583562683	2.583562683	1.215142264	1.215142264	0	9.589074368	0	37.18728698	13.21376393	22.05557453	0	0	42.2860319	0	9.473725908	325.1888615	0.714285714	1	1.238095238	0.857142857	-0.85	21	295.617	8830.467133	22.43155332	9.973464778	17.0979392	134.1263367	11.42637275	1	11.42637275	0.30608804	0	0.30608804	-0.34536793
Suramin sodium salt	0	LOPAC	Not identified	[Na+].[Na+].[Na+].[Na+].[Na+].[Na+].CC1=C(NC(=O)C2=CC=CC(NC(=O)NC3=CC(=CC=C3)C(=O)NC3=C(C)C=CC(=C3)C(=O)NC3=CC=C(C4=C3C(=CC(=C4)S([O-])(=O)=O)S([O-])(=O)=O)S([O-])(=O)=O)=C2)C=C(C=C1)C(=O)NC1=CC=C(C2=C1C(=CC(=C2)S([O-])(=O)=O)S([O-])(=O)=O)S([O-])(=O)=O	4.80E-06	4741.883729	63.38744714	49.04090635	65.93988583	39.77010098	23.49493603	31.94442578	18.25183427	26.40343868	12.43599198	17.57274006	8.459869931	12.47032458	152.6611648	101.7959671	0	234.4798014	35.39237126	12.13273414	98.77661336	0	0	31.90073162	0	1427.938573	0.304347826	0.597826087	0.891304348	0.039215686	-3.11	92	1394.922	3.53E+22	84.97850263	32.95911043	20.48558822	656.9937954	13.64004599	1	13.64004599	1	0	0.744035003	-5.748883506
Synephrine	0	LOPAC	Not identified	CNCC(O)C1=CC=C(O)C=C1	2.681773182	232.7887806	8.974691495	6.988285318	6.988285318	5.736382105	3.853649708	3.853649708	2.665007535	2.665007535	1.675334904	1.675334904	1.007671201	1.007671201	6.103966388	5.106527395	0	5.749511833	6.544756406	5.563451492	0	31.31314026	0	5.316788604	5.106527395	167.0946287	1.333333333	1.916666667	2.416666667	0.333333333	-1.06	12	154.104	535.0628081	9.031407678	4.088235212	2.218206071	71.66455915	9.467268519	0.507966618	9.467268519	0.11509812	0.217970049	0.11509812	-0.504074074
T0070907	0	LOPAC	Not identified	[O-][N+](=O)C1=CC(C(=O)NC2=CC=NC=C2)=C(Cl)C=C1	2.28249753	631.3716642	13.82806265	9.53858842	10.29451737	9.0753874	5.230310138	5.608274611	3.611271883	4.018472009	2.343577209	2.67316543	1.434506656	1.637876604	10.83049078	14.90885545	0	16.27347108	5.687386275	6.066367068	24.52642128	12.13273414	0	10.30076712	11.60093989	277.0254188	1.263157895	1.947368421	2.578947368	0	-2.47	19	269.603	20429.8624	12.97334397	5.44888432	3.05009552	112.7407137	11.97116969	0.321835064	11.97116969	0.269832369	0.04877677	0.269832369	-0.583783699
TCPOBOP	0	LOPAC	Not identified	ClC1=CC(Cl)=C(OC2=CC=C(OC3=NC=C(Cl)C=C3Cl)C=C2)N=C1	1.729789456	799.9514197	17.10408353	11.84158382	14.8652996	11.50804039	6.589454915	8.101312807	4.556551084	6.243822898	2.80089295	3.755842946	1.753240776	2.590584008	0	0	0	11.75997667	31.58955692	0	12.39368714	36.39820241	0	9.967957042	55.87748547	399.9339882	0.625	1	1.333333333	0	-1.72	24	394	278618.1203	17.11437599	7.447763861	4.217082065	157.4250429	6.017839085	0.437539324	6.017839085	0.237699438	0.261247585	0.237699438	0.261247585
TDFA trifluoroacetate salt	0	LOPAC	Not identified	OC(=O)C(F)(F)F.C[C@@H](O)[C@H](NC(C)=O)C(=O)N[C@@H](CC(O)=O)C(=O)N[C@@H](CCCNC(=N)CF)C(N)=O	0	870.1381228	30.21481399	20.22527367	20.22527367	17.32539994	10.57293161	10.57293161	7.525478979	7.525478979	4.179391637	4.179391637	2.42018217	2.42018217	79.06852948	46.64087351	0	25.22201944	0	6.9237372	6.9237372	0	0	21.26715442	26.15054306	562.2010394	0.973684211	1.473684211	1.842105263	0.631578947	-4.03	38	532.234	25923602.18	36.12835341	17.42975524	16.6071206	212.5527061	12.4848572	0.490240318	12.4848572	0.490240318	0.003539745	0.481162308	-5.083333333
Terutroban	0	LOPAC	Not identified	CC1=CC=C2C[C@H](CCC2=C1CCC(O)=O)NS(=O)(=O)C1=CC=C(Cl)C=C1	1.773199628	954.6921592	19.60408353	15.03515702	16.60758255	12.75885738	8.859730889	10.72085861	6.907360541	9.057776678	5.006155106	6.794533941	3.6291547	5.025630027	15.99259644	13.21233417	0	17.35814593	24.28509818	23.1111761	17.69618563	12.13273414	19.05647134	4.722094864	16.70746729	407.0958069	1.222222222	1.925925926	2.592592593	0.35	-1.89	27	385.743	921500.1867	19.86013052	8.00371798	4.693814152	163.9718632	12.60273271	0.481221932	12.60273271	0.303178123	0.101109059	0.303178123	-3.605308463
Tetrabenazine	0	LOPAC	Not identified	COC1=CC2=C(C=C1OC)C1CC(=O)C(CC(C)C)CN1CC2	1.885085479	596.522676	16.56011345	14.59424372	14.59424372	11.0284071	8.546374727	8.546374727	7.163648627	7.163648627	5.174208899	5.174208899	4.054827903	4.054827903	0	4.794537184	0	11.95974688	18.12197262	37.43017972	11.12690298	14.21959508	0	30.88011827	9.473725908	317.1990937	1.217391304	1.913043478	2.565217391	0.631578947	-1.55	23	290.213	167995.3133	16.31278931	6.518596081	3.091815854	138.3124345	12.58942169	0.492859221	12.58942169	0.160567687	0.201799913	0.160567687	0.201799913
Tetraethylammonium chloride	0	LOPAC	Not identified	[Cl-].CC[N+](CC)(CC)CC	0	52.14806784	7.328427125	7.653605193	8.409534139	4.242640687	4.093338189	4.093338189	2.606551851	2.606551851	2.683281573	2.683281573	1.341640786	1.341640786	0	0	0	12.40703316	0	0	30.66205648	0	0	27.6949488	0	165.1284273	0.7	0.9	0.9	1	0.25	10	145.548	93.40990953	12.88544536	5.992415229	2.889733444	71.41674424	2.274305556	1	2.274305556	0.075723646	0	0.075723646	0
Tetraisopropyl pyrophosphoramide	0	LOPAC	Not identified	CC(C)NP(=O)(NC(C)C)OP(=O)(NC(C)C)NC(C)C	5.289155246	335.9637774	16.84493498	14.42857314	16.21742752	9.373115659	7.398226626	10.64767449	6.319824331	10.21176663	1.942597453	7.207588256	1.690412927	6.608471812	15.34055948	9.13009657	0	24.16736332	0	0	0	0	55.3898976	20.34918025	4.31063137	342.1949641	0.571428571	0.761904762	0.904761905	1	0.26	21	310.105	10202.11631	21.26	8.778157383	9.796062423	129.0439861	12.91596419	0.348136615	12.91596419	0.348136615	0.075339506	0.255509117	-3.453680556
TFCA	0	LOPAC	Not identified	COC1=CC=C(\\C=C\\C(=O)NC2=CC=C(C=C2)C(F)(F)F)C=C1OC	2.032698662	768.1260248	18.44938299	13.55479071	13.55479071	11.82904837	7.215900405	7.215900405	5.012114173	5.012114173	3.31451923	3.31451923	2.054863196	2.054863196	17.64692974	17.96578233	0	5.687386275	17.06247516	12.13273414	32.42834933	24.27512131	0	5.316788604	9.473725908	351.108228	1	1.64	2.2	0.166666667	-2.96	25	335.196	298367.2065	18.37968702	7.740358799	5.004492072	142.4236279	12.48878212	0.492869565	12.48878212	0.415912065	0.273112474	0.415912065	-4.406881144
Thalidomide	0	LOPAC	Not identified	O=C1N(C2CCC(=O)NC2=O)C(=O)C2=CC=CC=C12	1.960977799	587.8241613	13.56854962	9.881171666	9.881171666	9.092224153	5.899736151	5.899736151	4.492791215	4.492791215	3.347259916	3.347259916	2.419425105	2.419425105	23.76338002	19.17814874	0	18.74882298	11.12690298	4.899909731	0	24.26546827	0	5.316788604	0	258.0640568	1	1.578947368	2.105263158	0.230769231	-2.5	19	248.153	29031.02265	11.582542	4.012157587	1.640223545	107.9301199	12.17365835	0.294635632	12.17365835	0.261799079	0.128781652	0.261799079	-0.898055556
THIP hydrochloride	0	LOPAC	Not identified	Cl.OC1=NOC2=C1CCNC2	6.05E-07	248.730364	6.974691495	5.832244115	6.648740696	4.877010098	3.248125489	3.248125489	2.334687405	2.334687405	1.686144467	1.686144467	1.138724129	1.138724129	0	0	0	18.2870215	6.544756406	24.28927694	0	0	0	10.47345186	9.629622332	176.0352552	1.545454545	2.363636364	3.090909091	0.5	-0.74	11	167.531	367.4718276	8.357465887	3.106934018	1.315744801	69.98292105	9.063703704	0.490907571	9.063703704	0.254730985	0	0.254730985	0
threo-1-Phenyl-2-decanoylamino-3-morpholino-1-propanol hydrochloride	0	LOPAC	Not identified	Cl.CCCCCCCCCC(=O)NC(CN1CCOCC1)[C@H](O)C1=CC=CC=C1	4.20E-06	538.1843013	20.02888697	17.8530121	18.66950868	13.7027086	11.02863227	11.02863227	7.813828841	7.813828841	5.43459839	5.43459839	3.690470265	3.690470265	6.103966388	9.901064579	0	24.35605372	26.17934196	31.49460755	32.10410811	0	30.33183534	17.14043553	4.736862954	426.2649208	1.068965517	1.689655172	2.344827586	0.695652174	-1.14	29	387.717	2086330.357	25.89589375	15.66711899	10.44801213	182.1616781	12.50066102	0.386208835	12.50066102	0.219856672	0	0.219856672	-0.706445604
Tipiracil hydrochloride	0	LOPAC	Not identified	Cl.[H]N1C(=O)NC(CN2CCCC2=N)=C(Cl)C1=O	1.44E-06	536.5327707	11.7067423	8.878350065	10.45077559	7.5753874	4.910399638	5.288364111	3.67258653	4.050551003	2.52808927	2.927853802	1.7229183	1.877170849	11.24901029	9.589074368	0	17.42966647	18.07430419	19.38639965	0	4.899909731	4.983978521	4.983978521	17.0102235	278.033731	1.352941176	2.058823529	2.647058824	0.444444444	-1.27	17	267.031	5139.955535	13.79357279	5.374585175	2.8919335	107.9141668	11.23625047	0.354661775	11.23625047	0.325535828	0	0.325535828	-0.591533132
Tirofiban hydrochloride monohydrate	0	LOPAC	Not identified	Cl.[H]O[H].CCCCS(=O)(=O)N[C@@H](CC1=CC=C(OCCCCC2CCNCC2)C=C1)C(O)=O	4.80E-06	739.2928644	21.82178019	18.84608633	20.47907949	14.39297863	11.04614043	12.69840565	8.066794065	9.940240368	5.483874812	6.953641978	3.642358245	5.046567092	22.03443727	18.31886156	0	30.05690023	13.02770359	43.16202543	25.68328649	12.13273414	19.05647134	10.03888347	4.736862954	494.2217356	1.1875	1.84375	2.4375	0.681818182	-1.39	32	455.77	3766605.805	30.61	16.25827704	12.01233963	197.8282938	12.02354421	0.493601479	12.02354421	0.321573702	0	0.321573702	-3.601087932
Topotecan hydrochloride hydrate	0	LOPAC	Not identified	O.Cl.CC[C@@]1(O)C(=O)OCC2=C1C=C1N(CC3=C1N=C1C=CC(O)=C(CN(C)C)C1=C3)C2=O	1.53E-06	1336.246879	22.07662131	18.50688934	19.32338592	14.74023785	10.20627556	10.20627556	8.466876054	8.466876054	6.252546686	6.252546686	4.582035557	4.582035557	11.5703561	19.80212916	0	42.21970731	41.1209725	16.5131272	0	29.68993805	25.06162076	0	9.720841475	475.1510132	1.242424242	1.96969697	2.636363636	0.347826087	-2.98	33	449.721	12269942.16	24.65828393	8.419629368	3.480616747	195.5109833	13.23032262	0.507598177	13.23032262	0.342676338	0	0.342676338	-1.840669676
TPMPA	0	LOPAC	Not identified	CP([O-])(=O)C1=CC[NH2+]CC1	2.716506212	193.9244972	7.612884175	6.039731058	6.934158249	4.605171716	3.402942161	5.474879691	2.604379102	4.870535667	1.646467164	3.096092204	1.058142809	2.030477878	7.36882753	9.458459888	0	0	11.73501456	13.08951281	6.664825604	6.076020107	0	5.316788604	0	161.0605653	1.8	2.5	2.8	0.666666667	-0.11	10	149.045	165.6373293	7.991112235	2.868476366	1.941381807	60.58889351	10.93189815	0.796383134	10.93189815	0.094885991	0.634259259	0.094885991	-3.150015432
Trifluperidol hydrochloride	0	LOPAC	Not identified	Cl.OC1(CCN(CCCC(=O)C2=CC=C(F)C=C2)CC1)C1=CC=CC(=C1)C(F)(F)F	3.20E-06	846.9611921	21.07070333	16.29133129	17.10782787	13.67147041	9.585737769	9.585737769	7.485411755	7.485411755	5.454845532	5.454845532	3.663552604	3.663552604	17.34080082	27.46272477	0	24.00749895	56.44445869	12.13273414	36.39820241	0	0	4.899909731	0	445.1431696	1.066666667	1.7	2.3	0.409090909	-1.96	30	421.692	2450058.804	24.31073894	9.897924158	6.028857977	178.6629117	12.93289642	0.415921318	12.93289642	0.415921318	0	0.385068578	-4.440345104
Trimipramine maleate	0	LOPAC	Not identified	OC(=O)\\C=C/C(O)=O.CC(CN(C)C)CN1C2=CC=CC=C2CCC2=C1C=CC=C2	3.43E-07	828.7795962	22.09564736	17.78463105	17.78463105	14.2737647	9.995895977	9.995895977	7.745253712	7.745253712	4.768056495	4.768056495	3.702243022	3.702243022	11.93861058	9.589074368	0	0	18.06994626	25.93115606	22.50167553	0	0	79.34983717	10.21305479	410.2205574	0.933333333	1.366666667	1.766666667	0.333333333	-3.12	30	380.274	3378828.452	23.16179799	11.16464924	7.043902313	177.6093787	9.553611111	0.47807075	9.553611111	0.328065864	0.55787037	0.328065864	-1.257037037
TTNPB	0	LOPAC	Not identified	C\\C(=C/C1=CC=C(C=C1)C(O)=O)C1=CC2=C(C=C1)C(C)(C)CCC2(C)C	1.979085162	867.5836984	19.1125197	16.3884776	16.3884776	12.09899076	9.27158907	9.27158907	8.782641226	8.782641226	5.848969069	5.848969069	3.889217611	3.889217611	5.969305288	4.794537184	0	10.82998094	5.563451492	5.563451492	35.10510225	12.13273414	12.13273414	58.89380731	5.106527395	348.2089301	0.884615385	1.423076923	2	0.375	-2.35	26	320.262	490863.0892	18.4413546	6.424848745	3.460647472	156.1281244	10.99031967	0.477639247	10.99031967	0.335178958	0.198689647	0.335178958	-0.891865877
Tyrphostin 1	0	LOPAC	Not identified	COC1=CC=C(C=C(C#N)C#N)C=C1	2.9542869	402.086133	10.38890506	7.689426827	7.689426827	6.795554958	3.958303505	3.958303505	2.554779239	2.554779239	1.667709037	1.667709037	0.956351825	0.956351825	0	0	0	5.57310453	0	11.31296332	6.076020107	43.51370844	0	0	15.26064606	184.0636629	1.214285714	1.785714286	2.214285714	0.090909091	-2.26	14	176.134	1666.666182	9.825178876	4.689507428	2.364147621	82.46521525	8.522624874	0.496767824	8.522624874	0.129768702	0.092747071	0.129768702	0.092747071
Tyrphostin 23	0	LOPAC	Not identified	OC1=C(O)C=C(C=C(C#N)C#N)C=C1	3.126974827	447.9908344	10.55204176	7.098255459	7.098255459	6.668233758	3.709811332	3.709811332	2.529771222	2.529771222	1.551377384	1.551377384	0.886458394	0.886458394	0	0	0	17.0721282	5.563451492	0	24.27512131	12.13844263	0	0	20.7368379	186.0429274	1.142857143	1.785714286	2.285714286	0	-2.46	14	180.122	1378.336973	9.626655113	3.972238637	2.024159152	80.57519541	9.113320106	0.504259632	9.113320106	0.157490631	0.060102041	0.157490631	-0.28335223
Tyrphostin 51	0	LOPAC	Not identified	N\\C(C=C(C#N)C#N)=C(/C#N)C1=CC(O)=C(O)C(O)=C1	3.502152822	703.3456031	15.28409257	9.99268265	9.99268265	9.438289368	5.112366729	5.112366729	3.586869255	3.586869255	2.299577853	2.299577853	1.361513302	1.361513302	17.2485355	15.31958218	0	22.40669986	0	18.20875424	0	18.20766394	0	0	21.51934214	268.0596401	1	1.5	1.9	0	-3.63	20	260.168	21168.00408	14.43108735	5.811255617	2.785030777	113.5071229	9.378428918	0.504146202	9.378428918	0.199798109	0.031740363	0.199798109	-0.726951793
Tyrphostin AG 538	0	LOPAC	Not identified	CCOC(=O)CN1C(=O)C2=CC=C3C(=O)N(CC(=O)OCC)C(=O)C4=C3C2=C(C=C4)C1=O	1.818023316	1066.90152	23.15397158	17.29824172	17.29824172	15.29413142	9.929913703	9.929913703	7.074309898	7.074309898	5.248000401	5.248000401	3.933119697	3.933119697	48.65684231	28.7672231	0	46.24001832	0	9.799819462	24.26546827	13.8474744	0	0	9.473725908	438.1063155	0.625	0.90625	1.15625	0.272727273	-4.08	32	420.248	13780564.57	21.16345429	7.876103801	3.111943588	181.1966011	12.98296878	0.464653668	12.98296878	0.325703678	0.086982571	0.325703678	-0.733135855
U0126	0	LOPAC	Not identified	N\\C(SC1=CC=CC=C1N)=C(/C#N)\\C(\\C#N)=C(\\N)SC1=C(N)C=CC=C1	2.415200392	886.6319912	19.10408353	13.639127	15.27212016	12.47276421	7.323111253	8.956104415	4.981884652	7.149438565	3.244256665	5.275727815	1.9543418	3.592726908	0	10.52378311	0	21.20435165	21.1657395	23.5237699	0	36.39820241	24.27117676	0	22.93466991	380.0877865	0.692307692	1.038461538	1.346153846	0	-3.2	26	364.374	573104.9283	19.12907281	8.766686496	4.451497947	159.6898861	9.507616056	0.3978111	9.507616056	0.103394417	0.000236678	0.103394417	0.000236678
U-101958 maleate	0	LOPAC	Not identified	OC(=O)\\C=C/C(O)=O.CC(C)OC1=C(N=CC=C1)N(C)C1CCN(CC2=CC=CC=C2)CC1	4.14E-07	893.2682201	24.2169677	19.42454999	19.42454999	15.75692795	11.00625608	11.00625608	8.105384896	8.105384896	5.169947399	5.169947399	3.614901592	3.614901592	11.93861058	9.589074368	0	6.103966388	18.19388104	44.04328707	5.563451492	0	18.32957771	66.01077971	14.94991774	455.2420212	1.090909091	1.696969697	2.242424242	0.4	-3.39	33	422.291	15001224.67	25.86708343	13.22466538	9.325012036	194.6724562	9.553611111	0.487130058	9.553611111	0.328065864	0.156546098	0.328065864	-1.257037037
U-62066	0	LOPAC	Not identified	CS(O)(=O)=O.CN([C@@H]1CC[C@]2(CCCO2)C[C@H]1N1CCCC1)C(=O)CC1=CC=C(Cl)C(Cl)=C1	5.55E-07	922.7794833	24.22540387	19.30373712	21.6320916	15.47276421	11.47434815	14.07858872	9.41849951	11.69893996	6.945890306	7.684919585	5.367222089	5.687910473	10.11812686	13.21233417	0	17.55007137	28.76369826	44.52231114	25.68328649	12.13273414	18.01394878	4.899909731	32.49149261	520.1565485	1.212121212	1.878787879	2.454545455	0.695652174	-0.9	33	487.235	18145384.03	26.70035603	11.22581623	7.540001031	206.6536599	13.08122669	0.374934226	13.08122669	0.261427323	0.052925297	0.261427323	-3.666666667
U-73343	0	LOPAC	Not identified	COC1=CC=C2C3CC[C@]4(C)[C@H](CCC4C3CCC2=C1)NCCCCCCN1C(=O)CCC1=O	1.081365279	898.6368284	23.70853153	21.11290529	21.11290529	16.50818705	13.74422328	13.74422328	11.46214271	11.46214271	9.787809441	9.787809441	7.918103612	7.918103612	0	9.589074368	0	11.81435946	30.84323095	42.88962962	61.82993421	12.67324903	0	30.43962701	4.736862954	466.3195432	1	1.794117647	2.588235294	0.724137931	-1.88	34	424.33	79107949.54	23.84290838	10.00537546	4.407985422	204.5480324	11.70825828	0.496757609	11.70825828	0.229179131	0.019999513	0.229179131	0.019999513
U-74389G maleate	0	LOPAC	Not identified	OC(=O)\\C=C/C(O)=O.[H][C@@]12CC[C@H](C(=O)CN3CCN(CC3)C3=NC(=NC(=C3)N3CCCC3)N3CCCC3)[C@@]1(C)CC=C1[C@@]2([H])CCC2=CC(=O)C=C[C@]12C	4.91E-07	1682.841056	37.3294874	31.21212668	31.21212668	25.44036449	19.62143774	19.62143774	16.37060419	16.37060419	13.28440778	13.28440778	10.39610912	10.39610912	11.93861058	19.17814874	0	22.53113193	36.31585366	102.0462242	36.82949555	6.076020107	6.076020107	51.6655206	20.18101183	726.4104834	0.830188679	1.433962264	2.056603774	0.609756098	-4.32	53	672.487	9.05E+11	37.01400261	15.19836974	7.565072051	311.8540488	14.03027452	0.47807075	14.03027452	0.328065864	0.039439715	0.328065864	-1.257037037
UK 14,304	0	LOPAC	Not identified	BrC1=C(NC2=NCCN2)C=CC2=C1N=CC=N2	2.019849955	595.4315262	11.66492594	8.943219899	10.52921644	8.343336593	5.289998502	6.082996771	3.633283374	4.426281643	2.506022009	3.30875983	1.708586212	2.245372353	0	0	0	0	0	40.24257461	0	12.39368714	12.13273414	41.52388288	0	291.0119574	1.235294118	2.117647059	2.941176471	0.181818182	-1.69	17	282.06	17015.50979	10.46309871	4.289689196	1.95436859	106.5039533	4.306315193	0.354254662	4.306315193	0.195453892	0.799944728	0.195453892	0.799944728
Vancomycin hydrochloride from Streptomyces orientalis	0	LOPAC	Not identified	Cl.[H][C@@]1(C[C@](C)(N)[C@H](O)[C@H](C)O1)O[C@@H]1[C@@H](O)[C@H](O)[C@@H](CO)O[C@H]1OC1=C2OC3=C(Cl)C=C(C=C3)[C@@H](O)[C@]3([H])NC(=O)[C@]([H])(NC(=O)[C@]4([H])NC(=O)[C@H](CC(N)=O)NC(=O)[C@H](NC(=O)[C@@H](CC(C)C)NC)[C@H](O)C5=CC=C(OC1=CC4=C2)C(Cl)=C5)C1=CC=C(O)C(=C1)C1=C(C=C(O)C=C1O)[C@]([H])(NC3=O)C(O)=O	1.21E-05	4079.852289	73.53926501	54.73277527	57.06112974	47.65616109	31.62123162	32.37716056	25.71428135	26.52868161	17.77235434	18.36309347	12.49337022	12.94848637	237.1138847	75.03795987	14.38361155	58.62908208	0	66.73003775	33.02788052	0	13.8474744	37.21752023	63.09039246	1483.406877	0.715686275	1.31372549	1.892156863	0.424242424	-8.91	102	1409.124	4.43E+26	77.25232931	31.3619975	16.2816246	595.9727684	16.01721414	0.507810286	16.01721414	0.330440697	0	0.330440697	-2.345197559
Verapamil hydrochloride	0	LOPAC	Not identified	Cl.COC1=CC=C(CCN(C)CCCC(C#N)(C(C)C)C2=CC=C(OC)C(OC)=C2)C=C1OC	5.78E-06	944.7127077	24.43251065	21.51265443	22.32915101	15.84243279	11.37931587	11.37931587	8.653784145	8.653784145	6.424875285	6.424875285	4.225326818	4.225326818	5.414990469	5.261891555	0	18.32493921	11.49902367	49.41445284	5.563451492	28.43919017	30.33183534	37.93064449	18.94745182	490.2598354	0.852941176	1.411764706	1.941176471	0.518518519	-2.62	34	451.76	15777873.3	29.41186743	13.93516955	6.943019618	210.7223166	10.24210534	0.492869979	10.24210534	0.160544318	0	0.160544318	-0.579621869
WAY-100635 maleate	0	LOPAC	Not identified	OC(=O)\\C=C/C(O)=O.COC1=CC=CC=C1N1CCN(CCN(C(=O)C2CCCCC2)C2=CC=CC=N2)CC1	4.59E-07	1079.966438	28.03695866	22.44530229	22.44530229	18.88424915	13.35383187	13.35383187	9.52309233	9.52309233	6.952740265	6.952740265	4.908380581	4.908380581	11.93861058	14.38361155	0	11.82508578	18.69679662	75.66182941	6.420821623	13.30664111	35.23174507	26.91653212	14.94991774	538.2791349	0.948717949	1.58974359	2.179487179	0.448275862	-3.92	39	500.341	467305162.4	29.63325143	15.48180096	9.400917654	229.0477492	13.32433468	0.494586255	13.32433468	0.328065864	0.151063856	0.328065864	-1.257037037
Wiskostatin	0	LOPAC	Not identified	CN(C)CC(O)CN1C2=C(C=C(Br)C=C2)C2=C1C=CC(Br)=C2	2.178576973	766.9935445	15.85300667	12.55323518	15.72522826	10.4523975	7.152824006	8.738820545	5.849614177	7.680965234	3.75818318	4.744686457	2.935173169	3.65734369	6.103966388	5.106527395	0	0	13.08951281	19.97884047	10.77244843	0	31.12798783	60.69245572	0	423.9785874	1	1.5	1.954545455	0.294117647	-0.88	22	408.008	102600.1448	15.99463033	6.318088534	3.083657198	146.3277373	10.33849049	0.389927201	10.33849049	0.084522725	0.401765164	0.084522725	-0.401765164
XCT790	0	LOPAC	Not identified	COC1=CC(\\C=C(/C#N)C(=O)NC2=NN=C(S2)C(F)(F)F)=CC=C1OCC1=CC=C(C=C1C(F)(F)F)C(F)(F)F	1.803878962	1471.928338	29.88010441	19.62487287	20.44136945	18.52255504	10.44617608	11.26267266	7.60048262	8.578003427	4.877496118	5.761010863	3.059251395	3.665149921	63.44559843	49.57016417	0	34.4656281	12.13273414	6.076020107	25.30889875	6.069221313	5.316788604	10.19736362	9.473725908	596.0564653	0.975	1.675	2.225	0.217391304	-4.33	40	583.327	296154751	30.21478806	11.41846955	7.403716222	222.0094534	13.3823064	0.492846699	13.3823064	0.444612184	0.023823117	0.444612184	-5.101222593
YC-1	0	LOPAC	Not identified	OCC1=CC=C(O1)C1=NN(CC2=CC=CC=C2)C2=CC=CC=C12	1.826682316	938.3353597	15.6480536	12.5149556	12.5149556	11.34766789	7.543741673	7.543741673	5.43307644	5.43307644	3.884008166	3.884008166	2.776463098	2.776463098	0	5.106527395	0	6.606881965	18.06525124	16.59685293	5.563451492	6.066367068	47.14637241	18.19910121	9.515832745	304.1211778	0.913043478	1.695652174	2.47826087	0.105263158	-2.85	23	288.221	457597.2373	13.78829658	5.740569399	2.533574229	133.1529368	9.191797601	0.456903262	9.191797601	0.154810683	0.108475736	0.154810683	-0.108475736
YM-26734	0	LOPAC	Not identified	CCCCCCCCCCCC(=O)C1=C(O)C(C(=O)CCCCCCCCCCC)=C(O)C(C2CC(OC3=C2C=CC(O)=C3)C2=CC=C(O)C=C2)=C1O	1.623840186	1550.641459	38.16635069	32.00620768	32.00620768	25.67114151	20.32935209	20.32935209	14.92114489	14.92114489	10.73481789	10.73481789	7.653393186	7.653393186	40.83689783	35.12171134	0	47.45184301	29.71805806	51.36657298	75.63204126	18.19910121	0	13.8474744	4.736862954	730.4444689	0.566037736	1	1.471698113	0.555555556	-4.2	53	668.487	3.43E+11	41.55431195	21.48863146	11.64294646	315.8009557	13.85469186	0.507966607	13.85469186	0.169882558	0.020669775	0.169882558	-0.766417075
ZD 7114 hydrochloride	0	LOPAC	Not identified	Cl.COCCNC(=O)COC1=CC=C(OCCNC[C@H](O)COC2=CC=CC=C2)C=C1	4.80E-06	717.7008818	21.44310053	17.6199535	18.43645008	14.6690351	9.85040525	9.85040525	6.433298093	6.433298093	3.935138803	3.935138803	2.402307156	2.402307156	6.103966388	9.901064579	0	31.52797682	44.34705681	5.749511833	0	31.37526582	30.33183534	10.63357721	18.94745182	454.1870644	0.903225806	1.548387097	2.225806452	0.409090909	-2.52	31	423.703	5306840.452	26.51511236	16.20758006	12.04884587	188.8006729	11.57318416	0.492270058	11.57318416	0.257519134	0	0.257519134	-0.603391582
Zibotentan	0	LOPAC	Not identified	COC1=NC(C)=CN=C1NS(=O)(=O)C1=C(N=CC=C1)C1=CC=C(C=C1)C1=NN=CO1	1.707413937	1274.894705	21.13961743	15.97346185	16.78995843	14.47549498	8.701795264	10.18495851	6.146144274	7.7969684	4.110878471	5.481418264	2.743469535	3.930803679	10.02329115	8.417796984	0	22.28726258	22.7115549	0	31.96349125	37.25557254	0	29.87139404	9.154013891	424.095374	1.066666667	1.833333333	2.533333333	0.105263158	-3.86	30	408.314	9301399.695	19.45615579	7.871899183	3.823965101	171.617776	13.09479625	0.478345946	13.09479625	0.264874339	0.009588221	0.264874339	-4.026770033
Zimelidine dihydrochloride	0	LOPAC	Not identified	Cl.CN(C)C\\C=C(\\C1=CC=C(Br)C=C1)C1=CC=CN=C1	2.00E-06	550.4493725	13.66492594	11.58389916	13.98639228	9.164703798	6.178342539	6.971340809	4.628636018	5.544311546	2.788326685	3.316992198	1.827757917	2.092090674	0	0	0	12.40703316	0	16.58092741	11.13655602	6.196843572	12.26321064	76.31703156	0	352.0341884	1.15	1.85	2.4	0.1875	-1.16	20	335.547	22742.87	16.89307856	8.199282338	4.745203085	134.6237274	4.212042391	0.305715371	4.212042391	0.03459413	0	0.03459413	0
SP600125	0	LOPAC	Not identified	O=C1C2=C3C(NN=C3C3=CC=CC=C13)=CC=C2	2.271849348	770.7431874	11.40541292	8.89691377	8.89691377	8.360173345	5.472704946	5.472704946	4.175055215	4.175055215	3.260854887	3.260854887	2.48944608	2.48944608	0	4.794537184	0	5.783244946	0	33.2872074	0	0	42.46456948	10.19736362	0	220.0636629	0.882352941	1.647058824	2.529411765	0	-2.42	17	212.167	21278.31072	8.700001398	2.825351778	0.958831817	97.08805689	12.35074074	0.288563572	12.35074074	0.193969303	0.083425926	0.193969303	0.083425926
E-64	0	LOPAC	Not identified	CC(C)C[C@H](NC(=O)C1OC1C(O)=O)C(=O)NCCCCNC(N)=N	2.378028228	510.5405435	18.98276318	14.50249201	14.50249201	11.71812181	8.262396661	8.262396661	6.344830934	6.344830934	3.551709515	3.551709515	2.264189875	2.264189875	30.12625862	14.38361155	0	17.78464034	25.93115606	6.420821623	0	0	13.8474744	15.95036581	20.98634143	357.201219	1.16	1.76	2.24	0.733333333	-2.36	25	330.195	307698.8967	20.68416961	9.819720361	7.83501664	145.909783	12.26083079	0.479232985	12.26083079	0.335680254	0.09193945	0.335680254	-1.19057272
Daidzein	0	LOPAC	Not identified	OC1=CC=C(C=C1)C1=COC2=C(C=CC(O)=C2)C1=O	2.257673569	800.4836768	13.40541292	9.829725925	9.829725925	9.147867046	5.689240358	5.689240358	4.205837926	4.205837926	2.936500125	2.936500125	1.957250305	1.957250305	0	15.00759197	0	16.92781406	22.09614734	0	36.59499834	12.13273414	0	0	4.417150937	254.0579088	0.894736842	1.578947368	2.315789474	0	-2.75	19	244.161	27964.87775	11.34664102	4.170292905	1.929518941	107.7249683	12.32098781	0.507966245	12.32098781	0.199992923	0.049105023	0.199992923	-0.174129819
Ziprasidone hydrochloride monohydrate	0	LOPAC	Not identified	O.Cl.ClC1=C(CCN2CCN(CC2)C2=NSC3=C2C=CC=C3)C=C2CC(=O)NC2=C1	1.28E-06	1050.662441	19.08721119	16.35819921	18.74712132	13.66983643	9.600868118	10.75222925	7.406747093	8.618921997	5.624954289	6.793718959	4.053189724	5.107081168	0	4.794537184	0	23.79040473	6.420821623	66.799389	10.08614413	11.53248661	6.066367068	49.82198339	11.60093989	466.0997024	1.133333333	1.9	2.7	0.333333333	-1.9	30	443.23	5377534.572	22.77780709	9.492336526	4.40459042	190.2473022	11.56633609	0.411509522	11.56633609	0.22838393	0	0.22838393	0
Zofenopril calcium	0	LOPAC	Not identified	[Ca++].C[C@H](CSC(=O)C1=CC=CC=C1)C(=O)N1C[C@H](CC1C([O-])=O)SC1=CC=CC=C1	3.20E-06	865.955959	20.80275414	16.73068396	20.57204629	13.9523975	9.406216625	11.271468	6.979581812	9.34615454	4.759304414	7.143047714	3.253962065	5.313486933	17.92905216	19.49013895	0	54.0106292	24.28188313	16.65736842	4.899909731	42.95109042	36.39820241	0	0	468.0610676	1.066666667	1.666666667	2.266666667	0.318181818	-0.99025974	30	446.457	4170983.505	25.27187881	12.1499883	6.754964462	214.5327091	12.90811917	2	12.90811917	2	0	0.547888877	-1.227104922
Betulinic Acid	1	TCMSP	Not identified	C=C(C)[C@@H]1CC[C@]2(C(=O)O)CC[C@]3(C)[C@H](CC[C@@H]4[C@@]5(C)CC[C@H](O)C(C)(C)[C@@H]5CC[C@]43C)[C@@H]12	1.565191718	860.6030229	24.18986997	22.04495169	22.04495169	15.25516083	13.82455937	13.82455937	14.5228789	14.5228789	13.47220245	13.47220245	11.50172809	11.50172809	11.38429576	15.00759197	0	33.68183431	23.67162418	38.52492974	31.25639102	0	0	48.12135888	0	456.3603454	0.818181818	1.515151515	2.151515152	0.9	-0.83	33	408.327	18890622.57	23.89063251	7.10993563	2.752023123	201.3538031	12.75513599	0.480813641	12.75513599	0.309445707	0.020228444	0.309445707	-0.537718301
Hederagenin	1	TCMSP	Not identified	CC1(C)CC[C@]2(C(=O)O)CC[C@]3(C)C(=CC[C@@H]4[C@@]5(C)CC[C@H](O)[C@@](C)(CO)[C@@H]5CC[C@]43C)[C@@H]2C1	1.595457695	907.4814043	24.94938299	22.41481502	22.41481502	15.70156058	13.93122725	13.93122725	14.89502818	14.89502818	13.18315371	13.18315371	10.65025647	10.65025647	22.90325261	20.11411937	0	34.18474989	11.83581209	64.20821623	5.57310453	0	0	47.6184433	0	472.35526	0.941176471	1.617647059	2.264705882	0.9	-0.87	34	424.326	24330681.75	24.80807056	7.340181699	2.875856235	206.1480369	12.76261872	0.480805572	12.76261872	0.309742359	0.020449027	0.309742359	-0.587725163
Beta-Sitosterol	1	TCMSP	Not identified	CC[C@H](CC[C@@H](C)[C@H]1CC[C@H]2[C@@H]3CC=C4C[C@@H](O)CC[C@]4(C)[C@H]3CC[C@]12C)C(C)C	1.473146004	634.2748375	21.6814338	20.92154061	20.92154061	14.20237971	13.57853343	13.57853343	12.85131142	12.85131142	11.29812663	11.29812663	9.303999769	9.303999769	0	5.106527395	0	6.103966388	10.82998094	54.26698557	57.78739461	5.57310453	0	47.6184433	0	414.3861662	1	1.766666667	2.466666667	0.931034483	-0.3	30	364.318	5568103.989	22.87835199	8.566935876	3.736228854	187.0389363	10.24630669	0.392796685	10.24630669	0.057740057	0.079418717	0.057740057	-0.079418717
Calycosin	1	TCMSP	Not identified	COc1ccc(-c2coc3cc(O)ccc3c2=O)cc1O	2.21222385	879.4599983	14.98276318	11.16062395	11.16062395	10.09655545	6.21827946	6.21827946	4.54559193	4.54559193	3.248047833	3.248047833	2.173785094	2.173785094	0	15.00759197	0	16.92781406	27.84565917	0	37.63842881	12.13273414	0	0	9.154013891	284.0684735	1.095238095	1.904761905	2.619047619	0.0625	-2.95	21	272.171	70235.10302	13.05260571	4.863909707	2.184064113	119.2034556	12.45144613	0.507821985	12.45144613	0.199995266	0.028233259	0.199995266	-0.235354781
Stigmasterol	1	TCMSP	Not identified	CC[C@H](/C=C/[C@@H](C)[C@H]1CC[C@H]2[C@@H]3CC=C4C[C@@H](O)CC[C@]4(C)[C@H]3CC[C@]12C)C(C)C	1.520117543	673.8510644	21.6814338	20.66202759	20.66202759	14.20237971	13.26203685	13.26203685	12.44446915	12.44446915	10.77550633	10.77550633	8.827766544	8.827766544	0	5.106527395	0	6.103966388	16.74788698	48.34907952	44.94575136	5.57310453	0	59.77048352	0	412.3705162	1.033333333	1.8	2.5	0.862068966	-0.56	30	364.318	5568103.989	22.62743358	8.416812456	3.655528089	186.3493333	10.23987589	0.392796685	10.23987589	0.057740057	0.087023171	0.057740057	-0.087023171
Eriodictyol	1	TCMSP	Not identified	O=C1C[C@@H](c2ccc(O)c(O)c2)Oc2cc(O)cc(O)c21	2.01392325	737.1839684	15.14589989	10.77655936	10.77655936	9.952397498	6.231588968	6.231588968	4.819977148	4.819977148	3.356230328	3.356230328	2.351826692	2.351826692	6.103966388	25.22064676	0	46.51507723	5.563451492	6.066367068	24.26546827	0	0	0	4.736862954	288.0633881	0.952380952	1.714285714	2.428571429	0.133333333	-2.89	21	276.159	56060.20208	13.10974753	4.588186557	2.202969353	119.0294949	12.11972616	0.507678567	12.11972616	0.173909225	0.018303099	0.173909225	-0.668796296
Lucidusculine	1	TCMSP	Not identified	C=C1[C@H]2C[C@@]3([C@@H]1OC(C)=O)[C@@H](C[C@@H]2O)[C@]12[C@@H]4C[C@H]3[C@H]1N(CC)C[C@]4(C)CC[C@@H]2O	1.580624297	797.7501645	20.50770721	17.93379377	17.93379377	13.71306895	11.67523085	11.67523085	11.45423139	11.45423139	10.80056051	10.80056051	10.29205147	10.29205147	6.103966388	15.00759197	0	46.25802156	17.87765292	50.76672546	6.9237372	0	0	25.32631981	4.736862954	401.2566086	1.310344828	2.068965517	2.75862069	0.875	-0.91	29	366.267	5521221.405	18.82678725	5.464550078	1.809094801	173.0316982	12.09738851	0.457405885	12.09738851	0.302748705	0.021663596	0.302748705	-0.438801965
Telocinobufagin	1	TCMSP	Not identified	C[C@]12CC[C@H](O)C[C@@]1(O)CC[C@@H]1[C@@H]2CC[C@]2(C)[C@@H](c3ccc(=O)oc3)CC[C@]12O	1.503227027	844.5770341	20.65648977	17.56355028	17.56355028	13.62939418	11.34576405	11.34576405	10.95706494	10.95706494	10.09200798	10.09200798	8.300058727	8.300058727	17.30606801	20.11411937	0	34.2092854	12.84164325	50.50920285	6.066367068	6.263162996	6.066367068	13.8474744	4.417150937	402.2406242	0.931034483	1.655172414	2.379310345	0.791666667	-1.17	29	368.259	3903417.84	19.77339647	6.177613387	2.470296081	171.6910189	12.16909659	0.431027655	12.16909659	0.33507878	0.168970669	0.33507878	-0.82264149
Tetrahydroalstonine	1	TCMSP	Not identified	COC(=O)C1=CO[C@@H](C)[C@@H]2CN3CCc4c([nH]c5ccccc45)[C@@H]3C[C@H]12	1.550155695	899.7932867	17.83613434	15.19653801	15.19653801	12.6690351	9.444246394	9.444246394	7.735571855	7.735571855	6.542174472	6.542174472	5.18674162	5.18674162	0	4.794537184	0	17.99117772	17.53285141	25.93115606	29.27010196	6.262080448	0	41.07309373	9.473725908	352.1786926	1.346153846	2.192307692	3.038461538	0.476190476	-2.27	26	328.242	1835303.866	15.94398476	5.878318356	2.228676925	152.5078253	12.28298235	0.497392083	12.28298235	0.336645211	0.123580667	0.336645211	-0.25645395
[truncated: 155 more columns]
