# Supplementary material for: Unveiling the molecular mechanisms of stigmasterol on diabetic retinopathy: BNM framework construction and experimental validation
Source: Front Med (Lausanne). 2025 May 9;12:1537139. doi: 10.3389/fmed.2025.1537139 (PMC12098638; doi:10.3389/fmed.2025.1537139)
Supplement: Supplementary file 2 [file Data_Sheet_1.zip › Supplement_Data/Computer Data/ML_Data/list_vaild_compound.csv]

Name	Library	SMILES	BalabanJ	BertzCT	Chi0	Chi0n	Chi0v	Chi1	Chi1n	Chi1v	Chi2n	Chi2v	Chi3n	Chi3v	Chi4n	Chi4v	EState_VSA1	EState_VSA10	EState_VSA11	EState_VSA2	EState_VSA3	EState_VSA4	EState_VSA5	EState_VSA6	EState_VSA7	EState_VSA8	EState_VSA9	ExactMolWt	FpDensityMorgan1	FpDensityMorgan2	FpDensityMorgan3	FractionCSP3	HallKierAlpha	HeavyAtomCount	HeavyAtomMolWt	Ipc	Kappa1	Kappa2	Kappa3	LabuteASA	MaxAbsEStateIndex	MaxAbsPartialCharge	MaxEStateIndex	MaxPartialCharge	MinAbsEStateIndex	MinAbsPartialCharge	MinEStateIndex	MinPartialCharge	MolLogP
Aripiprazole	Prestwick	N1c2cc(ccc2CCC1=O)OCCCCN1CCN(c2c(c(Cl)ccc2)Cl)CC1	1.154396952	898.0121088	20.92407448	17.00202214	18.51388004	14.59735679	10.56879111	11.32472006	7.824330846	8.609495446	5.758419358	6.567346235	4.017137067	4.432199568	0	4.794537184	0	5.907179729	23.07297021	69.11053128	5.563451492	0	30.33183534	21.18297513	27.93874273	447.1480325	1	1.833333333	2.666666667	0.434782609	-1.95	30	421.178	8073775.827	21.28845753	9.904587959	5.203217188	187.4423276	11.54706748	0.49351975	11.54706748	0.224215092	0.080907681	0.224215092	0.080907681	-0.49351975	4.8593
Ethinylestradiol	Prestwick	[C@]12([C@]([C@]3([C@@](c4c(CC3)cc(cc4)O)(CC1)[H])[H])(CC[C@]2(C#C)O)[H])C	1.721704965	658.1613573	15.53516943	13.17851976	13.17851976	10.48311201	8.503344581	8.503344581	7.798061397	7.798061397	7.100474364	7.100474364	5.821907213	5.821907213	5.601050811	10.21305479	0	5.414990469	23.50322997	38.52492974	11.12690298	0	12.13273414	18.91053859	6.423349896	296.17763	1.227272727	2.045454545	2.818181818	0.6	-1.46	22	272.218	148000.491	14.15261332	4.521896298	1.664422092	132.1107922	10.90720884	0.507956032	10.90720884	0.130335878	0.127639637	0.130335878	-0.918779946	-0.507956032	3.6126
Fluocinolone acetonide	Prestwick	[C@@]12([C@@]3([C@]([C@]4([C@@]([C@@]\5(\C(\[C@H](C4)F)=C/C(\C=C5)=O)C)([C@H](C3)O)F)[H])(C[C@H]1OC(O2)(C)C)[H])C)C(=O)CO	1.660305797	960.136107	23.48276318	18.73057858	18.73057858	14.76547519	11.25104088	11.25104088	11.02042436	11.02042436	9.179283074	9.179283074	7.919416319	7.919416319	76.27569484	19.80212916	8.780830095	24.8355694	0	6.076020107	19.07577741	20.7712116	0	0	9.473725908	452.2010451	1.21875	1.90625	2.5625	0.75	-1.48	32	422.254	10966924.34	22.31904776	6.344285842	2.318524844	185.1942308	17.13975502	0.389712367	17.13975502	0.192756559	0.054977167	0.192756559	-2.235707081	-0.389712367	2.3668
Sparfloxacin	Prestwick	c12c(N(\C=C(/C1=O)\C(=O)O)C1CC1)c(c(c(c2N)F)N1C[C@H](N[C@H](C1)C)C)F	2.046795056	1038.121206	20.32554446	15.62924478	15.62924478	13.20128506	9.298280707	9.298280707	7.803093099	7.803093099	5.408829546	5.408829546	4.132390376	4.132390376	39.66959934	14.69560176	8.780830095	29.32960948	13.08951281	19.03848682	4.567099648	4.899909731	13.8474744	5.316788604	5.733667477	392.165997	1.214285714	1.821428571	2.357142857	0.473684211	-2.68	28	370.23	2915553.45	18.67258068	6.439332642	2.808179439	159.2783813	15.64530659	0.477497015	15.64530659	0.34072458	0.013410022	0.34072458	-1.448752462	-0.477497015	2.0816
Desloratadine	Prestwick	C\1(/c2c(cc(cc2)Cl)CCc2c1nccc2)=C\1/CCNCC1	1.977851368	740.850445	14.94094682	12.53192037	13.28784932	10.82649984	7.985483941	8.363448414	6.041154996	6.477590776	4.68904124	4.924138343	3.61180817	3.806508396	0	0	0	0	0	43.79543262	33.53049153	0	18.32957771	23.51588981	16.58491841	310.1236763	0.954545455	1.772727273	2.636363636	0.315789474	-1.64	22	291.676	212865.7478	13.98436667	5.864062937	2.466884017	135.7795453	6.233048067	0.316094559	6.233048067	0.073919364	0.826227902	0.073919364	0.826227902	-0.316094559	4.0189
Clarithromycin	Prestwick	[C@@H]1([C@@H]([C@H](C[C@H](O1)C)N(C)C)O)O[C@@H]1[C@H]([C@@H]([C@H](C(O[C@@H]([C@]([C@@H]([C@H](C([C@@H](C[C@]1(OC)C)C)=O)C)O)(O)C)CC)=O)C)O[C@H]1C[C@]([C@H]([C@@H](O1)C)O)(OC)C)C	2.221952095	1187.576454	39.67047944	33.89898375	33.89898375	23.98617897	18.8828831	18.8828831	16.63147085	16.63147085	12.2688258	12.2688258	8.584995248	8.584995248	101.7519001	30.01518395	0	37.19151703	6.420821623	0	21.14333228	48.4661604	32.8427281	0	33.15804068	747.4768913	0.846153846	1.442307692	1.980769231	0.947368421	-1.3	52	678.412	47935039873	45.09200084	17.65916637	9.377922322	310.2792453	14.17401577	0.458936581	14.17401577	0.31118842	0.110789075	0.31118842	-1.964602514	-0.458936581	2.4397
Tripelennamine hydrochloride	Prestwick	N(c1ncccc1)(Cc1ccccc1)CCN(C)C	2.102339073	467.8674234	13.50178923	11.65911355	11.65911355	9.254020195	6.601435102	6.601435102	4.898366109	4.898366109	3.006665484	3.006665484	1.939926535	1.939926535	0	0	0	0	0	25.452132	5.563451492	0	18.32957771	65.27734436	0	255.1735477	0.894736842	1.631578947	2.263157895	0.3125	-1.87	19	234.197	25804.33929	13.55908832	6.901777556	4.375413511	115.0525232	4.460590986	0.351010755	4.460590986	0.128304155	0.894537037	0.128304155	0.894537037	-0.351010755	2.6498
Tulobuterol hydrochloride	Prestwick	c1(c(Cl)cccc1)C(CNC(C)(C)C)O	2.618010492	319.6433124	11.47469149	9.419036196	10.17496514	6.899665467	5.075008211	5.452972684	4.668211561	5.075411688	2.089962452	2.434168499	1.258154603	1.519834657	6.103966388	5.106527395	0	5.538925252	11.56738972	5.563451492	0	6.066367068	18.19910121	26.0880002	11.60093989	227.1076919	1.333333333	1.933333333	2.466666667	0.5	-0.57	15	209.591	1626.323995	12.49930007	4.971432381	4.203700246	96.26841797	9.917731481	0.38702744	9.917731481	0.092842335	0.002218797	0.092842335	-0.557476852	-0.38702744	2.7615
Topotecan	Prestwick	N12\C(\c3c(C1)cc1c(c(ccc1n3)O)CN(C)C)=C/C/1=C(\C2=O)/COC([C@]1(O)CC)=O	1.74877211	1327.262093	22.07662131	17.59864105	17.59864105	14.74023785	10.20627556	10.20627556	8.466876054	8.466876054	6.252546686	6.252546686	4.582035557	4.582035557	11.5703561	19.80212916	0	24.33648232	41.1209725	16.5131272	0	29.68993805	25.06162076	0	9.720841475	421.1637708	1.258064516	2.032258065	2.741935484	0.347826087	-3.23	31	398.269	12269942.16	19.71687996	6.633166189	2.715664946	177.8771366	13.23032262	0.507598177	13.23032262	0.342676338	0.104072483	0.342676338	-1.840669676	-0.507598177	1.8468
Ibudilast	Prestwick	c1(c(nn2c1cccc2)C(C)C)C(=O)C(C)C	2.722786604	552.3475936	12.57698579	10.7667771	10.7667771	8.019744508	6.034963111	6.034963111	4.964340212	4.964340212	2.884697045	2.884697045	1.962223364	1.962223364	0	4.794537184	0	17.61905704	0	16.7740802	0	4.515397894	38.24341918	18.94615621	0	230.1419132	1.235294118	1.941176471	2.529411765	0.428571429	-1.64	17	212.167	8244.026999	11.83405264	4.319294221	1.971239066	101.453782	12.29148526	0.29374097	12.29148526	0.168980301	0.000653817	0.168980301	0.000653817	-0.29374097	3.2964
Losartan	Prestwick	n1(c(c(nc1CCCC)Cl)CO)Cc1ccc(c2c(c3nnn[nH]3)cccc2)cc1	1.621167978	1105.375518	20.92407448	16.71558211	17.47151105	14.7070399	9.979562982	10.35752746	7.105707529	7.463720616	5.139598956	5.442260428	3.555257257	3.814595708	0	5.106527395	0	6.606881965	23.21619872	47.34067533	0	0	22.76620085	62.86368487	11.60093989	422.162187	1.066666667	1.833333333	2.5	0.272727273	-3.03	30	399.736	12079668.43	20.25122784	9.192446182	4.125649744	179.3020834	9.765463701	0.390021097	9.765463701	0.179534135	0.130322092	0.179534135	-0.130322092	-0.390021097	4.2668
Benztropine mesylate	Prestwick	N1([C@@]2(C[C@H](C[C@]1(CC2)[H])OC(c1ccccc1)c1ccccc1)[H])C	1.570990534	573.3045337	15.6480536	13.76679278	13.76679278	11.30966309	8.783223113	8.783223113	6.981369045	6.981369045	5.588159575	5.588159575	4.270379301	4.270379301	0	0	0	6.103966388	18.18764805	0	36.81018948	0	0	72.6112524	4.736862954	307.1936144	0.826086957	1.304347826	1.782608696	0.428571429	-1.64	23	282.237	364883.8297	14.92114765	6.463714556	3.059847203	138.6346929	6.666018519	0.365436875	6.666018519	0.107910321	0.04648715	0.107910321	0.04648715	-0.365436875	4.4178
Vecuronium bromide	Prestwick	[C@]12([C@]([C@]3([C@@]([C@]4(C[C@@H]([C@H](C[C@@]4(CC3)[H])OC(=O)C)N3CCCCC3)C)(CC1)[H])[H])(C[C@@H]([C@@H]2OC(=O)C)[N+]1(C)CCCCC1)[H])C	1.288785714	957.5883692	28.2858818	26.16703779	26.16703779	19.04913305	16.97755052	16.97755052	15.77348083	15.77348083	13.7011522	13.7011522	11.72157231	11.72157231	0	9.589074368	0	29.56153382	35.25239027	29.91127134	90.13937229	13.8474744	0	25.79505611	9.473725908	557.4312847	0.8	1.475	2.15	0.941176471	-1.14	40	500.384	1012586912	28.95521279	10.84818879	4.849921275	243.0271274	12.49463286	0.460881955	12.49463286	0.302650385	0.046648936	0.302650385	-0.110579142	-0.460881955	5.9659
Telmisartan	Prestwick	c1(nc2c(n1C)cccc2)c1cc2n(c(nc2c(c1)C)CCC)Cc1ccc(c2c(C(=O)O)cccc2)cc1	1.422264806	1844.141367	27.09528288	22.34854038	22.34854038	18.93989204	13.27500853	13.27500853	10.05585436	10.05585436	7.405649568	7.405649568	5.457941823	5.457941823	5.969305288	9.901064579	0	0	12.1082079	74.37451257	0	12.13273414	42.46456948	60.36118102	9.967957042	514.2368762	0.871794872	1.615384615	2.358974359	0.181818182	-4.71	39	484.389	1139775408	24.61676716	9.87386044	4.377276529	226.7539252	11.71013876	0.477623278	11.71013876	0.335815767	0.306514769	0.335815767	-0.920785583	-0.477623278	7.26442
Nalmefene hydrochloride	Prestwick	[C@]123[C@@]4([C@](N(CC5CC5)CC1)(Cc1c2c(O[C@]3(C(CC4)=C)[H])c(cc1)O)[H])O	1.57878798	800.5760551	16.97432702	14.50060145	14.50060145	12.04347888	9.705163544	9.705163544	8.907917098	8.907917098	7.711451628	7.711451628	6.392182087	6.392182087	11.01604128	10.21305479	0	17.89531905	5.749511833	55.82726137	18.40509474	6.066367068	6.066367068	11.47884541	4.736862954	339.1834437	1.28	2.12	2.92	0.619047619	-1.52	25	314.235	1400624.064	14.62886851	4.413058034	1.570641207	147.6486224	12.07979686	0.50424645	12.07979686	0.165686911	0.156521164	0.165686911	-0.779722222	-0.50424645	2.5125
Bifonazole	Prestwick	n1(cncc1)C(c1ccc(cc1)c1ccccc1)c1ccccc1	1.739889519	879.8896624	16.19202368	13.28673204	13.28673204	11.91581624	8.094412461	8.094412461	5.811151176	5.811151176	4.271862179	4.271862179	3.082672578	3.082672578	0	0	0	6.041840829	0	0	22.25380597	0	30.85374135	82.34748299	0	310.1469986	0.625	1.208333333	1.833333333	0.045454545	-3.13	24	292.256	844492.6637	14.46150011	6.548506445	2.863937426	141.6064077	4.222191928	0.325853828	4.222191928	0.09539354	0.137521626	0.09539354	0.137521626	-0.325853828	5.1878
Gatifloxacin	Prestwick	N\1(c2c(C(\C(=C1)\C(=O)O)=O)cc(c(c2OC)N1CC(NCC1)C)F)C1CC1	2.031228564	983.3041997	19.29216426	15.28928511	15.28928511	12.91792266	9.089625737	9.089625737	7.253094634	7.253094634	5.25798423	5.25798423	3.859587139	3.859587139	17.21531652	14.69560176	4.390415048	23.03335736	30.04311164	25.45276672	13.30664111	4.567099648	11.82364693	5.316788604	4.736862954	375.1594344	1.407407407	2.148148148	2.740740741	0.473684211	-2.61	27	353.224	2352395.216	17.7864051	6.525466671	2.934416336	154.8865004	15.10226379	0.492238333	15.10226379	0.340723118	0.044521211	0.340723118	-1.309554425	-0.492238333	1.9804
Bosentan	Prestwick	S(Nc1c(c(nc(n1)c1ncccn1)OCCO)Oc1c(OC)cccc1)(c1ccc(C(C)(C)C)cc1)(=O)=O	1.851179608	1525.050278	28.04539483	21.95062424	22.76712082	18.61867149	11.9946521	13.47781535	9.307361314	10.98976355	5.473087727	6.827933599	3.479148035	4.484271679	10.02329115	13.52432438	0	58.36992165	5.749511833	5.563451492	31.63621882	42.46456948	20.7712116	24.65800895	14.21058886	551.1838546	0.897435897	1.564102564	2.179487179	0.259259259	-4.29	39	522.393	397766181.6	27.73697237	11.62126819	6.591614366	226.48138	13.49965002	0.492845248	13.49965002	0.263494059	0.016947249	0.263494059	-4.139544727	-0.492845248	4.2039
Gemcitabine	Prestwick	N\1([C@H]2C([C@@H]([C@H](O2)CO)O)(F)F)C(/N=C(\C=C1)/N)=O	2.419121978	506.8312696	13.49963552	9.032488305	9.032488305	8.374245891	5.044753463	5.044753463	3.871087893	3.871087893	2.663557922	2.663557922	1.722861648	1.722861648	36.65498848	18.68189467	0	5.817862778	4.567099648	12.26321064	0	0	0	4.983978521	15.57705783	263.0717623	1.611111111	2.277777778	2.777777778	0.555555556	-1.58	18	252.112	10211.95767	12.86606079	4.264616605	1.854653254	99.43404632	13.70087207	0.393564363	13.70087207	0.351313799	0.114055624	0.351313799	-3.713275227	-0.393564363	-1.2886
Olmesartan	Prestwick	c1(c(nc(n1Cc1ccc(c2c(c3nnn[nH]3)cccc2)cc1)CCC)C(O)(C)C)C(OC/C=1/OC(O\C1\C)=O)=O	1.47949084	1707.829134	29.14768912	23.1717523	23.1717523	19.65121691	13.16550393	13.16550393	10.12238624	10.12238624	6.59626593	6.59626593	4.610103056	4.610103056	17.39273835	14.69560176	0	29.51523279	24.61438702	28.67462759	0	25.33831125	55.45467375	25.60811233	13.57116483	558.2226827	1.097560976	1.829268293	2.43902439	0.310344828	-4.84	41	528.355	1824279381	27.71652291	11.33623748	5.869401699	234.5514153	13.45768699	0.51863583	13.45768699	0.51863583	0.115728309	0.452626461	-1.413344959	-0.452626461	4.17002
Racepinephrine hydrochloride	Prestwick	c1c(c(ccc1C(O)CNC)O)O	2.835168262	288.1883451	9.844934983	7.358148644	7.358148644	6.147065708	3.993923173	3.993923173	2.821627034	2.821627034	1.781717076	1.781717076	1.058931007	1.058931007	6.103966388	5.106527395	0	11.49902367	12.1082079	0	12.13273414	13.11403905	0	5.316788604	10.21305479	183.0895433	1.307692308	2	2.538461538	0.333333333	-1.26	13	170.103	795.6618715	9.825178876	4.112564659	2.336081411	76.4587929	9.480601852	0.504259875	9.480601852	0.157261456	0.180178099	0.157261456	-0.669907407	-0.504259875	0.3506
Montelukast	Prestwick	n1c2cc(ccc2ccc1/C=C/c1cc([C@H](SCC2(CC2)CC(=O)O)CCc2c(C(O)(C)C)cccc2)ccc1)Cl	1.371263876	1571.49011	29.03695866	23.51634683	25.08877236	19.59990531	14.08827329	15.51499255	11.70159488	13.32907472	7.831090953	9.755463872	5.358547408	7.093942713	11.5703561	15.00759197	0	17.08575012	5.022633314	64.7233475	5.563451492	0	74.14994893	42.47422252	16.58491841	585.2104427	1.048780488	1.829268293	2.585365854	0.314285714	-3.12	41	549.909	1930319205	29.37503881	12.39924299	7.792722666	251.0370253	11.48207768	0.481214805	11.48207768	0.303436762	0.081439384	0.303436762	-0.911076326	-0.481214805	8.948
Docetaxel	Prestwick	[C@@]12([C@@]([C@]3([C@@](C[C@@H]1O)(OC3)[H])OC(=O)C)([C@@H]([C@@]1(C(/C(/[C@H](C2=O)O)=C(\[C@H](C1)OC([C@@H]([C@@H](NC(OC(C)(C)C)=O)c1ccccc1)O)=O)/C)(C)C)O)OC(=O)c1ccccc1)[H])C	1.485705767	1976.328971	42.74998342	33.88496248	33.88496248	26.99041484	19.33466299	19.33466299	17.57384661	17.57384661	12.56716789	12.56716789	9.559609693	9.559609693	112.4219011	44.3987955	0	29.73736414	5.563451492	6.9237372	25.98020854	83.14962255	0	5.316788604	23.68431477	807.3466054	0.948275862	1.551724138	2.103448276	0.558139535	-4.67	58	754.466	1.46E+12	42.92290433	15.17169409	7.099650361	336.1909091	14.94548197	0.455737673	14.94548197	0.407747107	0.063719049	0.407747107	-2.353438114	-0.455737673	3.2596
Cilnidipine	Prestwick	C=1(/C(/C(=C(\N\C1\C)/C)/C(=O)OCCOC)c1cc([N+]([O-])=O)ccc1)\C(=O)OC\C=C\c1ccccc1	1.937627367	1215.63779	26.07877502	20.3544752	20.3544752	17.32860626	11.30785841	11.30785841	8.027692016	8.027692016	5.555692105	5.555692105	3.931754974	3.931754974	22.77982767	19.70339264	0	36.65424123	16.95753012	5.563451492	25.30889875	25.98986157	36.40785545	5.316788604	14.21058886	492.1896512	0.972222222	1.638888889	2.277777778	0.259259259	-4.24	36	464.304	85384500.13	26.36624481	12.4595736	6.453511906	208.7545066	13.27500956	0.459804712	13.27500956	0.336566637	0.002460429	0.336566637	-0.924261269	-0.459804712	4.2758
Imiquimod	Prestwick	c12ncn(c1c1c(nc2N)cccc1)CC(C)C	2.396008251	712.2091704	12.69830613	10.59019945	10.59019945	8.664703798	6.156026969	6.156026969	5.002184512	5.002184512	3.042274197	3.042274197	2.337970033	2.337970033	0	0	0	0	11.73576882	28.48108277	0	0	24.52642128	34.44889816	5.733667477	240.1374965	1.277777778	2.055555556	2.833333333	0.285714286	-2.1	18	224.182	19956.78376	11.01700634	3.978426224	1.610333401	105.4528192	5.979497354	0.38181647	5.979497354	0.151822433	0.50574641	0.151822433	0.50574641	-0.38181647	2.8227
Fosinopril	Prestwick	N1(C(CP(OC(OC(=O)CC)C(C)C)(=O)CCCCc2ccccc2)=O)[C@@H](C[C@H](C1)C1CCCCC1)C(=O)O	1.7260452	992.2847555	28.41563832	23.75702138	24.65144857	18.6140113	14.6368796	16.63208741	11.49420365	14.09754387	8.065182915	10.40710442	5.799269985	8.1016982	37.54648539	24.05518723	0	30.58045377	25.3043057	38.52492974	16.88418285	6.9237372	44.17930974	0	9.260610116	563.3011894	1.051282051	1.743589744	2.358974359	0.7	-2.18	39	517.304	370960192.6	31.34901395	14.99324812	9.45707933	232.8203459	14.22760638	0.479712	14.22760638	0.325926198	0.148562676	0.325926198	-3.595974164	-0.479712	6.1213
Imatinib	Prestwick	c1(nc(c2cnccc2)ccn1)Nc1cc(NC(c2ccc(CN3CCN(CC3)C)cc2)=O)ccc1C	1.23529956	1350.556265	25.61430893	21.18540367	21.18540367	18.03000978	12.4568735	12.4568735	9.392360223	9.392360223	6.572995264	6.572995264	4.277829725	4.277829725	0	4.794537184	0	5.907179729	17.19917705	55.23199928	5.563451492	18.59053071	67.58740788	42.43300422	0	493.2590086	0.972972973	1.783783784	2.540540541	0.24137931	-4.14	37	462.367	321337165.8	24.54982724	11.28164917	6.354664605	216.9562492	12.92950725	0.323844002	12.92950725	0.255159162	0.142800625	0.255159162	-0.142800625	-0.323844002	4.59032
Moxifloxacin	Prestwick	N\1(c2c(C(\C(=C1)\C(=O)O)=O)cc(c(N1C[C@]3([C@@](C1)(NCCC3)[H])[H])c2OC)F)C1CC1	1.729081682	1048.29786	20.28372809	16.28084895	16.28084895	13.9904023	10.16210538	10.16210538	8.319815705	8.319815705	6.488448088	6.488448088	4.953499965	4.953499965	17.21531652	14.69560176	4.390415048	16.99151654	35.45810211	38.7727993	19.37300818	4.567099648	4.899909731	5.316788604	4.736862954	401.1750845	1.310344828	2.103448276	2.75862069	0.523809524	-2.61	29	377.246	7887117.993	18.42058387	6.725318925	2.884890739	166.6105535	15.32022251	0.492238337	15.32022251	0.340723118	0.059850298	0.340723118	-1.301440712	-0.492238337	2.3705
Formoterol fumarate	Prestwick	c1(cc(ccc1O)[C@@H](CN[C@H](Cc1ccc(cc1)OC)C)O)NC=O.c1(cc(ccc1O)[C@@H](CN[C@H](Cc1ccc(cc1)OC)C)O)NC=O	2.70E-07	1497.64698	36.46768008	28.79728005	28.79728005	24.05681421	16.21252099	16.21252099	11.83213524	11.83213524	7.960831773	7.960831773	5.116052361	5.116052361	12.20793278	30.01518395	0	34.95747787	37.03660641	24.34066691	23.25963712	38.48506336	62.37841095	21.26715442	9.473725908	688.3472145	0.6	0.96	1.28	0.315789474	-5.14	50	640.438	64469182671	39.29994616	20.39032779	12.71305291	292.6442249	10.5316358	0.505773812	10.5316358	0.21111419	0.038071318	0.21111419	-0.744333863	-0.505773812	4.4466
Rufloxacin	Prestwick	C=1(\C(c2c3N(/C1)CCSc3c(c(c2)F)N1CCN(CC1)C)=O)/C(=O)O	1.974341465	935.1055962	17.71481399	13.78890495	14.60540153	11.96923425	8.163426919	9.149025479	6.441519471	7.546691186	4.872457021	5.934528817	3.524871908	4.744228306	17.21531652	19.08601681	0	10.94967571	23.501697	31.0745091	24.02509559	4.567099648	11.94758171	4.899909731	0	363.1052907	1.24	1.96	2.64	0.411764706	-2.06	25	345.27	561646.1694	16.41068527	6.030785151	2.598543249	147.3761524	14.95316846	0.477497024	14.95316846	0.340722869	0.150442124	0.340722869	-1.278723211	-0.477497024	1.6963
Pravastatin	Prestwick	C=1\2/[C@]([C@@H](OC(=O)[C@H](CC)C)C[C@@H](\C1)O)([C@@H](CC[C@H](C[C@H](CC(=O)O)O)O)[C@H](\C=C2)C)[H]	2.089698684	655.9370597	22.42192077	18.1070929	18.1070929	14.11629996	10.98232574	10.98232574	8.880784624	8.880784624	6.442822634	6.442822634	4.520329375	4.520329375	30.38517084	24.90865655	0	42.48257272	25.68328649	5.57310453	0	0	25.99951461	12.99975731	9.843390349	424.2461035	1.266666667	1.966666667	2.6	0.739130435	-1.7	30	388.246	2487572.54	24.5683782	11.07067345	6.653663308	177.9906336	12.43005652	0.481159428	12.43005652	0.308432272	0.015621642	0.308432272	-1.095141135	-0.481159428	2.4404
Rosiglitazone hydrochloride	Prestwick	N1C(SC(C1=O)Cc1ccc(cc1)OCCN(c1ncccc1)C)=O	1.461809702	736.9913269	17.6480536	13.84489312	14.6613897	12.11419354	7.970246978	8.849899789	5.689229353	6.864758019	3.84724503	4.828643916	2.457996495	3.31767417	0	9.589074368	0	16.39632947	13.02770359	35.43746746	0	6.196843572	54.41215119	10.30076712	4.736862954	357.1147125	1.2	2	2.64	0.277777778	-2.54	25	338.283	630076.0794	17.2884589	8.023966431	4.727774936	150.1263043	11.59091373	0.491753564	11.59091373	0.285945687	0.214921149	0.285945687	-0.3413978	-0.491753564	2.4909
Rivastigmine	Prestwick	C(Oc1cc([C@@H](N(C)C)C)ccc1)(N(CC)C)=O	2.795679379	404.5353944	13.7067423	11.8047819	11.8047819	8.45159616	6.146546066	6.146546066	4.594220566	4.594220566	3.106269995	3.106269995	1.44387457	1.44387457	0	4.794537184	0	12.1350809	12.29426824	5.563451492	4.899909731	13.11403905	39.21818237	11.82364693	4.736862954	250.1681279	1.333333333	2	2.555555556	0.5	-1.55	18	228.166	8435.942697	14.51079027	6.400759173	3.736466243	109.1456747	11.65179201	0.414454155	11.65179201	0.414454155	0.284774791	0.410204884	-0.326707294	-0.410204884	2.7597
Sildenafil	Prestwick	c1/2c(n(nc1CCC)C)C(N/C(=N2)/c1cc(S(N2CCN(CC2)C)(=O)=O)ccc1OCC)=O	1.851702472	1322.639953	23.7503479	19.45910771	20.27560429	15.75558729	11.17652136	12.61658469	8.230388695	10.16832367	5.855397241	7.750034107	4.093096339	5.542045993	10.02329115	13.21233417	0	16.27915487	61.55309397	12.11474962	8.987018926	25.24677319	20.89514638	14.98257006	9.720841475	474.2049244	1.121212121	1.848484848	2.515151515	0.5	-2.76	33	444.347	25919155.74	23.39992649	9.23862824	4.397669312	192.7807339	13.32945766	0.493112565	13.32945766	0.276858411	0.146500352	0.276858411	-3.698090545	-0.493112565	1.6109
Acetylsalicylic acid	Prestwick	c1(C(=O)O)c(OC(=O)C)cccc1	3.043527355	343.2228677	9.844934983	6.981359544	6.981359544	6.109060905	3.617453648	3.617453648	2.394955678	2.394955678	1.371154665	1.371154665	0.887171219	0.887171219	11.93861058	9.589074368	0	11.31296332	0	0	19.05647134	12.13273414	0	4.736862954	5.106527395	180.0422587	1.307692308	1.923076923	2.461538462	0.111111111	-1.84	13	172.095	729.6807529	9.249605735	3.709251258	2.297415033	74.75705264	10.61194822	0.477539527	10.61194822	0.339003787	0.016018519	0.339003787	-1.114027778	-0.477539527	1.3101
Hexachlorophene	Prestwick	c1(Cc2c(c(cc(c2O)Cl)Cl)Cl)c(c(cc(c1O)Cl)Cl)Cl	2.64145002	615.5770288	15.89482304	10.02402135	14.55959502	9.734958563	5.442914334	7.710701172	4.139487202	6.524216655	2.833848585	5.06316963	1.769872862	3.19599478	0	10.21305479	0	59.18254816	0	0	12.13273414	0	0	0	69.60563934	403.8498955	0.619047619	0.952380952	1.285714286	0.076923077	-0.22	21	400.859	36043.70064	17.13887719	6.492314723	3.262408095	150.2615043	10.01881456	0.506032816	10.01881456	0.138794718	0.030682634	0.138794718	-0.252193248	-0.506032816	6.609
Nelfinavir mesylate	Prestwick	N1([C@H](C(NC(C)(C)C)=O)C[C@]2([C@@](C1)(CCCC2)[H])[H])C[C@H]([C@@H](NC(c1c(c(O)ccc1)C)=O)CSc1ccccc1)O	1.535924798	1152.594711	28.86323207	24.22879341	25.04528999	19.01385901	14.52996319	15.51556175	12.47032887	13.56374186	8.228258886	9.359541169	6.061703154	7.088778945	12.14580722	19.80212916	0	29.14463737	35.26032509	30.70270475	12.84164325	36.88472335	51.10304694	15.53348694	0	567.3130779	1.05	1.75	2.45	0.5625	-2.55	40	522.436	556232048.7	30.40953893	13.40790675	8.015265496	242.6698571	13.460934	0.507660948	13.460934	0.251521733	0.012365884	0.251521733	-0.886245512	-0.507660948	4.74762
Silodosin	Prestwick	c1(c2c(cc(c1)C[C@H](NCCOc1c(OCC(F)(F)F)cccc1)C)CCN2CCCO)C(=O)N	1.533287583	1000.407709	25.42407448	19.73582867	19.73582867	16.67485371	11.63817271	11.63817271	8.587914888	8.587914888	5.702343116	5.702343116	4.22289404	4.22289404	18.69036021	17.96578233	0	30.75462842	31.49460755	29.77986729	6.066367068	18.19910121	12.99010427	16.2830654	20.31392078	495.2344912	1.228571429	1.942857143	2.6	0.48	-2.98	35	463.286	49217639.24	26.62173132	12.12324433	7.760347354	202.5559527	12.4453662	0.488375913	12.4453662	0.42207024	0.044470359	0.42207024	-4.422868634	-0.488375913	3.0711
Trimebutine	Prestwick	c1(c(cc(C(OCC(N(C)C)(c2ccccc2)CC)=O)cc1OC)OC)OC	2.308176294	765.7641635	20.73384004	17.44412049	17.44412049	13.42741789	9.131672424	9.131672424	6.635738211	6.635738211	5.094563269	5.094563269	3.308644935	3.308644935	11.50823054	4.794537184	0	6.606881965	22.81198699	11.98427311	21.32939262	12.13273414	32.29444517	23.95638107	18.94745182	387.204573	0.964285714	1.535714286	1.964285714	0.409090909	-2.73	28	358.244	1529421.832	21.56873373	9.461146284	4.224076911	166.5134552	12.80445657	0.492687693	12.80445657	0.337982098	0.218260739	0.337982098	-0.44920446	-0.492687693	3.7363
Nevirapine	Prestwick	N1(c2c(C(Nc3c1nccc3C)=O)cccn2)C1CC1	2.00183891	708.7697433	13.68986997	11.12820425	11.12820425	9.754020195	6.766994856	6.766994856	5.256326351	5.256326351	3.777533228	3.777533228	2.607004374	2.607004374	0	4.794537184	0	5.907179729	17.4231551	29.91034379	0	18.46005421	19.05647134	20.18465538	0	266.1167611	1.2	2	2.8	0.266666667	-2.43	20	252.192	110375.6562	11.4011378	4.030422455	1.591657643	116.2120595	12.40347506	0.318474303	12.40347506	0.259040849	0.117037037	0.259040849	-0.117037037	-0.318474303	2.65122
Doxapram hydrochloride	Prestwick	C1(C(C(CN1CC)CCN1CCOCC1)(c1ccccc1)c1ccccc1)=O	1.737893656	732.2068621	19.39913046	16.71863098	16.71863098	13.76322212	10.46986574	10.46986574	7.823464371	7.823464371	6.415175794	6.415175794	4.94068552	4.94068552	5.414990469	4.794537184	0	11.82508578	0	63.48527056	0	0	17.03264387	60.35458348	4.736862954	378.2307282	0.964285714	1.535714286	2.071428571	0.458333333	-2.17	28	348.276	4438893.019	19.15969364	8.457968131	3.356604963	167.6508751	13.81324436	0.37879274	13.81324436	0.237555223	0.249423606	0.237555223	-0.592443665	-0.37879274	3.1733
Amlexanox	Prestwick	c12c(nc(c(c1)C(=O)O)N)Oc1c(C2=O)cc(cc1)C(C)C	2.425992132	973.1896129	16.01614338	12.08327368	12.08327368	10.37991785	6.784751923	6.784751923	5.420520337	5.420520337	3.613611099	3.613611099	2.344030758	2.344030758	5.969305288	9.589074368	0	33.82773157	10.96924436	5.563451492	6.066367068	12.13273414	19.91384147	4.983978521	15.25734581	298.0953569	1.272727273	2	2.636363636	0.1875	-2.89	22	284.186	88207.88092	14.06439714	4.836153844	2.088578706	124.7361341	12.61515873	0.477540474	12.61515873	0.338985043	0.039163832	0.338985043	-1.233955499	-0.477540474	2.745
Amorolfine hydrochloride	Prestwick	N1(C[C@H](O[C@H](C1)C)C)CC(Cc1ccc(C(CC)(C)C)cc1)C	1.887041832	469.1198662	17.03516943	15.93244768	15.93244768	10.79686218	9.270712556	9.270712556	8.219516302	8.219516302	5.268563124	5.268563124	3.637292381	3.637292381	0	0	0	5.414990469	18.12583882	19.51033443	24.09248101	0	0	70.7078012	4.736862954	317.2718647	1.130434783	1.695652174	2.217391304	0.714285714	-0.86	23	282.237	100345.7061	18.47825148	7.807624303	5.323870371	142.7730826	5.830173113	0.372905249	5.830173113	0.067769684	0.281968206	0.067769684	0.281968206	-0.372905249	4.662
Enrofloxacin	Prestwick	C=1(/C(c2c(N(\C1)C1CC1)cc(N1CCN(CC1)CC)c(c2)F)=O)\C(=O)O	1.834238302	927.7517572	18.42192077	14.74246398	14.74246398	12.4904023	9.082566565	9.082566565	7.057573789	7.057573789	5.4316193	5.4316193	3.713121642	3.713121642	17.21531652	19.08601681	0	16.99151654	11.20408699	45.56542528	12.26321064	6.066367068	9.467009379	11.82364693	0	359.1645198	1.230769231	1.923076923	2.5	0.473684211	-2.41	26	337.225	1655411.28	17.02643513	6.391214787	2.858156122	149.9829267	14.79352584	0.477497023	14.79352584	0.340723079	0.143744594	0.340723079	-1.271784978	-0.477497023	2.3156
Ubenimex	Prestwick	C([C@H]([C@@H](Cc1ccccc1)N)O)(N[C@H](C(=O)O)CC(C)C)=O	2.60553487	490.1789902	16.69830613	12.89864003	12.89864003	10.30743821	7.316428451	7.316428451	5.827375599	5.827375599	3.310102225	3.310102225	2.142310257	2.142310257	30.06413306	14.69560176	0	5.917906046	12.84164325	5.563451492	0	0	44.17930974	5.316788604	10.84019487	308.1736072	1.227272727	1.818181818	2.318181818	0.5	-1.92	22	284.186	50667.6133	18.1298008	8.505070201	5.829328033	129.8820888	11.96660462	0.479717342	11.96660462	0.325706511	0.107902858	0.325706511	-1.449797808	-0.479717342	0.5328
Troxipide	Prestwick	C(c1cc(c(c(c1)OC)OC)OC)(NC1CNCCC1)=O	2.194067208	473.442139	15.24227621	12.69347109	12.69347109	10.18940181	7.008220487	7.008220487	4.930752865	4.930752865	3.559011233	3.559011233	2.455926266	2.455926266	0	4.794537184	0	11.94902056	22.81198699	25.93115606	21.32939262	12.13273414	0	10.63357721	14.21058886	294.1579572	1.19047619	1.857142857	2.333333333	0.533333333	-1.95	21	272.175	63118.8893	15.43905231	7.171193381	3.577805617	124.3119332	12.35800973	0.492688848	12.35800973	0.251320014	0.136154573	0.251320014	-0.136154573	-0.492688848	1.1942
Ipriflavone	Prestwick	C=1(\C(c2c(O/C1)cc(OC(C)C)cc2)=O)/c1ccccc1	2.120978048	816.7362049	14.81962648	11.99824756	11.99824756	10.14786705	6.925870104	6.925870104	5.169098597	5.169098597	3.202651131	3.202651131	2.271087712	2.271087712	0	4.794537184	0	11.53275678	22.28220768	5.563451492	6.263162996	18.19910121	44.17930974	0	9.154013891	280.1099444	1.047619048	1.80952381	2.523809524	0.166666667	-2.55	21	264.195	75567.30455	13.43385352	5.444482894	2.676445373	122.3448724	12.56157896	0.490877342	12.56157896	0.199992888	0.029123205	0.199992888	-0.029123205	-0.490877342	4.2472
Ezetimibe	Prestwick	N1(C([C@@H]([C@H]1c1ccc(cc1)O)CC[C@@H](c1ccc(cc1)F)O)=O)c1ccc(cc1)F	1.54607709	1019.826508	21.2503479	16.08028562	16.08028562	14.43556075	9.749263724	9.749263724	7.472218611	7.472218611	5.559223598	5.559223598	3.961376033	3.961376033	6.103966388	23.78842207	0	35.25088012	24.09248101	5.563451492	36.39820241	41.29811214	0	0	0	409.14895	0.866666667	1.433333333	2.033333333	0.208333333	-3.25	30	388.264	5927514.534	20.04030436	8.240840816	3.910448872	172.5703071	13.32369368	0.507966623	13.32369368	0.232644723	0.105565476	0.232644723	-0.806723193	-0.507966623	4.8883
Rizatriptan benzoate	Prestwick	n1cnn(c1)Cc1cc2c(c[nH]c2cc1)CCN(C)C	1.862527529	681.4322059	13.94938299	11.87427634	11.87427634	9.720346691	6.782169204	6.782169204	5.340186434	5.340186434	3.471339734	3.471339734	2.376243715	2.376243715	0	0	0	0	0	19.51033443	22.02982792	12.65464015	4.681802935	58.45783732	0	269.1640456	1.3	2.2	2.95	0.333333333	-2.14	20	250.2	66536.96519	12.87176514	5.463887039	2.723455173	117.790748	4.152270139	0.36088894	4.152270139	0.137266233	0.758175154	0.137266233	0.758175154	-0.36088894	1.9118
Tegaserod maleate	Prestwick	c1(c2c([nH]c1)ccc(c2)OC)\C=N\NC(=N)NCCCCC	1.912082361	647.0236261	15.78624628	13.07064036	13.07064036	10.7407134	7.50889757	7.50889757	5.034416943	5.034416943	3.383008252	3.383008252	2.149381892	2.149381892	0	0	0	5.959554569	0	35.18146629	12.84164325	13.32439812	24.39594478	27.75170325	10.14614656	301.1902604	1.409090909	2.272727273	3.045454545	0.375	-2.5	22	278.21	126088.2112	15.88072576	8.067817729	4.24537759	130.0058441	7.716012498	0.496742759	7.716012498	0.208747565	0.212754525	0.208747565	0.212754525	-0.496742759	2.81457
Pantoprazole sodium	Prestwick	c1([n-]c2c(n1)cc(OC(F)F)cc2)S(Cc1c(c(ccn1)OC)OC)=O	1.862554154	948.3895976	18.6814338	13.81001958	14.62651616	12.51157035	7.350301613	8.669233506	5.018219626	6.363087194	3.441901061	4.567371045	2.338564367	3.321973851	17.41107413	12.98972859	0	16.65880192	28.2263531	0	38.61553986	6.066367068	0	19.68879852	9.473725908	382.0678569	1.230769231	2.038461538	2.730769231	0.25	-2.75	26	368.256	891957.9763	18.05345064	7.645957194	3.742952831	149.3243474	12.61268442	0.492735405	12.61268442	0.387032098	0.010998467	0.387032098	-2.934653688	-0.492735405	2.5134
Tegafur	Prestwick	N/1(C(NC(/C(=C1)/F)=O)=O)C1OCCC1	2.471699398	444.6349933	10.12939203	7.325943822	7.325943822	6.68154055	4.308535924	4.308535924	3.111253318	3.111253318	2.140227451	2.140227451	1.454703239	1.454703239	23.29413231	13.97948942	0	0	13.02770359	17.18476484	0	0	4.983978521	0	4.736862954	200.0597204	1.571428571	2.357142857	3	0.5	-1.43	14	191.097	2343.433741	9.137813716	3.375216864	1.480598847	78.1367327	12.85359316	0.357864849	12.85359316	0.330121207	0.450138889	0.330121207	-0.996067649	-0.357864849	-0.0153
Tolcapone	Prestwick	c1([N+]([O-])=O)c(c(cc(c1)C(c1ccc(cc1)C)=O)O)O	2.498650958	691.4556054	14.86144284	10.53048727	10.53048727	9.396754606	5.716160654	5.716160654	4.31536389	4.31536389	2.842322247	2.842322247	1.746058935	1.746058935	27.89296594	25.12191024	0	5.563451492	5.563451492	17.69618563	0	24.26546827	6.9237372	0	0	273.0637225	1.1	1.7	2.25	0.071428571	-2.89	20	262.156	27193.21761	13.53954873	5.004554625	2.440376493	113.6213469	12.18059713	0.50406053	12.18059713	0.314892024	0.059395314	0.314892024	-0.860144033	-0.50406053	2.54542
Altrenogest	Prestwick	C/1\2=C\3/C(=C\C(=O)CC3)/CC[C@]1([C@]1([C@](\C=C2)([C@](CC1)(O)CC=C)C)[H])[H]	1.789165048	665.3290545	16.24227621	13.97641775	13.97641775	10.98311201	8.977208532	8.977208532	8.000529663	8.000529663	7.03558213	7.03558213	5.677617195	5.677617195	5.601050811	9.901064579	0	11.19823542	24.67745534	32.10410811	16.71931359	0	12.15204021	25.6547131	0	310.1932801	1.347826087	2.173913043	2.956521739	0.571428571	-1.41	23	284.229	232067.5729	15.13729512	5.041435499	2.003864518	138.2121124	11.70919509	0.388661175	11.70919509	0.155804489	0.151170123	0.155804489	-0.648055031	-0.388661175	4.2756
Felbamate	Prestwick	C(OCC(COC(=O)N)c1ccccc1)(=O)N	2.643963963	362.3176377	12.67336211	9.166008878	9.166008878	8.092224153	4.987052437	4.987052437	3.367686683	3.367686683	2.124530403	2.124530403	1.331217948	1.331217948	12.18648014	9.589074368	0	19.13166998	0	5.563451492	0	0	30.33183534	0	20.94106086	238.0953569	1	1.470588235	1.882352941	0.272727273	-2.24	17	224.131	5713.813756	12.82775068	6.365816486	4.873704535	98.48602974	10.54075712	0.448922576	10.54075712	0.404009816	0.034351852	0.404009816	-0.870364701	-0.448922576	0.9608
Estramustine	Prestwick	[C@]12([C@]([C@]3([C@@](c4c(cc(OC(N(CCCl)CCCl)=O)cc4)CC3)(CC1)[H])[H])(CC[C@@H]2O)[H])C	1.494606303	751.6385367	20.59564736	17.07937241	18.59123031	13.9737122	10.87198202	11.94102699	9.146759947	9.902688893	7.820211125	8.158272827	6.258434629	6.666511202	6.093240071	9.901064579	0	11.51895686	48.35274967	38.52492974	11.12690298	4.899909731	12.13273414	12.99010427	27.93874273	439.1680992	1.206896552	1.965517241	2.689655172	0.695652174	-0.97	29	409.163	4545241.187	21.26922365	8.643953703	3.884053026	183.0535928	12.44239721	0.41480648	12.44239721	0.41480648	0.099643628	0.410197317	-0.395081317	-0.410197317	5.182
(R)-Duloxetine hydrochloride	Prestwick	c1(sccc1)[C@H](Oc1c2c(ccc1)cccc2)CCNC	1.902872522	688.0195251	14.49335306	12.0815631	12.89805969	10.3813414	7.206838633	8.086491444	4.991425816	5.970698125	3.535905896	4.500263501	2.460887732	3.250036506	0	0	0	6.103966388	0	18.71508986	15.64959562	11.33678588	7.047671983	65.29415499	4.736862954	297.1187352	1.047619048	1.904761905	2.714285714	0.222222222	-1.84	21	278.271	130768.5989	14.11223716	6.743496094	3.256730527	128.933701	6.34462963	0.484200476	6.34462963	0.13404433	0.10023715	0.13404433	0.10023715	-0.484200476	4.6309
Donepezil hydrochloride	Prestwick	c12C(C(Cc1cc(c(c2)OC)OC)CC1CCN(Cc2ccccc2)CC1)=O	1.33625487	825.2439472	19.50986092	16.81785836	16.81785836	13.67336639	10.22995982	10.22995982	8.070461213	8.070461213	6.285957346	6.285957346	4.712021514	4.712021514	0	4.794537184	0	11.70115099	17.41692971	43.60281545	18.40509474	14.21959508	12.13273414	35.23174507	9.473725908	379.2147438	1	1.678571429	2.357142857	0.458333333	-2.33	28	350.268	3746809.96	19.00679024	8.356363444	3.925173477	167.0045866	12.93693344	0.492858791	12.93693344	0.166202096	0.108782949	0.166202096	0.108782949	-0.492858791	4.3611
1,8-Dihydroxyanthraquinone	Prestwick	C1(c2c(C(c3c1c(O)ccc3)=O)cccc2O)=O	2.398930539	643.435334	12.86144284	9.175025387	9.175025387	8.609060905	5.343495758	5.343495758	4.057646228	4.057646228	3.02830336	3.02830336	2.206040566	2.206040566	5.783244946	19.80212916	0	39.53607458	0	0	36.39820241	0	0	0	0	240.0422587	0.666666667	1.111111111	1.555555556	0	-2.62	18	232.15	15803.84423	10.52869544	3.43403111	1.197612803	102.1240621	12.22296296	0.507159053	12.22296296	0.20146748	0.044907407	0.20146748	-0.531666667	-0.507159053	1.8732
Nateglinide	Prestwick	C(N[C@@H](C(=O)O)Cc1ccccc1)([C@H]1CC[C@@H](CC1)C(C)C)=O	1.89939924	518.6760797	16.81962648	13.99539651	13.99539651	10.96923425	8.541392809	8.541392809	6.944855123	6.944855123	4.982674772	4.982674772	3.387499075	3.387499075	12.01114612	14.69560176	0	11.82508578	18.25663372	31.24673798	0	0	30.33183534	19.164263	0	317.1990937	1.130434783	1.739130435	2.260869565	0.578947368	-1.84	23	290.213	136742.0718	17.51286528	8.136148429	5.084700446	137.8369596	12.40525258	0.479708635	12.40525258	0.326046094	0.039237633	0.326046094	-0.974009774	-0.479708635	3.2609
Avobenzone	Prestwick	C(C(c1ccc(C(C)(C)C)cc1)=O)C(c1ccc(cc1)OC)=O	2.068724403	689.1617995	17.03516943	14.05065381	14.05065381	10.80788032	7.620461917	7.620461917	6.578981175	6.578981175	3.806008933	3.806008933	2.282981456	2.282981456	0	9.589074368	0	23.40230199	16.87641482	5.563451492	0	43.50799995	12.13273414	20.7712116	4.736862954	310.1568946	0.826086957	1.260869565	1.652173913	0.3	-2.42	23	288.217	114154.2262	16.94212434	6.777661197	4.284862375	136.8446237	12.26697641	0.49676779	12.26697641	0.170108394	0.04215449	0.170108394	-0.182823169	-0.49676779	4.4484
Algestone acetophenide	Prestwick	[C@@]12([C@@]3([C@]([C@]4([C@@]([C@@]5(\C(=C/C(=O)CC5)\CC4)C)(CC3)[H])[H])(C[C@H]1OC(O2)(c1ccccc1)C)[H])C)C(=O)C	1.378773138	1044.961412	23.22540387	20.35624332	20.35624332	15.63926643	12.82425565	12.82425565	11.97283891	11.97283891	10.66557895	10.66557895	9.024456257	9.024456257	11.38816196	9.589074368	0	22.71719227	29.95778471	44.08838123	5.57310453	6.9237372	43.33159265	13.8474744	9.473725908	448.2613596	1	1.757575758	2.484848485	0.655172414	-1.78	33	412.315	39027568.93	21.73326256	6.884433872	2.654312942	196.6564476	13.46424115	0.339221454	13.46424115	0.193251755	0.112477072	0.193251755	-0.902174617	-0.339221454	5.7443
Actarit	Prestwick	C(Nc1ccc(CC(=O)O)cc1)(=O)C	2.679983362	307.8896729	10.55204176	7.780218034	7.780218034	6.5753874	4.160329074	4.160329074	2.948624881	2.948624881	1.629654247	1.629654247	1.083813687	1.083813687	5.969305288	9.589074368	0	12.32800135	11.25083777	0	6.9237372	24.26546827	0	5.316788604	5.106527395	193.0738932	1.285714286	1.857142857	2.285714286	0.2	-1.84	14	182.114	1130.263662	10.24223684	4.4113234	3.264389276	81.55831171	10.67062466	0.480986173	10.67062466	0.30731478	0.000348639	0.30731478	-0.863632317	-0.480986173	1.2721
Ethoxzolamide	Prestwick	c1(S(=O)(=O)N)nc2c(s1)cc(cc2)OCC	2.541725149	618.7158481	11.75914855	8.504962906	10.13795607	7.503349863	4.566561558	6.929377616	3.08732597	5.853110096	1.894677801	4.232486657	1.261949667	2.946943845	10.02329115	8.417796984	0	4.339655681	17.87309452	16.03670579	0	18.19910121	6.9237372	4.983978521	9.875836691	258.0132842	1.5	2.25	2.875	0.222222222	-1.18	16	248.244	4725.855771	11.30970642	4.00313816	2.156428313	96.91717495	11.10759346	0.493834038	11.10759346	0.264905871	0.073010676	0.264905871	-3.723219417	-0.493834038	1.3424
Azatadine maleate	Prestwick	C/1(\c2ncccc2CCc2c1cccc2)=C/1\CCN(CC1)C	1.93436397	670.4920326	14.94094682	13.17851976	13.17851976	10.82649984	8.258380448	8.258380448	6.450108976	6.450108976	5.022610554	5.022610554	3.740878158	3.740878158	0	0	0	0	0	38.7727993	27.957387	5.57310453	6.196843572	48.34578412	4.983978521	290.1782987	0.863636364	1.590909091	2.454545455	0.35	-1.93	22	268.234	214727.8658	13.71366605	5.693752806	2.376494416	132.0511927	4.782320956	0.305731249	4.782320956	0.073919353	1.094116512	0.073919353	1.094116512	-0.305731249	3.7077
Aminacrine	Prestwick	c1(c2c(nc3c1cccc3)cccc2)N	2.59796836	590.1543647	10.25071238	8.143366018	8.143366018	7.360173345	4.890589268	4.890589268	3.55977665	3.55977665	2.629345323	2.629345323	1.872635436	1.872635436	0	0	0	0	0	27.49323614	0	0	48.53093655	4.983978521	5.733667477	194.0843983	0.733333333	1.2	1.733333333	0	-2.09	15	184.157	4959.094332	8.237481995	2.953088807	1.148696934	87.35427086	6.11462963	0.397629418	6.11462963	0.072994921	0.815925926	0.072994921	0.815925926	-0.397629418	2.9702
Pidotimod	Prestwick	N1(C([C@]2(NC(=O)CC2)[H])=O)[C@](C(=O)O)(CSC1)[H]	2.034801939	346.4006869	11.7067423	8.510548016	9.327044597	7.592224153	4.997438331	6.15213887	3.820725777	4.820506291	2.743841936	3.756026891	1.86391883	3.018991736	18.05298695	14.38361155	0	11.81435946	24.47128524	0	16.66179468	0	0	5.316788604	5.106527395	244.0517779	1.5	2.25	2.8125	0.666666667	-1.24	16	232.176	6151.120906	11.2515097	4.324892004	1.992505203	96.35873157	11.9425463	0.479688879	11.9425463	0.32681589	0.141597222	0.32681589	-0.983635676	-0.479688879	-0.7489
Benidipine hydrochloride	Prestwick	C=1(\[C@@H](\C(=C(/N/C1/C)\C)\C(=O)OC)c1cc([N+]([O-])=O)ccc1)/C(O[C@H]1CN(Cc2ccccc2)CCC1)=O	1.612693505	1253.573617	26.52636878	21.2303038	21.2303038	17.778096	12.26601178	12.26601178	9.369300348	9.369300348	6.784932576	6.784932576	5.105765912	5.105765912	22.77982767	19.70339264	0	22.93756172	23.50228652	25.93115606	24.80598317	25.98020854	18.19910121	22.34943247	9.473725908	505.2212857	1.054054054	1.756756757	2.432432432	0.357142857	-3.98	37	474.323	172589429.2	26.09349825	11.38581751	5.885704996	215.449509	13.66021986	0.465580056	13.66021986	0.336573655	0.132309042	0.336573655	-0.870266313	-0.465580056	4.2104
Perospirone hydrochloride	Prestwick	N1(C([C@@]2([C@](C1=O)(CCCC2)[H])[H])=O)CCCCN1CCN(c2nsc3c2cccc3)CC1	1.064342621	896.8187933	20.50142475	17.46298224	18.27947882	14.72034669	11.39127086	12.16466752	8.863692622	9.668667399	7.068725907	7.885642066	5.340603323	6.136340231	0	9.589074368	0	23.65017155	6.544756406	77.06657454	10.08614413	16.43239634	0	38.43882772	0	426.2089472	0.9	1.566666667	2.3	0.608695652	-1.99	30	396.346	15661833.07	19.94302019	8.631789127	3.733776089	181.5382945	12.57188994	0.35269202	12.57188994	0.232586254	0.012849258	0.232586254	-0.012849258	-0.35269202	3.3737
Cefpiramide	Prestwick	N1/2C([C@H]([C@]1(SC/C(=C2/C(=O)O)/CSc1n(nnn1)C)[H])NC([C@H](NC(c1c(cc(nc1)C)O)=O)c1ccc(cc1)O)=O)=O	1.339505264	1610.181663	30.12866308	22.08477809	23.71777125	20.04462165	12.35734741	14.39170076	9.367960972	11.41545212	6.531850739	8.968356116	4.422333221	6.757254902	41.14839895	34.49773092	0	28.51236808	27.73977411	4.899909731	64.73425175	13.97140918	0	31.14300773	0	612.1209371	1.214285714	1.952380952	2.595238095	0.28	-4.64	42	588.458	2012862431	28.87310941	11.69058312	5.597489651	245.926226	13.50399504	0.50796662	13.50399504	0.352158502	0.064422697	0.352158502	-1.323430263	-0.50796662	0.32672
Fenoldopam	Prestwick	c12c(c(c(c(c1)O)O)Cl)CCNCC2c1ccc(cc1)O	2.14470891	670.2125734	14.98276318	11.30502722	12.06095616	10.0753874	6.804778835	7.182743308	5.224304431	5.602268904	3.927267519	4.334395802	2.823630842	3.124043091	0	15.31958218	0	28.18907486	12.96557803	23.23511088	0	18.19910121	12.13273414	5.316788604	11.60093989	305.0818711	1.095238095	1.80952381	2.523809524	0.25	-1.91	21	289.633	74991.50725	14.04526387	5.466146261	2.522305384	127.1782643	9.861880406	0.507966639	9.861880406	0.176288935	0.006574074	0.176288935	-0.262247417	-0.507966639	2.7344
Diatrizoic acid dihydrate	Prestwick	c1(c(c(c(c(c1I)NC(=O)C)I)NC(=O)C)I)C(=O)O	3.676002394	573.1711798	15.61036599	10.30585189	16.77834676	9.162478918	5.152925943	8.38917338	3.73447171	6.970719146	2.132874254	5.36912169	1.423377583	5.590371261	5.969305288	19.49013895	0	17.37781095	22.08531936	0	13.8474744	0	67.77261188	10.63357721	0	613.7696508	0.85	1.2	1.45	0.181818182	-0.18	20	604.843	14015.53506	17.87045409	7.195269506	3.929239666	155.4201525	11.39244743	0.477582766	11.39244743	0.337517131	0.054737037	0.337517131	-1.117218443	-0.477582766	3.1154
Dofetilide	Prestwick	S(Nc1ccc(cc1)OCCN(CCc1ccc(NS(=O)(=O)C)cc1)C)(=O)(=O)C	1.709981801	989.1450587	21.49335306	16.75218091	18.38517407	13.49993312	8.960167746	12.74299082	6.871493657	10.36840406	3.938680849	5.151666994	2.537903082	3.666373309	20.04658231	16.83559397	0	0	23.73116635	37.58532429	0	36.39820241	19.18040612	14.34409946	4.736862954	441.139213	0.793103448	1.275862069	1.75862069	0.368421053	-2.3	29	414.359	1359743.141	22.98359551	9.948234555	9.638465236	172.5377472	11.21827613	0.492262335	11.21827613	0.229318882	0.4951136	0.229318882	-3.28584622	-0.492262335	1.9829
Phenprobamate	Prestwick	C(=O)(N)OCCCc1ccccc1	2.168624668	258.8870727	9.518661569	7.40191854	7.40191854	6.2876937	4.249835553	4.249835553	2.756649257	2.756649257	1.69693503	1.69693503	1.093731182	1.093731182	6.093240071	4.794537184	0	0	6.606881965	12.84164325	5.563451492	0	30.33183534	4.736862954	5.733667477	179.0946287	1.307692308	2	2.615384615	0.3	-1.51	13	166.115	958.583393	9.577032202	5.191394273	4.154961169	77.5061296	10.21063366	0.449701444	10.21063366	0.403986154	0.393082955	0.403986154	-0.700868817	-0.449701444	1.7145
Cefuroxime axetil	Prestwick	N1\2C([C@H]([C@H]1SC\C(=C2\C(OC(OC(=O)C)C)=O)\COC(=O)N)NC(\C(\c1occc1)=N/OC)=O)=O	1.80385937	1083.66346	25.69794165	18.84082383	19.65732041	16.63313671	10.06627597	11.11503076	7.102951363	8.207943868	4.672990717	6.012624422	3.317858297	4.645131997	47.55195048	23.97268592	0	35.10181184	0	11.82364693	38.12494975	6.066367068	0	10.47250133	29.19899586	510.1056639	1.342857143	2.085714286	2.685714286	0.4	-4.01	35	488.305	42836209	25.61001758	10.94388187	5.737966949	202.2473899	13.00412381	0.462374919	13.00412381	0.404316905	0.123874138	0.404316905	-1.243679472	-0.462374919	-0.1683
Anagrelide	Prestwick	C\1=2/NC(CN1Cc1c(/N2)ccc(c1Cl)Cl)=O	2.117525309	527.0405815	11.28409257	8.127518528	9.63937642	7.647867046	4.753154927	5.509083873	3.698695864	4.483860464	2.631903865	3.475328111	1.863515389	2.260138032	0	4.794537184	0	5.907179729	29.09433401	11.25083777	0	12.13273414	4.899909731	10.30919334	23.20187978	254.9966172	1.3125	2.125	2.9375	0.2	-1.26	16	249.036	7094.09502	9.930246785	3.365956535	1.374663893	101.8525822	11.21972094	0.328544105	11.21972094	0.245818501	0.047430083	0.245818501	-0.047430083	-0.328544105	1.9263
Clopidogrel	Prestwick	N1([C@@H](c2c(Cl)cccc2)C(=O)OC)Cc2c(scc2)CC1	1.943224229	655.2314629	14.81962648	11.71269517	13.28512069	10.2027086	6.819775432	8.077392717	5.036700294	6.444567488	3.826599135	5.193801349	2.771895129	3.900656258	6.041840829	4.794537184	0	5.969305288	5.022633314	25.07378593	17.55039623	11.33678588	24.26546827	16.34633957	16.33780284	321.0590274	1.380952381	2.19047619	2.952380952	0.3125	-1.36	21	305.701	102654.1981	14.57198739	6.178250994	2.838691255	132.6508494	12.29424847	0.467586166	12.29424847	0.32730143	0.262241119	0.32730143	-0.447453704	-0.467586166	3.6739
Benzoxiquine	Prestwick	C(Oc1c2ncccc2ccc1)(=O)c1ccccc1	1.959875547	717.6602718	13.0791395	10.11456314	10.11456314	9.343336593	5.954220463	5.954220463	4.086815147	4.086815147	2.807843681	2.807843681	1.891607431	1.891607431	0	4.794537184	0	5.969305288	16.82966404	5.386224214	0	36.52867891	30.33183534	4.983978521	4.736862954	249.0789786	0.894736842	1.684210526	2.526315789	0	-2.68	19	238.181	37776.68325	11.41265651	4.900240536	2.307664433	110.0298193	12.00776597	0.420592247	12.00776597	0.343097815	0.376154573	0.343097815	-0.376154573	-0.420592247	3.454
Phenothiazine	Prestwick	N1c2c(Sc3c1cccc3)cccc2	2.124918322	391.7528749	9.380468889	7.527050444	8.343547025	6.93265299	4.562948829	5.37944541	3.219380908	4.303157864	2.263373372	3.41519171	1.581367943	2.569567134	0	0	0	0	0	0	21.1657395	0	11.76188495	53.84772515	0	199.0455703	0.714285714	1.214285714	1.785714286	0	-1.41	14	190.206	3255.128956	7.94478261	3.065933021	1.191529677	87.15563838	3.41962963	0.35367739	3.41962963	0.052586194	1.204814815	0.052586194	1.204814815	-0.35367739	3.8948
Enalaprilat dihydrate	Prestwick	N1(C([C@@H](N[C@H](C(=O)O)CCc2ccccc2)C)=O)[C@H](C(=O)O)CCC1	1.94620765	619.1522566	18.39697675	14.22072172	14.22072172	11.89675461	8.459079001	8.459079001	6.331347672	6.331347672	4.505156899	4.505156899	3.142805284	3.142805284	30.06413306	24.59666634	0	5.907179729	32.2280429	5.563451492	4.899909731	6.9237372	30.33183534	5.316788604	0	348.1685219	1.24	1.92	2.52	0.5	-2.41	25	324.207	421077.1708	18.92193881	8.617804044	5.029020566	146.187607	12.49965439	0.480080407	12.49965439	0.325915494	0.346553367	0.325915494	-1.021492924	-0.480080407	1.1261
Pregabalin	Prestwick	C(=O)(C[C@H](CC(C)C)CN)O	3.664569059	123.2604657	8.853371151	7.208833037	7.208833037	5.05774931	3.977226324	3.977226324	3.329139463	3.329139463	1.601366748	1.601366748	1.176508953	1.176508953	5.969305288	4.794537184	0	12.33872767	12.46266245	6.420821623	0	0	0	13.8474744	10.84019487	159.1259288	1.545454545	2.090909091	2.363636364	0.875	-0.57	11	142.093	176.5754394	10.43	5.129492288	5.854178155	67.58949238	10.2945446	0.481222208	10.2945446	0.30317194	0.145833333	0.30317194	-0.748981481	-0.481222208	1.0821
Dolutegravir	Prestwick	C[C@@H]1CCO[C@@H]2N1C(=O)C3=C(C(=O)C(=CN3C2)C(=O)NCC4=C(C=C(C=C4)F)F)O	1.626294404	1100.580018	21.57662131	16.02309163	16.02309163	14.2737647	9.40402177	9.40402177	7.315443125	7.315443125	5.376245297	5.376245297	3.755809246	3.755809246	46.41845603	28.27096904	0	30.38873313	19.09407066	6.066367068	21.73022002	0	6.9237372	5.316788604	4.736862954	419.1292771	1.333333333	2.1	2.833333333	0.35	-3.27	30	400.232	5218845.997	20.02113586	7.524638082	3.323597157	169.2240455	13.75100746	0.502521395	13.75100746	0.276334588	0.030043329	0.276334588	-1.003973214	-0.502521395	1.3528
Zoledronic acid hydrate	Prestwick	C(P(=O)(O)O)(P(=O)(O)O)(Cn1cncc1)O	3.176122133	423.3520592	12.61288418	7.780576529	9.569430911	7.078298262	3.871878814	7.096602748	3.097417008	7.105989053	1.886910077	5.598988067	0.979131899	3.031753526	26.81950868	14.23662396	0	0	0	10.89441972	12.39368714	0	0	4.983978521	19.57364641	271.9963239	1.1875	1.6875	2	0.4	-0.53	16	262.01	2336.214304	13.53464124	4.047117679	2.411794114	89.69711683	10.94457625	0.370883288	10.94457625	0.370883288	0.956527778	0.366159235	-5.406512346	-0.366159235	-1.1154
Cefpodoxime proxetil	Prestwick	N1/2C([C@H]([C@]1(SC/C(=C2/C(OC(OC(=O)OC(C)C)C)=O)/COC)[H])NC(/C(/c1nc(sc1)N)=N\OC)=O)=O	1.737326277	1119.638947	27.27529192	20.71068716	22.34368032	17.56498836	10.94134984	12.86975744	7.946959951	9.941633424	4.875087365	6.888611698	3.44513925	5.320176775	47.74873714	19.17814874	0	28.84109276	11.32595814	11.33678588	43.18518973	13.8474744	0	15.45647985	29.51870788	557.1250194	1.243243243	1.972972973	2.567567568	0.523809524	-3.37	37	530.391	96190576.69	28.20521212	12.24647802	6.499546716	219.9949792	13.10714018	0.511125617	13.10714018	0.511125617	0.035340005	0.431488859	-1.283968824	-0.431488859	0.827
Irbesartan	Prestwick	N\1(C(C2(\N=C1\CCCC)CCCC2)=O)Cc1ccc(c2c(c3nnn[nH]3)cccc2)cc1	1.383608879	1113.598605	21.96804456	18.41997267	18.41997267	15.69943851	11.53203052	11.53203052	8.753933627	8.753933627	6.615699046	6.615699046	4.884907921	4.884907921	5.538925252	4.794537184	0	5.907179729	12.3691609	73.03517711	0	0	23.09901094	57.87970635	4.992404733	428.2324595	1.03125	1.78125	2.46875	0.4	-3.35	32	400.316	44096039.76	20.54700499	8.648957288	3.720410566	187.5033779	13.36102086	0.293990636	13.36102086	0.25568094	0.202170896	0.25568094	-0.479099948	-0.293990636	4.7774
Indinavir sulfate	Prestwick	[C@@H]1(N(C[C@H](C[C@H](C(N[C@H]2c3c(C[C@H]2O)cccc3)=O)Cc2ccccc2)O)CCN(C1)Cc1cnccc1)C(NC(C)(C)C)=O	1.285219857	1413.70199	31.97611625	26.60172365	26.60172365	21.55266515	16.01061616	16.01061616	13.57909016	13.57909016	8.704482621	8.704482621	6.56498049	6.56498049	35.74844573	19.80212916	0	24.77993749	32.47591246	28.79856237	0	6.196843572	93.69809292	25.41737519	0	613.362805	1	1.733333333	2.466666667	0.472222222	-3.63	45	566.427	9690025118	32.7540842	14.64308587	8.976638083	266.2183808	13.80962599	0.391768827	13.80962599	0.238590138	0.07124852	0.238590138	-0.833277683	-0.391768827	2.8669
Terbinafine	Prestwick	C(#CC(C)(C)C)/C=C/CN(Cc1c2c(ccc1)cccc2)C	1.977713433	702.4950518	16.00178923	14.05757958	14.05757958	10.45530836	7.784846482	7.784846482	6.756729173	6.756729173	3.385633398	3.385633398	2.335460288	2.335460288	0	0	0	5.414990469	0	13.08951281	16.33589992	0	6.076020107	93.10025154	0	291.1986998	1.045454545	1.772727273	2.545454545	0.333333333	-2.04	22	266.238	74157.64437	16.33257444	7.292121272	5.057600098	134.1968869	3.214157344	0.298409396	3.214157344	0.023966214	0.068646754	0.023966214	0.068646754	-0.298409396	4.8773
Histamine dihydrochloride	Prestwick	n1c(c[nH]c1)CCN	2.500248652	133.3938281	5.819990956	4.593477965	4.593477965	3.931851653	2.609632772	2.609632772	1.599215731	1.599215731	0.955331676	0.955331676	0.575509672	0.575509672	0	0	0	0	6.544756406	12.11474962	0	6.327320075	6.196843572	9.967957042	5.733667477	111.0796473	1.75	2.625	3.125	0.4	-0.83	8	102.076	107.1071907	5.309470014	2.470712072	1.069113914	47.92998645	5.265833333	0.35090408	5.265833333	0.092256063	0.671481481	0.092256063	0.671481481	-0.35090408	-0.0891
Rasagiline	Prestwick	C(#C)CN[C@H]1c2c(CC1)cccc2	2.147729217	335.2228677	9.096011838	7.585421959	7.585421959	6.4150149	4.662284135	4.662284135	3.3750997	3.3750997	2.583384229	2.583384229	1.951298943	1.951298943	0	0	0	0	12.58659724	0	23.96854623	0	0	35.5026912	6.423349896	171.1047994	1.461538462	2.307692308	3.153846154	0.333333333	-1.26	13	158.139	1777.996161	8.343298921	3.635894623	1.586522465	79.16431223	5.214100844	0.299293699	5.214100844	0.057809319	0.478935185	0.057809319	0.478935185	-0.299293699	1.8967
Flumethasone pivalate	Prestwick	[C@]\1\2([C@@]3([C@]([C@]4([C@@]([C@]([C@@H](C4)C)(C(COC(C(C)(C)C)=O)=O)O)(C[C@@H]3O)C)[H])(C[C@@H](/C1=C/C(\C=C2)=O)F)[H])F)C	1.718524183	1029.179093	26.35300667	21.23057858	21.23057858	15.94108391	12.33461891	12.33461891	12.51183656	12.51183656	9.581914777	9.581914777	7.591377184	7.591377184	81.6868191	24.59666634	8.780830095	24.8355694	0	6.076020107	19.07577741	34.618686	0	0	4.736862954	494.2479953	1.2	1.828571429	2.428571429	0.740740741	-1.93	35	458.287	25870406.63	26.14206139	7.782798821	3.276902563	204.3428652	17.14897707	0.457153928	17.14897707	0.311159513	0.025814122	0.311159513	-2.282223933	-0.457153928	3.4407
Lofepramine	Prestwick	N1(c2c(CCc3c1cccc3)cccc2)CCCN(CC(c1ccc(cc1)Cl)=O)C	1.408170301	968.0519989	20.92407448	17.35148387	18.10741282	14.61419354	10.52294479	10.90090926	7.930468387	8.366904168	5.729775517	5.981751832	4.161135529	4.287123687	0	4.794537184	0	5.783244946	17.13084121	32.35197768	22.50167553	24.26546827	7.047671983	58.33075601	11.60093989	418.1811912	0.9	1.466666667	2.066666667	0.269230769	-2.62	30	391.752	8653416.734	20.64464823	9.460979947	4.745793938	183.443753	12.50878648	0.340990808	12.50878648	0.176304519	0.124657802	0.176304519	0.124657802	-0.340990808	5.7815
Valdecoxib	Prestwick	S(c1ccc(c2c(noc2C)c2ccccc2)cc1)(=O)(=O)N	2.115208671	898.3237942	15.74227621	11.85370945	12.67020603	10.46534506	6.615515675	8.161835153	4.897779269	6.459202326	3.381477095	4.310708328	2.316461682	2.831901508	10.02329115	8.417796984	0	4.895483476	5.760247419	22.38428247	12.13273414	12.13273414	37.25557254	5.156663257	9.662068675	314.0725133	0.954545455	1.590909091	2.181818182	0.0625	-2.44	22	300.254	126618.446	14.49530244	5.39831475	2.65853228	127.9765338	11.33294907	0.360408128	11.33294907	0.237545828	0.075572457	0.237545828	-3.699867625	-0.360408128	2.96442
Besifloxacin hydrochloride	Prestwick	N\1(c2c(C(\C(=C1)\C(=O)O)=O)cc(c(c2Cl)N1C[C@H](N)CCCC1)F)C1CC1	1.976755525	986.5493122	19.29216426	14.75056513	15.50649407	12.87991785	9.188238367	9.56620284	7.434518436	7.812482909	5.378591046	5.736604134	3.892362057	4.301543716	17.21531652	14.69560176	4.390415048	33.74337695	18.60621353	38.17047518	6.196843572	4.567099648	4.899909731	0	17.33460737	393.1255474	1.296296296	2.037037037	2.703703704	0.473684211	-2.12	27	372.678	2153090.705	18.25296757	6.798871129	3.188345482	159.8662499	15.02339758	0.477497023	15.02339758	0.340723093	0.006639267	0.340723093	-1.323704799	-0.477497023	3.1447
Ritonavir	Prestwick	n1c(scc1CN(C(N[C@H](C(N[C@H](C[C@@H]([C@@H](NC(=O)OCc1scnc1)Cc1ccccc1)O)Cc1ccccc1)=O)C(C)C)=O)C)C(C)C	1.463767069	1617.496824	36.04503035	29.24353315	30.87652631	23.97727464	16.80905057	18.56835619	13.04173584	14.90231497	8.129844995	10.07709087	5.386474611	6.718416169	30.32272895	19.49013895	0	30.88390388	25.3043057	26.70560187	16.23669561	30.09184071	79.89120785	39.76579725	4.736862954	720.3127606	0.9	1.56	2.14	0.432432432	-4.33	50	672.578	99661659140	38.47159783	19.16555614	12.21811937	302.0583739	13.86731692	0.443765204	13.86731692	0.407314108	0.067062433	0.407314108	-1.048853299	-0.443765204	5.9052
Epirubicin hydrochloride	Prestwick	c12c(C(c3c(C1=O)cccc3OC)=O)c(c1c(c2O)C[C@](C[C@@]1(O[C@H]1O[C@H]([C@@H]([C@H](C1)N)O)C)[H])(C(=O)CO)O)O	1.68626321	1376.518741	28.38602239	21.21013727	21.21013727	18.42777712	12.41180174	12.41180174	10.15993306	10.15993306	7.805280423	7.805280423	5.750258573	5.750258573	95.66900423	39.91624853	0	34.42413942	0	0	25.30889875	6.9237372	0	0	19.94425634	543.1740607	1.153846154	1.846153846	2.487179487	0.444444444	-3.39	39	514.293	374870204.1	27.18726294	9.662462759	4.111772825	222.081397	13.64305706	0.506847955	13.64305706	0.201631281	0.017252414	0.201631281	-2.240737143	-0.506847955	0.0013
Loteprednol etabonate	Prestwick	[C@]12([C@](C(OCCl)=O)(OC(=O)OCC)CC[C@]1([C@]1([C@@]([C@@]\3(\C(=C/C(\C=C3)=O)\CC1)C)([C@H](C2)O)[H])[H])[H])C	1.73206226	881.5735065	23.31119031	18.76586716	19.52179611	15.12501164	11.33957538	11.87409787	9.903384273	10.12160216	8.650950999	8.760059944	7.314000331	7.413098344	34.65966906	19.49013895	0	49.05155208	6.420821623	18.41474778	0	19.07577741	12.99975731	6.9237372	25.81152875	466.175831	1.25	2	2.6875	0.708333333	-1.86	32	435.71	12111363.29	23.30329509	8.17136544	3.227342845	192.6530909	13.18215672	0.508915119	13.18215672	0.508915119	0.016108891	0.446365318	-1.569294401	-0.446365318	3.9165
Tolterodine tartrate	Prestwick	c1([C@H](CCN(C(C)C)C(C)C)c2ccccc2)c(ccc(c1)C)O	2.322646371	625.673104	17.68986997	15.65949371	15.65949371	11.39675461	8.999949454	8.999949454	7.239537109	7.239537109	4.762944851	4.762944851	3.5309707	3.5309707	0	5.106527395	0	5.917906046	17.83319349	18.52902952	11.12690298	0	18.19910121	69.85043107	0	325.2405646	0.916666667	1.541666667	2.125	0.454545455	-1.8	24	294.248	195439.1584	18.53739596	8.343088615	4.607885943	146.6919859	10.43668808	0.507651906	10.43668808	0.11890722	0.213981481	0.11890722	0.213981481	-0.507651906	5.34142
Lomerizine hydrochloride	Prestwick	c1(c(c(CN2CCN(C(c3ccc(cc3)F)c3ccc(cc3)F)CC2)ccc1OC)OC)OC	1.510089765	1036.779379	24.07877502	19.76148788	19.76148788	16.5327384	11.28874117	11.28874117	8.311198778	8.311198778	6.323193585	6.323193585	4.612492081	4.612492081	0	8.780830095	0	17.67628251	17.2485355	49.4141365	24.26546827	21.32939262	36.39820241	9.799819462	14.21058886	468.2224493	0.676470588	1.205882353	1.676470588	0.333333333	-3.16	34	438.304	53983608.19	23.98011703	10.84443647	5.156488737	199.0156132	13.57264101	0.492715006	13.57264101	0.203099948	0.070401312	0.203099948	-0.268247743	-0.492715006	4.8978
Ampiroxicam	Prestwick	S1(N(/C(=C(\c2c1cccc2)/OC(OC(=O)OCC)C)/C(Nc1ncccc1)=O)C)(=O)=O	2.06186551	1116.603207	22.59564736	17.06367272	17.8801693	14.75125599	9.303840581	10.74390391	6.301871351	8.239552993	4.229863134	6.045321265	2.872463859	4.262871595	28.37586324	18.00687135	0	34.33988389	0	4.305215991	32.30098689	37.25557254	0	10.30076712	14.21058886	447.110021	1.161290323	1.870967742	2.548387097	0.25	-3.6	31	426.301	6586216.332	22.09346106	9.042570452	4.608481892	179.0313418	13.06456384	0.510853799	13.06456384	0.510853799	0.050721451	0.45182463	-4.025833719	-0.45182463	2.5587
Alosetron hydrochloride	Prestwick	c12c(n(c3c1cccc3)C)CCN(C2=O)Cc1nc[nH]c1C	1.767961253	874.0466373	15.26722023	12.75796077	12.75796077	10.6647038	7.509551538	7.509551538	5.848798273	5.848798273	4.62274178	4.62274178	3.356147006	3.356147006	0	4.794537184	0	5.907179729	6.544756406	46.51373844	0	6.327320075	37.07042012	20.60142376	0	294.1480612	1.318181818	2.136363636	2.909090909	0.294117647	-2.56	22	276.214	209851.3968	13.12720867	4.728545718	1.781345607	128.1232795	12.95619992	0.348430439	12.95619992	0.256186539	0.111527778	0.256186539	0.111527778	-0.348430439	2.40832
Risedronic acid monohydrate	Prestwick	C(P(=O)(O)O)(P(=O)(O)O)(Cc1cnccc1)O	3.20248055	456.2553939	13.31999096	8.410713203	10.19956758	7.578298262	4.303490261	7.528214196	3.400450156	7.409022201	2.097099424	5.842562468	1.152222368	3.286883625	26.6955739	14.23662396	0	5.563451492	0	6.196843572	18.32957771	0	0	4.983978521	19.57364641	283.001075	1.176470588	1.705882353	2.058823529	0.285714286	-0.59	17	272.025	3100.38823	14.47093845	4.587687189	2.996590195	96.27798492	11.03603458	0.36929845	11.03603458	0.36929845	0.09875	0.367269462	-5.41005543	-0.367269462	-0.3744
Palonosetron hydrochloride	Prestwick	N1(C(c2c3[C@@](C1)(CCCc3ccc2)[H])=O)[C@@H]1CN2CC[C@@]1(CC2)[H]	1.528817792	617.8612402	14.6814338	13.13073813	13.13073813	10.80966309	8.961661143	8.961661143	7.630424058	7.630424058	6.533702077	6.533702077	5.413443009	5.413443009	0	4.794537184	0	0	17.8669266	30.99169197	49.89970229	0	0	27.99892067	0	296.1888634	1.045454545	1.909090909	2.681818182	0.631578947	-1.35	22	272.222	274279.1906	13.12234097	4.821589869	1.810374514	131.8335154	13.13752173	0.33347384	13.13752173	0.25397775	0.313657407	0.25397775	0.313657407	-0.33347384	2.6565
Oxymetholone	Prestwick	[C@]12([C@@]3([C@]([C@]4([C@@]([C@](CC4)(O)C)(CC3)C)[H])(CC[C@]1(CC(/C(/C2)=C/O)=O)[H])[H])[H])C	1.671629603	591.8912773	17.32806265	15.34628108	15.34628108	11.22712895	9.816305443	9.816305443	9.884019462	9.884019462	9.144496414	9.144496414	7.370564675	7.370564675	5.601050811	15.00759197	0	16.61322589	35.66555034	44.78701019	6.420821623	0	6.9237372	13.8474744	0	332.2351449	1.041666667	1.75	2.458333333	0.857142857	-0.83	24	300.228	280848.9055	16.6283813	5.092752969	1.96702729	145.0751553	12.23987377	0.51517614	12.23987377	0.161729823	0.053072799	0.161729823	-0.528688062	-0.51517614	4.401
Latanoprost	Prestwick	[C@H]1([C@H]([C@H](C[C@H]1O)O)C\C=C/CCCC(=O)OC(C)C)CC[C@H](CCc1ccccc1)O	1.702232105	657.0209861	22.63961743	19.0276519	19.0276519	14.8630811	11.7903578	11.7903578	9.091503935	9.091503935	6.157416576	6.157416576	4.470438403	4.470438403	18.31189916	20.11411937	0	23.90908377	38.52492974	19.26246487	5.563451492	0	38.12259571	18.20875424	4.736862954	432.2875744	1.096774194	1.806451613	2.516129032	0.653846154	-1.69	31	392.281	6370044.84	25.5695853	13.66397888	9.545384811	186.6925798	11.54384209	0.462953172	11.54384209	0.305545282	0.006523027	0.305545282	-0.513400849	-0.462953172	4.1864
Cisatracurium besylate	Prestwick	[N@@+]1([C@@H](c2c(cc(c(c2)OC)OC)CC1)Cc1cc(c(cc1)OC)OC)(CCC(=O)OCCCCCOC(CC[N@@+]1([C@@H](c2c(cc(c(c2)OC)OC)CC1)Cc1cc(c(cc1)OC)OC)C)=O)C	0.987039976	2158.836594	48.14104219	41.32821162	41.32821162	32.35022716	23.26919838	23.26919838	17.98537247	17.98537247	14.01986846	14.01986846	9.910317397	9.910317397	0	9.589074368	0	24.02229223	106.9487196	56.32052391	22.25380597	56.87838033	24.26546827	50.49354638	47.36862954	928.5074286	0.462686567	0.805970149	1.164179104	0.509433962	-5.86	67	856.585	3.85E+14	50.55031902	23.23805472	12.00305715	396.5724516	13.1999012	0.492869978	13.1999012	0.311011624	0.039344488	0.311011624	-0.215071921	-0.492869978	8.0655
Pemetrexed disodium	Prestwick	c12/N=C(\NC(c1c(c[nH]2)CCc1ccc(C(N[C@H](C([O-])=O)CCC([O-])=O)=O)cc1)=O)/N	1.635552681	1180.983737	22.54324112	16.26658235	16.26658235	14.7400912	9.405609807	9.405609807	6.941378487	6.941378487	4.768071242	4.768071242	3.172331225	3.172331225	30.30845276	29.39120353	0	23.49187929	23.87504468	11.12690298	12.13273414	18.32957771	0	20.26872417	5.733667477	425.1346305	1.129032258	1.838709677	2.483870968	0.25	-4.15	31	406.249	7704717.506	21.55627671	9.114280892	5.264381217	174.8624639	12.24679118	0.550170248	12.24679118	0.261555728	0.028065371	0.261555728	-1.572979055	-0.550170248	-2.003
Raltitrexed	Prestwick	C1(c2c(/N=C(\N1)/C)ccc(c2)CN(c1sc(C(N[C@H](C(=O)O)CCC(=O)O)=O)cc1)C)=O	1.695850182	1234.498077	23.4134846	17.41551779	18.23201437	15.13393805	9.697643037	10.51413962	7.293484234	8.355711231	4.750049844	5.948335833	3.162394106	4.03188456	23.88763113	24.28467613	0	18.40091014	28.14923303	10.56453347	11.33678588	31.18920547	18.01394878	15.28474565	5.106527395	458.1260054	1.21875	1.96875	2.65625	0.285714286	-3.73	32	436.32	11623678.36	22.94411139	9.602542535	5.491508087	186.0785519	12.43474852	0.481229256	12.43474852	0.325721614	0.204347083	0.325721614	-1.287525329	-0.481229256	1.97722
Ceftibuten	Prestwick	N1\2C([C@H]([C@H]1SC\C=C2\C(=O)O)NC(\C(\c1nc(sc1)N)=C/CC(=O)O)=O)=O	1.777936371	892.6232608	19.71481399	13.6166593	15.24965246	12.79060146	7.61597417	9.544381771	5.564431948	7.603763619	3.875372437	5.732885147	2.671344583	4.429146734	41.5895053	19.17814874	0	22.09563032	5.752853607	16.23669561	29.29398793	0	0	10.30076712	15.94672227	410.0354762	1.407407407	2.148148148	2.740740741	0.266666667	-2.86	27	396.321	1004655.305	18.91702372	7.404179606	3.662100178	160.2871039	12.64467325	0.481001859	12.64467325	0.351836112	0.007954092	0.351836112	-1.209798192	-0.481001859	-0.0482
Valsartan	Prestwick	N([C@H](C(=O)O)C(C)C)(C(=O)CCCC)Cc1ccc(c2c(c3nnn[nH]3)cccc2)cc1	1.870560087	1032.052952	23.08721119	18.65449438	18.65449438	15.41792266	10.86674218	10.86674218	8.144645367	8.144645367	5.430202721	5.430202721	3.792627724	3.792627724	12.01114612	14.69560176	0	18.36984218	12.24522612	35.09544921	4.899909731	0	69.30214815	20.62413381	0	435.2270398	1.0625	1.75	2.3125	0.375	-3.55	32	406.296	17315554.35	23.12024194	10.65708212	5.376174507	187.2105315	12.86162318	0.479704342	12.86162318	0.326196483	0.12482268	0.326196483	-0.975867816	-0.479704342	4.1617
Milnacipran hydrochloride	Prestwick	[C@]1([C@H](C1)CN)(C(N(CC)CC)=O)c1ccccc1	2.324807177	413.761595	13.17336211	11.2253409	11.2253409	8.701072483	6.752057036	6.752057036	4.951570565	4.951570565	4.110895398	4.110895398	2.881740007	2.881740007	0	4.794537184	0	11.3221702	12.46266245	25.07378593	0	0	36.94648534	12.13273414	5.733667477	246.1732133	1.333333333	1.944444444	2.388888889	0.533333333	-1.35	18	224.178	22791.68568	13.09041763	5.10522459	1.925630546	108.9712975	12.72967971	0.342475092	12.72967971	0.233051111	0.244583333	0.233051111	-0.345208333	-0.342475092	1.7714
Triclabendazole	Prestwick	n1c([nH]c2c1cc(c(c2)Oc1c(c(Cl)ccc1)Cl)Cl)SC	2.033086739	819.3294893	14.98276318	10.78435494	13.86863836	10.0797187	5.933498505	8.292136796	4.199875322	6.187186671	2.843242429	4.520222618	1.844256054	2.772823383	0	0	0	0	26.56692361	16.18983792	11.76188495	30.33183534	6.255769184	9.967957042	39.53968262	357.9501169	1.095238095	1.904761905	2.666666667	0.071428571	-1.07	21	350.593	81985.12056	14.85016446	5.969161868	2.944033539	140.1103663	6.235937264	0.454095284	6.235937264	0.165591939	0.351614596	0.165591939	0.351614596	-0.454095284	6.0373
Brimonidine L-tartrate	Prestwick	c1(c2nccnc2ccc1N\C\1=N\CCN1)Br	2.019849955	595.4315262	11.66492594	8.943219899	10.52921644	8.343336593	5.289998502	6.082996771	3.633283374	4.426281643	2.506022009	3.30875983	1.708586212	2.245372353	0	0	0	0	0	40.24257461	0	12.39368714	12.13273414	41.52388288	0	291.0119574	1.235294118	2.117647059	2.941176471	0.181818182	-1.69	17	282.06	17015.50979	10.46309871	4.289689196	1.95436859	106.5039533	4.306315193	0.354254662	4.306315193	0.195453892	0.799944728	0.195453892	0.799944728	-0.354254662	1.7634
Desonide	Prestwick	[C@@]12([C@@]3([C@]([C@]4([C@@]([C@@]\5(\C(=C/C(\C=C5)=O)\CC4)C)([C@H](C3)O)[H])[H])(C[C@]1(OC(O2)(C)C)[H])[H])C)C(=O)CO	1.592865288	872.9219338	21.68986997	18.18175641	18.18175641	13.98278312	11.12846225	11.12846225	10.87274322	10.87274322	9.046439115	9.046439115	8.038975229	8.038975229	35.61796717	19.80212916	0	34.7351985	12.84164325	18.41474778	0	25.99951461	12.99975731	6.9237372	9.473725908	416.2198887	1.266666667	2	2.7	0.75	-1.34	30	384.258	5166939.275	20.55645287	6.123776412	2.337416362	176.86316	13.16484238	0.392760681	13.16484238	0.192756526	0.016655385	0.192756526	-1.238831438	-0.392760681	2.3267
Cefprozil	Prestwick	N1\2C([C@H]([C@H]1SC\C(=C2\C(=O)O)\C=C\C)NC([C@@H](c1ccc(cc1)O)N)=O)=O	1.737985225	849.0579978	19.71481399	14.45524342	15.27174	12.84544301	8.235022449	9.283777239	6.14426754	7.249260045	4.400645296	5.702821522	3.048311778	4.366851104	35.24121922	24.59666634	0	11.44655115	16.88940963	0	40.92726295	19.07577741	0	5.316788604	5.733667477	389.1045417	1.37037037	2.037037037	2.62962963	0.277777778	-2.78	27	370.281	907674.2244	18.99473307	7.453069069	3.428942243	159.2655705	12.50232547	0.507966625	12.50232547	0.352464958	0.04612775	0.352464958	-1.173776696	-0.507966625	0.7067
Lisuride (S)(-)	Prestwick	CCN(CC)C(=O)N[C@@H]1CN(C)[C@@H]2Cc3c[nH]c4cccc(C2=C1)c34	1.689116692	833.3337745	17.55167728	15.17255449	15.17255449	12.1177235	9.186816202	9.186816202	7.051825951	7.051825951	5.627747887	5.627747887	4.303984926	4.303984926	0	4.794537184	0	12.07295534	6.041840829	26.05509084	27.60293245	0	18.74738413	52.72031372	0	338.2106615	1.36	2.16	2.92	0.45	-2.27	25	312.247	788088.3924	16.21210157	6.22534374	2.628381064	148.2313197	12.44993468	0.360870664	12.44993468	0.317384055	0.023195862	0.317384055	0.023195862	-0.360870664	2.8414
Flupentixol dihydrochloride cis-(Z)	Prestwick	OCCN1CCN(CC\C=C/2\c3ccccc3Sc4ccc(cc24)C(F)(F)F)CC1	1.546976094	920.9045022	21.13961743	16.6594389	17.47593548	14.45283961	10.20109693	11.01759351	7.620281951	8.704058907	5.669135723	6.820954061	4.036793469	5.123201935	11.73975001	13.17124514	0	6.606881965	12.1082079	60.07212663	23.89461909	6.066367068	24.26546827	15.87583957	5.106527395	434.1639691	0.9	1.566666667	2.266666667	0.391304348	-1.8	30	409.327	6669991.191	21.43274162	9.138914559	4.747434259	178.7352126	13.30968921	0.415932572	13.30968921	0.415932572	0.183374452	0.395044554	-4.351174754	-0.395044554	4.6017
Cephalexin monohydrate	Prestwick	CC1=C(N2[C@H](SC1)[C@H](NC(=O)[C@H](N)c3ccccc3)C2=O)C(=O)O	1.714484635	734.0978879	17.43035694	12.93067956	13.74717614	11.41359136	7.401373312	8.450128102	5.718510597	6.823503103	4.10036765	5.524552344	2.830122063	4.122877966	35.24121922	19.49013895	0	5.697039313	16.88940963	0	16.66179468	31.18920547	6.066367068	5.316788604	5.733667477	347.093977	1.375	2.041666667	2.666666667	0.3125	-2.32	24	330.26	232419.8994	16.53472402	6.291454081	2.673656594	142.4310556	12.31056185	0.476561191	12.31056185	0.352114881	0.015376688	0.352114881	-1.127857893	-0.476561191	0.4449
Gramicidin	Prestwick	C[C@@H](C(=O)N[C@H](CC(C)C)C(=O)N[C@@H](C)C(=O)N[C@H](C(C)C)C(=O)N[C@@H](C(C)C)C(=O)N[C@@H](C(C)C)C(=O)N[C@@H](CC1=CNC2=CC=CC=C21)C(=O)N[C@H](CC(C)C)C(=O)N[C@@H](CC3=CNC4=CC=CC=C43)C(=O)N[C@H](CC(C)C)C(=O)N[C@@H](CC5=CNC6=CC=CC=C65)C(=O)N[C@H](CC(C)C)C(=O)N[C@@H](CC7=CNC8=CC=CC=C87)C(=O)NCCO)NC(=O)CNC(=O)[C@H](C(C)C)NC=O	1.003086323	5472.76066	100.0597158	81.08342241	81.08342241	64.44483312	46.95366466	46.95366466	38.21102637	38.21102637	23.58255316	23.58255316	16.25317961	16.25317961	197.4919421	53.05189924	28.7672231	94.10774158	44.90629965	27.36930136	13.8474744	100.0911134	132.5379292	105.0045317	0	1881.070533	0.279411765	0.529411765	0.830882353	0.515151515	-13.48	136	1741.212	2.46E+40	107.8521578	51.28431223	31.30260788	792.7934895	15.61036366	0.394544196	15.61036366	0.243074887	0.010776627	0.243074887	-1.476841669	-0.394544196	4.3723
Levocarnitine	Prestwick	C[N+](C)(C)CC(O)CC(=O)[O-]	3.694259125	139.1113374	9.068914101	7.202487603	7.202487603	4.81034907	3.494365704	3.494365704	3.70285439	3.70285439	1.160762987	1.160762987	0.889183761	0.889183761	12.07327168	9.901064579	0	6.420821623	11.02778726	0	0	0	21.14301595	0	5.106527395	161.1051933	1.545454545	2	2.272727273	0.857142857	-0.61	11	146.081	108.9512301	10.39	3.686619873	7.285016628	66.64869848	10.01751134	0.550063811	10.01751134	0.108045732	0.282222222	0.108045732	-1.202824074	-0.550063811	-1.8065
DO 897/99	Prestwick	COc1ccccc1N2CCN(CCCCNC(=O)c3ccc4ccccc4c3)CC2	1.155920766	1012.214526	21.46804456	18.21863098	18.21863098	15.24151474	11.11753001	11.11753001	8.025475224	8.025475224	5.996478171	5.996478171	4.198354768	4.198354768	0	4.794537184	0	5.907179729	6.544756406	67.65083703	5.687386275	7.109797541	48.53093655	33.31570927	4.736862954	417.2416272	0.903225806	1.64516129	2.451612903	0.346153846	-3.05	31	386.305	16568949.94	21.19229762	10.31263302	5.359196581	184.1583487	12.4390284	0.494586255	12.4390284	0.250800664	0.010347932	0.250800664	0.010347932	-0.494586255	4.1806
Ebselen	Prestwick	O=C1N([Se]c2ccccc12)c3ccccc3	2.339042031	681.7240179	10.95781916	8.459862599	10.17293465	7.860173345	5.026069944	6.648715082	3.522525818	5.594478806	2.482263484	4.815130585	1.705479538	3.799792847	0	4.794537184	0	20.29190372	0	11.07361049	4.260148462	0	58.15978586	0	0	274.9849352	0.875	1.5625	2.3125	0	-1.570519481	16	265.109	9923.302413	9.640986168	3.779547873	1.45293674	98.73873758	12.13873063	0	12.13873063	0	0.078402778	0	0.078402778	0	2.0477
Cefamandole sodium salt	Prestwick	Cn1nnnc1SCC2=C(N3[C@H](SC2)[C@H](NC(=O)[C@H](O)c4ccccc4)C3=O)C(=O)[O-]	1.461085055	1058.719586	22.12059139	16.16578703	17.79878019	14.87991785	9.147536077	11.18188943	6.822645929	8.870137075	4.858771665	7.295277042	3.296855912	5.631777592	35.30334478	24.59666634	0	11.44989292	22.04584611	4.899909731	28.20557283	37.37950732	0	20.8422406	0	461.0707332	1.387096774	2.129032258	2.774193548	0.333333333	-2.9	31	444.369	11036106.91	21.33654635	8.686572621	4.028605643	184.4139815	12.68574326	0.543194659	12.68574326	0.253709466	0.18936632	0.253709466	-1.458854523	-0.543194659	-1.5603
Rolipram	Prestwick	COc1ccc(cc1OC2CCCC2)C3CNC(=O)C3	1.799692394	494.4953939	13.94938299	11.8541369	11.8541369	9.758351493	7.373131936	7.373131936	5.639737981	5.639737981	4.232346004	4.232346004	3.065958614	3.065958614	0	4.794537184	0	11.82508578	19.06954442	29.9041184	12.84164325	7.109797541	18.19910121	5.316788604	9.473725908	275.1521435	1.2	2	2.65	0.5625	-1.71	20	254.18	71847.77051	13.28126976	5.732859087	2.73874305	119.0076367	11.34645522	0.492869348	11.34645522	0.220200792	0.128777164	0.220200792	0.128777164	-0.492869348	2.6201
Tiletamine hydrochloride	Prestwick	CCNC1(CCCCC1=O)c2cccs2	2.33986005	329.4011353	10.72576835	9.084081294	9.900577875	7.293658972	5.617059305	6.496712116	4.043244708	4.990938901	3.10198241	4.133678384	2.386409027	3.336538279	0	4.794537184	0	5.538925252	5.783244946	32.2280429	4.877147194	11.33678588	6.066367068	23.68695564	0	223.1030852	1.533333333	2.4	3	0.583333333	-0.67	15	206.205	4472.47985	10.83483194	4.454250031	1.86013793	94.69685644	12.14875	0.300864926	12.14875	0.157728439	0.359953704	0.157728439	-0.359953704	-0.300864926	2.696
Netilmicin sulfate	Prestwick	CCN[C@@H]1C[C@H](N)[C@@H](O[C@H]2OC(=CC[C@H]2N)CN)[C@H](O)[C@H]1O[C@H]3OC[C@](C)(O)[C@H](NC)[C@H]3O	1.750481214	668.9147836	24.33613434	19.59307162	19.59307162	15.62175935	11.61072636	11.61072636	9.309582556	9.309582556	6.643879448	6.643879448	4.857057731	4.857057731	60.72249231	15.31958218	0	19.1934792	25.14556452	0	0	13.97140918	12.99975731	10.63357721	36.14845425	475.3005987	1.151515152	1.848484848	2.484848485	0.904761905	-0.9	33	434.259	14505668.2	26.70035603	11.22581623	5.849265393	194.2872755	11.27098998	0.466552979	11.27098998	0.214912481	0.048281743	0.214912481	-1.280799031	-0.466552979	-3.2007
Cyclacillin	Prestwick	CC1(C)S[C@@H]2[C@H](NC(=O)C3(N)CCCCC3)C(=O)N2[C@H]1C(=O)O	1.709743604	558.9252433	16.99119935	13.37235534	14.18885192	10.67215639	7.999626004	8.879278815	7.266077952	9.036963091	5.159517717	6.731048312	3.840113056	5.465509646	28.33893465	19.49013895	0	17.18823227	12.84164325	19.26246487	16.66179468	0	13.8474744	5.316788604	5.733667477	341.1409272	1.304347826	1.913043478	2.47826087	0.8	-1.28	23	318.249	112152.2802	16.57333671	5.374435746	2.516108888	138.8824438	12.50149628	0.479672802	12.50149628	0.327399385	0.284832294	0.327399385	-1.008609086	-0.479672802	0.2797
Thimerosal	Prestwick	CC[Hg]Sc1ccccc1C(=O)[O-]	2.844925641	301.4211053	9.681798276	7.448359511	13.76258613	6.253218858	4.185504621	15.79190205	2.632078609	15.78414285	1.568662839	13.61686656	0.973160659	9.759934802	29.02913687	9.901064579	0	0	5.563451492	4.895483476	3.929575569	20.37493718	12.13273414	6.9237372	0	383.0035171	1.538461538	2.230769231	2.846153846	0.222222222	-0.024935065	13	372.754	917.0388756	11.05213584	5.652060601	3.309350743	92.28496684	10.68515385	0	10.68515385	0	0.348101852	0	-1.062404573	0	1.5779
Clindamycin Phosphate	Prestwick	CCC[C@@H]1C[C@H](N(C)C1)C(=O)N[C@H]([C@H](C)Cl)[C@H]2O[C@H](SC)[C@H](O)[C@@H](O)[C@H]2O	2.094099659	498.372441	20.30060043	16.41614327	17.9885688	12.70481502	9.578734509	11.30307139	7.734255416	9.35868765	5.630970274	6.757014718	4.113387235	4.99902162	41.27079262	20.11411937	0	11.94902056	5.917906046	25.80722127	11.76188495	13.17950638	11.94758171	12.2405258	16.33780284	424.1798708	1.333333333	2	2.555555556	0.944444444	-0.09	27	391.727	784871.9833	23.19150062	10.0937237	5.2911618	170.3254454	12.90096333	0.387508441	12.90096333	0.237217365	0.147484883	0.237217365	-1.361937506	-0.387508441	0.3895
Lapatinib	Prestwick	CS(=O)(=O)CCNCc1oc(cc1)c2ccc3ncnc(Nc4ccc(OCc5cccc(F)c5)c(Cl)c4)c3c2	1.291877087	1760.581604	28.11430893	21.52557821	23.09800374	19.23129794	12.39521229	14.83369028	9.2156127	11.88256534	6.008345079	7.249420414	4.02693825	4.777163732	9.837253136	12.80821203	0	18.17695641	52.45085334	16.46637642	24.7158234	24.26546827	36.39820241	20.60153425	20.75495378	580.1347322	1.025	1.9	2.7	0.172413793	-3.99	40	554.861	1089671666	27.57212509	12.03371284	7.146807076	235.6501557	13.43080267	0.487343923	13.43080267	0.148204627	0.066361687	0.148204627	-3.01899647	-0.487343923	6.1391
Clodronate disodium	Prestwick	OP(=O)([O-])C(Cl)(Cl)P(=O)(O)[O-]	5.079498629	210.9668381	9.5	4.67777649	7.978488764	4.5	1.955474812	5.866424436	1.550308476	7.707867068	0.679954048	6.119586434	0.159696341	1.437267069	19.00705558	18.91691978	0	0	0	0	0	0	0	23.20187978	9.786823206	241.8714636	1.090909091	1.272727273	1.272727273	1	0.88	11	240.859	88.5519821	11.88	2.979468544	2.406860098	71.44859932	10.086875	0.776149645	10.086875	0.242662582	3.569444444	0.242662582	-5.534915123	-0.776149645	-0.8333
Mevastatin	Prestwick	CC[C@H](C)C(=O)O[C@H]1CCC=C2C=C[C@H](C)[C@H](CC[C@@H]3C[C@@H](O)CC(=O)O3)[C@@H]12	1.698859046	636.9039408	20.25878407	17.30345692	17.30345692	13.38424915	10.84881423	10.84881423	8.756848483	8.756848483	6.685136516	6.685136516	4.802377468	4.802377468	6.103966388	14.69560176	0	42.40317707	18.25663372	32.10410811	5.57310453	0	13.8474744	25.15179752	9.473725908	390.2406242	1.392857143	2.178571429	2.892857143	0.739130435	-1.62	28	356.248	1710815.283	21.09760925	9.251803307	4.857264202	167.7156464	12.43743564	0.462187767	12.43743564	0.308430631	0.076387899	0.308430631	-0.593243293	-0.462187767	3.9495
Entecavir	Prestwick	NC1=Nc2c(ncn2[C@H]3C[C@H](O)[C@@H](CO)C3=C)C(=O)N1	2.12148318	734.2582886	14.43879311	10.65238796	10.65238796	9.524075805	6.22523166	6.22523166	4.958051034	4.958051034	3.816609322	3.816609322	2.740903467	2.740903467	11.66323328	15.00759197	0	30.03166884	17.64110337	0	6.327320075	4.567099648	0	21.53087125	5.733667477	277.1174893	1.6	2.35	3	0.416666667	-2.19	20	262.164	47631.60766	12.82420333	4.426373495	1.726999052	113.1401844	11.73091868	0.395648904	11.73091868	0.279984797	0.006588745	0.279984797	-0.67195035	-0.395648904	-0.8278
Cyclophosphamide	Prestwick	ClCCN(CCCl)P1(=O)NCCCO1	2.582264028	201.8664757	10.4413113	7.916600186	10.32288527	6.726492059	4.59796171	7.244517017	2.946927544	5.883786773	1.956624335	4.595188949	1.278310391	3.920544175	7.670279739	4.565048285	0	0	31.45640167	12.96557803	0	4.67041619	0	5.087295063	27.72562694	260.0248197	1.357142857	2	2.428571429	1	0.69	14	245.969	1442.833063	12.75807352	6.311144001	3.368384441	94.44153501	12.18854938	0.342983689	12.18854938	0.342983689	0.42253858	0.305966345	-2.842183642	-0.305966345	1.884
Quinine ethyl carbonate	Prestwick	CCOC(=O)O[C@H]([C@H]1C[C@@H]2CC[N@]1C[C@@H]2C=C)c3ccnc4ccc(OC)cc34	1.746813364	899.5768741	20.38010441	17.04356373	17.04356373	14.13889155	10.26864808	10.26864808	7.751020741	7.751020741	6.277753876	6.277753876	4.818545221	4.818545221	12.25933202	4.794537184	0	12.64872279	11.83581209	48.14704431	0	20.23037831	24.26546827	22.53884404	14.21058886	396.2049074	1.413793103	2.275862069	2.965517241	0.47826087	-2.6	29	368.263	5305206.226	19.7050118	8.411658953	3.812339371	171.0026314	12.33589687	0.508429102	12.33589687	0.508429102	0.10292328	0.496742934	-0.631225933	-0.496742934	4.354
Edaravone	Prestwick	CC1=NN(C(=O)C1)c2ccccc2	2.326238618	356.4473121	9.259148545	7.396533609	7.396533609	6.270856948	4.192734922	4.192734922	3.053141868	3.053141868	1.914769134	1.914769134	1.326496624	1.326496624	0	4.794537184	0	5.907179729	6.420821623	11.39907128	5.008912524	0	37.25557254	5.101407526	0	174.0793129	1.307692308	2	2.538461538	0.2	-1.64	13	164.123	1451.644964	7.981065971	3.011702096	1.448200563	76.6721547	11.39648526	0.272116338	11.39648526	0.252619319	0.045092593	0.252619319	0.045092593	-0.272116338	1.7992
Timonacic	Prestwick	OC(=O)C1CSCN1	2.349936739	100.2114327	5.983127663	4.255274008	5.071770589	3.804530453	2.344233162	3.498933701	1.61007605	2.640332809	1.014408557	1.954234962	0.553818761	1.486835856	5.969305288	4.794537184	0	6.041840829	5.752853607	5.87678839	0	11.76188495	0	5.316788604	5.106527395	133.0197495	1.875	2.625	2.875	0.75	-0.22	8	126.116	93.10259339	5.908534704	2.368141568	1.136438949	51.45697428	10.12574074	0.480057785	10.12574074	0.321081915	0.305555556	0.321081915	-0.740740741	-0.480057785	-0.2665
Tioxolone	Prestwick	Oc1ccc2SC(=O)Oc2c1	2.920939355	440.1275666	7.844934983	5.404009274	6.220505855	5.254020195	2.982261396	3.798757977	2.085162142	3.062446027	1.313877097	2.121057527	0.861224814	1.509496275	0	4.794537184	0	10.68879385	5.583020142	16.03670579	12.13273414	6.066367068	0	0	9.523678332	167.988115	1.454545455	2.272727273	3.090909091	0	-1.29	11	164.141	479.8957712	6.422093116	2.097850526	1.009461934	65.5140036	10.67040816	0.507820956	10.67040816	0.395589032	0.110231481	0.395589032	-0.342037037	-0.507820956	1.5601
Metacetamol	Prestwick	CC(=O)Nc1cccc(O)c1	2.790931451	270.5494976	8.267584714	6.164862963	6.164862963	5.18154055	3.249098148	3.249098148	2.231514566	2.231514566	1.166522888	1.166522888	0.78693039	0.78693039	0	4.794537184	0	11.65669156	5.687386275	0	12.99010427	18.19910121	0	5.316788604	5.106527395	151.0633285	1.545454545	2.272727273	2.818181818	0.125	-1.51	11	142.093	268.0183748	7.595374078	3.053138101	2.292303973	64.66690538	10.53170824	0.507886135	10.53170824	0.22074951	0.142962963	0.22074951	-0.142962963	-0.507886135	1.3506
Efaroxan hydrochloride	Prestwick	CCC1(Cc2ccccc2O1)C3=NCCN3	1.961460077	414.3136639	11.0102254	9.493290087	9.493290087	7.839265164	5.896753467	5.896753467	4.391509621	4.391509621	3.430788284	3.430788284	2.503398126	2.503398126	0	0	0	5.601050811	0	37.51628768	5.563451492	0	12.13273414	29.36566467	4.736862954	216.1262631	1.4375	2.3125	3	0.461538462	-1.51	16	200.156	10936.75357	9.697303175	3.508805186	1.309153277	95.53306551	6.134351852	0.478760111	6.134351852	0.169140866	0.235925926	0.169140866	-0.235925926	-0.478760111	1.772
Cyromazine	Prestwick	Nc1nc(N)nc(NC2CC2)n1	2.177047784	273.8398264	8.552041764	6.487905156	6.487905156	5.737183443	3.774162771	3.774162771	2.794026035	2.794026035	1.580576148	1.580576148	0.884164424	0.884164424	0	0	0	11.89667856	11.99018011	12.84164325	0	0	0	20.26872417	11.46733495	166.0966943	1.083333333	1.666666667	2.166666667	0.5	-1.59	12	156.108	1077.751445	7.080414577	2.471521842	1.523473378	69.40898583	5.373337113	0.367590664	5.373337113	0.229001029	0.158009259	0.229001029	0.158009259	-0.367590664	-0.3897
Oxiglutatione	Prestwick	N[C@@H](CCC(=O)N[C@@H](CSSC[C@H](NC(=O)CC[C@H](N)C(=O)O)C(=O)NCC(=O)O)C(=O)NCC(=O)O)C(=O)O	5.179728699	878.908335	30.82769817	20.99229315	22.62528631	18.63171317	11.42446827	13.91250214	7.999132272	10.55141702	4.683058348	7.105053789	2.523106039	4.850984603	84.7628162	38.35629747	0	37.18899371	0	21.58779595	0	0	0	21.26715442	31.89344453	612.1519625	0.6	0.925	1.2	0.6	-3.62	40	580.384	127957759.3	36.38	19.44052928	17.0642979	234.6676753	12.37585642	0.480086286	12.37585642	0.322470707	0.155039979	0.322470707	-1.344301945	-0.480086286	-3.8768
Bucetin	Prestwick	CCOc1ccc(NC(=O)CC(C)O)cc1	2.512025761	332.6220389	11.96625533	9.564675085	9.564675085	7.613392203	5.322748251	5.322748251	3.558711943	3.558711943	1.929884106	1.929884106	1.281486387	1.281486387	6.103966388	4.794537184	0	12.32800135	12.29426824	5.749511833	0	31.18920547	6.9237372	5.316788604	9.843390349	223.1208434	1.4375	2.0625	2.5625	0.416666667	-1.55	16	206.136	3278.986669	12.51920415	6.124466257	4.314605706	95.24021907	11.33115449	0.493887434	11.33115449	0.226463286	0.104376417	0.226463286	-0.622501905	-0.493887434	1.7947
Oxeladin citrate	Prestwick	CCN(CC)CCOCCOC(=O)C(CC)(CC)c1ccccc1	2.445205636	453.2115823	17.83865253	15.71556406	15.71556406	11.63972419	9.169174501	9.169174501	5.930413316	5.930413316	4.831325854	4.831325854	2.988945204	2.988945204	5.414990469	4.794537184	0	5.969305288	19.82064589	38.03936396	0	0	44.17930974	18.74738413	9.473725908	335.2460439	0.958333333	1.583333333	2.125	0.65	-1.39	24	302.224	208701.1807	20.65422822	11.21437398	5.603075987	146.689039	12.67529068	0.462565714	12.67529068	0.3161164	0.147182487	0.3161164	-0.5530948	-0.462565714	3.646
Dichlorisone acetate	Prestwick	CC(=O)OCC(=O)[C@@]1(O)CCC2C3CCC4=CC(=O)C=C[C@]4(C)[C@@]3(Cl)[C@@H](Cl)C[C@]12C	1.719118298	880.8192434	22.1125197	17.54287801	19.0547359	13.89835514	10.56232968	11.37672994	9.818850412	10.97109302	8.617703958	10.16419601	6.89499516	8.126726781	45.04172411	19.49013895	0	17.61905704	19.26246487	18.41474778	6.9237372	12.15204021	19.92349451	0	27.93874273	454.1313794	1.266666667	1.966666667	2.633333333	0.695652174	-1.17	30	427.154	3774972.946	22.03929905	6.913624565	2.67327959	186.3643246	12.94425848	0.457741927	12.94425848	0.302565672	0.000630669	0.302565672	-1.603306747	-0.457741927	3.7363
D-phenylalanine	Prestwick	N[C@H](Cc1ccccc1)C(=O)O	2.584604082	258.4908623	8.974691495	6.604020551	6.604020551	5.698377303	3.722224694	3.722224694	2.634453445	2.634453445	1.615637533	1.615637533	0.955337441	0.955337441	12.01114612	4.794537184	0	0	6.420821623	5.563451492	0	0	30.33183534	0	10.84019487	165.0789786	1.416666667	2	2.5	0.222222222	-1.35	12	154.104	526.6054189	8.743896714	3.875200928	2.358651236	70.82187601	10.37864182	0.4800777	10.37864182	0.320315502	0.385092593	0.320315502	-0.959395314	-0.4800777	0.641
Flopropione	Prestwick	CCC(=O)c1c(O)cc(O)cc1O	3.284743138	320.4630927	10.00807169	7.111696397	7.111696397	6.05774931	3.840305249	3.840305249	2.635751239	2.635751239	1.681438087	1.681438087	1.059839126	1.059839126	11.49902367	15.00759197	0	23.51702989	0	12.13273414	0	6.9237372	0	0	5.106527395	182.0579088	1.230769231	1.692307692	2.076923077	0.222222222	-1.71	13	172.095	665.0517174	9.378573959	3.346606376	1.717751521	75.07045282	11.16476002	0.507678706	11.16476002	0.169569853	0.138611111	0.169569853	-0.39875	-0.507678706	1.3961
Chromocarb	Prestwick	OC(=O)C1=CC(=O)c2ccccc2O1	2.856131621	553.2957081	10.12939203	7.058709813	7.058709813	6.68154055	3.944803917	3.944803917	2.776213162	2.776213162	1.84540742	1.84540742	1.209337144	1.209337144	5.969305288	9.589074368	0	16.77205795	5.386224214	6.066367068	0	24.26546827	0	0	9.523678332	190.0266087	1.285714286	2	2.714285714	0	-2.1	14	184.106	1815.500437	8.496118022	2.990702948	1.264784439	78.40010454	11.38064815	0.475371168	11.38064815	0.371458299	0.289259259	0.371458299	-1.242728647	-0.475371168	1.4912
Betamipron	Prestwick	OC(=O)CCNC(=O)c1ccccc1	2.399341794	321.3988126	10.38890506	7.564675085	7.564675085	6.698377303	4.249645472	4.249645472	2.765664788	2.765664788	1.660400369	1.660400369	0.974553412	0.974553412	5.969305288	9.589074368	0	18.87275776	5.563451492	0	0	24.26546827	6.066367068	5.316788604	5.106527395	193.0738932	1.214285714	1.857142857	2.428571429	0.2	-1.84	14	182.114	1458.012493	10.24223684	5.012486407	3.264389276	81.55831171	11.32212113	0.481181604	11.32212113	0.304633087	0.056970663	0.304633087	-0.918183631	-0.481181604	0.8911
Exalamide	Prestwick	CCCCCCOc1ccccc1C(=O)N	2.437457061	336.4594083	11.80311862	9.738781833	9.738781833	7.753218858	5.77005561	5.77005561	3.769532072	3.769532072	2.407975167	2.407975167	1.507031303	1.507031303	5.907179729	4.794537184	0	0	17.91984529	12.84164325	12.84164325	18.19910121	6.066367068	6.9237372	10.47053043	221.1415788	1.25	2	2.6875	0.461538462	-1.51	16	202.148	4132.852712	12.55901311	6.879505267	3.927521571	96.60095595	11.09916521	0.492757829	11.09916521	0.251962143	0.440594267	0.251962143	-0.440594267	-0.492757829	2.7446
Anisindione	Prestwick	COc1ccc(cc1)C2C(=O)c3ccccc3C2=O	2.032977548	620.9491928	13.40541292	10.42089729	10.42089729	9.219545353	6.035363604	6.035363604	4.480257763	4.480257763	3.43149556	3.43149556	2.442025087	2.442025087	5.917906046	9.589074368	0	11.56648989	22.43986631	0	0	55.64073409	0	0	4.736862954	252.0786442	0.842105263	1.368421053	1.842105263	0.125	-2.42	19	240.173	35712.99073	11.65810637	4.354055671	1.744788973	110.3790241	12.30998165	0.496768209	12.30998165	0.178348022	0.119660336	0.178348022	-0.705272109	-0.496768209	2.858
Ancitabine hydrochloride	Prestwick	OC[C@@H]1O[C@H]2[C@H](OC3=NC(=N)C=CN23)[C@H]1O	1.986077281	474.0670566	11.28409257	8.276559359	8.276559359	7.7027086	4.953132513	4.953132513	3.82335704	3.82335704	2.838367836	2.838367836	2.035373001	2.035373001	24.53980033	5.106527395	0	18.10505376	0	0	6.066367068	10.76394322	0	4.983978521	19.98953691	225.0749558	1.5625	2.375	3.125	0.555555556	-1.44	16	214.116	7997.55175	9.762478471	3.274290962	1.189745691	90.3946278	9.802591175	0.453510061	9.802591175	0.300546591	0.096686534	0.300546591	-0.883441043	-0.453510061	-1.62583
Acetaminosalol	Prestwick	CC(=O)Nc1ccc(OC(=O)c2ccccc2O)cc1	2.085161709	634.5767025	14.53516943	10.79076062	10.79076062	9.558550648	5.938820853	5.938820853	4.112232222	4.112232222	2.509197255	2.509197255	1.617841983	1.617841983	5.969305288	14.69560176	0	17.22014305	11.43689811	0	19.05647134	36.39820241	0	5.316788604	4.736862954	271.0844579	1.05	1.7	2.3	0.066666667	-2.82	20	258.168	31575.07721	13.60794158	5.880450639	3.351087458	115.364009	11.84564781	0.507052522	11.84564781	0.346811883	0.095775463	0.346811883	-0.643169354	-0.507052522	2.5698
Tolperisone hydrochloride	Prestwick	Cl.CC(CN1CCCCC1)C(=O)c2ccc(C)cc2	1.80E-06	395.7148896	12.95781916	11.89310221	12.70959879	8.664703798	6.998448343	6.998448343	5.492592091	5.492592091	3.764412213	3.764412213	2.614529778	2.614529778	0	4.794537184	0	24.10818415	0	25.19772071	24.82591636	0	31.18920547	11.82364693	0	281.1546421	1.157894737	1.736842105	2.315789474	0.5625	-0.86	19	257.635	14267.51768	16.19512679	7.662021157	4.626829256	122.1494421	12.30297737	0.302618096	12.30297737	0.166442191	0	0.166442191	0	-0.302618096	3.72152
Broxyquinoline	Prestwick	Oc1c(Br)cc(Br)c2cccnc12	2.966872934	470.3665095	9.422285252	6.459757214	9.631750292	6.198377303	3.616069029	5.202065568	2.588388958	4.297062757	1.768987096	3.029562681	1.157206713	2.429972309	0	5.106527395	0	5.749511833	9.989420233	9.85894373	0	12.26321064	12.13273414	36.84386632	0	300.873788	1.230769231	2	2.769230769	0	-0.61	13	297.913	1131.068422	8.965150829	3.270387401	1.442036085	91.8620446	9.652476852	0.504532063	9.652476852	0.155603759	0.179444444	0.155603759	0.179444444	-0.504532063	3.4654
Ethacridine lactate	Prestwick	CC(CN1CCCCC1)C(=O)c2ccc(C)cc2	1.929530632	390.0629168	12.95781916	11.48485392	11.48485392	8.664703798	6.998448343	6.998448343	5.492592091	5.492592091	3.764412213	3.764412213	2.614529778	2.614529778	0	4.794537184	0	11.70115099	0	25.19772071	24.82591636	0	31.18920547	11.82364693	0	245.1779644	1.166666667	1.777777778	2.388888889	0.5625	-1.15	18	222.182	14267.51768	13.28562523	6.144766821	3.422428356	109.9963489	12.30297737	0.302618096	12.30297737	0.166442191	0.102598262	0.166442191	0.102598262	-0.302618096	3.29972
Clofoctol	Prestwick	CC(C)(C)CC(C)(C)c1ccc(O)c(Cc2ccc(Cl)cc2Cl)c1	2.348154309	727.103983	18.12095586	15.08145772	16.59331561	10.97698229	8.241852577	8.997781523	8.377320056	9.220955963	4.229255938	4.816201552	3.446180363	3.921489602	0	5.106527395	0	10.82998094	22.21560008	17.54772461	5.563451492	12.13273414	18.19910121	40.68505307	23.20187978	364.1360708	0.875	1.541666667	2.125	0.428571429	-1.18	24	339.136	108234.915	19.14880243	6.976677183	4.908423477	155.1737426	10.2709128	0.507663226	10.2709128	0.118622945	0.032232786	0.118622945	0.032232786	-0.507663226	7.0036
Pantethine	Prestwick	CC(C)(CO)C(O)C(=O)NCCC(=O)NCCSSCCNC(=O)CCNC(=O)C(O)C(C)(C)CO	3.742354089	651.5355999	27.77781011	21.46411248	23.09710564	16.77892864	11.69249449	14.18052836	9.524374614	12.22648928	5.193221066	7.601469356	2.433382429	4.246982283	34.85227317	39.60425832	0	50.95927945	24.59522003	0	21.58779595	27.6949488	0	21.26715442	0	554.2444063	0.638888889	0.972222222	1.277777778	0.818181818	-1.58	36	512.396	22599797.33	34.42	17.80226896	14.23319085	220.0716897	11.83452358	0.395701163	11.83452358	0.249007297	0.069906155	0.249007297	-1.366963681	-0.395701163	-1.6284
Cepharanthine	Prestwick	COc1ccc2C[C@H]3N(C)CCc4cc(OC)c(Oc5c6OCOc6cc7CCN(C)[C@@H](Cc8ccc(Oc1c2)cc8)c57)cc34	1.336573567	1770.430434	30.65576081	26.22186763	26.22186763	21.98302948	15.66963281	15.66963281	12.44850282	12.44850282	9.842447856	9.842447856	7.326248979	7.326248979	0	0	0	18.87662396	28.74755917	67.14823779	22.25380597	14.21959508	18.19910121	66.35973291	28.42117772	606.2729869	0.644444444	1.355555556	2.155555556	0.351351351	-4.4	45	568.415	33597743038	28.09975284	11.19429001	4.926703955	263.5245473	7.004641072	0.492844957	7.004641072	0.231017422	0.072390265	0.231017422	0.072390265	-0.492844957	6.8739
Cyclandelate	Prestwick	CC1CC(CC(C)(C)C1)OC(=O)C(O)c2ccccc2	1.973683131	452.5627377	14.75071238	12.50383267	12.50383267	9.371810579	7.307633525	7.307633525	6.78545108	6.78545108	3.96795628	3.96795628	3.348345089	3.348345089	12.07327168	9.901064579	0	11.51895686	11.48135754	19.26246487	0	24.26546827	6.066367068	20.7712116	4.736862954	276.1725446	1.3	1.95	2.55	0.588235294	-1.35	20	252.184	24546.11366	15.04676528	5.961066034	3.82539733	120.5092363	12.05716742	0.460170989	12.05716742	0.339424849	0.083692366	0.339424849	-1.183754724	-0.460170989	3.478
Prasterone	Prestwick	C[C@]12CCC3C(CC=C4C[C@@H](O)CC[C@]34C)[C@@H]1CCC2=O	1.692354659	507.6957431	14.82806265	13.39906748	13.39906748	9.949160848	8.858718411	8.858718411	8.573988825	8.573988825	7.786904099	7.786904099	6.412748886	6.412748886	0	9.901064579	0	11.51895686	23.03404751	50.86365741	11.99392615	0	0	19.92349451	0	288.2089301	1.095238095	1.80952381	2.619047619	0.842105263	-0.63	21	260.207	85969.52181	13.99370923	4.439809488	1.775658963	127.5510373	12.36186904	0.392796685	12.36186904	0.138555485	0.016814807	0.138555485	-0.122416921	-0.392796685	3.8792
Beclamide	Prestwick	ClCCC(=O)NCc1ccccc1	2.310042823	260.8870727	9.518661569	7.294284453	8.050213399	6.325698503	4.192729161	4.727251645	2.701310522	3.079274995	1.654059129	1.843041366	0.97071791	1.142360703	0	4.794537184	0	5.907179729	18.84558147	5.563451492	0	0	30.33183534	5.316788604	11.60093989	197.0607417	1.307692308	2	2.615384615	0.3	-1.02	13	185.569	1015.516455	10.06347245	5.595631159	3.945766549	82.90582209	11.02081774	0.351991283	11.02081774	0.220961304	0.00106198	0.220961304	-0.00106198	-0.351991283	1.9317
Deferiprone	Prestwick	CN1C=CC(=O)C(=C1C)O	3.492167041	300.9646834	7.723614639	5.95737602	5.95737602	4.625897658	2.978758694	2.978758694	2.224910762	2.224910762	1.554674663	1.554674663	0.715578623	0.715578623	0	4.794537184	0	11.17830223	5.693927995	0	6.066367068	24.7353524	0	0	5.106527395	139.0633285	1.6	2.2	2.7	0.285714286	-1.25	10	130.082	171.9622554	6.864285714	2.172145329	0.899659864	58.54666267	10.7287037	0.50292227	10.7287037	0.222910459	0.162037037	0.222910459	-0.323518519	-0.50292227	0.39932
Orotic acid	Prestwick	OC(=O)C1=CC(=O)NC(=O)N1	3.420649107	359.7091581	8.43072142	5.249308736	5.249308736	5.092224153	2.663329503	2.663329503	1.806540182	1.806540182	0.990770616	0.990770616	0.583925862	0.583925862	22.91224358	14.38361155	0	0	0	6.066367068	0	0	9.967957042	0	5.106527395	156.0171066	1.363636364	2	2.454545455	0	-1.85	11	152.065	243.6781765	7.259289617	2.409451488	1.539554121	59.51444125	10.47666667	0.476563038	10.47666667	0.352152306	0.417824074	0.352152306	-1.33962963	-0.476563038	-1.2386
Isaxonine	Prestwick	CC(C)Nc1ncccn1	2.587287185	183.3025245	7.397341225	6.203828268	6.203828268	4.7876937	3.323653715	3.323653715	2.37143628	2.37143628	0.98354787	0.98354787	0.631826403	0.631826403	0	0	0	0	11.99018011	0	0	18.46005421	0	29.13222005	0	137.0952974	1.3	1.9	2.4	0.428571429	-1.12	10	126.098	195.625462	6.992612613	3.150977509	2.009487457	60.51538761	3.996666667	0.352052782	3.996666667	0.222272253	0.391111111	0.222272253	0.391111111	-0.352052782	1.2969
Proflavine hemisulfate	Prestwick	Nc1ccc2cc3ccc(N)cc3nc2c1	2.43977214	632.1378427	11.12095586	8.643366018	8.643366018	7.720346691	5.077981877	5.077981877	3.892647192	3.892647192	2.660893249	2.660893249	1.856454576	1.856454576	0	0	0	0	0	33.18062241	0	0	36.39820241	11.05034559	11.46733495	209.0952974	0.6875	1.1875	1.6875	0	-2.29	16	198.164	6454.271801	8.973795861	3.100246549	1.335805886	92.69416156	5.73314988	0.398665326	5.73314988	0.07297321	0.725234316	0.07297321	0.725234316	-0.398665326	2.5524
Climbazole	Prestwick	CC(C)(C)C(=O)C(Oc1ccc(Cl)cc1)n2ccnc2	2.28122355	570.9210237	14.75071238	11.7076904	12.46361934	9.376028663	6.317302909	6.695267382	5.548279126	5.984714907	2.82049496	3.072471275	1.670409733	1.796397891	11.64289164	4.794537184	0	5.783244946	10.77214515	0	0	47.55357514	20.7712116	4.983978521	16.33780284	292.0978555	1.3	1.95	2.45	0.333333333	-1.81	20	275.63	34289.72795	14.59602179	5.669952524	3.39115696	122.8952635	12.53479322	0.462701649	12.53479322	0.236371091	0.022731481	0.236371091	-0.737337491	-0.462701649	3.7293
Moguisteine	Prestwick	CCOC(=O)CC(=O)N1CCSC1COc2ccccc2OC	1.910693629	551.027062	16.65648977	13.31898859	14.13548517	11.15139701	7.478442256	8.527197046	4.856235072	6.14196854	3.361775296	4.555388418	2.280594719	3.421965529	5.969305288	9.589074368	0	24.30875613	24.65066204	5.752853607	0	30.69532942	24.26546827	0	14.21058886	339.1140438	1.304347826	2.043478261	2.739130435	0.5	-1.89	23	318.245	195111.5353	17.46364479	8.666605614	4.789245088	139.6216167	12.20692602	0.492870007	12.20692602	0.31481364	0.109408541	0.31481364	-0.487225019	-0.492870007	1.9287
Nefiracetam	Prestwick	Cc1cccc(C)c1NC(=O)CN2CCCC2=O	2.008433178	462.4323775	13.12095586	10.82418811	10.82418811	8.5753874	6.215434337	6.215434337	4.73383234	4.73383234	3.251391187	3.251391187	2.235114654	2.235114654	0	9.589074368	0	18.35911586	12.96557803	23.23511088	0	4.899909731	32.0465756	5.316788604	0	246.1368278	1.333333333	2	2.555555556	0.428571429	-1.84	18	228.166	14074.50056	12.61261654	5.20753081	2.695953254	106.9778489	11.91342971	0.333365686	11.91342971	0.243511572	0.075606996	0.243511572	-0.122546296	-0.333365686	1.86434
Erdosteine	Prestwick	OC(=O)CSCC(=O)NC1CCSC1=O	2.177850955	281.8152346	11.25914855	7.894232442	9.527225604	7.092224153	4.348834123	6.489133221	2.962810024	5.047700936	1.729277308	3.655526871	1.093941526	2.572051777	5.969305288	14.38361155	0	28.5700047	6.420821623	17.51473856	11.76188495	0	0	5.316788604	5.106527395	249.0129498	1.533333333	2.266666667	2.8	0.625	-0.69	15	238.225	2389.074985	12.3798812	6.01613361	4.56602955	95.36289696	11.23971372	0.480622795	11.23971372	0.312966668	0.007792055	0.312966668	-0.944168215	-0.480622795	-0.0475
loxoprofen	Prestwick	CC(C(=O)O)c1ccc(CC2CCCC2=O)cc1	2.033190567	447.3114477	13.12095586	10.55623892	10.55623892	8.5753874	6.420201328	6.420201328	5.061096066	5.061096066	3.763350953	3.763350953	2.473191927	2.473191927	11.88721133	9.589074368	0	5.917906046	5.783244946	36.81018948	0	6.9237372	24.26546827	0	5.106527395	246.1255944	1.388888889	2.055555556	2.555555556	0.466666667	-1.64	18	228.162	15088.52003	12.80755675	5.337593891	2.780762011	106.8273289	11.5654068	0.480788502	11.5654068	0.310185352	0.173840021	0.310185352	-0.81136973	-0.480788502	2.7864
Acedoben	Prestwick	CC(=O)Nc1ccc(cc1)C(=O)O	2.809454194	329.2179802	9.844934983	7.073111253	7.073111253	6.092224153	3.703222293	3.703222293	2.563689051	2.563689051	1.452219358	1.452219358	0.899401314	0.899401314	5.969305288	9.589074368	0	11.47063122	5.687386275	0	19.05647134	12.13273414	0	5.316788604	5.106527395	179.0582431	1.230769231	1.769230769	2.153846154	0.111111111	-1.84	13	170.103	724.9704113	9.249605735	3.709251258	2.590546025	75.1933696	10.60452255	0.477639236	10.60452255	0.335180839	0.177708333	0.335180839	-0.977430556	-0.477639236	1.3432
Dimetridazole	Prestwick	Cc1ncc([N+](=O)[O-])n1C	3.17379232	265.8568215	7.723614639	5.735487637	5.735487637	4.625897658	2.753663183	2.753663183	1.979738154	1.979738154	1.382972525	1.382972525	0.659750198	0.659750198	4.923311049	10.11431827	0	5.817862778	5.824404498	0	10.76394322	13.97140918	0	4.983978521	0	141.0538265	1.8	2.4	2.6	0.4	-1.39	10	134.074	192.4730811	6.726144019	2.091016225	0.853731638	57.45304296	10.17981481	0.357857804	10.17981481	0.342121501	0.025462963	0.342121501	-0.458333333	-0.357857804	0.63672
Nikethamide	Prestwick	CCN(CC)C(=O)c1cccnc1	2.784506804	267.5130517	9.681798276	8.026290121	8.026290121	6.29122366	4.484814753	4.484814753	2.71914306	2.71914306	1.959142202	1.959142202	1.1826615	1.1826615	0	4.794537184	0	5.907179729	5.563451492	13.08951281	0	29.42633101	13.8474744	4.983978521	0	178.1106131	1.461538462	2.153846154	2.615384615	0.4	-1.38	13	164.123	1023.952729	9.70605852	4.598115918	2.276038977	78.39711744	11.69287037	0.339157684	11.69287037	0.254896287	0.053796296	0.254896287	0.053796296	-0.339157684	1.5636
Paroxypropione	Prestwick	CCC(=O)c1ccc(O)cc1	2.895348036	248.7701726	8.267584714	6.371969744	6.371969744	5.236382105	3.55975832	3.55975832	2.32360375	2.32360375	1.510394249	1.510394249	0.851446791	0.851446791	0	4.794537184	0	11.53275678	11.98427311	0	12.13273414	12.13273414	6.9237372	0	5.106527395	150.0680796	1.363636364	1.909090909	2.363636364	0.222222222	-1.31	11	140.097	335.4793898	7.793199174	3.191164646	1.802305551	65.48198531	11.04309335	0.507966216	11.04309335	0.162101578	0.101851852	0.162101578	0.101851852	-0.507966216	1.9849
Nitroxoline	Prestwick	Oc1ccc(c2cccnc12)[N+](=O)[O-]	2.883174853	510.3832681	10.12939203	7.044888713	7.044888713	6.698377303	3.910193058	3.910193058	2.760493273	2.760493273	1.922054549	1.922054549	1.301895399	1.301895399	4.923311049	15.22084566	0	16.95359883	5.386224214	0	18.32957771	12.13273414	0	4.983978521	0	190.0378421	1.357142857	2.142857143	2.857142857	0	-2.17	14	184.11	1862.13535	8.429238559	2.951446072	1.148751556	78.77992511	10.62235639	0.505657474	10.62235639	0.278546503	0.049814815	0.278546503	-0.496574074	-0.505657474	1.8486
Mexenone	Prestwick	COc1ccc(C(=O)c2ccc(C)cc2)c(O)c1	2.366490798	570.7926273	13.12095586	10.30516206	10.30516206	8.613392203	5.599504455	5.599504455	4.078229068	4.078229068	2.763280559	2.763280559	1.690872147	1.690872147	0	9.901064579	0	17.09620827	11.31296332	5.563451492	13.17616461	24.26546827	19.05647134	0	4.736862954	242.0942943	1.111111111	1.777777778	2.333333333	0.133333333	-2.29	18	228.162	12996.38732	12.17442983	4.918407118	2.348382974	105.6526248	12.17724254	0.507040687	12.17724254	0.19624414	0.069513889	0.19624414	-0.198932351	-0.507040687	2.94022
Sulfacarbamide	Prestwick	NC(=O)NS(=O)(=O)c1ccc(N)cc1	3.047486126	437.7527536	10.76758471	7.097094777	7.913591358	6.415520785	3.594423243	5.077586491	2.538785224	4.221187466	1.425357521	2.78803869	0.838335015	1.715432552	16.05440567	13.21233417	0	4.895483476	5.687386275	0	24.26546827	4.722094864	0	0	11.46733495	215.0364621	1.214285714	1.714285714	2.142857143	0	-1.76	14	206.162	944.9864166	10.32169935	3.542554632	2.361749128	80.9482868	11.3011319	0.398727717	11.3011319	0.325578706	0.064351852	0.325578706	-3.856388889	-0.398727717	-0.3742
Ethenzamide	Prestwick	CCOc1ccccc1C(=O)N	2.997630063	283.6119538	8.974691495	6.910354708	6.910354708	5.753218858	3.77005561	3.77005561	2.29342289	2.29342289	1.452359704	1.452359704	0.951569267	0.951569267	5.907179729	4.794537184	0	0	17.91984529	0	0	24.26546827	6.9237372	0	10.47053043	165.0789786	1.5	2.166666667	2.75	0.222222222	-1.51	12	154.104	538.2465798	8.585328885	3.758873355	1.751580148	71.14118749	10.83880008	0.493046113	10.83880008	0.251962141	0.429953704	0.251962141	-0.459212963	-0.493046113	1.1842
Piperonyl butoxide	Prestwick	CCCCOCCOCCOCc1cc2OCOc2cc1CCC	1.63217421	475.0701059	17.03732314	14.97411658	14.97411658	11.84686655	8.993670249	8.993670249	5.855063875	5.855063875	3.857961601	3.857961601	2.530945303	2.530945303	0	0	0	0	39.82735213	43.78919212	11.12690298	0	6.066367068	19.91384147	23.68431477	338.2093241	0.791666667	1.416666667	2.083333333	0.684210526	-1.3	24	308.204	374214.1631	19.03043138	11.28851024	6.303276605	144.7375456	5.749396253	0.453584726	5.749396253	0.230800643	0.30493638	0.230800643	0.30493638	-0.453584726	3.7177
Eprobemide	Prestwick	Clc1ccc(cc1)C(=O)NCCCN2CCOCC2	1.644865013	402.4119206	13.50178923	10.90082319	11.65675214	9.254020195	6.594060545	6.972025018	4.570360478	5.006796259	3.146790696	3.398767011	2.032679128	2.158667285	0	4.794537184	0	5.907179729	17.13084121	39.26885477	0	24.26546827	0	10.21669833	16.33780284	282.1135055	1.263157895	1.947368421	2.631578947	0.5	-1.1	19	263.619	25882.98523	14.31208253	7.479716742	4.820042137	118.2331383	11.81927705	0.37879274	11.81927705	0.250780556	0.042922073	0.250780556	-0.042922073	-0.37879274	1.7921
Tioguanine	Prestwick	Nc1nc(S)c2nc[nH]c2n1	2.906594668	394.6721493	7.844934983	5.44355492	6.337982111	5.270856948	2.927189945	3.374403541	2.005162538	2.428769336	1.277828737	1.589632136	0.83733465	1.103427763	0	0	0	5.948339281	16.18983792	0	6.327320075	0	0	32.56470323	5.733667477	167.0265662	1.454545455	2.272727273	3.090909091	0	-1.3	11	162.157	514.3250394	6.412726002	2.092673131	0.911440174	67.47612938	5.365	0.367695607	5.365	0.222692835	0.200694444	0.222692835	0.200694444	-0.367695607	0.2238
Trehalose dihydrate	Prestwick	OC[C@H]1O[C@H](O[C@H]2O[C@H](CO)[C@@H](O)[C@H](O)[C@H]2O)[C@H](O)[C@@H](O)[C@@H]1O	2.070727962	344.0184384	17.3090366	11.99016989	11.99016989	10.81096817	7.07902568	7.07902568	5.530636107	5.530636107	3.965144956	3.965144956	2.491815903	2.491815903	74.62554849	30.63916437	0	0	0	0	0	0	0	0	24.42364365	342.1162115	0.565217391	0.913043478	1.217391304	1	-0.44	23	320.121	109799.1543	18.89235232	7.630403592	3.646722911	130.4364577	9.838983135	0.393566515	9.838983135	0.189321526	0.667174482	0.189321526	-1.722065382	-0.393566515	-5.3972
Amezinium metilsulfate	Prestwick	COc1cc(N)cn[n+]1c2ccccc2	2.531567107	456.6451427	10.67336211	8.421477635	8.421477635	7.30886175	4.583169062	4.583169062	3.078621437	3.078621437	2.03107268	2.03107268	1.330789613	1.330789613	0	0	0	0	11.56737461	5.687386275	0	24.05481112	30.33183534	5.098681808	10.47053043	202.0974884	1.266666667	2	2.666666667	0.090909091	-2.1	15	190.141	3648.574649	9.454836706	3.958005095	1.881129337	87.92459638	5.625305493	0.445670618	5.625305493	0.40094357	0.582436224	0.40094357	0.582436224	-0.445670618	0.9491
Allylestrenol	Prestwick	C[C@]12CCC3[C@@H](CCC4=CCCC[C@H]34)C1CC[C@@]2(O)CC=C	1.624081381	492.1356084	15.37203272	14.1894898	14.1894898	10.58926516	9.611583797	9.611583797	8.8085143	8.8085143	8.18140139	8.18140139	6.987783325	6.987783325	5.601050811	5.106527395	0	5.414990469	0	36.51326743	51.36657298	5.57310453	6.076020107	19.57869299	0	300.2453156	1.227272727	2.090909091	2.909090909	0.80952381	-0.56	22	268.23	165427.5176	14.99630141	5.227651824	1.935520072	135.4297964	11.28577468	0.388989503	11.28577468	0.073757608	0.13714392	0.073757608	-0.479099269	-0.388989503	5.2564
Carazolol	Prestwick	CC(C)NCC(O)COc1cccc2[nH]c3ccccc3c12	1.816162547	763.9631809	15.52673326	12.96582787	12.96582787	10.64786705	7.685791019	7.685791019	5.877069679	5.877069679	3.684915509	3.684915509	2.605239153	2.605239153	6.103966388	5.106527395	0	6.606881965	12.58659724	27.5553617	0	0	30.33183534	36.28097566	4.736862954	298.1681279	1.090909091	1.863636364	2.681818182	0.333333333	-2.04	22	276.21	146139.8543	14.87895846	6.380417443	3.07920166	129.6511865	10.00003504	0.490111555	10.00003504	0.12893626	0.276131189	0.12893626	-0.525127656	-0.490111555	3.0588
Benactyzine hydrochloride	Prestwick	CCN(CC)CCOC(=O)C(O)(c1ccccc1)c2ccccc2	2.222450692	584.3469252	17.41600279	14.31285359	14.31285359	11.62357556	8.354794288	8.354794288	5.605262918	5.605262918	4.213637005	4.213637005	2.672798067	2.672798067	11.5703561	9.901064579	0	6.606881965	17.67165939	13.08951281	0	48.53093655	12.13273414	18.74738413	4.736862954	327.1834437	0.958333333	1.416666667	1.833333333	0.35	-2.17	24	302.224	283738.436	18.17274165	8.617626136	4.01834874	143.237169	12.73329365	0.461667598	12.73329365	0.347235119	0.252470711	0.347235119	-1.799822137	-0.461667598	2.8075
Brivudine	Prestwick	OC[C@H]1OC(C[C@@H]1O)N2C=C(\C=C\Br)C(=O)NC2=O	2.381025445	593.4837207	13.99119935	9.822665308	11.40866185	9.062080608	5.631063742	6.546739271	4.158451521	4.687117034	2.932249082	3.196581839	1.951658216	2.236437183	29.68484424	14.69560176	0	18.59115508	0	0	21.82525146	0	0	20.91392242	9.843390349	332.0007836	1.578947368	2.315789474	2.894736842	0.454545455	-1.22	19	320.034	22056.98735	14.19464363	5.826192219	2.86325582	115.8324357	11.73265105	0.393568836	11.73265105	0.329980147	0.175241993	0.329980147	-0.843522875	-0.393568836	-0.4571
Sulfisomidine	Prestwick	Cc1cc(NS(=O)(=O)c2ccc(N)cc2)nc(C)n1	2.330509006	675.9193645	14.0436056	10.58327368	11.39977026	8.865010528	5.573401424	7.056564671	4.116314203	5.798716444	2.395351537	3.765986466	1.612805292	2.604943039	10.02329115	8.417796984	0	10.71334625	17.20571877	0	24.26546827	19.91384147	0	14.69005191	5.733667477	278.0837467	1.105263158	1.736842105	2.315789474	0.166666667	-2.15	19	264.225	14228.35056	13.28562523	4.848345869	3.194614633	111.3082063	12.12314248	0.398727717	12.12314248	0.262549297	0.134831822	0.262549297	-3.659444444	-0.398727717	1.47644
Epalrestat	Prestwick	C\C(=C/c1ccccc1)\C=C\2/SC(=S)N(CC(=O)O)C2=O	2.184382797	650.1423931	15.40541292	11.27597902	12.90897218	9.969234251	6.176606417	7.401351288	4.46063219	6.13639778	2.719640354	4.097418616	1.83215974	3.137061636	12.51406169	9.589074368	0	10.22771381	4.905136514	27.7983507	0	6.076020107	43.33159265	0	17.32440084	319.0336853	1.380952381	2.047619048	2.666666667	0.133333333	-1.92	21	306.303	51151.18264	15.4684859	6.689288886	4.025050585	131.6898468	12.09808736	0.479913045	12.09808736	0.323207467	0.278852881	0.323207467	-1.07953742	-0.479913045	2.9187
Cefcapene pivoxil hydrochloride	Prestwick	CC\C=C(\C(=O)N[C@H]1[C@H]2SCC(=C(N2C1=O)C(=O)OCOC(=O)C(C)(C)C)COC(=O)N)/c3csc(N)n3	1.765576311	1202.568878	28.19794165	21.26943884	22.902432	17.84446158	11.50369444	13.43210204	9.249283468	11.24395694	5.359028541	7.372552874	3.510394071	5.40076835	53.46985652	23.97268592	0	29.20298394	17.2463081	4.899909731	23.09867083	32.22729448	6.9237372	10.30076712	25.67792382	567.1457549	1.236842105	1.947368421	2.526315789	0.47826087	-3.59	38	538.414	132460511.1	28.97318677	11.85433199	6.449799514	226.4602217	13.14970789	0.445059901	13.14970789	0.404316905	0.158421124	0.404316905	-1.060702597	-0.445059901	1.358
Ceftezole	Prestwick	OC(=O)C1=C(CSc2nncs2)CS[C@@H]3[C@H](NC(=O)Cn4cnnn4)C(=O)N13	1.439762524	931.7501155	19.67299763	13.95791993	16.40740967	13.5417139	7.834169806	10.74817597	5.713023082	8.873701666	3.973285073	7.259520934	2.78796309	5.761313995	29.19937839	19.49013895	0	12.24179572	17.07881174	4.339655681	50.76958852	5.510539274	0	31.03960422	0	440.0143639	1.392857143	2.25	2.928571429	0.384615385	-2.52	28	428.396	3275781.029	18.82531625	7.843864869	3.591345497	169.3029184	12.55342178	0.476560678	12.55342178	0.352158498	0.016906914	0.352158498	-1.162055391	-0.476560678	-0.9445
Carbazochrome	Prestwick	CN1CC(O)C2=C\C(=N\NC(=O)N)\C(=O)C=C12	2.311515635	477.9426823	12.57698579	9.174645225	9.174645225	7.986071003	4.991008033	4.991008033	3.862926504	3.862926504	2.611841579	2.611841579	1.830086819	1.830086819	12.1350809	14.69560176	0	11.49492995	17.81490025	0	12.15204021	11.94758171	5.425791397	5.101407526	5.733667477	236.0909402	1.647058824	2.352941176	3	0.3	-2.15	17	224.135	7018.053763	11.33880972	4.020492553	2.043507036	97.2651847	11.64950302	0.386476818	11.64950302	0.33208582	0.052685185	0.33208582	-0.844847227	-0.386476818	-1.29
Ivabradine hydrochloride	Prestwick	COc1cc2CCN(CCCN(C)C[C@H]3Cc4cc(OC)c(OC)cc34)C(=O)Cc2cc1OC	1.27852287	1038.165893	24.24191173	20.97927424	20.97927424	16.46459005	11.9181317	11.9181317	9.206314627	9.206314627	7.102681224	7.102681224	5.151647627	5.151647627	0	4.794537184	0	5.907179729	18.0882395	68.25347748	16.69035448	28.43919017	17.03264387	24.08031585	18.94745182	468.2624223	0.882352941	1.470588235	2.117647059	0.518518519	-2.93	34	432.306	39483892.99	24.20270138	10.55337513	4.943315799	202.0863371	12.9082065	0.492859239	12.9082065	0.226513446	0.182949589	0.226513446	0.182949589	-0.492859239	3.31
Oxiracetam	Prestwick	NC(=O)CN1CC(O)CC1=O	2.468328256	192.2664171	8.43072142	5.986944654	5.986944654	5.092224153	3.334788007	3.334788007	2.59852167	2.59852167	1.540784126	1.540784126	1.092269237	1.092269237	12.01114612	9.589074368	0	25.41751416	0	0	4.899909731	0	0	0	10.84019487	158.0691422	1.818181818	2.454545455	2.818181818	0.666666667	-1.1	11	148.077	278.4373694	8.001010101	2.874846022	1.908603216	63.77513277	10.87833333	0.390744365	10.87833333	0.236549426	0.087407407	0.236549426	-0.637175926	-0.390744365	-1.9351
Zaltoprofen	Prestwick	CC(C(=O)O)c1ccc2Sc3ccccc3C(=O)Cc2c1	2.044238737	736.5651215	14.98276318	11.4978674	12.31436398	10.05855065	6.717294839	7.53379142	5.125260104	6.20903706	3.713360355	4.907454188	2.421670638	3.495307883	11.88721133	9.589074368	0	5.783244946	6.420821623	26.48132143	0	18.68562215	42.46456948	0	5.106527395	298.0663653	1.19047619	1.952380952	2.714285714	0.176470588	-2.07	21	284.251	72069.83842	13.89225468	5.371979736	2.587987154	126.5477647	12.35362072	0.480788501	12.35362072	0.310185535	0.080535242	0.310185535	-0.855705887	-0.480788501	3.7647
Cianidanol	Prestwick	O[C@H]1Cc2c(O)cc(O)cc2O[C@@H]1c3ccc(O)c(O)c3	1.997881017	696.8034648	15.14589989	10.89287493	10.89287493	9.952397498	6.368997045	6.368997045	4.999660466	4.999660466	3.514868398	3.514868398	2.465957939	2.465957939	12.20793278	25.53263697	0	35.16838079	11.12690298	0	30.33183534	0	0	0	4.736862954	290.0790382	0.904761905	1.666666667	2.380952381	0.2	-2.6	21	276.159	57289.59026	13.38615917	4.746545499	2.295403168	119.6622065	10.18034297	0.507679031	10.18034297	0.157304618	0.142543199	0.157304618	-0.933439153	-0.507679031	1.5461
Sulbenicillin sodium salt	Prestwick	CC1(C)S[C@@H]2[C@H](NC(=O)[C@@H](c3ccccc3)S(=O)(=O)O)C(=O)N2[C@H]1C(=O)O	1.826598658	900.6036877	20.14589989	14.39553124	16.0285244	12.44821286	7.993487739	10.37636011	6.890100512	10.16233402	4.611005442	7.264496429	3.460800589	5.925841988	55.35630656	32.46068581	0	5.563451492	0	0	40.92726295	19.91384147	0	5.316788604	0	414.0555429	1.259259259	1.851851852	2.37037037	0.4375	-2.11	27	396.317	602596.6515	19.64606568	6.497953115	3.30084069	159.4094039	12.55781951	0.479672802	12.55781951	0.327399385	0.059209197	0.327399385	-4.771442967	-0.479672802	0.2472
Carbazochrome sodium sulfonate	Prestwick	CN1C(CC2=C\C(=N\NC(=O)N)\C(=O)C=C12)S(=O)(=O)O	2.355900001	675.7615203	15.07698579	10.3993901	11.21588668	9.197395868	5.491268303	6.994487862	4.321154013	5.895249708	2.997084912	4.167629568	2.080749269	2.984108945	27.30635913	18.00687135	0	12.13250663	11.27014384	0	24.09962193	0	5.425791397	5.101407526	10.28641735	300.0528405	1.55	2.2	2.75	0.3	-2.2	20	288.2	22819.79974	14.21421458	4.722706184	2.55555293	114.099587	11.76886952	0.3555208	11.76886952	0.33208582	0.017894936	0.33208582	-4.267309028	-0.3555208	-1.0469
Lobenzarit disodium	Prestwick	OC(=O)c1ccccc1Nc2cc(Cl)ccc2C(=O)O	2.471962857	684.624163	14.69830613	10.13034013	10.88626908	9.486071003	5.609828263	5.987792736	3.970794638	4.407230418	2.638834446	2.873931549	1.730083347	1.902186371	11.93861058	9.589074368	0	16.81428926	10.71001959	0	24.26546827	18.19910121	0	5.316788604	21.81399468	291.0298355	0.9	1.5	2.15	0	-2.53	20	281.61	28685.27655	13.89140945	5.625567551	2.891451761	118.9830217	11.14266534	0.477583341	11.14266534	0.337311556	0.00888133	0.337311556	-1.127802973	-0.477583341	3.48
Dalfampridine	Prestwick	Nc1ccncc1	3.02146531	136.0075042	5.112884175	3.833964941	3.833964941	3.39384685	2.04908985	2.04908985	1.280546929	1.280546929	0.706103971	0.706103971	0.363444845	0.363444845	0	0	0	0	0	5.687386275	0	24.52642128	0	4.983978521	5.733667477	94.05309819	1.285714286	1.857142857	2.142857143	0	-1.05	7	88.069	47.19725257	4.118067227	1.598931215	0.891824957	41.9909418	5.317777778	0.398638991	5.317777778	0.034436457	0.759259259	0.034436457	0.759259259	-0.398638991	0.6638
L-tryptophan	Prestwick	N[C@@H](Cc1c[nH]c2ccccc12)C(=O)O	2.323487371	490.0485079	10.83649881	8.104020551	8.104020551	7.18154055	4.71624163	4.71624163	3.50835221	3.50835221	2.431943542	2.431943542	1.624730989	1.624730989	12.01114612	4.794537184	0	0	6.420821623	16.46637642	0	0	30.46231185	4.983978521	10.84019487	204.0898776	1.466666667	2.2	2.933333333	0.181818182	-1.81	15	192.133	3732.535612	9.733912005	3.744477633	1.84535989	86.71270096	10.62639393	0.480077692	10.62639393	0.320316921	0.346574074	0.320316921	-0.971961924	-0.480077692	1.1223
Fenclozic acid	Prestwick	OC(=O)Cc1csc(n1)c2ccc(Cl)cc2	2.241169312	506.9580438	11.5436056	8.182746372	9.755171899	7.647867046	4.570902301	5.828519586	3.22140396	4.515942592	1.975262614	3.16741572	1.268161461	2.219980238	5.969305288	4.794537184	0	6.420821623	10.71656131	10.57107519	11.33678588	17.51279691	12.13273414	4.983978521	16.70746729	252.9964272	1.375	2.0625	2.6875	0.090909091	-1.39	16	245.646	5823.57845	11.10607649	4.634242594	2.591554635	101.3374149	10.50631433	0.480943797	10.50631433	0.308958479	0.037609381	0.308958479	-0.86763322	-0.480943797	3.0906
Exifone	Prestwick	Oc1ccc(C(=O)c2cc(O)c(O)c(O)c2)c(O)c1O	2.55069353	683.101239	15.02457955	9.90093094	9.90093094	9.32427496	5.361149073	5.361149073	4.021691175	4.021691175	2.706408482	2.706408482	1.643017903	1.643017903	40.28031595	30.32717416	0	11.12690298	0	24.26546827	0	0	0	0	5.106527395	278.0426527	0.7	1.25	1.8	0	-3.09	20	268.136	25003.19744	13.34420777	4.540522097	2.007355696	111.7803641	12.08979781	0.5041608	12.08979781	0.200552188	0.223898337	0.200552188	-0.858266461	-0.5041608	1.1512
Phenolphthalein	Prestwick	Oc1ccc(cc1)C2(OC(=O)c3ccccc23)c4ccc(O)cc4	2.030290846	865.6287032	16.73384004	12.639127	12.639127	11.60902746	7.52967071	7.52967071	5.7100376	5.7100376	4.31972557	4.31972557	3.204920221	3.204920221	11.5703561	15.00759197	0	11.49902367	5.563451492	16.69035448	0	60.66367068	12.13273414	0	4.736862954	318.0892089	0.708333333	1.208333333	1.75	0.05	-3.27	24	304.216	490338.2246	14.33038955	5.130512893	1.965641679	138.1331794	12.44065555	0.507966597	12.44065555	0.339670784	0.136309944	0.339670784	-1.102106481	-0.507966597	3.5601
Quatacaine	Prestwick	CCCNC(C)(C)C(=O)Nc1ccccc1C	2.687366051	385.5635291	12.88890506	11.13186293	11.13186293	7.97036234	6.092134586	6.092134586	4.82082219	4.82082219	2.777864292	2.777864292	1.509491085	1.509491085	5.538925252	4.794537184	0	5.907179729	0	24.2164158	0	0	45.03667987	17.55731441	0	234.1732133	1.294117647	1.941176471	2.529411765	0.5	-1.35	17	212.167	5007.745802	13.71389776	5.823540848	3.858200815	103.6121865	12.11866497	0.324257902	12.11866497	0.243608204	0.000231481	0.243608204	-0.543361678	-0.324257902	2.71172
Eperisone HCl	Prestwick	CCc1ccc(cc1)C(=O)C(C)CN2CCCCC2	1.928880407	403.7751709	13.66492594	12.1919607	12.1919607	9.2027086	7.559108514	7.559108514	5.677043502	5.677043502	4.075029431	4.075029431	2.801416502	2.801416502	0	4.794537184	0	11.70115099	0	31.61854233	24.82591636	0	12.13273414	30.88011827	0	259.1936144	1.157894737	1.789473684	2.368421053	0.588235294	-1.15	19	234.193	25130.04108	14.2631458	6.854971479	3.904293662	116.361291	12.39130645	0.302618096	12.39130645	0.166442194	0.102385676	0.166442194	0.102385676	-0.302618096	3.5537
Prosultiamine	Prestwick	CCCSS\C(=C(/C)\N(Cc1cnc(C)nc1N)C=O)\CCO	2.939019981	552.278456	17.24227621	13.78118397	15.41417713	11.02760577	7.430012541	9.748944434	4.948507293	7.459030572	3.106606191	5.957198906	1.793430845	4.386745747	0	9.901064579	0	6.606881965	30.1712968	29.18594636	0	39.60828645	6.9237372	16.89169424	5.733667477	356.134068	1.52173913	2.260869565	2.826086957	0.533333333	-1.25	23	332.325	101488.3811	19.79597701	10.51057138	6.404320988	144.8971217	11.49934122	0.396009709	11.49934122	0.213709957	0.050433701	0.213709957	0.050433701	-0.396009709	2.73092
Tiaramide Hydrochloride	Prestwick	OCCN1CCN(CC1)C(=O)CN2C(=O)Sc3ccc(Cl)cc23	1.724935983	764.9031411	16.39697675	12.573362	14.14578753	11.0797187	7.481480835	8.675941889	5.512195565	6.941822749	4.064032848	5.259271104	2.782557741	3.819890533	0	9.589074368	0	23.9317807	30.17360325	29.12621861	4.567099648	23.09901094	0	4.899909731	16.70746729	355.0757401	1.260869565	2	2.695652174	0.466666667	-1.41	23	337.703	212108.2214	16.44786201	7.003339997	3.578822684	142.0369677	12.48078743	0.395044548	12.48078743	0.308129038	0.040848765	0.308129038	-0.143950795	-0.395044548	0.8529
Bendazac	Prestwick	OC(=O)COc1nn(Cc2ccccc2)c3ccccc13	1.96485311	765.5479539	14.65648977	11.26850335	11.26850335	10.23718344	6.579112237	6.579112237	4.647962983	4.647962983	3.131601976	3.131601976	2.210536434	2.210536434	12.57618725	4.794537184	0	0	12.42474474	16.46637642	0	0	59.27910655	5.098681808	9.843390349	282.1004423	1.095238095	1.80952381	2.571428571	0.125	-2.82	21	268.187	99776.10346	13.17643349	5.663673596	2.8638346	120.9415227	10.64694968	0.478722377	10.64694968	0.341291968	0.35086215	0.341291968	-1.016953244	-0.478722377	2.548
Bithionol	Prestwick	Oc1c(Cl)cc(Cl)cc1Sc2cc(Cl)cc(Cl)c2O	2.472920226	590.6118892	14.15433606	9.12393445	12.96414682	8.879917853	4.920791909	7.249146382	3.570771853	6.341820624	2.20632937	4.281223125	1.358815394	3.609057586	0	10.21305479	0	21.54429029	19.83623358	11.76188495	24.26546827	0	0	0	46.40375956	353.8842612	0.684210526	1.052631579	1.421052632	0	-0.45	19	350.009	14757.89953	14.9487415	5.897404161	3.357829942	133.4131398	9.853784329	0.505193887	9.853784329	0.147679838	0.118921643	0.147679838	-0.118921643	-0.505193887	5.8626
Methandrostenolone	Prestwick	C[C@]1(O)CC[C@H]2[C@@H]3CCC4=CC(=O)C=C[C@]4(C)[C@H]3CC[C@]12C	1.712067584	584.5146644	15.75071238	14.06220419	14.06220419	10.27844054	8.945186794	8.945186794	8.872157563	8.872157563	8.118704283	8.118704283	6.441118222	6.441118222	5.601050811	9.901064579	0	16.61322589	17.75371814	19.26246487	24.8355694	6.076020107	6.076020107	26.84723171	0	300.2089301	1.090909091	1.818181818	2.590909091	0.75	-0.89	22	272.218	111571.743	14.68648797	4.345487361	1.678313238	133.2263764	11.74269784	0.389602794	11.74269784	0.177837558	0.075995843	0.177837558	-0.501956438	-0.389602794	4.0453
(R)-Tamsulosin hydrochloride	Prestwick	CCOc1ccccc1OCCN[C@H](C)Cc2ccc(OC)c(c2)S(=O)(=O)N	1.871319017	870.6498097	20.57070333	16.47406929	17.29056587	13.34588512	9.125002132	10.67132161	6.31772614	7.847571082	4.077879102	5.009965346	2.80662071	3.554056897	10.02329115	8.417796984	0	16.68683614	31.92885379	11.31296332	7.109797541	12.13273414	44.17930974	5.316788604	19.3495626	408.171893	1.071428571	1.75	2.357142857	0.4	-2.29	28	380.296	1280402.687	22.00390653	10.30782613	6.400357157	166.3991987	11.72564858	0.495337849	11.72564858	0.241244281	0.004106949	0.241244281	-3.841578663	-0.495337849	2.3409
Fasudil Hydrochloride	Prestwick	O=S(=O)(N1CCCNCC1)c2cccc3cnccc23	2.08584104	701.935726	14.00178923	11.11880758	11.93530416	9.693506679	6.730692295	8.170755624	4.860598651	6.766955516	3.557609446	5.5144028	2.518183388	4.211792809	10.02329115	8.417796984	0	0	24.52975269	23.73802646	0	34.89800434	6.066367068	10.30076712	0	291.1041478	1.15	2.05	2.95	0.357142857	-1.5	20	274.24	56228.92102	13.4815586	5.474719908	2.416780979	118.2220668	12.83172525	0.315370373	12.83172525	0.243232056	0.374351852	0.243232056	-3.446412037	-0.315370373	1.2188
Acetyl-L-glutamine	Prestwick	CC(=O)N[C@@H](CCC(=O)N)C(=O)O	4.023176701	226.5324319	10.43072142	7.240872568	7.240872568	5.93042811	3.713806318	3.713806318	2.596335288	2.596335288	1.355002044	1.355002044	0.789338486	0.789338486	23.82550558	14.38361155	0	12.84164325	0	0	6.9237372	0	0	5.316788604	10.84019487	188.0797069	1.461538462	2	2.307692308	0.571428571	-1.59	13	176.087	436.6646872	11.41	5.125927044	5.655505542	75.09745665	10.51266298	0.479717319	10.51266298	0.325709921	0.018101852	0.325709921	-1.169953704	-0.479717319	-1.1588
Tulobuterol Hydrochloride	Prestwick	CC(C)(C)NCC(O)c1ccccc1Cl	2.618010492	319.6433124	11.47469149	9.419036196	10.17496514	6.899665467	5.075008211	5.452972684	4.668211561	5.075411688	2.089962452	2.434168499	1.258154603	1.519834657	6.103966388	5.106527395	0	5.538925252	11.56738972	5.563451492	0	6.066367068	18.19910121	26.0880002	11.60093989	227.1076919	1.333333333	1.933333333	2.466666667	0.5	-0.57	15	209.591	1626.323995	12.49930007	4.971432381	4.203700246	96.26841797	9.917731481	0.38702744	9.917731481	0.092842335	0.002218797	0.092842335	-0.557476852	-0.38702744	2.7615
Delapril Hydrochloride	Prestwick	CCOC(=O)[C@H](CCc1ccccc1)N[C@@H](C)C(=O)N(CC(=O)O)C2Cc3ccccc3C2	1.697402271	937.1644216	23.79431797	19.19826427	19.19826427	15.88424915	11.44296186	11.44296186	8.407922084	8.407922084	6.016154973	6.016154973	4.378265667	4.378265667	24.02229223	19.49013895	0	25.10065893	25.68328649	16.69035448	4.899909731	13.8474744	54.59730362	5.316788604	4.736862954	452.2311221	1.060606061	1.666666667	2.242424242	0.423076923	-3.19	33	420.295	25843817.23	24.45238102	11.60910474	6.64833418	194.2938969	13.35496862	0.479924825	13.35496862	0.322713173	0.221655464	0.322713173	-1.057845898	-0.479924825	2.6096
Suplatast Tosylate	Prestwick	CCOCC(O)COc1ccc(NC(=O)CC[S+](C)C)cc1	2.34477767	436.2768759	16.37203272	13.50249201	14.31898859	10.50723905	7.336168257	9.546511688	5.136570122	7.516015532	2.832194398	3.852815124	1.649223803	2.2428675	6.103966388	9.901064579	0	30.01592441	18.77721542	11.44023988	0	24.26546827	6.9237372	17.82832697	9.473725908	328.1577057	1.272727273	1.954545455	2.545454545	0.5625	-1.24	22	302.246	62128.73447	18.80816956	10.47999055	8.263167166	134.9046861	11.73237253	0.490804056	11.73237253	0.228601745	0.029634229	0.228601745	-0.642410984	-0.490804056	1.6693
Manidipine Dihydrochloride	Prestwick	COC(=O)C1=C(C)NC(=C(C1c2cccc(c2)N(=O)=O)C(=O)OCCN3CCN(CC3)C(c4ccccc4)c5ccccc5)C	1.257204248	1557.077986	31.92371001	25.77137552	25.77137552	21.778096	15.02762298	15.02762298	11.21647333	11.21647333	8.443269726	8.443269726	6.271452552	6.271452552	22.77982767	19.70339264	0	29.48231813	23.50228652	26.17902562	36.43580173	19.91384147	12.13273414	63.64754461	9.473725908	610.2791349	0.866666667	1.444444444	2	0.314285714	-4.8	45	572.407	11974712774	31.61940173	14.32117449	7.134096457	262.631379	13.61558981	0.465580056	13.61558981	0.336296878	0.139646321	0.336296878	-0.8865265	-0.465580056	4.953
Ecabet sodium	Prestwick	CC(C)c1cc2CC[C@H]3[C@@](C)(CCC[C@]3(C)c2cc1S(=O)(=O)O)C(=O)O	2.238376266	857.1976711	19.49119935	15.87235534	16.68885192	11.90937327	9.29209755	10.73216088	8.76184894	10.15180803	6.872170044	7.781536539	5.446534836	6.30580281	26.91741309	22.87161144	0	16.73129557	11.98427311	36.81018948	0	6.066367068	26.83757867	6.9237372	0	380.165745	1.230769231	1.884615385	2.423076923	0.65	-1.4	26	352.282	365043.6465	19.36403415	6.059812182	2.778782257	155.1133223	12.01894308	0.480821259	12.01894308	0.30916195	0.029263104	0.30916195	-4.337968855	-0.480821259	4.1516
Prifinium Bromide	Prestwick	CC[N+]1(CC)CCC(=C(c2ccccc2)c3ccccc3)C1C	2.166723443	624.1336322	16.28624628	14.62649368	14.62649368	11.21547392	8.91204175	8.91204175	6.632867965	6.632867965	5.857968772	5.857968772	4.244772219	4.244772219	0	0	0	0	6.041840829	0	47.23812921	5.57310453	0	81.43488228	0	306.2216263	0.869565217	1.347826087	1.739130435	0.363636364	-1.86	23	278.249	276923.6033	16.01390347	6.717974096	2.859709116	140.4122894	2.431759259	0.31808878	2.431759259	0.108871633	0.59760393	0.108871633	0.59760393	-0.31808878	5.1373
Trandolapril	Prestwick	CCOC(=O)[C@H](CCc1ccccc1)N[C@@H](C)C(=O)N2[C@H]3CCCC[C@@H]3C[C@H]2C(=O)O	1.695721536	768.4929777	22.38010441	18.45777729	18.45777729	14.91792266	11.43542759	11.43542759	8.664392162	8.664392162	6.58482441	6.58482441	5.061955406	5.061955406	24.09482778	19.49013895	0	30.44311386	19.26246487	31.24673798	0	18.74738413	30.33183534	5.316788604	4.736862954	430.2467722	1.193548387	1.903225806	2.580645161	0.625	-2.41	31	396.273	10010552.55	23.25726291	10.75407584	5.641737617	183.69074	13.35322448	0.479711838	13.35322448	0.325940155	0.01670176	0.325940155	-0.943546011	-0.479711838	2.7733
Benziodarone	Prestwick	CCc1oc2ccccc2c1C(=O)c3cc(I)c(O)c(I)c3	2.207612444	857.7365898	15.85300667	11.69084752	16.0058441	10.52407581	6.756654686	8.914152977	4.867574356	7.191955721	3.495653393	5.140275359	2.43497247	4.203085914	0	9.901064579	0	11.53275678	30.44833657	10.96924436	0	12.13273414	76.37094673	0	4.417150937	517.8875902	1.181818182	1.818181818	2.454545455	0.117647059	-1.09	22	505.992	129479.0054	15.79233596	6.191540786	2.642593478	154.5387496	12.96856009	0.50572931	12.96856009	0.196750214	0.071637037	0.196750214	-0.071637037	-0.50572931	5.141
Azaribine	Prestwick	CC(=O)OC[C@H]1O[C@H]([C@H](OC(=O)C)[C@@H]1OC(=O)C)N2N=CC(=O)NC2=O	2.414670245	814.3708557	19.43035694	14.16251993	14.16251993	12.18444831	7.50140534	7.50140534	5.399322602	5.399322602	3.319103448	3.319103448	2.432991939	2.432991939	53.69672649	23.97268592	0	6.606881965	0	24.72612091	6.9237372	0	4.983978521	5.098681808	18.94745182	371.0964791	1.115384615	1.730769231	2.269230769	0.571428571	-3.02	26	354.166	415770.2293	19.30665531	7.906768903	4.533813271	145.5390956	11.99132745	0.462949891	11.99132745	0.346855408	0.319793005	0.346855408	-1.31189059	-0.462949891	-1.7445
Mebanazine	Prestwick	CC(NN)c1ccccc1	2.746978189	183.7088964	7.397341225	6.041451884	6.041451884	4.842535255	3.354059275	3.354059275	2.299038106	2.299038106	1.549572491	1.549572491	0.837939098	0.837939098	0	0	0	6.041840829	0	0	5.563451492	0	37.25557254	5.425791397	5.84267027	136.1000484	1.3	1.9	2.4	0.25	-0.86	10	124.102	237.5874173	7.24940919	3.343878175	1.55899321	61.02117625	5.254057067	0.270896716	5.254057067	0.043131549	0.237222222	0.043131549	0.237222222	-0.270896716	1.2109
Acetanilide	Prestwick	CC(=O)Nc1ccccc1	2.674241602	217.9590175	7.397341225	5.794999636	5.794999636	4.7876937	3.114807748	3.114807748	2.047211622	2.047211622	1.094157672	1.094157672	0.724749318	0.724749318	0	4.794537184	0	5.907179729	0	5.687386275	6.9237372	0	30.33183534	5.316788604	0	135.0684139	1.3	1.9	2.4	0.125	-1.31	10	126.094	195.625462	6.805074799	3.011779445	1.895375402	59.87267163	10.50204082	0.326339091	10.50204082	0.220747403	0.035925926	0.220747403	-0.035925926	-0.326339091	1.645
Fudosteine	Prestwick	N[C@@H](CSCCCO)C(=O)O	3.172288581	120.3950231	8.690234444	6.194051435	7.010548016	5.180739213	3.351565737	4.506266275	2.096805886	3.2466358	1.061395933	2.233565219	0.448200566	1.344601697	12.01114612	4.794537184	0	6.606881965	12.17367523	5.752853607	11.76188495	0	0	0	15.94672227	179.0616143	1.636363636	2.272727273	2.727272727	0.833333333	-0.26	11	166.137	226.8469927	10.74	6.450201166	6.150677618	69.77695193	10.1752966	0.480063768	10.1752966	0.320832131	0.148124528	0.320832131	-0.970834751	-0.480063768	-0.4861
Mosapride	Prestwick	CCOc1cc(N)c(Cl)cc1C(=O)NCC2CN(Cc3ccc(F)cc3)CCO2	1.569875422	847.8101174	20.80275414	16.28933025	17.0452592	13.9567288	9.543401612	9.921366085	6.867298879	7.274499006	4.675987224	5.00331406	3.218779345	3.382442763	0	9.184952232	0	17.82836696	54.87101606	12.1082079	18.19910121	18.19910121	6.9237372	10.21669833	26.80833327	421.1568476	1.379310345	2.137931034	2.862068966	0.380952381	-2.35	29	396.7	3164084.718	21.36105507	9.913678562	5.819841458	174.2741459	13.06917275	0.492963339	13.06917275	0.254693202	0.14542084	0.254693202	-0.296659213	-0.492963339	3.0908
Inosine	Prestwick	OC[C@H]1OC([C@H](O)[C@@H]1O)n2cnc3C(=O)NC=Nc23	2.060049362	652.6525848	13.56854962	9.67098655	9.67098655	9.130228955	5.658693589	5.658693589	4.284570615	4.284570615	3.156477592	3.156477592	2.159083734	2.159083734	36.70594919	15.00759197	0	11.16387794	0	0	17.2217398	0	0	14.95193556	9.843390349	268.0807695	1.368421053	2.157894737	2.842105263	0.5	-1.81	19	256.133	35227.09227	12.23544093	4.384238854	1.747612859	105.6677915	11.50919674	0.393566854	11.50919674	0.278390983	0.111331727	0.278390983	-1.240150227	-0.393566854	-2.2689
Dichlorophen	Prestwick	Oc1ccc(Cl)cc1Cc2cc(Cl)ccc2O	2.370227579	503.6108804	12.41384908	8.821564533	10.33342243	8.058550648	5.008352593	5.764281539	3.722845248	4.595716809	2.463985084	2.934179289	1.596525841	1.985926294	0	10.21305479	0	11.49902367	27.59299123	0	12.13273414	24.26546827	0	0	23.20187978	268.0057849	0.764705882	1.176470588	1.588235294	0.076923077	-1.38	17	259.047	6943.4452	12.08686679	4.861181106	2.84267247	109.0484394	9.683208459	0.507661753	9.683208459	0.1187089	0.147014361	0.1187089	0.147014361	-0.507661753	3.9954
Glutathione	Prestwick	N[C@@H](CCC(=O)N[C@@H](CS)C(=O)NCC(=O)O)C(=O)O	4.208861414	389.1892185	15.7067423	10.53511188	11.42953907	9.272963365	5.656453432	6.288908964	3.897622525	4.262770897	2.247728645	2.612877016	1.156599984	1.413709769	42.3814081	19.17814874	0	18.59449685	0	0	0	0	0	23.26236636	15.94672227	307.0838063	1.2	1.8	2.25	0.6	-1.81	20	290.192	13668.65574	18.19	9.150713742	7.586610574	119.8529677	11.50371352	0.480086286	11.50371352	0.322470707	0.025618544	0.322470707	-1.219679189	-0.480086286	-2.2061
Valethamate bromide	Prestwick	CCC(C)C(C(=O)OCC[N+](C)(CC)CC)c1ccccc1	2.69901025	440.0082222	16.58757567	14.84069597	14.84069597	10.46967422	8.521106427	8.521106427	6.416950005	6.416950005	5.027934637	5.027934637	2.589236829	2.589236829	0	4.794537184	0	17.80511738	6.606881965	36.10157319	0	0	30.33183534	34.74262078	4.736862954	306.2427557	1.136363636	1.727272727	2.227272727	0.631578947	-1.35	22	274.214	64521.9594	18.69842615	8.939844315	5.130953969	135.4205231	12.57736772	0.459213766	12.57736772	0.313399458	0.083975813	0.313399458	-0.159065571	-0.459213766	3.8459
Ebastine	Prestwick	CC(C)(C)c1ccc(cc1)C(=O)CCCN2CCC(CC2)OC(c3ccccc3)c4ccccc4	1.237237298	1006.727173	24.67515134	21.45106195	21.45106195	16.89799805	13.01434661	13.01434661	10.73256931	10.73256931	7.018862945	7.018862945	4.830338945	4.830338945	0	4.794537184	0	23.40616819	6.420821623	44.46018558	16.69035448	0	12.13273414	98.46752615	4.736862954	469.2980795	0.857142857	1.4	1.914285714	0.40625	-2.75	35	430.357	83447955.25	25.34612193	11.78930789	7.126718034	210.683851	12.65160414	0.365459509	12.65160414	0.162421647	0.031256348	0.162421647	-0.031256348	-0.365459509	7.2176
Pirfenidone	Prestwick	CC1=CN(C(=O)C=C1)c2ccccc2	2.626524387	485.1749579	9.966255326	7.974264039	7.974264039	6.770856948	4.51957897	4.51957897	3.25023883	3.25023883	2.093334254	2.093334254	1.383695426	1.383695426	0	4.794537184	0	5.559266895	0	11.25083777	0	10.63346672	49.51878318	0	0	185.084064	1	1.714285714	2.428571429	0.083333333	-1.83	14	174.138	2104.735674	8.754379607	3.499332613	1.592969852	82.44458101	11.53481859	0.284065029	11.53481859	0.25455972	0.001666667	0.25455972	0.001666667	-0.284065029	2.14592
Chlorquinaldol	Prestwick	Cc1ccc2c(Cl)cc(Cl)c(O)c2n1	2.951053229	510.9384247	10.29252874	7.382406945	8.894264837	6.592224153	4.036818738	4.792747684	3.037619668	3.852019922	1.99575283	2.596577327	1.300426685	1.816493473	0	5.106527395	0	10.77214515	15.92555825	5.693927995	6.066367068	0	19.05647134	4.983978521	23.20187978	226.9904692	1.214285714	1.928571429	2.642857143	0.1	-0.99	14	221.022	1585.353052	9.56064166	3.29811307	1.406142246	91.09842395	9.65404321	0.50427145	9.65404321	0.160171277	0.018734568	0.160171277	-0.018734568	-0.50427145	3.55562
Cypermethrin	Prestwick	CC1(C)C(C=C(Cl)Cl)C1C(=O)OC(C#N)c2cccc(Oc3ccccc3)c2	1.721481495	930.2980937	20.31119031	15.43344091	16.9452988	13.32373563	8.784538394	9.54046734	7.214765173	8.222629525	4.961172443	5.213148759	3.298782484	3.570249235	12.07327168	10.05642874	0	21.74227074	17.06247516	0	0	30.34148838	50.24853105	0	32.67560569	415.0741988	1.142857143	1.821428571	2.464285714	0.272727273	-2.48	28	397.152	2171247.032	20.25931433	8.261449021	4.493889414	173.830209	12.61141838	0.457370815	12.61141838	0.311285242	0.113804497	0.311285242	-1.028401466	-0.457370815	6.17798
Phenothrin	Prestwick	CC(=CC1C(C(=O)OCc2cccc(Oc3ccccc3)c2)C1(C)C)C	1.592183546	801.2124605	18.73384004	15.86005488	15.86005488	12.37504723	9.012143119	9.012143119	7.73906867	7.73906867	4.935957978	4.935957978	3.36566068	3.36566068	0	4.794537184	0	29.82698981	0	17.06247516	5.57310453	0	54.59730362	33.77096891	9.473725908	350.1881947	1.038461538	1.730769231	2.423076923	0.347826087	-2.55	26	324.25	860306.3726	18.24735681	7.36490746	4.157597901	155.196039	12.47939174	0.460563273	12.47939174	0.309956114	0.021208383	0.309956114	-0.118628887	-0.460563273	5.7605
Chloramine-T hydrate	Prestwick	Cc1ccc(cc1)S(=O)(=O)[N-]Cl	3.142317143	357.4976952	9.190234444	6.359324017	7.931749544	5.559678737	3.21042972	4.988554751	2.357125425	4.330715073	1.409689183	3.00434856	0.750079376	1.548828115	10.02329115	8.417796984	0	4.895483476	0	5.563451492	12.13273414	12.13273414	6.9237372	4.241153966	11.77666823	203.9891507	1.25	1.75	2.166666667	0.142857143	-0.58	12	197.602	451.6137371	9.507565674	3.429440079	1.968320583	76.52192037	11.01361489	0.458138269	11.01361489	0.111698814	0.113981481	0.111698814	-3.624521605	-0.458138269	2.21122
Tolonium chloride	Prestwick	CN(C)c1ccc2nc3cc(C)c(N)cc3[s+]c2c1	2.318296289	781.0367568	13.56854962	11.2667771	12.08327368	9.041713896	6.154905419	6.971402	4.93684112	6.020618076	3.268221599	4.362026712	2.061000032	3.09087993	0	0	0	0	0	26.98415912	10.38730619	11.33678588	27.08544823	29.165378	10.717646	270.1059449	1.052631579	1.789473684	2.526315789	0.2	-1.94	19	254.253	23955.89588	12.11223577	4.313246363	2.080902368	115.8597817	5.978767164	0.398345521	5.978767164	0.258648033	0.827466826	0.258648033	0.827466826	-0.398345521	3.68722
Abemaciclib	Prestwick	CCN1CCN(Cc2ccc(Nc3ncc(F)c(n3)c4cc(F)c5nc(C)n(C(C)C)c5c4)nc2)CC1	1.347617662	1392.051065	26.10371905	21.67051669	21.67051669	17.81690214	12.69687724	12.69687724	9.72581984	9.72581984	6.84192596	6.84192596	4.91555386	4.91555386	11.63444168	8.780830095	0	23.20080882	22.72241949	51.0288335	6.066367068	6.066367068	43.66788896	41.97625935	0	506.2717995	0.945945946	1.702702703	2.378378378	0.407407407	-3.5	37	474.349	263232330.7	25.16222222	10.46932067	5.303824394	214.9341123	14.93828546	0.325554214	14.93828546	0.228595686	0.009537893	0.228595686	-0.636007893	-0.325554214	4.93692
Clopidol	Prestwick	Cc1nc(C)c(Cl)c(O)c1Cl	3.455546484	272.7323148	8.593858127	6.150356137	7.662214029	5.03658126	3.048784866	3.804713812	2.259195063	3.015124009	1.3865212	2.291529611	0.78877486	1.110638547	0	5.106527395	0	15.79477846	11.38785599	0	0	13.8474744	0	4.983978521	23.20187978	190.9904692	1.090909091	1.454545455	1.818181818	0.285714286	-0.47	11	184.989	256.3467848	8.624966762	2.875067541	1.416701542	74.78170154	9.264074074	0.504725902	9.264074074	0.156012108	0.084876543	0.156012108	-0.084876543	-0.504725902	2.71084
Phthalylsulfacetamide	Prestwick	CC(=O)NS(=O)(=O)c1ccc(NC(=O)c2ccccc2C(=O)O)cc1	2.209823034	935.352231	18.6125197	13.01550549	13.83200207	11.70321449	6.976278331	8.459441579	4.990922965	6.673325206	3.102678052	4.551632237	2.031606573	3.02228224	27.8069559	22.80140854	0	21.70977273	0	6.9237372	48.53093655	0	4.722094864	5.316788604	5.106527395	362.0572572	0.92	1.48	2	0.0625	-3.2	25	348.251	253236.6325	18.14318252	7.137733273	4.416301423	143.0875661	12.21697719	0.477621122	12.21697719	0.336000242	0.023199626	0.336000242	-3.964839259	-0.477621122	1.4619
Cresopirine	Prestwick	CC(=O)Oc1c(C)cccc1C(=O)O	3.217567065	381.7084301	10.71517847	7.904009274	7.904009274	6.519744508	4.034120315	4.034120315	2.850391666	2.850391666	1.688097398	1.688097398	1.100080516	1.100080516	11.93861058	9.589074368	0	11.31296332	5.563451492	0	12.99010427	19.05647134	0	0	9.843390349	194.0579088	1.357142857	2	2.5	0.2	-1.84	14	184.106	1077.785793	10.24223684	3.91216392	2.097507874	81.12199476	10.76417045	0.477539398	10.76417045	0.339014692	0.000185185	0.339014692	-1.106527778	-0.477539398	1.61852
Rufinamide	Prestwick	NC(=O)c1cn(Cc2c(F)cccc2F)nn1	2.282246141	546.9335829	12.41384908	8.59967615	8.59967615	8.0753874	4.705042667	4.705042667	3.365824899	3.365824899	2.172900774	2.172900774	1.333971059	1.333971059	17.54162141	13.57536728	0	17.80213589	0	16.81453707	12.26321064	0	0	10.3120669	5.733667477	238.0666173	1.352941176	2	2.529411765	0.1	-2.31	17	230.133	8988.223008	11.18363037	4.282108828	2.272853136	94.84620016	13.30832184	0.3641488	13.30832184	0.270386102	0.053937547	0.270386102	-0.745133745	-0.3641488	0.7035
Tinoridine hydrochloride	Prestwick	CCOC(=O)c1c(N)sc2CN(Cc3ccccc3)CCc12	1.767597677	666.7985033	15.52673326	12.67159399	13.48809057	10.68587185	7.520980704	8.337477285	5.409766266	6.546516096	3.891727258	4.93766333	2.881316699	4.029818517	0	4.794537184	0	5.969305288	17.17141543	31.61854233	21.77738456	0	12.99010427	29.165378	10.47053043	316.1245489	1.363636364	2.136363636	2.863636364	0.352941176	-1.85	22	296.266	146072.429	15.06139318	6.501385751	3.004759523	134.0524159	12.06197583	0.462305812	12.06197583	0.340915053	0.283324654	0.340915053	-0.283324654	-0.462305812	3.0653
Chlormidazole	Prestwick	Cc1nc2ccccc2n1Cc3ccc(Cl)cc3	2.038997255	683.2850254	12.53516943	10.0983006	10.85422954	8.737183443	5.901908058	6.279872531	4.360342558	4.796778338	3.099355414	3.35133173	2.16791929	2.293907448	0	0	0	0	0	22.90849494	11.08015221	0	37.25557254	27.75017937	11.60093989	256.0767261	1.055555556	1.777777778	2.555555556	0.133333333	-1.8	18	243.632	21855.97048	11.29950489	4.464961249	1.996875	110.8420922	5.900719714	0.323720082	5.900719714	0.106533502	0.769408436	0.106533502	0.769408436	-0.323720082	4.04642
Indometacin farnesil	Prestwick	COc1ccc2c(c1)c(CC(=O)OC\C=C(/C)\CC\C=C(/C)\CCC=C(C)C)c(C)n2C(=O)c3ccc(Cl)cc3	1.681140703	1436.842573	29.23347556	24.47431461	25.23024356	19.09946321	13.68760755	14.06557202	10.4140666	10.85050238	6.956116962	7.208093277	4.606897678	4.732885835	0	9.589074368	0	24.9041886	27.54622535	36.6329622	16.71931359	35.94236546	31.19885851	39.84698901	21.0746658	561.2645864	0.9	1.55	2.2	0.352941176	-3.57	40	521.83	506988431	30.96426011	14.71210614	8.462593041	242.6727278	13.45817187	0.49674296	13.45817187	0.310162276	0.052479662	0.310162276	-0.344468139	-0.49674296	8.80512
Bosutinib	Prestwick	COc1cc(Nc2c(cnc3cc(OCCCN4CCN(C)CC4)c(OC)cc23)C#N)c(Cl)cc1Cl	1.570806637	1272.894954	25.65612529	20.60602701	22.11788491	17.42658525	11.67734975	12.43327869	8.61742605	9.431826303	6.24711576	6.855194333	4.149517439	4.657089783	0	5.261891555	0	0	61.74183306	39.14460365	13.30664111	19.24253168	12.13273414	33.21747988	37.41246864	529.1647451	1	1.75	2.444444444	0.384615385	-2.96	36	501.224	120795972.2	26.11292304	11.8498977	5.876517095	220.8076193	9.745119972	0.495116643	9.745119972	0.162840614	0.356834592	0.162840614	0.356834592	-0.495116643	5.19038
Tiagabine hydrochloride	Prestwick	Cc1ccsc1C(=CCCN2CCC[C@H](C2)C(=O)O)c3sccc3C	1.728074649	717.0941255	17.81119031	14.82591436	16.45890753	12.05855065	8.802179129	10.56148475	6.749947022	8.582179178	4.86197411	6.961486642	3.437493155	5.451186823	5.969305288	9.901064579	0	5.917906046	6.544756406	32.35197768	26.4543019	22.67357176	0	47.71626391	0	375.132671	1.24	1.88	2.4	0.45	-1.43	25	350.359	664633.0064	18.36374462	8.299732951	4.40339522	157.1686846	11.23189687	0.480990926	11.23189687	0.307295377	0.197888112	0.307295377	-0.648748313	-0.480990926	5.04484
Mizoribine	Prestwick	NC(=O)c1ncn([C@@H]2O[C@H](CO)[C@@H](O)[C@H]2O)c1O	2.30201618	461.1554919	13.44722928	9.17098655	9.17098655	8.468432913	5.150494699	5.150494699	3.917160783	3.917160783	2.792315856	2.792315856	1.82451199	1.82451199	42.93385036	20.11411937	0	5.693927995	0	10.89441972	0	0	0	4.983978521	15.57705783	259.0804351	1.5	2.166666667	2.611111111	0.555555556	-1.68	18	246.114	13365.12675	12.76855965	4.534955516	1.824182132	101.0458976	10.91003008	0.492687579	10.91003008	0.27242903	0.36783494	0.27242903	-1.372243953	-0.492687579	-2.7009
Imidapril hydrochloride	Prestwick	CCOC(=O)[C@H](CCc1ccccc1)N[C@@H](C)C(=O)N2[C@@H](CN(C)C2=O)C(=O)O	2.09445321	753.843247	21.55167728	16.83011152	16.83011152	13.75612661	9.5339296	9.5339296	6.94263457	6.94263457	4.770833019	4.770833019	3.222217646	3.222217646	42.00242731	24.28467613	0	13.15163837	12.84164325	10.46336122	18.87131891	6.9237372	30.33183534	5.316788604	4.736862954	405.1899856	1.275862069	1.931034483	2.517241379	0.5	-2.94	29	378.235	2285735.277	22.35017666	10.01462622	5.536618313	169.1581585	12.80681291	0.479649432	12.80681291	0.328350659	0.081409932	0.328350659	-1.25530527	-0.479649432	0.8762
Cefsulodin Sodium Salt Hydrate	Prestwick	NC(=O)c1cc[n+](CC2=C(N3[C@H](SC2)[C@H](NC(=O)[C@@H](c4ccccc4)S(=O)(=O)O)C3=O)C(=O)[O-])cc1	1.543901525	1376.517985	26.19794165	18.43564246	20.06863562	16.98508957	10.47316226	13.02513661	8.064781423	10.6711223	5.725753702	8.147347799	4.056045183	6.230917451	50.47462301	37.25522299	0	29.12155231	5.57310453	4.899909731	60.5537745	10.63346672	0	5.316788604	5.733667477	532.0722556	1.194444444	1.833333333	2.388888889	0.227272727	-3.75	36	512.396	64726573.56	25.34612193	9.71630848	4.823495323	209.0728695	12.87521454	0.54319073	12.87521454	0.280755379	0.008714592	0.280755379	-4.858688304	-0.54319073	-1.894
Malotilate	Prestwick	CC(C)OC(=O)C(=C1SC=CS1)C(=O)OC(C)C	2.925050403	362.881591	13.7067423	10.75889082	12.39188398	8.413591358	5.560288323	7.319593946	4.078452063	6.169102595	1.703567626	3.833928507	1.120784881	2.937014349	11.93861058	9.589074368	0	17.78103731	4.237168498	0	23.5237699	27.6949488	10.81610418	0	9.473725908	288.049001	0.944444444	1.333333333	1.666666667	0.5	-0.88	18	272.262	8896.012786	15.17841121	6.894344177	4.418499797	115.1649318	11.9282483	0.45913911	11.9282483	0.347075432	0.016296296	0.347075432	-0.630231481	-0.45913911	3.0524
Artesunate	Prestwick	C[C@@H]1CC[C@H]2[C@@H](C)[C@H](OC(=O)CCC(=O)O)O[C@@H]3O[C@@]4(C)CC[C@@H]1[C@@]23OO4	1.582893989	622.830908	19.39697675	16.01169393	16.01169393	12.74947322	9.863958363	9.863958363	8.657292307	8.657292307	6.887715364	6.887715364	5.40411639	5.40411639	35.906826	9.589074368	0	30.59536138	12.33872767	19.26246487	0	0	13.8474744	6.9237372	29.09225816	384.1784179	1.111111111	1.888888889	2.62962963	0.894736842	-1.22	27	356.201	1192632.349	19.11190324	6.686108593	3.064268764	157.8991839	12.07346189	0.481218929	12.07346189	0.30819321	0.067012734	0.30819321	-1.031936408	-0.481218929	2.6024
Gestodene	Prestwick	CC[C@]12CC[C@H]3[C@@H](CCC4=CC(=O)CC[C@H]34)[C@@H]1C=C[C@@]2(O)C#C	1.685528469	636.7172354	16.24227621	13.92401151	13.92401151	11.04377219	9.172513632	9.172513632	8.041104827	8.041104827	7.535413413	7.535413413	6.377669071	6.377669071	5.601050811	9.901064579	0	5.414990469	35.87569075	38.52492974	5.57310453	0	12.15204021	18.92019163	6.423349896	310.1932801	1.304347826	2.130434783	2.869565217	0.666666667	-1.33	23	284.229	264546.9944	15.21253413	5.081884561	1.894441573	138.5905439	11.73913175	0.373392584	11.73913175	0.155176402	0.172003456	0.155176402	-1.073379105	-0.373392584	3.6586
Stiripentol	Prestwick	CC(C)(C)C(O)\C=C\c1ccc2OCOc2c1	2.115546403	429.5837297	12.46625533	10.43491857	10.43491857	7.965345061	5.725848257	5.725848257	5.282678176	5.282678176	2.754890459	2.754890459	1.507730114	1.507730114	6.103966388	5.106527395	0	12.20793278	0	17.06247516	0	6.076020107	45.04633291	0	9.473725908	234.1255944	1.235294118	1.941176471	2.647058824	0.428571429	-1.48	17	216.151	8046.909198	11.98960468	4.414475063	2.79818376	101.6768301	9.897703058	0.453595078	9.897703058	0.230800659	0.145993166	0.230800659	-0.464886149	-0.453595078	2.8355
Safinamide	Prestwick	C[C@H](NCc1ccc(OCc2cccc(F)c2)cc1)C(=O)N	1.85006967	628.8109938	15.94938299	12.38217731	12.38217731	10.5417139	7.032675916	7.032675916	5.067503794	5.067503794	3.257031718	3.257031718	1.868482887	1.868482887	0	9.184952232	0	17.7662414	18.9011502	11.12690298	12.13273414	12.99010427	30.33183534	5.316788604	10.47053043	302.1430561	1.227272727	1.954545455	2.590909091	0.235294118	-2.4	22	283.197	87957.42428	15.97892356	7.563453056	4.856849864	128.6435635	13.05724176	0.488915218	13.05724176	0.233779759	0.272136083	0.233779759	-0.37958629	-0.488915218	2.3681
Cephradine monohydrate	Prestwick	CC1=C(N2[C@H](SC1)[C@H](NC(=O)[C@H](N)C3=CCC=CC3)C2=O)C(=O)O	1.678452474	697.4360923	17.43035694	13.19019258	14.00668916	11.41359136	7.690996439	8.739751229	5.998097023	7.103089529	4.377492631	5.801677326	3.059081799	4.351837703	29.8673464	19.49013895	0	11.07091213	17.74677976	11.99392615	16.66179468	6.9237372	18.22806032	5.316788604	5.733667477	349.1096271	1.458333333	2.208333333	2.833333333	0.4375	-2.06	24	330.26	232419.8994	16.78578614	6.445711151	2.756558554	143.1785768	12.33590703	0.476561191	12.33590703	0.352114881	0.026549527	0.352114881	-1.118725661	-0.476561191	0.3486
Doripenem monohydrate	Prestwick	C[C@@H](O)[C@@H]1[C@H]2[C@@H](C)C(=C(N2C1=O)C(=O)O)S[C@@H]3CN[C@H](CNS(=O)(=O)N)C3	1.708870329	783.1766443	20.09349365	14.95390276	16.58689592	12.50872637	8.669278493	11.09525078	7.24610911	9.966998114	5.317261843	7.397815609	4.102388912	6.054453417	28.20050689	28.21992614	0	41.40050118	17.87071454	0	16.66179468	6.9237372	6.9237372	10.03888347	5.138973738	420.1137265	1.518518519	2.185185185	2.740740741	0.733333333	-1.18	27	396.321	702064.7119	20.55159538	7.33399391	3.866133823	161.271568	12.3289263	0.476539137	12.3289263	0.352962451	0.005102749	0.352962451	-3.758686867	-0.476539137	-1.6031
Fipronil	Prestwick	Nc1c(c(nn1c2c(Cl)cc(cc2Cl)C(F)(F)F)C#N)S(=O)C(F)(F)F	2.745101436	923.9031183	20.02457955	11.91390396	14.24225843	11.78492949	6.124575713	8.030334573	4.587305694	6.810321767	2.933442598	4.703389038	1.890382997	3.307504766	60.1875767	30.55138878	0	0	16.81453707	0	6.069221313	0	0	5.098681808	34.19743881	435.9387064	1.153846154	1.653846154	2.038461538	0.166666667	-1.97	26	433.12	280724.3817	20.34323179	6.639263393	3.59902937	152.8970266	12.7484956	0.475597607	12.7484956	0.475597607	0.432884543	0.382527754	-5.248696022	-0.382527754	4.27918
Cefpirome	Prestwick	CO\N=C(/C(=O)N[C@H]1[C@H]2SCC(=C(N2C1=O)C(=O)[O-])C[n+]3cccc4CCCc34)\c5csc(N)n5	1.361543008	1288.873951	24.68950549	18.72357821	20.35657137	16.88424915	10.90337843	12.83178603	8.25558463	10.2502581	6.191086482	8.204610815	4.660595763	6.543587047	29.19937839	19.49013895	0	22.23421079	17.87071454	30.59925075	35.02897171	5.38006277	12.26321064	26.08994657	10.57125606	514.1093098	1.428571429	2.257142857	2.971428571	0.363636364	-3.45	35	492.413	104004812.9	23.2992844	9.302661849	4.140567181	208.194624	13.013758	0.54319073	13.013758	0.275863469	0.119994568	0.275863469	-1.406309312	-0.54319073	-1.0439
Ufenamate	Prestwick	CCCCOC(=O)c1ccccc1Nc2cccc(c2)C(F)(F)F	2.200385634	698.6583829	17.5791395	13.1905125	13.1905125	11.41403347	7.61969439	7.61969439	5.238620026	5.238620026	3.346930283	3.346930283	2.085853707	2.085853707	17.7090553	17.96578233	0	11.25083777	12.29426824	24.97437738	12.13273414	24.26546827	6.9237372	5.316788604	4.736862954	337.1289635	1.125	1.875	2.583333333	0.277777778	-2.5	24	319.197	198329.3511	17.84765432	7.85600907	4.745866667	137.9996857	12.78521064	0.462041423	12.78521064	0.415985506	0.248734437	0.415985506	-4.420346303	-0.462041423	5.4059
Benzarone	Prestwick	CCc1oc2ccccc2c1C(=O)c3ccc(O)cc3	2.173924698	766.5343824	14.1125197	11.08961911	11.08961911	9.7027086	6.545356879	6.545356879	4.625949385	4.625949385	3.346063802	3.346063802	2.351168846	2.351168846	0	9.901064579	0	11.53275678	23.30797203	10.96924436	12.13273414	12.13273414	31.18920547	0	4.417150937	266.0942943	1.1	1.8	2.5	0.117647059	-2.55	20	252.184	60179.7497	12.48211055	4.851302195	1.971637756	116.0150733	12.67078231	0.507966213	12.67078231	0.196674748	0.077037037	0.196674748	-0.077037037	-0.507966213	3.9318
Bergenin	Prestwick	COc1c(O)cc2C(=O)O[C@@H]3[C@@H](O)[C@H](O)[C@@H](CO)O[C@H]3c2c1O	2.155182322	643.6253793	16.88638687	12.04026954	12.04026954	10.90028457	6.865173676	6.865173676	5.367601735	5.367601735	4.092905338	4.092905338	2.950861433	2.950861433	54.59504286	30.32717416	0	16.87641482	0	6.066367068	7.109797541	0	0	0	14.21058886	328.0794321	1.260869565	1.956521739	2.565217391	0.5	-2.07	23	312.145	145671.0295	15.81159626	5.532151848	2.202962159	129.8126043	12.0648171	0.50413848	12.0648171	0.338772398	0.036759259	0.338772398	-1.511853741	-0.50413848	-1.2006
Nepafenac	Prestwick	NC(=O)Cc1cccc(C(=O)c2ccccc2)c1N	2.406405286	621.2976303	13.82806265	10.29710605	10.29710605	9.092224153	5.847405879	5.847405879	4.216611187	4.216611187	2.841709085	2.841709085	1.897914288	1.897914288	5.907179729	9.589074368	0	12.20406657	22.37774075	0	0	42.46456948	6.066367068	0	11.46733495	254.1055277	0.947368421	1.631578947	2.263157895	0.066666667	-2.62	19	240.177	20828.74579	12.82705699	5.350651989	2.796164282	110.5861493	12.30895928	0.397893128	12.30895928	0.221420098	0.02950696	0.221420098	-0.475916583	-0.397893128	1.5276
Voglibose	Prestwick	OCC(CO)N[C@H]1C[C@](O)(CO)[C@@H](O)[C@H](O)[C@H]1O	2.789497879	262.61075	13.92228525	9.845673639	9.845673639	8.390394519	5.744763821	5.744763821	4.727067349	4.727067349	3.373945388	3.373945388	2.146438225	2.146438225	55.81727753	20.42610958	0	6.420821623	0	0	0	0	0	5.316788604	15.31958218	267.131802	1.055555556	1.611111111	2.055555556	1	-0.32	18	246.11	7724.981223	15.73656109	6.218678778	2.978886826	104.1273974	9.929321618	0.394662801	9.929321618	0.117614207	0.222824074	0.117614207	-1.938715514	-0.394662801	-4.4924
Arotinolol hydrochloride	Prestwick	CC(C)(C)NCC(O)CSc1nc(cs1)c2ccc(s2)C(=O)N	1.879223056	660.9713779	17.03516943	13.32838526	15.777875	10.74300206	7.15849445	9.840242401	6.122529887	9.33153487	2.851622856	6.139876702	1.695123658	4.368053844	12.01114612	9.901064579	0	5.538925252	17.17475721	14.91073087	34.43545671	6.066367068	11.44642984	31.07197872	5.733667477	371.0795899	1.47826087	2.217391304	2.826086957	0.466666667	-0.93	23	350.385	133271.7263	18.40925508	7.76052122	5.889435056	147.8770275	11.13728085	0.390927127	11.13728085	0.258288322	0.002675474	0.258288322	-0.42150272	-0.390927127	2.8116
Clevidipine	Prestwick	CCCC(=O)OCOC(=O)C1=C(C)NC(=C(C1c2cccc(Cl)c2Cl)C(=O)OC)C	2.462397578	922.0717116	22.42192077	17.13614011	18.647998	14.22165177	9.259010415	10.01493936	6.585981898	7.371146497	4.542111772	5.375632169	3.202293398	3.619238743	30.61876422	14.38361155	0	27.61229731	23.37835174	0	7.109797541	32.0465756	6.9237372	5.316788604	37.41246864	455.0902428	1.033333333	1.666666667	2.266666667	0.380952381	-2.51	30	433.138	2895320.343	23.76587223	10.49847155	5.148892089	184.5020942	12.9288233	0.465580051	12.9288233	0.33913225	0.135839973	0.33913225	-0.885422834	-0.465580051	4.2452
Artenimol	Prestwick	C[C@@H]1CC[C@H]2[C@@H](C)C(O)O[C@@H]3O[C@@]4(C)CC[C@@H]1[C@@]23OO4	1.817281732	411.0680535	14.12095586	12.3727355	12.3727355	9.461779517	7.843368977	7.843368977	7.295866811	7.295866811	6.122915805	6.122915805	4.885408237	4.885408237	23.96821542	5.106527395	0	11.83581209	11.83581209	19.26246487	6.420821623	0	13.8474744	6.9237372	19.24886781	284.1623739	1.05	1.85	2.65	1	-0.2	20	260.16	48486.52784	13.46204986	4.16883066	1.557191034	119.002826	10.19637944	0.367604464	10.19637944	0.201281795	0.037876039	0.201281795	-0.781267479	-0.367604464	2.1867
Befunolol	Prestwick	CC(C)NCC(O)COc1cccc2cc(oc12)C(=O)C	2.060423238	617.7645437	15.40541292	12.55027364	12.55027364	9.969234251	7.048163455	7.048163455	5.369113337	5.369113337	3.047917204	3.047917204	1.940139713	1.940139713	6.103966388	9.901064579	0	12.39012691	29.67937663	5.386224214	6.9237372	12.13273414	25.98020854	5.316788604	9.154013891	291.1470582	1.428571429	2.19047619	2.857142857	0.4375	-1.85	21	270.179	57349.1763	15.53717066	6.736713527	4.059198288	123.4460971	11.35855527	0.486901566	11.35855527	0.19447471	0.126557296	0.19447471	-0.606577906	-0.486901566	2.3731
Eletriptan	Prestwick	CN1CCC[C@@H]1Cc2c[nH]c3ccc(CCS(=O)(=O)c4ccccc4)cc23	1.518778619	1024.907214	18.85516038	15.68810185	16.50459843	13.02680657	9.59744397	11.2497092	7.556558036	9.6657066	5.720675197	7.45265586	4.038869624	5.350810036	9.837253136	8.417796984	0	5.752853607	17.35814593	17.50097383	30.33607536	24.26546827	12.13273414	35.26113794	0	382.1714991	1.148148148	1.962962963	2.703703704	0.363636364	-2.11	27	356.321	2292301.483	18.26249742	7.48640838	3.941770235	160.6782601	12.54057788	0.360888766	12.54057788	0.178202255	0.132578342	0.178202255	-3.248905717	-0.360888766	3.821
Pirprofen	Prestwick	CC(C(=O)O)c1ccc(N2CC=CC2)c(Cl)c1	2.249985503	462.4873086	12.41384908	9.558955132	10.31488408	8.092224153	5.515339834	5.893304307	4.147161903	4.55436203	3.001109704	3.30384302	1.866306462	2.17481156	11.88721133	4.794537184	0	0	5.022633314	24.34035058	0	12.99010427	12.13273414	17.05194994	16.70746729	251.0713064	1.411764706	2.058823529	2.588235294	0.307692308	-1.48	17	237.601	9886.13607	11.98960468	4.797835624	2.443465523	105.3094195	10.88867237	0.480788497	10.88867237	0.310186271	0.529395314	0.310186271	-0.836429779	-0.480788497	2.9043
Tripamide	Prestwick	NS(=O)(=O)c1cc(ccc1Cl)C(=O)NN2C[C@@H]3[C@@H]4CC[C@@H](C4)[C@@H]3C2	1.476813978	779.7574162	17.06011345	13.11250729	14.68493282	11.32551841	8.209852065	10.13413602	7.197041912	9.134086981	5.896676222	7.289132936	4.84413693	5.91537714	10.02329115	13.21233417	0	21.38874801	11.83581209	24.9253249	37.46156607	0	5.008912524	5.425791397	16.73991363	369.0913902	1.208333333	1.833333333	2.416666667	0.5625	-1.15	24	349.714	406627.6379	16.32555642	5.692190658	2.730698915	145.9086176	12.45799013	0.284756973	12.45799013	0.265116409	0.015120148	0.265116409	-3.960991664	-0.284756973	1.6101
Zanamivir	Prestwick	CC(=O)N[C@@H]1[C@@H](NC(=N)N)C=C(O[C@H]1[C@H](O)[C@H](O)CO)C(=O)O	3.217623038	509.6376692	17.73168633	12.26215792	12.26215792	10.66681022	6.633922535	6.633922535	4.969154399	4.969154399	3.155593164	3.155593164	2.17871073	2.17871073	60.59766724	19.80212916	0	0	0	6.076020107	6.9237372	0	0	10.63357721	26.09286883	332.133199	1.434782609	2.043478261	2.47826087	0.583333333	-2.37	23	312.153	66364.55056	18.6784731	7.760374973	4.806105274	130.7966706	11.3563611	0.478224589	11.3563611	0.370405991	0.496122895	0.370405991	-1.698001701	-0.478224589	-3.57583
Alclofenac	Prestwick	OC(=O)Cc1ccc(OCC=C)c(Cl)c1	2.776717232	374.0958253	11.25914855	8.07239607	8.828325016	7.130228955	4.371149693	4.749114166	2.934968866	3.342168992	1.708328545	2.00369811	1.094685766	1.352380071	5.969305288	4.794537184	0	6.420821623	22.9424786	0	0	24.27512131	0	6.578935684	21.44433024	226.0396719	1.6	2.333333333	2.866666667	0.181818182	-1.48	15	215.571	2014.627708	11.5939645	5.413038093	3.636437954	92.93907797	10.44937297	0.487988569	10.44937297	0.307315695	0.040219907	0.307315695	-0.883493927	-0.487988569	2.5319
Angiotensin II (Human) Trifluoroacetic acid salt	Prestwick	CC[C@H](C)[C@H](NC(=O)[C@H](Cc1ccc(O)cc1)NC(=O)[C@@H](NC(=O)[C@H](CCCNC(=N)N)NC(=O)[C@@H](N)CC(=O)O)C(C)C)C(=O)N[C@@H](Cc2c[nH]cn2)C(=O)N3CCC[C@H]3C(=O)N[C@@H](Cc4ccccc4)C(=O)O	1.586896165	2441.288612	55.35406695	42.46753338	42.46753338	35.57160521	24.78064265	24.78064265	18.8866552	18.8866552	12.7170344	12.7170344	8.335026546	8.335026546	119.880229	53.36388945	0	63.32350895	29.66247422	0	41.68954165	58.02678414	0	47.18547727	21.98314595	1045.534515	0.76	1.36	1.96	0.5	-8.09	75	974.629	6.81E+15	59.47234305	28.96812786	18.72311655	433.5519443	14.56951617	0.507966645	14.56951617	0.326047064	0.003378371	0.326047064	-1.512160902	-0.507966645	-1.10503
Anisotropine Methylbromide	Prestwick	CCCC(CCC)C(=O)O[C@H]1C[C@H]2CC[C@@H](C1)[N+]2(C)C	1.893985799	317.8817055	14.75071238	13.7299655	13.7299655	9.484730339	8.523650542	8.523650542	7.318651042	7.318651042	5.67570722	5.67570722	4.264267572	4.264267572	0	4.794537184	0	17.99117772	12.08368166	43.0079606	12.84164325	0	0	27.94281836	4.736862954	282.2427557	1.1	1.6	2.05	0.941176471	-0.57	20	250.192	28977.34682	15.81199753	6.464569148	3.185897103	123.811535	12.3590958	0.461654824	12.3590958	0.308708804	0.074357521	0.308708804	0.074357521	-0.461654824	3.5158
Barnidipine Hydrochloride	Prestwick	Cl.COC(=O)C1=C(C)NC(=C([C@H]1c2cccc(c2)N(=O)=O)C(=O)O[C@H]3CCN(Cc4ccccc4)C3)C	3.80E-06	1243.712389	25.819262	20.93144531	21.74794189	17.278096	11.76601178	11.76601178	9.015746958	9.015746958	6.551793993	6.551793993	4.889767027	4.889767027	22.77982767	19.70339264	0	35.34459488	29.92310815	13.08951281	30.87235024	19.91384147	18.19910121	22.34943247	9.473725908	527.1823134	1.054054054	1.72972973	2.378378378	0.333333333	-3.69	37	497.765	126713326.4	27.89029537	12.03092623	6.178983465	221.2376602	13.54797497	0.465580056	13.54797497	0.336574462	0	0.336574462	-0.867662146	-0.465580056	4.2421
Benzylhydrochlorothiazide	Prestwick	NS(=O)(=O)c1cc2c(NC(Cc3ccccc3)NS2(=O)=O)cc1Cl	2.009558916	992.1796652	17.53516943	12.23071342	14.61963553	11.16565179	6.85825969	10.26570689	5.331732756	8.951180067	3.539931302	6.427122112	2.498338048	4.996220853	31.10784139	16.83559397	0	15.60550306	6.420821623	11.62981856	6.066367068	0	30.33183534	10.03888347	16.73991363	387.0114256	1.166666667	1.833333333	2.458333333	0.142857143	-1.65	24	373.758	176743.3315	17.1820649	6.011681588	3.398493046	144.4769835	12.43427847	0.367499044	12.43427847	0.2439003	0.139526749	0.2439003	-4.131172469	-0.367499044	1.26
Budralazine	Prestwick	CC(=C\C(=N\Nc1nncc2ccccc12)\C)C	2.300719677	604.7250305	12.95781916	10.8057424	10.8057424	8.664703798	5.822394956	5.822394956	4.367102757	4.367102757	2.406185005	2.406185005	1.701671392	1.701671392	0	0	0	0	5.817862778	16.48413343	5.57310453	6.196843572	51.11269998	20.72456254	0	240.1374965	1.222222222	2	2.777777778	0.214285714	-2.23	18	224.182	13078.19587	12.23281925	5.401598681	2.911816316	106.4361875	4.2724452	0.259098067	4.2724452	0.176257023	0.675561224	0.176257023	0.675561224	-0.259098067	3.3838
Bunazosin hydrochloride	Prestwick	CCCC(=O)N1CCCN(CC1)c2nc(N)c3cc(OC)c(OC)cc3n2	1.869651327	826.58756	19.38854058	16.19539753	16.19539753	13.06641191	9.289456712	9.289456712	6.604575972	6.604575972	4.814043548	4.814043548	3.34687123	3.34687123	0	4.794537184	0	5.907179729	48.29226088	31.31738027	0	20.28596215	17.890014	14.86786677	15.20739338	373.2113897	1.111111111	1.851851852	2.555555556	0.526315789	-2.77	27	346.241	1419249.999	19.00444769	8.282130375	3.989334808	158.8090663	12.18432888	0.492842072	12.18432888	0.227448896	0.217708445	0.227448896	0.217708445	-0.492842072	2.068
Chlorpromazine Sulfoxide	Prestwick	CN(C)CCCN1c2ccccc2S(=O)c3ccc(Cl)cc13	2.025518796	717.5551677	15.68986997	12.75166047	14.324086	10.5753874	7.303377653	8.83117204	5.65696735	7.510513421	3.75435332	5.478835558	2.729347574	4.253669706	10.79956904	4.208898492	0	0	5.022633314	40.67607394	0	0	42.46456948	23.89516343	11.60093989	334.0906619	1.090909091	1.818181818	2.590909091	0.294117647	-1.36	22	315.72	111067.514	15.53244466	6.405204489	2.910681582	138.5045645	12.77997882	0.339401352	12.77997882	0.089169082	0.673833984	0.089169082	-1.144094003	-0.339401352	3.9099
Cycotiamine	Prestwick	C\C(=C\1/CCOC(=O)S1)\N(Cc2cnc(C)nc2N)C=O	2.207076102	603.0792108	15.40541292	11.8280051	12.64450168	10.00723905	6.352383763	7.168880344	4.520115672	5.55037243	3.076335945	4.106788765	1.87578985	2.669588587	0	9.589074368	0	11.84609368	42.34055697	16.66702146	4.899909731	20.04431797	0	9.967957042	10.47053043	308.0943114	1.619047619	2.380952381	3	0.384615385	-2.09	21	292.235	49466.35951	15.30171753	6.57450603	3.719942676	126.1191677	11.33796635	0.456968414	11.33796635	0.371418712	0.264438776	0.371418712	-0.347562865	-0.456968414	1.83062
Fenclofenac	Prestwick	OC(=O)Cc1ccccc1Oc2ccc(Cl)cc2Cl	2.297640484	611.3901139	13.82806265	9.768197788	11.28005568	9.058550648	5.486434629	6.242363575	3.85504386	4.698679767	2.428126925	2.958593593	1.588806697	2.035876463	5.969305288	4.794537184	0	6.420821623	27.10774179	0	0	42.46456948	0	0	33.04527013	296.0006995	1.105263158	1.842105263	2.526315789	0.071428571	-1.71	19	287.057	18408.91798	13.7154402	5.954405353	3.625659332	119.8942151	10.78589544	0.480984462	10.78589544	0.307459924	0.109739955	0.307459924	-0.918284203	-0.480984462	4.4128
Flurbiprofen axetil	Prestwick	CC(OC(=O)C)OC(=O)C(C)c1ccc(c(F)c1)c2ccccc2	2.12995188	727.4015762	17.68986997	13.78446033	13.78446033	11.37991785	7.60765162	7.60765162	5.44094595	5.44094595	3.545533716	3.545533716	2.312013246	2.312013246	29.96376419	13.97948942	0	0	11.12690298	5.563451492	19.91384147	19.05647134	30.33183534	0	9.473725908	330.1267373	1	1.666666667	2.25	0.263157895	-2.69	24	311.203	191134.7033	17.66054721	7.725175166	4.41097563	139.7587622	14.37263771	0.425655097	14.37263771	0.315695639	0.410755149	0.315695639	-0.980658414	-0.425655097	4.0485
Ibuprofen Piconol	Prestwick	CC(C)Cc1ccc(cc1)C(C)C(=O)OCc2ccccn2	1.921238895	590.5920652	15.94938299	13.45142643	13.45142643	10.55855065	7.713527601	7.713527601	5.990026147	5.990026147	3.565681349	3.565681349	2.303458415	2.303458415	0	4.794537184	0	18.4940933	5.917906046	17.67820111	5.563451492	6.196843572	37.25557254	30.96418706	4.736862954	297.172879	1.090909091	1.818181818	2.409090909	0.368421053	-2.16	22	274.214	91635.22664	16.21466705	7.736279231	4.691078792	131.9027496	12.12949281	0.458717962	12.12949281	0.313014958	0.217704689	0.313014958	-0.266840514	-0.458717962	4.127
Pilsicainide Hydrochloride	Prestwick	Cc1cccc(C)c1NC(=O)CC23CCCN2CCC3	1.712576016	493.471331	14.16492594	12.53726016	12.53726016	9.605790814	7.718416973	7.718416973	6.410258447	6.410258447	5.046308374	5.046308374	4.008007659	4.008007659	0	4.794537184	0	11.44610498	6.420821623	16.81428926	38.7727993	0	6.066367068	36.19690687	0	272.1888634	1.2	1.8	2.4	0.588235294	-1.35	20	248.2	52076.82859	13.6247375	5.208494714	2.350784996	120.905322	12.47252693	0.325541548	12.47252693	0.225753272	0.167334538	0.225753272	0.167334538	-0.325541548	3.26044
Tacrolimus Monohydrate	Prestwick	CO[C@@H]1C[C@@H](CC[C@H]1O)\C=C(/C)\[C@H]2OC(=O)[C@@H]3CCCCN3C(=O)C(=O)[C@]4(O)O[C@H]([C@H](C[C@@H](C)C\C(=C/[C@@H](CC=C)C(=O)C[C@H](O)[C@H]2C)\C)OC)[C@H](C[C@H]4C)OC	1.777631424	1478.29589	42.18914101	35.39308146	35.39308146	26.98305767	20.88605687	20.88605687	17.27180988	17.27180988	12.87372042	12.87372042	9.424772209	9.424772209	83.86619841	34.49773092	0	49.5302447	56.93967751	5.57310453	19.11950481	27.03329205	32.92325181	6.578935684	23.68431477	803.4819766	0.929824561	1.596491228	2.245614035	0.772727273	-2.78	57	734.479	1.19E+12	46.90439588	20.95526621	11.28725241	338.6959777	14.30508657	0.455930995	14.30508657	0.3289793	0.009881898	0.3289793	-2.51025443	-0.455930995	4.639
Tandospirone	Prestwick	O=C1[C@@H]2[C@H]3CC[C@H](C3)[C@@H]2C(=O)N1CCCCN4CCN(CC4)c5ncccn5	1.049451939	705.5713068	19.08721119	16.37219104	16.37219104	13.72034669	10.81705675	10.81705675	8.797479089	8.797479089	7.33208439	7.33208439	5.922182131	5.922182131	0	9.589074368	0	23.65017155	18.3805685	70.77622943	0	17.29359687	6.066367068	19.7677765	0	383.2321252	0.857142857	1.464285714	2.107142857	0.714285714	-2.02	28	354.264	6417890.985	18.03685267	7.426434269	3.093575759	165.6539356	12.73126903	0.338260732	12.73126903	0.232878801	0.027345332	0.232878801	0.027345332	-0.338260732	1.4099
Kanamycin B	Prestwick	NC[C@H]1O[C@H](O[C@@H]2[C@@H](N)C[C@@H](N)[C@H](O[C@H]3O[C@H](CO)[C@@H](O)[C@H](N)[C@H]3O)[C@H]2O)[C@H](N)[C@@H](O)[C@@H]1O	1.722064446	585.4231652	24.61000151	17.98460046	17.98460046	15.50934547	10.86741508	10.86741508	8.876597712	8.876597712	6.562039152	6.562039152	4.446631469	4.446631469	98.28999623	30.63916437	0	12.96557803	0	0	0	0	0	0	47.6157892	483.2540424	0.666666667	1.212121212	1.757575758	1	-0.6	33	446.223	13654838.45	26.99525419	10.98374843	5.323875433	189.8448104	10.97518692	0.393567282	10.97518692	0.18564759	0.115348816	0.18564759	-1.477578229	-0.393567282	-7.325
Mitomycin C	Prestwick	CO[C@]12[C@H]3N[C@H]3CN1C4=C([C@H]2COC(=O)N)C(=O)C(=C(C)C4=O)N	1.846855262	756.963371	17.38638687	13.28941996	13.28941996	11.34027693	7.651541369	7.651541369	6.459246088	6.459246088	5.474588946	5.474588946	4.309835149	4.309835149	23.51937666	14.38361155	0	41.31705694	12.24179572	0	14.03353474	0	4.899909731	5.316788604	20.94106086	334.1277197	1.416666667	2.125	2.75	0.533333333	-2.39	24	316.188	387390.7216	15.15610213	4.57759902	1.577721212	137.147044	12.77067649	0.448858872	12.77067649	0.404010763	0.058604497	0.404010763	-0.957337963	-0.448858872	-1.6512
Nafamostat Mesylate	Prestwick	NC(=N)Nc1ccc(cc1)C(=O)Oc2ccc3cc(ccc3c2)C(=N)N	1.769760749	1012.118146	18.6814338	13.74469981	13.74469981	12.41872399	7.737157653	7.737157653	5.642956222	5.642956222	3.732868669	3.732868669	2.465953992	2.465953992	5.969305288	4.794537184	0	11.79517435	22.56380109	10.77244843	0	42.46456948	18.19910121	5.316788604	27.02276512	347.1382248	0.846153846	1.461538462	2.115384615	0	-3.87	26	330.242	692790.5554	16.96937176	6.937943316	3.782734497	149.1404011	12.27286542	0.422916838	12.27286542	0.343024508	0.004735185	0.343024508	-0.486961924	-0.422916838	2.64844
Bisbentiamine	Prestwick	C\C(=C(/CCOC(=O)c1ccccc1)\SS\C(=C(/C)\N(Cc2cnc(C)nc2N)C=O)\CCOC(=O)c3ccccc3)\N(Cc4cnc(C)nc4N)C=O	1.635252583	1853.576394	39.03659418	30.42951289	32.06250605	25.99764135	16.78455311	18.93438302	11.80973963	14.12867152	8.027925808	10.96980562	4.880095316	7.717484267	11.93861058	19.17814874	0	50.78064554	67.92715723	0	31.38761541	100.7523066	0	19.93591408	20.94106086	770.2668731	0.666666667	1.037037037	1.37037037	0.263157895	-5.74	54	728.602	5.52E+11	41.02206784	20.48748663	11.89380907	321.3898394	12.77406436	0.461721157	12.77406436	0.337628882	0.010239755	0.337628882	-0.486368759	-0.461721157	6.00344
Camostat mesylate	Prestwick	CN(C)C(=O)COC(=O)Cc1ccc(OC(=O)c2ccc(NC(=N)N)cc2)cc1	1.877477418	892.0925058	21.38854058	16.09882103	16.09882103	13.7400912	8.623523711	8.623523711	6.275121538	6.275121538	3.737404867	3.737404867	2.175484569	2.175484569	11.93861058	14.38361155	0	24.89443789	22.56380109	0	4.899909731	62.62628051	0	5.316788604	20.61667699	398.1590198	1.034482759	1.655172414	2.206896552	0.2	-3.88	29	376.243	1942548.018	21.4204158	9.882287392	6.979773615	167.4546285	12.19469499	0.45531728	12.19469499	0.343024161	0.000450496	0.343024161	-0.547469853	-0.45531728	1.38507
Ticagrelor	Prestwick	CCCSc1nc(N[C@@H]2C[C@H]2c3ccc(F)c(F)c3)c4nnn([C@@H]5C[C@H](OCCO)[C@@H](O)[C@H]5O)c4n1	1.425118142	1232.777228	25.39661227	19.5889274	20.40542398	17.4054172	11.96642379	12.95202235	9.09313162	10.15520342	6.559043053	7.612188564	4.613211336	5.30676458	35.98818167	18.99388489	0	31.59433243	27.70162869	24.66086392	22.51005495	6.066367068	0	32.52054975	9.843390349	522.1860808	1.166666667	2	2.75	0.565217391	-2.45	36	494.354	182508249.9	25.21010344	10.4998137	4.896189164	209.6376675	13.70752086	0.393980047	13.70752086	0.191208264	0.002905807	0.191208264	-1.154724744	-0.393980047	2.0137
Feprazone	Prestwick	CC(=CCC1C(=O)N(N(C1=O)c2ccccc2)c3ccccc3)C	2.040985845	707.2405624	17.10408353	13.84623378	13.84623378	11.59222415	8.006564671	8.006564671	6.040942984	6.040942984	3.977025556	3.977025556	2.776970607	2.776970607	5.917906046	9.589074368	0	11.81435946	17.79559417	5.57310453	10.01782505	0	80.58716519	0	0	320.1524779	0.833333333	1.25	1.625	0.2	-2.88	24	300.232	363705.0997	15.99463033	6.705375388	2.95138372	141.5254476	12.9468013	0.271665442	12.9468013	0.258696176	0.187450869	0.258696176	-0.68026644	-0.271665442	3.9539
Lanoconazole	Prestwick	Clc1ccccc1C2CS\C(=C(\C#N)/n3ccnc3)\S2	1.903397541	688.6946208	13.94938299	10.36201078	12.75093288	9.792024998	5.959224104	8.202439948	4.156831664	7.06569307	2.92905511	6.194568964	1.962449643	5.219300574	0	5.261891555	0	5.24993803	5.697039313	20.57610691	0	46.81187676	24.26546827	11.05319983	11.60093989	319.000467	1.45	2.3	3	0.142857143	-1.35	20	309.762	76997.48633	13.6247375	5.961066034	2.593919765	130.1986196	9.360450978	0.295759556	9.360450978	0.14526363	0.287566138	0.14526363	0.287566138	-0.295759556	4.40748
Lumiracoxib	Prestwick	Cc1ccc(Nc2c(F)cccc2Cl)c(CC(=O)O)c1	2.402380857	638.0669275	14.69830613	10.78259923	11.53852817	9.469234251	5.994853005	6.372817478	4.452775302	4.859975429	2.82485322	3.139823614	1.905533439	2.115787053	11.78652613	9.184952232	0	17.13084121	11.25083777	5.563451492	12.13273414	18.19910121	12.99010427	5.316788604	16.70746729	293.0618846	1.35	2.1	2.75	0.133333333	-2.07	20	280.621	26807.92239	14.34144718	5.924010272	3.27455229	120.5577433	13.74634732	0.480985213	13.74634732	0.307396056	0.142772817	0.307396056	-0.946036523	-0.480985213	4.15822
Oxyphenisatin	Prestwick	Oc1ccc(cc1)C2(C(=O)Nc3ccccc23)c4ccc(O)cc4	2.055459881	868.8738157	16.73384004	12.73087871	12.73087871	11.61906416	7.62142242	7.62142242	5.843455976	5.843455976	4.520499541	4.520499541	3.420219063	3.420219063	5.414990469	15.00759197	0	17.4062034	0	22.37774075	0	48.53093655	24.26546827	5.316788604	0	317.1051933	0.708333333	1.208333333	1.75	0.05	-3.27	24	302.224	487653.7909	14.33038955	5.130512893	1.895732967	138.5694964	13.08782596	0.50796663	13.08782596	0.243616323	0.144718863	0.243616323	-1.01587963	-0.50796663	3.3843
Prasugrel	Prestwick	CC(=O)Oc1cc2CN(CCc2s1)C(C(=O)C3CC3)c4ccccc4F	1.626197776	858.4912298	18.25878407	14.53515702	15.3516536	12.52487714	8.848710834	9.665207415	6.928661546	8.027953898	4.932041491	6.047122901	3.557812676	4.608787763	6.041840829	13.97948942	0	23.48767712	23.71617184	24.82591636	29.20403734	18.19910121	6.066367068	4.899909731	4.736862954	373.1147927	1.307692308	2.076923077	2.769230769	0.4	-2.05	26	353.289	1498004.559	17.36814189	6.928164195	3.436138419	155.1285779	14.44797069	0.415584794	14.44797069	0.308319986	0.055634251	0.308319986	-0.547291247	-0.415584794	3.891
Ramosetron hydrochloride	Prestwick	Cn1cc(C(=O)[C@@H]2CCc3nc[nH]c3C2)c4ccccc14	1.713757799	827.5479222	14.39697675	11.96544771	11.96544771	10.23718344	7.331928151	7.331928151	5.80258607	5.80258607	4.520848116	4.520848116	3.382672365	3.382672365	0	4.794537184	0	11.70115099	0	47.11669728	0	6.327320075	36.01071641	16.03432411	0	279.1371622	1.380952381	2.238095238	3.142857143	0.294117647	-2.36	21	262.207	148795.5288	12.38592816	4.584636678	1.901203358	122.3634458	12.91108466	0.34979644	12.91108466	0.167996228	0.059033447	0.167996228	0.059033447	-0.34979644	2.8892
Seratrodast	Prestwick	CC1=C(C)C(=O)C(=C(C)C1=O)C(CCCCCC(=O)O)c2ccccc2	2.280722105	768.5918033	19.26722023	15.67159399	15.67159399	12.34111171	9.085814786	9.085814786	6.903266735	6.903266735	5.16675564	5.16675564	3.500528454	3.500528454	5.969305288	14.38361155	0	23.90521756	28.71323974	24.82591636	0	20.7712116	30.33183534	0	5.106527395	354.1831093	0.884615385	1.5	2.115384615	0.409090909	-2.49	26	328.238	508011.849	19.82973894	8.745132565	4.368758722	154.1642398	12.93896214	0.48123039	12.93896214	0.302839557	0.042602749	0.302839557	-0.784764508	-0.48123039	4.61
Sofalcone	Prestwick	CC(=CCOc1ccc(\C=C\C(=O)c2ccc(OCC=C(C)C)cc2OCC(=O)O)cc1)C	2.120096425	1036.781305	24.2169677	19.46062835	19.46062835	15.7400912	10.57773785	10.57773785	7.791956404	7.791956404	4.360104384	4.360104384	2.600886268	2.600886268	12.57618725	9.589074368	0	17.09620827	18.96327576	16.88606786	17.71549171	18.20875424	64.11245729	0	19.31711626	450.2042387	0.818181818	1.393939394	1.96969697	0.259259259	-3.8	33	420.291	13311147.61	25.46051489	12.9102547	9.474904065	194.3517336	12.77454861	0.489536551	12.77454861	0.341222794	0.157194682	0.341222794	-1.132684991	-0.489536551	5.7361
Sarpogrelate hydrochloride	Prestwick	COc1cccc(CCc2ccccc2OCC(CN(C)C)OC(=O)CCC(=O)O)c1	1.976581699	851.468095	22.63961743	18.37446175	18.37446175	14.8674124	10.26693578	10.26693578	7.538105867	7.538105867	4.624385609	4.624385609	3.125952094	3.125952094	18.04257696	9.589074368	0	19.44852521	6.544756406	29.9041184	5.563451492	7.109797541	61.45982318	6.066367068	19.31711626	429.2151377	1.032258065	1.806451613	2.516129032	0.416666667	-3.06	31	398.265	5821580.273	24.21165802	12.59339663	9.087960055	183.08555	11.95946888	0.496757961	11.95946888	0.306320847	0.156362118	0.306320847	-1.025626879	-0.496757961	3.1974
Sapropterin dihydrochloride	Prestwick	C[C@H](O)[C@H](O)[C@H]1CNC2=C(N1)C(=O)N=C(N)N2	2.274469916	472.1893969	12.57698579	9.266396935	9.266396935	7.986071003	5.250904406	5.250904406	4.040123763	4.040123763	2.673924481	2.673924481	1.748014981	1.748014981	23.8090405	15.00759197	0	11.63572556	12.36261918	0	6.9237372	0	0	20.60153425	5.733667477	241.1174893	1.529411765	2.235294118	2.882352941	0.555555556	-1.8	17	226.131	6417.244855	11.67858558	4.224793388	2.171194938	96.87918317	11.56494331	0.39063925	11.56494331	0.299529794	0.025532145	0.299529794	-0.97907124	-0.39063925	-1.7002
Midecamycin	Prestwick	CCC(=O)O[C@@H]1CC(=O)O[C@H](C)C\C=C\C=C\[C@H](O)[C@H](C)C[C@H](CC=O)[C@H](O[C@@H]2O[C@H](C)[C@@H](O[C@H]3C[C@@](C)(O)[C@@H](OC(=O)CC)[C@H](C)O3)[C@@H]([C@H]2O)N(C)C)[C@H]1OC	2.014629724	1354.982978	42.61179074	35.18458672	35.18458672	26.86104921	20.1155762	20.1155762	15.95342031	15.95342031	10.88499316	10.88499316	7.819325416	7.819325416	121.4271586	34.49773092	0	32.10410811	12.70698215	0	7.109797541	78.76573721	12.99975731	0	37.89490363	813.4510704	0.964912281	1.631578947	2.228070175	0.804878049	-2.8	57	746.443	6.85E+11	48.56796646	22.53740462	13.61728507	336.6372212	13.30974437	0.462224754	13.30974437	0.30943572	0.00063277	0.30943572	-1.489892501	-0.462224754	2.7674
Thyrotropin-Releasing Hormone	Prestwick	NC(=O)[C@@H]1CCCN1C(=O)[C@H](Cc2c[nH]cn2)NC(=O)[C@@H]3CCC(=O)N3	1.738183614	703.6029525	18.6814338	14.23416266	14.23416266	12.4523975	8.626263586	8.626263586	6.57664104	6.57664104	4.758786972	4.758786972	3.421266476	3.421266476	29.93988195	19.17814874	0	24.6560027	31.50114927	0	11.22722981	6.196843572	0	20.60153425	5.733667477	362.1702532	1.384615385	2.192307692	2.807692308	0.5625	-2.91	26	340.214	1030293.612	17.89839309	7.543538501	3.838654919	149.4383338	12.97940594	0.367881864	12.97940594	0.245737544	0.177303241	0.245737544	-0.88587774	-0.367881864	-1.8081
Cyclofenil	Prestwick	CC(=O)Oc1ccc(cc1)C(=C2CCCCC2)c3ccc(OC(=O)C)cc3	1.966391649	775.452016	19.22540387	15.78732922	15.78732922	13.02487714	9.324586063	9.324586063	6.775255745	6.775255745	4.619802732	4.619802732	3.514683582	3.514683582	0	9.589074368	0	11.93861058	11.49902367	23.96854623	44.25614833	0	48.53093655	0	9.473725908	364.1674592	0.666666667	1.074074074	1.444444444	0.304347826	-2.88	27	340.249	1286184.812	18.8975985	8.670868337	5.065676777	159.3575611	11.14168137	0.426733181	11.14168137	0.307523943	0.324380862	0.307523943	-0.324380862	-0.426733181	5.3032
Temocapril	Prestwick	CCOC(=O)[C@H](CCc1ccccc1)N[C@H]2CS[C@@H](CN(CC(=O)O)C2=O)c3cccs3	1.751127893	891.0564112	22.92407448	17.93741058	19.57040374	15.47356555	10.59740415	12.52581176	7.498054068	9.713028637	5.184692583	7.651031636	3.629228044	5.889487457	24.02229223	19.49013895	0	24.30875613	25.13925326	10.44059869	4.899909731	30.02240803	47.84463225	5.316788604	4.736862954	476.143964	1.25	2.03125	2.6875	0.434782609	-2.36	32	448.396	17024329.1	24.28573641	12.03413001	6.817559569	195.6924281	13.2243885	0.479924978	13.2243885	0.322700773	0.00420176	0.322700773	-1.055601945	-0.479924978	2.9719
Flosequinan	Prestwick	CN1C=C(C(=O)c2ccc(F)cc12)S(=O)C	2.958112563	648.2100007	11.86987901	8.859324017	9.675820598	7.502907755	4.627873773	6.185951978	3.548974641	4.897049337	2.428780486	3.338969931	1.630158066	2.307753718	16.61678988	13.39385072	0	10.32427387	10.90292493	0	30.65171396	11.61477163	0	0	0	239.0416278	1.375	2.0625	2.6875	0.181818182	-1.49	16	229.191	3915.975213	11.0091684	3.825293039	1.669210664	93.97388305	13.03207499	0.349008852	13.03207499	0.204979091	0.237600151	0.204979091	-1.339263196	-0.349008852	1.415
Etravirine	Prestwick	Cc1cc(cc(C)c1Oc2nc(Nc3ccc(cc3)C#N)nc(N)c2Br)C#N	1.939699195	1106.153576	20.25878407	15.11651903	16.70251557	13.4054172	8.203614191	8.996612461	6.018774432	6.811772701	3.90475549	4.650184074	2.596203789	2.854458639	0	0	0	17.6461904	27.03652061	11.12690298	0	36.39820241	13.8474744	43.35313217	20.99431354	434.0490712	1	1.607142857	2.178571429	0.1	-3.62	28	420.165	1797519.986	19.150192	7.949773047	4.030502154	170.100661	9.095596394	0.43704449	9.095596394	0.240211713	0.213051986	0.240211713	0.213051986	-0.43704449	4.7174
Empagliflozin	Prestwick	OC[C@H]1O[C@H]([C@H](O)[C@@H](O)[C@@H]1O)c2ccc(Cl)c(Cc3ccc(O[C@H]4CCOC4)cc3)c2	1.485778296	866.7287504	21.95745468	16.93265113	17.68858008	14.9567288	10.38164906	10.75961354	8.024510536	8.431710662	5.799160372	6.167888095	3.988297048	4.17266091	37.1267139	20.42610958	0	6.103966388	23.61378839	29.9041184	0	12.13273414	30.33183534	0	25.81152875	450.1445309	1	1.774193548	2.451612903	0.47826087	-1.71	31	423.699	14348302.17	22.48273681	9.832538537	5.03938406	185.3120352	10.39967829	0.487940456	10.39967829	0.124124732	0.093067265	0.124124732	-1.423296414	-0.487940456	1.6134
Crisaborole	Prestwick	OB1OCc2cc(Oc3ccc(cc3)C#N)ccc12	1.817876751	648.7309197	13.24227621	10.03683271	10.03683271	9.258351493	5.866060975	5.866060975	4.262226968	4.262226968	2.996313338	2.996313338	2.003605567	2.003605567	7.118392334	5.024022575	0	0	23.66935712	11.02625475	0	36.39820241	6.066367068	6.069221313	14.65311264	251.0753736	1.157894737	1.894736842	2.631578947	0.071428571	-2.285064935	19	240.97	38475.24456	11.78564149	4.767833107	2.317396638	110.5190583	9.525992031	0.49126802	9.525992031	0.49126802	0.389950622	0.457371569	-0.834294389	-0.457371569	1.56828
Avanafil	Prestwick	COc1ccc(CNc2nc(ncc2C(=O)NCc3ncccn3)N4CCC[C@H]4CO)cc1Cl	1.561942986	1132.801545	23.91563832	18.73918547	19.49511441	16.58405	10.93645651	11.31442098	7.774453222	8.181653349	5.567916734	5.863286299	3.782078456	4.062369963	0	9.901064579	0	25.10065893	40.4709596	24.94985114	6.196843572	37.70258589	10.9662768	30.56949129	16.33780284	483.1785654	1.264705882	2.088235294	2.823529412	0.347826087	-3.5	34	457.752	72415674.28	23.65125863	11.08168574	5.5176	201.9349567	12.96295668	0.495199397	12.96295668	0.256491137	0.023593679	0.256491137	-0.352410634	-0.495199397	2.4318
Salinomycin sodium	Prestwick	CC[C@H]([C@H]1CC[C@H](C)[C@@H](O1)[C@@H](C)[C@H](O)[C@H](C)C(=O)[C@H](CC)[C@H]2OC3(O[C@@]4(CC[C@](C)(O4)[C@H]5CC[C@](O)(CC)[C@H](C)O5)[C@H](O)C=C3)[C@H](C)C[C@@H]2C)C(=O)[O-]	1.310858788	1323.531834	39.25841959	33.91629923	33.91629923	24.80296886	20.71828367	20.71828367	17.89629669	17.89629669	14.43122153	14.43122153	10.47510808	10.47510808	82.93708534	30.01518395	0	35.74489586	57.78739461	6.420821623	0	19.07577741	41.5424232	20.7712116	23.68431477	749.4845366	0.905660377	1.58490566	2.188679245	0.904761905	-1.44	53	680.451	2.11E+11	42.69751159	16.19787917	7.937192564	317.0508243	14.42416482	0.549761063	14.42416482	0.201816973	0.007738535	0.201816973	-1.374340258	-0.549761063	4.8533
Enocitabine	Prestwick	CCCCCCCCCCCCCCCCCCCCCC(=O)NC1=NC(=O)N(C=C1)[C@@H]2O[C@H](CO)[C@@H](O)[C@@H]2O	1.426599558	863.7175955	29.00357846	24.77415687	24.77415687	19.47276421	15.99041346	15.99041346	11.39362015	11.39362015	7.896176435	7.896176435	5.355156002	5.355156002	36.8364257	24.90865655	0	11.72504251	6.420821623	23.82956452	114.9963566	0	0	17.22450432	4.736862954	565.4090865	0.825	1.3	1.725	0.838709677	-1.81	40	510.356	579806608.5	34.3915293	20.97439738	13.23519677	240.2974294	12.36285344	0.393566854	12.36285344	0.351232783	0.134998248	0.351232783	-1.369016654	-0.393566854	5.6152
Dilevalol	Prestwick	C[C@H](CCc1ccccc1)NC[C@H](O)c2ccc(O)c(c2)C(=O)N	1.847302299	673.5670473	17.52673326	13.77484879	13.77484879	11.46923425	8.051626342	8.051626342	5.990204547	5.990204547	4.03935438	4.03935438	2.518860959	2.518860959	12.01114612	15.00759197	0	17.35480415	12.1082079	12.84164325	17.69618563	6.066367068	18.19910121	24.37325994	5.733667477	328.1786926	1.208333333	1.916666667	2.583333333	0.315789474	-2.37	24	304.22	222954.5721	17.97570232	8.473168316	5.077760023	141.6828346	11.24755244	0.507121532	11.24755244	0.251965728	0.017292658	0.251965728	-0.775115478	-0.507121532	2.1354
Repirinast	Prestwick	CC(C)CCOC(=O)C1=CC(=O)C2=C(O1)c3ccc(C)c(C)c3NC2=O	2.188434753	1120.930061	19.00770721	15.26485609	15.26485609	12.29060146	8.564402707	8.564402707	6.881611816	6.881611816	4.523273781	4.523273781	2.799458585	2.799458585	16.95736257	14.38361155	0	23.33637374	23.2416526	17.19327005	0	6.066367068	33.76131587	4.983978521	9.154013891	355.1419728	1.230769231	1.961538462	2.653846154	0.35	-2.89	26	334.222	564527.7775	17.91777197	6.784023	3.143910891	149.3368454	12.41461974	0.459822705	12.41461974	0.373894255	0.097700486	0.373894255	-0.706559954	-0.459822705	3.45424
Ebrotidine	Prestwick	NC(=N)Nc1nc(CSCC\N=C\NS(=O)(=O)c2ccc(Br)cc2)cs1	1.683166673	867.0622018	18.99335306	13.47640534	17.51189163	12.36501053	7.260326786	11.57084165	4.845745186	9.438675639	2.831097699	6.445917835	1.692868173	4.364891632	10.02329115	8.417796984	0	10.85503804	17.42916849	15.91950112	29.80805538	23.89461909	5.38006277	35.94521062	11.14295108	475.9758489	1.423076923	2.153846154	2.846153846	0.214285714	-1.63	26	460.299	594330.2202	20.67911839	9.899918431	6.938912803	167.9449412	12.03615234	0.369814903	12.03615234	0.262086769	0.140296459	0.262086769	-3.59005237	-0.369814903	2.45097
Nedocromil sodium	Prestwick	CCCc1c2OC(=CC(=O)c2cc3C(=O)C=C(N(CC)c13)C(=O)O)C(=O)O	2.664997758	1216.903901	19.8779507	14.73625339	14.73625339	12.79413142	8.435217589	8.435217589	6.101266158	6.101266158	4.428138383	4.428138383	3.336143157	3.336143157	28.55643878	29.39120353	0	28.59415297	23.92179546	12.13273414	10.63346672	6.9237372	6.9237372	0	4.417150937	371.1005019	1	1.666666667	2.222222222	0.263157895	-3.42	27	354.209	908342.9237	18.37344508	6.712359967	2.884505407	151.8183192	12.55533483	0.47656013	12.55533483	0.371458594	0.06795257	0.371458594	-1.385449972	-0.47656013	2.4767
Frovatriptan succinate	Prestwick	CN[C@@H]1CCc2[nH]c3ccc(cc3c2C1)C(=O)N	2.137174799	614.7717839	12.69830613	10.41631998	10.41631998	8.685871848	6.293111648	6.293111648	4.935118362	4.935118362	3.880611146	3.880611146	2.816734083	2.816734083	0	4.794537184	0	5.907179729	11.60529232	30.1653898	11.25737949	6.066367068	19.18040612	10.30076712	5.733667477	243.1371622	1.5	2.333333333	3.055555556	0.357142857	-1.81	18	226.174	21117.6703	11.29007946	4.137177457	1.692671453	105.5573246	11.25475002	0.365599182	11.25475002	0.248219792	0.367753737	0.248219792	-0.367753737	-0.365599182	1.3435
Vonoprazan	Prestwick	CNCc1cc(c2ccccc2F)n(c1)S(=O)(=O)c3cccnc3	2.2252312	952.9768197	17.15648977	12.97774601	13.79424259	11.53604193	7.301716758	8.741780087	5.233358403	7.0482883	3.564545564	5.221762016	2.474951791	3.830846031	15.84051199	12.80821203	0	16.15286296	6.544756406	9.5358574	30.72326485	37.37950732	0	10.30076712	0	345.094726	1.208333333	2	2.666666667	0.117647059	-2.51	24	329.271	371881.3178	16.35137575	6.543035067	2.954481822	139.3904291	14.20492402	0.315636563	14.20492402	0.26920045	0.050182351	0.26920045	-3.872296391	-0.315636563	2.6456
Azasetron hydrochloride	Prestwick	CN1C(=O)COc2c1cc(Cl)cc2C(=O)NC3CN4CCC3CC4	1.606583006	700.5663371	16.8445705	13.5491783	14.30510725	11.52487714	8.288147564	8.666112037	6.761022939	7.197458719	5.32681605	5.54503394	3.888558966	4.101017387	0	9.589074368	0	24.46308225	27.94088896	32.47591246	4.899909731	19.18040612	0	10.21669833	16.33780284	349.1193192	1.333333333	2.083333333	2.75	0.529411765	-1.79	24	329.658	399380.891	15.72114612	5.933613036	2.63411375	145.2376581	12.82988032	0.480717608	12.82988032	0.264259415	0.064242331	0.264259415	-0.184954649	-0.480717608	1.5192
Buformin	Prestwick	CCCCNC(=N)NC(=N)N	3.300391777	141.9080689	8.690234444	6.698670613	6.698670613	5.16390246	3.599335306	3.599335306	2.19400522	2.19400522	1.091775565	1.091775565	0.569028	0.569028	0	0	0	11.91910914	0	19.38639965	0	0	0	17.55731441	16.55223469	157.1327455	1.454545455	2.090909091	2.545454545	0.666666667	-1.26	11	142.101	201.1427933	9.74	5.51919121	6.627493407	66.37427866	7.154418934	0.369798031	7.154418934	0.194733681	0.088842593	0.194733681	-0.209260676	-0.369798031	-0.20606
Propanidid	Prestwick	CCCOC(=O)Cc1ccc(OCC(=O)N(CC)CC)c(OC)c1	2.693227895	540.2106995	17.94938299	14.96314654	14.96314654	11.54877382	8.282296003	8.282296003	5.237162193	5.237162193	3.510967672	3.510967672	2.181886122	2.181886122	0	9.589074368	0	24.9041886	31.19541844	11.98427311	7.109797541	23.09901094	20.7712116	0	14.21058886	337.188923	1.083333333	1.791666667	2.375	0.555555556	-2.24	24	310.2	175097.7018	19.80595588	10.51870574	6.101656185	143.2342221	11.98999812	0.492858676	11.98999812	0.309754531	0.045706019	0.309754531	-0.273812403	-0.492858676	2.4381
Lomitapide	Prestwick	FC(F)(F)CNC(=O)C1(CCCCN2CCC(CC2)NC(=O)c3ccccc3c4ccc(cc4)C(F)(F)F)c5ccccc5c6ccccc16	1.052191156	1783.260101	35.52008632	27.21041262	27.21041262	23.86497709	16.71007491	16.71007491	12.96152886	12.96152886	9.794725113	9.794725113	7.34548785	7.34548785	35.78297513	35.93156465	0	11.94902056	42.37364097	60.44163094	12.13273414	24.26546827	48.53093655	15.53348694	0	693.2789967	0.72	1.28	1.86	0.333333333	-4.64	50	656.436	1.24E+11	35.19530053	14.30336578	7.425755096	286.2409698	13.71609571	0.41591022	13.71609571	0.41591022	0.077313476	0.349191056	-4.532205749	-0.349191056	8.3821
Rimonabant	Prestwick	Cc1c(nn(c2ccc(Cl)cc2Cl)c1c3ccc(Cl)cc3)C(=O)NN4CCCCC4	1.799816654	1072.731855	21.2503479	16.46076829	18.72855512	14.43556075	9.807354655	10.94124807	7.325279394	8.605351081	5.208584161	5.998390894	3.687888107	4.302424353	0	4.794537184	0	5.907179729	26.44921421	42.75198704	6.420821623	22.88090414	36.198118	10.52447321	34.80281967	462.0780943	0.966666667	1.633333333	2.3	0.272727273	-2.05	30	442.628	7664689.813	21.19229762	8.982021737	4.348415571	190.0527413	13.05125924	0.285872505	13.05125924	0.285872505	0.228287492	0.28335709	-0.228287492	-0.28335709	5.93862
Flupirtine	Prestwick	CCOC(=O)Nc1ccc(NCc2ccc(F)cc2)nc1N	1.965180296	646.4907487	15.94938299	12.0973401	12.0973401	10.5797187	6.768058762	6.768058762	4.454782441	4.454782441	2.823776859	2.823776859	1.75108041	1.75108041	6.093240071	9.184952232	0	18.24196558	18.05000546	5.563451492	12.13273414	31.18920547	0	15.61755573	10.47053043	304.133554	1.272727273	2	2.636363636	0.2	-2.83	22	287.189	86712.51093	15.55679651	7.256316895	4.33798667	127.0481316	12.81235144	0.449606222	12.81235144	0.411220937	0.17792517	0.411220937	-0.580535771	-0.449606222	2.9834
Cinacalcet hydrochloride	Prestwick	C[C@@H](NCCCc1cccc(c1)C(F)(F)F)c2cccc3ccccc23	1.566219927	865.1404008	18.57070333	14.68341699	14.68341699	12.44850831	8.821488439	8.821488439	6.545877863	6.545877863	4.636929222	4.636929222	3.252254369	3.252254369	11.73975001	13.17124514	0	6.041840829	6.420821623	24.59539659	28.46863406	6.066367068	12.13273414	42.57236115	0	357.1704344	0.923076923	1.653846154	2.461538462	0.272727273	-2.33	26	335.243	748295.9723	18.46075934	7.916760794	4.438925349	151.4062829	12.76510391	0.415919477	12.76510391	0.415919477	0.182971729	0.310163964	-4.280615407	-0.310163964	6.142
Ibufenac	Prestwick	CC(C)Cc1ccc(CC(=O)O)cc1	2.63477049	298.6026974	10.55204176	8.656426794	8.656426794	6.5753874	4.872707149	4.872707149	3.984982815	3.984982815	2.022271788	2.022271788	1.439222302	1.439222302	5.969305288	4.794537184	0	6.420821623	5.917906046	11.98427311	5.563451492	0	24.26546827	13.8474744	5.106527395	192.1150298	1.214285714	1.714285714	2.142857143	0.416666667	-1.31	14	176.13	1130.263662	10.76880221	4.795757871	3.603400927	84.57681166	10.43140655	0.480986173	10.43140655	0.307314762	0.113054138	0.307314762	-0.776287425	-0.480986173	2.5122
Mofezolac	Prestwick	COc1ccc(cc1)c2noc(CC(=O)O)c2c3ccc(OC)cc3	2.105172847	865.8350396	17.81119031	13.85332929	13.85332929	12.1177235	7.612622134	7.612622134	5.356875638	5.356875638	3.816698152	3.816698152	2.583422222	2.583422222	5.969305288	4.794537184	0	6.420821623	22.76713874	16.87641482	0	14.21959508	48.53093655	5.156663257	19.10334824	339.1106726	0.96	1.48	1.96	0.157894737	-3.28	25	322.211	652361.8395	16.57333671	7.08644532	3.473673507	144.1535399	11.1576587	0.496767818	11.1576587	0.310682896	0.245518629	0.310682896	-0.979451302	-0.496767818	3.6529
Hopantenate calcium	Prestwick	CC(C)(CO)[C@@H](O)C(=O)NCCCC(=O)O	3.932144676	251.5939439	12.76758471	9.563914761	9.563914761	7.308566297	5.094292185	5.094292185	4.337550935	4.337550935	2.262736466	2.262736466	0.989231599	0.989231599	23.39544187	14.69560176	0	19.57245999	6.420821623	0	0	13.8474744	0	5.316788604	10.21305479	233.1263227	1.375	1.9375	2.375	0.8	-1.14	16	214.112	1950.737125	14.86	6.444092869	5.085421676	94.2793377	11.37361206	0.481229563	11.37361206	0.302908387	0.028007842	0.302908387	-1.303399943	-0.481229563	-0.6532
Pyricarbate	Prestwick	CNC(=O)OCc1cccc(COC(=O)NC)n1	2.508194847	387.2542815	13.38046889	10.22647113	10.22647113	8.651397005	5.292184163	5.292184163	3.272526994	3.272526994	1.974977543	1.974977543	1.113343513	1.113343513	12.18648014	9.589074368	0	13.21376393	11.38785599	0	14.09534397	18.19910121	0	15.61755573	9.473725908	253.106256	1.055555556	1.5	1.888888889	0.363636364	-2.31	18	238.138	10579.41433	13.75373486	7.101290183	4.68605723	104.4905628	10.88520792	0.443055019	10.88520792	0.406757326	0.06298367	0.406757326	-0.524246459	-0.443055019	0.7936
Phenoxypropazine dihydrochloride	Prestwick	CC(COc1ccccc1)NN	2.333432163	213.028337	8.811554788	7.156806956	7.156806956	5.825698503	3.966431711	3.966431711	2.691771001	2.691771001	1.527722962	1.527722962	0.78605784	0.78605784	0	0	0	6.041840829	6.606881965	5.749511833	0	0	37.25557254	5.425791397	10.57953322	166.1106131	1.416666667	2.083333333	2.666666667	0.333333333	-1.06	12	152.112	638.3422033	9.031407678	4.74452642	2.90036714	72.49966359	5.416157407	0.491930339	5.416157407	0.11887723	0.17148715	0.11887723	0.17148715	-0.491930339	0.9172
Valganciclovir hydrochloride	Prestwick	CC(C)[C@H](N)C(=O)OCC(CO)OCn1cnc2C(=O)NC(=Nc12)N	1.97054468	785.6005784	18.56011345	14.0072695	14.0072695	11.82860626	7.683919523	7.683919523	5.837927515	5.837927515	3.547947857	3.547947857	1.947964558	1.947964558	23.6743794	14.69560176	0	42.97470394	0	0	10.89441972	13.8474744	0	14.95193556	20.94106086	354.1651678	1.48	2.2	2.84	0.571428571	-2.5	25	332.191	349571.2648	18.83318244	8.051124972	4.52615917	142.4997723	11.7258562	0.461661855	11.7258562	0.322768591	0.046702535	0.322768591	-0.763790864	-0.461661855	-1.4367
Sobuzoxane	Prestwick	CC(C)COC(=O)OCN1C(=O)CN(CCN2CC(=O)N(COC(=O)OCC(C)C)C(=O)C2)CC1=O	1.72963787	742.6854699	26.82769817	21.09710564	21.09710564	16.95530525	11.66030253	11.66030253	9.308902609	9.308902609	5.064174951	5.064174951	3.17085582	3.17085582	49.40108367	28.7672231	0	64.31811446	0	9.799819462	0	9.799819462	27.6949488	0	18.94745182	514.2274933	0.611111111	0.916666667	1.194444444	0.727272727	-3.26	36	480.26	39786777.74	28.97359355	13.72894713	9.414352757	208.8540213	12.3537946	0.509531862	12.3537946	0.509531862	0.09292831	0.433971779	-0.960133076	-0.433971779	-0.1386
Cefozopran hydrochloride	Prestwick	CO\N=C(/C(=O)N[C@H]1[C@H]2SCC(=C(N2C1=O)C(=O)O)C[n+]3ccn4ncccc34)\c5nsc(N)n5	1.370482704	1414.350281	24.68950549	18.06021422	19.69320738	16.88424915	10.1208958	11.94304725	7.449413092	9.337830415	5.38804587	7.270249425	3.897385117	5.667196818	29.19937839	19.49013895	0	28.9094437	11.32595814	17.17966383	23.77159222	29.17229568	10.63346672	24.92870164	10.57125606	516.0866831	1.457142857	2.285714286	3	0.263157895	-4.05	35	498.401	103073981.4	22.72793332	8.952864962	3.951329099	204.7726287	12.98694503	0.476559165	12.98694503	0.352283922	0.035655871	0.352283922	-1.213473008	-0.476559165	-1.1552
Oseltamivir phosphate	Prestwick	CCOC(=O)C1=C[C@@H](OC(CC)CC)[C@H](NC(=O)C)[C@@H](N)C1	2.98151004	418.3688687	16.69830613	13.9255219	13.9255219	10.42145262	7.982754299	7.982754299	5.545864648	5.545864648	3.804100306	3.804100306	2.620853248	2.620853248	6.103966388	9.589074368	0	30.06413306	18.60080812	12.84164325	6.9237372	12.99975731	13.8474744	5.316788604	15.20739338	312.2049074	1.363636364	2	2.5	0.75	-1.4	22	284.186	53534.53375	18.64854369	8.901512287	5.103401361	131.9578361	11.95398762	0.462631902	11.95398762	0.333319359	0.061346031	0.333319359	-0.419485072	-0.462631902	1.2854
Vandetanib	Prestwick	COc1cc2c(Nc3ccc(Br)cc3F)ncnc2cc1OCC4CCN(C)CC4	1.584797089	1041.066423	21.08721119	16.9910521	18.57704864	14.52920844	9.893895973	10.68689424	7.549316162	8.464991691	5.417615029	5.910866668	3.590739186	3.92388821	0	4.390415048	0	5.817220841	45.51848096	31.31738027	12.39368714	19.24253168	12.13273414	43.16227126	9.473725908	474.1066663	1.166666667	1.966666667	2.7	0.363636364	-2.45	30	451.17	7246165.158	20.8078987	9.138396883	4.649467769	183.0930329	14.26353211	0.492841754	14.26353211	0.16285857	0.333110975	0.16285857	-0.373905031	-0.492841754	5.0042
Bromfenac	Prestwick	Nc1c(CC(=O)O)cccc1C(=O)c2ccc(Br)cc2	2.394666154	665.3188855	14.69830613	10.46758358	12.05358012	9.486071003	5.882003381	6.675001651	4.284904509	5.200580037	2.889136556	3.417802069	1.884865464	2.149198221	5.969305288	9.589074368	0	17.89145284	16.69035448	4.472719516	0	42.46456948	0	15.9299439	10.84019487	333.0000553	1.1	1.75	2.35	0.066666667	-2.14	20	322.073	29430.77194	14.27293271	5.878302342	3.054688249	123.9080399	12.37370323	0.480985213	12.37370323	0.307395952	0.201100036	0.307395952	-0.981536417	-0.480985213	2.8894
Acetyl spiramycin	Prestwick	CO[C@H]1[C@@H](CC(=O)O[C@H](C)C\C=C\C=C\[C@H](O[C@H]2CC[C@@H]([C@@H](C)O2)N(C)C)[C@H](C)C[C@H](CC=O)[C@@H]1O[C@@H]3O[C@H](C)[C@@H](O[C@H]4C[C@@](C)(O)[C@@H](O)[C@H](C)O4)[C@@H]([C@H]3O)N(C)C)OC(=O)C	1.727327169	1478.097358	46.05094833	38.86385112	38.86385112	29.1620497	22.17292061	22.17292061	18.38943852	18.38943852	12.67522838	12.67522838	9.403254796	9.403254796	109.4091523	29.70319374	0	37.32617813	19.26246487	12.70698215	20.95727194	39.7664653	52.24689879	4.899909731	42.63176658	884.5245697	0.903225806	1.596774194	2.193548387	0.844444444	-2.39	62	808.494	7.87E+12	52.23663072	23.69273577	14.05526894	367.8030153	13.44034938	0.462224754	13.44034938	0.309435719	0.02928043	0.309435719	-1.486566312	-0.462224754	2.8959
Talampicillin hydrochloride	Prestwick	CC1(C)S[C@@H]2[C@H](NC(=O)[C@H](N)c3ccccc3)C(=O)N2[C@H]1C(=O)OC4OC(=O)c5ccccc45	1.283698755	1186.240575	24.19794165	18.46520567	19.28170225	16.18637773	10.80140686	11.68105967	8.895895078	10.66678022	6.275101237	7.846631832	4.551343444	6.172147928	52.38223479	19.17814874	0	5.907179729	16.69035448	0	16.66179468	48.53093655	19.91384147	5.316788604	15.20739338	481.1307565	1.117647059	1.794117647	2.529411765	0.333333333	-3.37	34	458.346	49278166.67	22.42359891	8.13789246	3.535139584	199.4961847	13.16282986	0.418957998	13.16282986	0.341548749	0.343325561	0.341548749	-1.160371243	-0.418957998	1.6459
Cinepazide maleate	Prestwick	COc1cc(\C=C\C(=O)N2CCN(CC(=O)N3CCCC3)CC2)cc(OC)c1OC	1.539909035	755.9728382	21.50986092	18.05624435	18.05624435	14.54957515	10.32511109	10.32511109	7.481333772	7.481333772	5.607016586	5.607016586	3.854705079	3.854705079	0	9.589074368	0	11.81435946	49.97231753	31.49460755	0	45.61416697	9.799819462	4.899909731	14.21058886	417.2263711	0.866666667	1.466666667	2	0.545454545	-2.74	30	386.258	7709448.771	21.95667894	10.33746074	5.24098136	177.5123925	12.59972224	0.492692399	12.59972224	0.246161036	0.046971136	0.246161036	-0.046971136	-0.492692399	1.4922
Procaterol hydrochloride	Prestwick	CCC(NC(C)C)C(O)c1ccc(O)c2NC(=O)C=Cc12	2.504126354	678.7666911	15.56854962	12.55123415	12.55123415	9.934759408	7.226711385	7.226711385	5.566120662	5.566120662	3.593826879	3.593826879	2.59402193	2.59402193	6.103966388	15.00759197	0	23.39246039	16.46637642	6.420821623	12.13273414	12.13273414	20.7712116	10.30076712	0	290.1630426	1.238095238	1.952380952	2.571428571	0.4375	-1.85	21	268.187	44465.53229	15.53717066	6.28243147	3.252614533	123.1871622	11.41082553	0.505749741	11.41082553	0.248000687	0.003256698	0.248000687	-0.716294407	-0.505749741	2.0437
Chicago sky blue 6B	Prestwick	COc1cc(ccc1\N=N\c2ccc3c(cc(c(N)c3c2O)S(=O)(=O)[O-])S(=O)(=O)[O-])c4ccc(\N=N\c5ccc6c(cc(c(N)c6c5O)S(=O)(=O)[O-])S(=O)(=O)[O-])c(OC)c4	1.341087277	3118.430164	44.27492745	30.11465457	33.38064089	27.85977757	16.06236799	21.69536116	12.27449248	17.66679126	8.739216282	12.24497415	5.995637736	8.815271769	104.4731344	62.09524222	0	34.24856877	23.25963712	24.26546827	38.48506336	12.13273414	0	20.4570005	20.94106086	900.015357	0.466666667	0.766666667	1.066666667	0.058823529	-6.52	60	876.668	4.10E+12	43.06895391	15.25618977	8.072222444	338.5993381	11.89905971	0.744018925	11.89905971	0.152577003	0.083878249	0.152577003	-5.407765343	-0.744018925	4.7
Etiroxate hydrochloride	Prestwick	CCOC(=O)C(C)(N)Cc1cc(I)c(Oc2cc(I)c(O)c(I)c2)c(I)c1	2.281846819	824.4255074	20.35300667	14.48478127	23.11477443	12.54574974	7.846997233	12.16199382	6.0408915	10.68965423	3.581485903	6.828696046	2.323147567	6.151418199	11.50823054	9.901064579	0	5.749511833	18.77721542	25.59369241	0	25.98020854	12.13273414	90.36348251	15.20739338	818.73365	1.074074074	1.592592593	2.074074074	0.277777778	0.39	27	801.817	529612.6357	23.66682653	9.93056456	6.182644482	212.2482395	12.04091625	0.505725189	12.04091625	0.325654015	0.254156073	0.325654015	-1.089558031	-0.505725189	5.4259
Hippuric acid	Prestwick	OC(=O)CNC(=O)c1ccccc1	2.544573342	307.8956698	9.681798276	6.857568304	6.857568304	6.198377303	3.749645472	3.749645472	2.442441483	2.442441483	1.43614897	1.43614897	0.847481068	0.847481068	5.969305288	9.589074368	0	12.45193614	5.563451492	0	0	30.33183534	0	5.316788604	5.106527395	179.0582431	1.230769231	1.846153846	2.384615385	0.111111111	-1.84	13	170.103	895.9030985	9.249605735	4.251656293	2.943578505	75.1933696	11.17467593	0.479930323	11.17467593	0.322480549	0.353444822	0.322480549	-1.051591553	-0.479930323	0.501
Riboflavine	Prestwick	Cc1cc2N=C3C(=O)NC(=O)N=C3N(C[C@H](O)[C@H](O)[C@H](O)CO)c2cc1C	2.275289412	1075.453995	19.8779507	14.74795666	14.74795666	12.72245311	8.294805064	8.294805064	6.498745776	6.498745776	4.569542932	4.569542932	2.894216604	2.894216604	36.16779142	24.90865655	0	18.0630889	11.03340144	11.12690298	4.567099648	12.13273414	13.8474744	14.95193556	5.106527395	376.1382844	1.074074074	1.740740741	2.407407407	0.411764706	-2.66	27	356.209	876018.0053	19.11132227	7.158061106	3.47065442	152.2923242	12.16519374	0.39357914	12.16519374	0.3494476	0.051628401	0.3494476	-1.637935904	-0.39357914	-1.72356
DL-alpha-Methyl-p-tyrosine	LOPAC	CC(N)(CC1=CC=C(O)C=C1)C(O)=O	2.786458213	329.7252769	10.76758471	7.896533609	7.896533609	6.415520785	4.218486862	4.218486862	3.565843373	3.565843373	1.99625805	1.99625805	1.113449271	1.113449271	11.50823054	4.794537184	0	12.17033346	0	5.563451492	19.05647134	12.13273414	0	0	15.94672227	195.0895433	1.428571429	1.928571429	2.357142857	0.3	-1.55	14	182.114	1007.832654	10.53032129	3.673206351	2.466838377	81.98105188	10.71795509	0.507966645	10.71795509	0.323228456	0.155369898	0.323228456	-1.266892479	-0.507966645	0.7367
6-Methoxy-1,2,3,4-tetrahydro-9H-pyrido[3,4b] indole	LOPAC	COC1=CC=C2NC3=C(CCNC3)C2=C1	2.243140835	501.5365828	10.25071238	8.761619442	8.761619442	7.381341395	5.26461987	5.26461987	3.920397719	3.920397719	3.055242474	3.055242474	2.272796802	2.272796802	0	0	0	0	0	25.25984627	22.16030442	7.109797541	6.066367068	22.43350126	4.736862954	202.1106131	1.333333333	2.266666667	3.133333333	0.333333333	-1.48	15	188.145	6001.84909	8.798363801	3.276215908	1.310191371	88.43957279	5.253183579	0.496742967	5.253183579	0.119121176	0.933178382	0.119121176	0.933178382	-0.496742967	1.8222
Acetamide	LOPAC	CC(N)=O	2.803039488	29.01955001	3.577350269	2.48559856	2.48559856	1.732050808	0.99279928	0.99279928	0.61065041	0.61065041	0	0	0	0	0	4.794537184	0	5.907179729	0	0	6.9237372	0	0	5.733667477	0	59.03711378	2	2	2	0.5	-0.53	4	54.028	3.245112498	3.47	0.8748583	1.156009256	24.60560594	9.222222222	0.369920588	9.222222222	0.21379018	0.333333333	0.21379018	-0.333333333	-0.369920588	-0.5084
Amantadine hydrochloride	LOPAC	Cl.NC12CC3CC(CC(C3)C1)C2	5.63E-07	154.9933883	7.474691495	7.460290054	8.276786635	5.234894786	5.023569921	5.023569921	5.279927864	5.279927864	4.085604198	4.085604198	4.177633568	4.177633568	0	0	0	12.40703316	5.538925252	17.75371814	38.52492974	0	0	0	5.733667477	187.1127773	0.833333333	1.166666667	1.416666667	1	0.25	12	169.57	434.3557873	8.830989676	2.617474048	1.181066409	80.49922055	6.320833333	0.325030481	6.320833333	0.016184112	0	0.016184112	0	-0.325030481	2.3357
GABA	LOPAC	NCCCC(O)=O	2.821938937	62.71013448	5.698670613	4.054132499	4.054132499	3.27005561	2.189532624	2.189532624	1.285967068	1.285967068	0.594766312	0.594766312	0.253287798	0.253287798	5.969305288	4.794537184	0	6.420821623	12.96557803	0	0	0	0	0	10.84019487	103.0633285	1.714285714	2.285714286	2.428571429	0.75	-0.57	7	94.049	29.01955001	6.43	3.614162063	5.43	42.12972392	9.702638889	0.481229794	9.702638889	0.302889124	0.190972222	0.302889124	-0.772731481	-0.481229794	-0.1901
Gabaculine hydrochloride	LOPAC	Cl.NC1CC(=CC=C1)C(O)=O	1.00E-06	210.4861133	7.560477932	5.857568304	6.674064884	4.698377303	3.061541092	3.061541092	2.249936574	2.249936574	1.38603097	1.38603097	0.863042271	0.863042271	5.969305288	4.794537184	0	18.44887399	11.99392615	0	0	18.22806032	0	0	10.84019487	175.0400062	1.727272727	2.363636364	2.727272727	0.285714286	-0.8	11	165.535	178.1927874	10.2	4.156194571	2.737190083	70.9926063	10.34217593	0.477873116	10.34217593	0.331126215	0	0.331126215	-0.875185185	-0.477873116	0.7064
O-(Carboxymethyl)hydroxylamine hemihydrochloride	LOPAC	Cl.NOCC(O)=O	0	56.89659695	4.991563832	3.456415517	4.272912098	2.77005561	1.305661729	1.305661729	0.704742777	0.704742777	0.206808621	0.206808621	0.07128849	0.07128849	12.57618725	4.794537184	0	12.40703316	0	0	0	0	0	10.73456406	5.106527395	127.0036207	1.857142857	2.285714286	2.285714286	0.5	-0.32	7	121.479	14.83446686	9.839690262	5.68	10.70962798	46.62051667	9.394305556	0.479476316	9.394305556	0.33128011	0	0.33128011	-1.05787037	-0.479476316	-0.6169
Ezatiostat	LOPAC	CCOC(=O)[C@@H](N)CCC(=O)N[C@@H](CSCC1=CC=CC=C1)C(=O)N[C@@H](C(=O)OCC)C1=CC=CC=C1	2.098489445	1005.715757	27.04539483	21.18328249	21.99977907	17.84977431	12.20401368	13.35871422	8.122376139	9.152632897	5.261330233	6.367823306	3.364281307	4.380695096	41.87849252	19.17814874	0	31.80826078	11.3163051	5.563451492	11.76188495	44.17930974	30.33183534	10.63357721	15.20739338	529.2246568	0.864864865	1.459459459	2.081081081	0.407407407	-3.37	37	494.379	116645692.9	29.85767812	16.38934827	10.64376981	221.398533	13.2993227	0.464827421	13.2993227	0.332836943	0.062397718	0.332836943	-1.02369287	-0.464827421	2.4958
N-Acetylprocainamide hydrochloride	LOPAC	Cl.CCN(CC)CCNC(=O)C1=CC=C(NC(C)=O)C=C1	4.00E-06	444.7368813	14.95781916	12.80978667	13.62628325	9.562080608	6.946065747	6.946065747	4.541320051	4.541320051	3.075472968	3.075472968	1.877642303	1.877642303	0	9.589074368	0	24.22139262	17.79559417	19.63426922	6.9237372	24.26546827	0	29.38096134	0	313.1557047	1.095238095	1.666666667	2.142857143	0.466666667	-1.59	21	289.637	24681.24145	19.41	10.18236131	7.107782801	132.0515776	11.91935122	0.350752781	11.91935122	0.250825647	0	0.250825647	-0.123681333	-0.350752781	2.1384
Actinonin	LOPAC	CCCCC[C@H](CC(=O)NO)C(=O)N[C@@H](C(C)C)C(=O)N1CCC[C@H]1CO	2.822961432	497.7367943	20.39697675	16.73974777	16.73974777	12.84897297	9.997953062	9.997953062	7.672343591	7.672343591	5.184869228	5.184869228	3.514999978	3.514999978	17.8669266	19.49013895	0	36.80180992	12.96557803	32.10410811	0	10.38000633	13.8474744	12.2405258	5.207253025	385.2576712	1.222222222	1.925925926	2.481481481	0.842105263	-1.67	27	350.225	775088.3656	23.36947888	11.92067806	7.102132077	161.1890083	12.9339101	0.394235023	12.9339101	0.245241545	0.082524149	0.245241545	-0.69859917	-0.394235023	1.2025
N-Phenylanthranilic acid	LOPAC	OC(=O)C1=C(NC2=CC=CC=C2)C=CC=C1	2.314817219	494.2955977	11.38046889	8.551614309	8.551614309	7.770856948	4.915764815	4.915764815	3.34176175	3.34176175	2.210268877	2.210268877	1.455601443	1.455601443	5.969305288	4.794537184	0	5.563451492	5.687386275	5.687386275	0	24.26546827	30.33183534	5.316788604	5.106527395	213.0789786	0.9375	1.5625	2.25	0	-2.29	16	202.148	5728.413419	10.23536208	4.486277073	2.199836208	93.35905748	10.97196744	0.477583341	10.97196744	0.337309745	0.269771353	0.337309745	-0.931452664	-0.477583341	3.1284
GSK-650394	LOPAC	OC(=O)C1=C(C=C(C=C1)C1=CNC2=NC=C(C=C12)C1=CC=CC=C1)C1CCCC1	1.633992415	1188.160403	19.79431797	16.05930584	16.05930584	14.20350994	10.10680149	10.10680149	7.777098541	7.777098541	6.026189763	6.026189763	4.530286624	4.530286624	5.969305288	9.901064579	0	0	11.48135754	51.69230214	12.84164325	6.066367068	36.65915542	34.23342532	0	382.1681279	0.965517241	1.75862069	2.517241379	0.2	-3.4	29	360.287	10305777.16	17.68181154	7.207524619	3.206293828	168.7956419	11.77401901	0.47763178	11.77401901	0.335472881	0.337278461	0.335472881	-0.842215562	-0.47763178	6.2527
Eptifibatide acetate	LOPAC	NC(=N)NCCCC[C@@H]1NC(=O)CCSSC[C@H](NC(=O)[C@@H]2CCCN2C(=O)[C@H](CC2=CNC3=C2C=CC=C3)NC(=O)C(CC(O)=O)NC(=O)CNC1=O)C(N)=O	1.609359329	1826.594581	41.48418794	31.09750148	32.73049464	27.2261622	18.39133916	20.87937304	13.52659026	16.15378996	9.282866358	11.69798822	6.420007412	8.586971666	90.49434557	43.46282487	0	49.69330468	31.37067277	10.90292493	26.48770568	12.26321064	18.19910121	36.88471014	16.87661856	831.3156141	0.912280702	1.666666667	2.403508772	0.514285714	-5.51	57	782.587	1.95E+12	44.20791346	21.70008463	13.58249079	335.3207347	14.32266119	0.481162308	14.32266119	0.30548106	0.021562922	0.30548106	-1.680505976	-0.481162308	-1.84473
Aminophylline ethylenediamine	LOPAC	NCCN.CN1C2=C(NC=N2)C(=O)N(C)C1=O	3.17E-07	605.9540961	12.99963552	9.804401737	9.804401737	8.04011122	5.034080075	5.034080075	3.384254263	3.384254263	2.196062812	2.196062812	1.268923286	1.268923286	0	9.589074368	0	11.24901029	24.25339075	4.567099648	17.94209171	7.047671983	0	9.967957042	11.46733495	240.1334738	1.235294118	1.823529412	2.352941176	0.444444444	-1.93	17	224.139	7359.293876	13.136357	5.413974444	2.425596594	96.86954019	11.44078704	0.338721321	11.44078704	0.331703247	0.351296296	0.331703247	-0.370740741	-0.338721321	-2.1359
3'-Azido-3'-deoxythymidine	LOPAC	CC1=CN([C@H]2C[C@@H](N=[N+]=[N-])[C@@H](CO)O2)C(=O)NC1=O	2.341856937	629.542562	13.99119935	10.18442749	10.18442749	9.062080608	5.690837384	5.690837384	4.29838037	4.29838037	3.040184297	3.040184297	2.038097538	2.038097538	29.62271868	9.589074368	0	13.02770359	5.563451492	0	10.76394322	6.9237372	0	15.00994029	15.37451935	267.0967539	1.684210526	2.421052632	3.052631579	0.6	-2.09	19	254.141	22562.15968	13.34420777	5.268544354	2.525949956	106.6290373	11.70027416	0.393665572	11.70027416	0.329958489	0.264560658	0.329958489	-0.670648148	-0.393665572	-0.19628
YM 976	LOPAC	CCN1C(=O)N=C(C2=CC=CC(Cl)=C2)C2=CC=C(CC)N=C12	2.388943328	902.0349057	15.68986997	12.50616873	13.26209767	10.63456025	7.300792695	7.678757168	5.02490019	5.461335971	3.658458674	3.893555777	2.522756654	2.713044502	0	4.794537184	0	5.689743398	22.90849494	23.06442532	0	10.63346672	44.17930974	9.967957042	11.60093989	313.0981898	1.136363636	1.954545455	2.636363636	0.235294118	-2.2	22	297.66	120694.9332	14.72542715	5.890384083	2.503125	132.9636341	12.32179044	0.349286744	12.32179044	0.349286744	0.286362434	0.276316381	-0.286362434	-0.276316381	3.6942
(?)-2-Amino-5-phosphonopentanoic acid	LOPAC	NC(CCCP(O)(O)=O)C(O)=O	3.576119152	200.0152603	9.776020882	6.381371845	7.275799036	5.327185822	3.356789653	5.154393557	2.475250256	4.251832237	1.281726762	2.180528714	0.640646662	1.235163005	19.60690844	9.359585469	0	19.00355327	0	0	0	0	0	0	20.62701808	197.0453091	1.5	2	2.333333333	0.8	-0.42	12	185.031	229.773818	11.58	4.56774276	6.300409089	69.54607396	10.28879488	0.480086446	10.28879488	0.325063211	0.083773148	0.325063211	-4.000643896	-0.480086446	-0.6438
Sodium Taurocholate hydrate	LOPAC	C[C@H](CCC(=O)NCCS(=O)(=O)O[Na])C1CCC2C3[C@H](O)CC4C[C@H](O)CCC4(C)C3C[C@H](O)C12C	1.410229226	917.9687685	26.46589085	22.35720925	25.17370584	16.83020679	13.92284659	16.31669344	12.82007844	15.67701514	11.27559625	14.01119155	9.178817366	10.19754611	16.22209325	28.53191635	0	99.2399984	25.18037091	38.52492974	0	0	0	27.95853367	0	537.273618	1.111111111	1.833333333	2.527777778	0.961538462	0.26	36	493.343	69146648.24	29.24770712	11.02815954	5.338127453	234.1438627	12.34835273	0	12.34835273	0	0.053041892	0	-3.529764682	0	1.9102
Tienilic acid	LOPAC	OC(=O)COC1=CC=C(C(=O)C2=CC=CS2)C(Cl)=C1Cl	2.31073925	652.6408093	14.69830613	9.929993831	12.2583483	9.502907755	5.412024041	7.047605798	3.728062954	5.431686093	2.387618198	4.120805071	1.498561527	2.637729067	12.57618725	9.589074368	0	27.1414749	4.877147194	0	23.46952001	17.51279691	0	0	33.04527013	329.9520351	1.2	1.95	2.55	0.076923077	-1.56	20	323.112	39606.699	14.8409382	6.260108968	3.120390728	128.0610426	12.19026216	0.48029184	12.19026216	0.341223621	0.023447027	0.341223621	-1.128770749	-0.48029184	3.7493
Atreleuton	LOPAC	C[C@H](C#CC1=CC=C(CC2=CC=C(F)C=C2)S1)N(O)C(N)=O	2.027601945	715.7373037	16.1125197	11.91479718	12.73129376	10.4523975	6.577018487	7.393515068	4.697320098	5.865648044	2.950174	3.950841068	1.771119482	2.674546124	12.07295534	14.39220526	0	5.817220841	11.48403935	15.31774588	23.46952001	19.05647134	12.13273414	11.84086864	5.733667477	318.0838269	1.363636364	2.045454545	2.681818182	0.1875	-2.36	22	303.253	97454.4682	16.01820744	7.071263849	4.316117413	131.4927928	12.85467079	0.349672152	12.85467079	0.339202018	0.251406035	0.339202018	-0.939834776	-0.349672152	2.9879
TMB-8 hydrochloride	LOPAC	Cl.CCN(CC)CCCCCCCCOC(=O)C1=CC(OC)=C(OC)C(OC)=C1	7.84E-06	553.3162052	20.77781011	18.62247169	19.43896827	13.60361537	10.30163813	10.30163813	6.698137315	6.698137315	4.896692675	4.896692675	3.131551208	3.131551208	0	4.794537184	0	18.37633845	29.41886896	25.93115606	53.55743552	12.13273414	0	18.74738413	18.94745182	431.243851	0.827586207	1.344827586	1.827586207	0.681818182	-1.66	29	393.697	1355406.744	27.34	16.17144994	9.589260807	181.7991069	12.29660662	0.492687693	12.29660662	0.33790155	0	0.33790155	-0.376411397	-0.492687693	4.9734
L-azetidine-2-carboxylic acid	LOPAC	[H][C@]1(CCN1)C(O)=O	2.265598076	87.69058447	5.276020882	3.847025718	3.847025718	3.304530453	2.266882893	2.266882893	1.633622806	1.633622806	1.121845623	1.121845623	0.499460635	0.499460635	5.969305288	4.794537184	0	6.041840829	0	12.96557803	0	0	0	5.316788604	5.106527395	101.0476785	1.857142857	2.428571429	2.428571429	0.75	-0.57	7	94.049	22.18788462	4.585520995	1.499519552	0.718397288	41.33386425	9.919074074	0.480080152	9.919074074	0.320242305	0.25	0.320242305	-0.730324074	-0.480080152	-0.5671
GNF-5	LOPAC	OCCNC(=O)C1=CC=CC(=C1)C1=CC(NC2=CC=C(OC(F)(F)F)C=C2)=NC=N1	1.743275481	1010.678572	21.56226716	15.47974704	15.47974704	14.33664976	8.782796356	8.782796356	6.045979771	6.045979771	3.845267098	3.845267098	2.562614088	2.562614088	6.362358859	17.96578233	0	24.80832993	28.32608003	0	30.59278835	30.33183534	0	25.3383972	5.106527395	418.1252751	1.066666667	1.833333333	2.533333333	0.15	-3.66	30	401.239	4553810.594	21.05859052	9.225203829	5.916512278	169.1102876	12.24290702	0.572596317	12.24290702	0.572596317	0.150234672	0.405797347	-4.749963811	-0.405797347	3.5079
Acetyl-beta-methylcholine chloride	LOPAC	[Cl-].CC(C[N+](C)(C)C)OC(C)=O	0	142.4835116	9.068914101	8.4261317	9.182060646	4.81034907	3.787417663	3.787417663	3.892948242	3.892948242	1.171980459	1.171980459	1.091914832	1.091914832	0	4.794537184	0	24.48030484	0	11.02778726	6.9237372	0	6.9237372	21.14301595	4.736862954	195.1026065	1.416666667	1.833333333	2.083333333	0.875	-0.28	12	177.546	108.9512301	14.25557215	5.380456102	9.72	80.69181157	10.51084467	1	10.51084467	0.302607355	0	0.302607355	-0.202824074	-1	-2.3518
KY-05009	LOPAC	CC1=CC=C(C=C1)C(=O)NC1=C(N=C(NC2=CC=CC=C2)S1)C(N)=O	1.831611197	904.5853176	17.81119031	13.44546116	14.26195774	12.02487714	7.534436119	8.3509327	5.372174702	6.371245469	3.426431659	4.312665373	2.150507455	3.036308527	5.907179729	9.589074368	0	11.60110772	15.69609195	22.58762364	0	12.13273414	49.38830668	15.61755573	5.733667477	352.0993968	1.04	1.72	2.36	0.055555556	-3.19	25	336.291	581416.3859	16.66023163	7.14415206	4.017530807	148.2630884	12.36302929	0.364161132	12.36302929	0.269977549	0.031382223	0.269977549	-0.697622407	-0.364161132	3.54632
L-732,138	LOPAC	CC(=O)N[C@@H](CC1=CNC2=C1C=CC=C2)C(=O)OCC1=CC(=CC(=C1)C(F)(F)F)C(F)(F)F	1.806423872	1134.632931	24.38854058	17.10289769	17.10289769	15.34137372	9.614397676	9.614397676	7.33857124	7.33857124	4.789516162	4.789516162	3.316777682	3.316777682	53.56815932	35.93156465	0	12.48718869	17.69618563	17.82666213	0	30.46231185	0	10.30076712	4.736862954	472.1221618	1	1.606060606	2.181818182	0.272727273	-3.5	33	454.241	13301173.27	24.14852608	9.162769689	6.05342155	183.2785232	13.02039416	0.45928157	13.02039416	0.415937184	0.001172052	0.415937184	-5.019763312	-0.45928157	4.9961
Atropine methyl bromide	LOPAC	[Br-].C[N+]1(C)C2CCC1CC(C2)OC(=O)C(CO)C1=CC=CC=C1	1.92E-06	518.3280524	15.74227621	13.82057457	15.40657111	10.51920518	8.216775192	8.216775192	7.190220993	7.190220993	5.737133594	5.737133594	4.174586833	4.174586833	5.917906046	9.901064579	0	35.66160449	12.08368166	22.8881256	12.84164325	0	30.33183534	14.09534397	4.736862954	383.1096058	1.217391304	1.782608696	2.304347826	0.611111111	-0.91	23	358.106	112382.281	18.42896773	7.324575345	3.618053798	148.3508545	12.45071995	1	12.45071995	0.315555866	0	0.315555866	-0.566407785	-1	-0.9205
5-Aminovaleric acid hydrochloride	LOPAC	Cl.NCCCCC(O)=O	0	77.35824644	6.405777394	5.16948757	5.985984151	3.77005561	2.689532624	2.689532624	1.639520459	1.639520459	0.844766312	0.844766312	0.420563292	0.420563292	5.969305288	4.794537184	0	18.82785478	12.96557803	6.420821623	0	0	0	0	10.84019487	153.0556563	1.444444444	2	2.333333333	0.8	-0.28	9	141.513	48.27551104	11.50833617	7.72	11.33771043	60.64775929	9.833307823	0.481230385	9.833307823	0.302840409	0	0.302840409	-0.737546296	-0.481230385	0.6218
4-Aminopyridine	LOPAC	NC1=CC=NC=C1	3.02146531	136.0075042	5.112884175	3.833964941	3.833964941	3.39384685	2.04908985	2.04908985	1.280546929	1.280546929	0.706103971	0.706103971	0.363444845	0.363444845	0	0	0	0	0	5.687386275	0	24.52642128	0	4.983978521	5.733667477	94.05309819	1.285714286	1.857142857	2.142857143	0	-1.05	7	88.069	47.19725257	4.118067227	1.598931215	0.891824957	41.9909418	5.317777778	0.398638991	5.317777778	0.034436457	0.759259259	0.034436457	0.759259259	-0.398638991	0.6638
p-Aminoclonidine hydrochloride	LOPAC	Cl.NC1=CC(Cl)=C(N=C2NCCN2)C(Cl)=C1	1.28E-06	388.2102793	10.83649881	8.257655202	10.58600967	7.164703798	4.475660523	5.231589469	3.147120781	3.961521034	1.972720778	2.548951755	1.307089454	1.895547282	0	0	0	12.40703316	27.37959375	13.08951281	0	12.13273414	0	15.62598194	28.93554726	280.0049294	1.125	1.625	2.125	0.222222222	-0.84	16	270.486	3583.26113	13.22596306	5.47701216	2.843462859	109.6149616	5.986143865	0.398641616	5.986143865	0.196227579	0	0.196227579	0	-0.398641616	2.1777
Aminopterin	LOPAC	NC1=NC2=C(N=C(CNC3=CC=C(C=C3)C(=O)NC(CCC(O)=O)C(O)=O)C=N2)C(N)=N1	1.615712573	1168.341833	23.2503479	16.64814894	16.64814894	15.22325445	9.366683845	9.366683845	6.728202032	6.728202032	4.372162301	4.372162301	2.766797102	2.766797102	23.88763113	14.38361155	0	35.81847402	23.44277139	0	18.32957771	12.13273414	0	30.56949129	21.68038974	440.1556657	1.03125	1.75	2.40625	0.210526316	-4.55	32	420.26	10533591.22	22.142319	9.507051808	5.530374336	180.4558881	12.28205806	0.481229256	12.28205806	0.325721201	0.010058048	0.325721201	-1.302680946	-0.481229256	0.2441
5-azacytidine	LOPAC	NC1=NC(=O)N(C=N1)[C@@H]1O[C@H](CO)[C@@H](O)[C@H]1O	2.319695266	463.4739147	12.57698579	8.67098655	8.67098655	8.040912558	4.874101497	4.874101497	3.633272892	3.633272892	2.536793629	2.536793629	1.639720693	1.639720693	36.8364257	15.00759197	0	5.948339281	0	10.89441972	0	0	0	9.967957042	15.57705783	244.0807695	1.470588235	2.176470588	2.705882353	0.625	-1.55	17	232.111	7816.794256	11.92154036	4.372750407	2.001770597	95.11685725	11.47087065	0.393566854	11.47087065	0.353775534	0.196302411	0.353775534	-1.349931028	-0.393566854	-3.168
9-Amino-1,2,3,4-tetrahydroacridine hydrochloride	LOPAC	Cl.NC1=C2CCCCC2=NC2=C1C=CC=C2	9.63E-07	522.5666753	10.25071238	9.070640357	9.887136938	7.360173345	5.52034578	5.52034578	4.174981741	4.174981741	3.213454284	3.213454284	2.409749241	2.409749241	0	0	0	12.40703316	0	29.43195445	24.09902273	0	18.19910121	6.066367068	10.717646	234.0923762	1.0625	1.8125	2.6875	0.307692308	-1.28	16	219.61	4959.094332	11.21271928	4.30042799	1.631983429	101.2796369	6.199768519	0.397902276	6.199768519	0.07257163	0	0.07257163	0	-0.397902276	3.1176
Indinavir sulfate salt hydrate	LOPAC	OS(O)(=O)=O.CC(C)(C)NC(=O)[C@@H]1CN(CC2=CC=CN=C2)CCN1C[C@@H](O)C[C@@H](CC1=CC=CC=C1)C(=O)N[C@@H]1[C@H](O)CC2=C1C=CC=C2	1.05E-06	1647.65799	36.47611625	28.72089572	29.5373923	23.55266515	16.70909787	18.10606128	14.0269236	14.92259047	8.704482621	8.704482621	6.56498049	6.56498049	46.14744631	19.80212916	0	24.77993749	32.47591246	28.79856237	0	6.196843572	93.69809292	25.41737519	17.52329673	711.3301845	0.98	1.64	2.3	0.472222222	-3.76	50	662.49	48890676255	39.03255042	17.44636729	12.53275816	293.8560856	13.80962599	0.394346529	13.80962599	0.394346529	0.07124852	0.391768827	-4.666666667	-0.391768827	2.2141
(?)-Nipecotic acid	LOPAC	OC(=O)C1CCCNC1	2.312191534	107.6254878	6.690234444	5.26123928	5.26123928	4.304530453	3.24000944	3.24000944	2.381513763	2.381513763	1.646117308	1.646117308	1.062602215	1.062602215	5.969305288	4.794537184	0	5.917906046	6.544756406	19.38639965	0	0	0	5.316788604	5.106527395	129.0789786	1.666666667	2.444444444	2.777777778	0.833333333	-0.57	9	118.071	129.2253387	6.548623962	2.823853375	1.676856938	54.06374848	10.31435185	0.48099104	10.31435185	0.307285586	0.140046296	0.307285586	-0.66462963	-0.48099104	0.0706
Atropine sulfate	LOPAC	OS(O)(=O)=O.CN1C2CCC1CC(C2)OC(=O)C(CO)C1=CC=CC=C1	4.31E-07	672.3227585	19.31962648	14.56178216	15.37827874	12.18587185	8.468043302	9.865006712	6.674443055	7.570109929	5.006836851	5.006836851	3.705569433	3.705569433	16.31690663	9.901064579	0	18.68015364	12.08368166	18.40509474	12.84164325	0	30.33183534	11.94758171	22.26015969	387.1351731	1.192307692	1.692307692	2.153846154	0.588235294	-1.52	26	362.254	438473.6407	20.7878106	8.916225569	6.028196015	152.9009436	12.36239087	0.461723776	12.36239087	0.394346529	0.003668745	0.394346529	-4.666666667	-0.461723776	1.2781
Salirasib	LOPAC	CC(C)=CCC\\C(C)=C\\CC\\C(C)=C\\CSC1=CC=CC=C1C(O)=O	2.394099371	649.7459953	18.65648977	15.84069597	16.65719255	11.89675461	8.795757548	9.781356108	6.572094531	7.633929404	3.910835227	4.911168761	2.381772655	3.41482834	5.969305288	9.901064579	0	0	5.563451492	36.33162357	16.71931359	23.89461909	12.13273414	45.92300912	0	358.1966512	0.96	1.56	2.2	0.409090909	-1.74	25	328.307	237092.7067	21.30299226	11.75176334	9.35031183	156.2805337	11.19741587	0.477609946	11.19741587	0.336328001	0.382848894	0.336328001	-0.863402244	-0.477609946	6.8961
N-Acetyl-5-hydroxytryptamine	LOPAC	CC(=O)NCCC1=CNC2=C1C=C(O)C=C2	2.174276686	516.7131594	11.5436056	9.079076525	9.079076525	7.664703798	5.200221865	5.200221865	3.776763182	3.776763182	2.519289508	2.519289508	1.746431966	1.746431966	0	9.901064579	0	11.65669156	6.544756406	22.88719805	6.9237372	12.13273414	12.26321064	10.30076712	0	218.1055277	1.5	2.3125	3.0625	0.25	-1.97	16	204.144	5624.098454	10.54456192	4.263802943	2.160072441	93.28761457	10.73101424	0.507941389	10.73101424	0.21638289	0.025288433	0.21638289	-0.025288433	-0.507941389	1.5521
10058-F4	LOPAC	CCC1=CC=C(\\C=C2\\SC(=S)NC2=O)C=C1	2.220736064	462.4120339	11.5436056	8.818602999	10.45159616	7.685871848	5.025874227	6.250619098	3.447367048	5.166232556	2.327767967	3.490447257	1.421979231	2.466216099	0	4.794537184	0	5.907179729	9.225670599	11.98427311	17.32533644	0	18.20875424	24.37325994	12.21787344	249.028206	1.375	2.0625	2.5625	0.166666667	-1.13	16	238.272	5759.449206	11.35821374	4.803258819	2.511566328	104.1188962	11.42443657	0.306755227	11.42443657	0.263062686	0.1022518	0.263062686	-0.1022518	-0.306755227	2.7378
Rivastigmine tartrate	LOPAC	OC(C(O)C(O)=O)C(O)=O.CCN(C)C(=O)OC1=CC=CC(=C1)[C@H](C)N(C)C	6.21E-07	646.7406129	22.01614338	16.5648334	16.5648334	12.91569778	8.429089334	8.429089334	6.160370522	6.160370522	3.911374465	3.911374465	1.713976279	1.713976279	24.14654335	14.38361155	0	12.1350809	12.29426824	5.563451492	4.899909731	13.11403905	39.21818237	11.82364693	25.16297253	400.1845659	1.035714286	1.535714286	1.928571429	0.5	-2.69	28	372.204	548798.5472	25.31	11.90474893	8.334718109	163.1112535	11.65179201	0.47923965	11.65179201	0.414454155	0.284774791	0.414454155	-2.266203704	-0.47923965	0.6371
Aconitine	LOPAC	[H][C@@]12C[C@@]3(O)[C@H](OC(=O)C4=CC=CC=C4)[C@]1([H])[C@@](OC(C)=O)(C1[C@H](OC)C4C22[C@@H](C[C@@H](O)[C@@]4(COC)CN(CC)[C@]12[H])OC)[C@@H](O)[C@@H]3OC	1.529326212	1363.559419	32.97396254	27.32797892	27.32797892	21.98581974	16.34437897	16.34437897	14.42162668	14.42162668	13.16153149	13.16153149	12.31084708	12.31084708	88.3482096	24.90865655	0	24.98745046	25.07378593	0	14.03353474	51.66122797	6.9237372	4.899909731	28.42117772	645.3149113	1	1.717391304	2.304347826	0.764705882	-2.16	46	598.37	19460254489	32.39018306	10.92830062	3.620211409	268.7616459	13.75104295	0.4554451	13.75104295	0.33801498	0.079077775	0.33801498	-1.830356552	-0.4554451	0.6481
Arecoline hydrobromide	LOPAC	Br.COC(=O)C1=CCCN(C)C1	1.21E-06	191.4968818	8.267584714	7.37062908	9.083701133	5.236382105	3.696642524	3.696642524	2.747402322	2.747402322	1.789402753	1.789402753	1.172546641	1.172546641	0	4.794537184	0	22.95075614	6.544756406	18.53868256	7.109797541	0	13.12369209	9.636772685	0	235.0207908	1.666666667	2.333333333	2.833333333	0.625	-0.35	12	221.997	328.9915143	11.65	5.32278509	2.948022844	83.14601476	10.99523148	0.465624372	10.99523148	0.334223654	0	0.334223654	-0.197638889	-0.465624372	0.9992
Aminoguanidine hemisulfate	LOPAC	NNC(N)=N.OS(O)(=O)=O	0	175.4342722	8.78445705	4.773872601	5.590369182	4.27005561	1.775831974	3.172795384	1.005846139	1.901513012	0.155502117	0.155502117	0	0	10.39900058	0	0	5.959554569	0	0	0	0	5.425791397	11.57633775	22.93258034	172.0266257	1.5	1.6	1.6	0	-0.9	10	164.102	56.46625557	11.84390002	4.930817534	218.3396694	57.26208642	8.743055556	0.394346529	8.743055556	0.394346529	0.217592593	0.369079667	-4.666666667	-0.369079667	-2.30963
Azelaic acid	LOPAC	OC(=O)CCCCCCCC(O)=O	2.996104998	146.9976368	10.10444801	7.66067124	7.66067124	6.125897658	4.562568667	4.562568667	3.055244039	3.055244039	1.781284334	1.781284334	1.082781536	1.082781536	11.93861058	9.589074368	0	12.84164325	12.84164325	19.26246487	0	0	0	0	10.21305479	188.104859	0.692307692	1	1.307692308	0.777777778	-1.06	13	172.095	553.7222911	11.94	7.581959098	10.94	77.57029965	10.09976476	0.48123039	10.09976476	0.302839557	0.221161265	0.302839557	-0.758762991	-0.48123039	1.8863
Atropine methyl nitrate	LOPAC	[O-][N+]([O-])=O.C[N+]1(C)C2CCC1CC(C2)OC(=O)C(CO)C1=CC=CC=C1	5.52E-07	601.36715	19.31962648	15.11456857	15.11456857	12.25125599	8.76449775	8.76449775	7.413827791	7.413827791	5.737133594	5.737133594	4.174586833	4.174586833	11.00452509	9.901064579	0	18.68015364	12.08368166	22.8881256	12.84164325	0	30.33183534	14.09534397	20.05843425	366.1790866	1.230769231	1.730769231	2.192307692	0.611111111	-2.19	26	340.206	460586.903	20.12595222	8.461122336	4.70381181	152.2452316	12.45071995	0.461345781	12.45071995	0.315555866	0.008252079	0.315555866	-1.75	-0.461345781	1.8364
(?)-Norepinephrine (+)bitartrate	LOPAC	O[C@H]([C@@H](O)C(O)=O)C(O)=O.NCC(O)C1=CC(O)=C(O)C=C1	4.09E-07	501.3184369	17.44722928	11.19555041	11.19555041	10.11116732	5.83116134	5.83116134	4.065801715	4.065801715	2.412608621	2.412608621	1.153915184	1.153915184	30.25050974	14.69560176	0	18.04378007	5.563451492	0	18.19910121	0	0	0	36.37283185	319.0903311	0.954545455	1.409090909	1.727272727	0.333333333	-2.4	22	302.13	34313.21714	19.6	8.79140625	5.929209252	123.8494581	9.771851852	0.504259875	9.771851852	0.335426588	0.087515117	0.335426588	-2.266203704	-0.504259875	-2.0327
Aurintricarboxylic acid	LOPAC	OC(=O)C1=CC(=CC=C1O)C(C1=CC(C(O)=O)=C(O)C=C1)=C1C=CC(=O)C(=C1)C(O)=O	2.377933141	1180.123045	22.86951453	15.56521356	15.56521356	14.59513191	8.648632185	8.648632185	6.465252795	6.465252795	4.529922037	4.529922037	3.078318715	3.078318715	51.89019199	44.71078571	0	22.27311204	0	36.41750849	18.20875424	0	0	0	0	422.063782	0.677419355	1.161290323	1.580645161	0	-4.66	31	408.233	5600840.531	21.05859052	7.992266269	4.05579004	173.6805354	11.87301859	0.507052124	11.87301859	0.339203475	0.181534392	0.339203475	-1.472164588	-0.507052124	2.446
3-Aminopropionitrile fumarate	LOPAC	NCCC#N.OC(=O)\\C=C\\C(O)=O	0	213.1372664	10.69023444	6.804401737	6.804401737	6.04011122	3.251553967	3.251553967	1.706597687	1.706597687	0.624628261	0.624628261	0.207126703	0.207126703	11.93861058	9.589074368	0	0	25.11761824	0	0	0	6.069221313	0	21.20861382	186.0640568	1.307692308	1.692307692	1.769230769	0.285714286	-1.87	13	176.087	406.965601	13.70163834	10.13	25.44226702	74.88911392	9.553611111	0.47807075	9.553611111	0.328065864	0.472222222	0.328065864	-1.257037037	-0.47807075	-0.42942
1-Aminobenzotriazole	LOPAC	NN1N=NC2=CC=CC=C12	2.931346196	351.2753029	6.974691495	5.228392132	5.228392132	4.877010098	2.932762754	2.932762754	2.022726553	2.022726553	1.377369717	1.377369717	0.886996317	0.886996317	0	0	0	0	0	11.03340144	4.790805728	0	24.26546827	10.3120669	5.84267027	134.0592462	1.3	2.1	2.9	0	-1.58	10	128.094	367.4718276	5.22417957	1.698122161	0.555845827	57.21842937	5.419259259	0.32119074	5.419259259	0.114932124	0.824074074	0.114932124	0.824074074	-0.32119074	0.1451
Sandoz 58-035	LOPAC	CCCCCCCCCC[Si](C)(C)CCC(=O)NC(CC1=CC=C(C)C=C1)C1=CC=CC=C1	1.780837699	784.7037146	23.94310053	21.66703236	22.66703236	15.89297863	13.29309386	16.70730742	10.60959336	15.93802049	6.833534307	10.14419448	4.478280552	6.839226102	8.073872301	4.794537184	0	11.94902056	6.420821623	12.4649174	74.10102324	0	6.066367068	80.78922226	0	465.3426917	0.818181818	1.424242424	2.060606061	0.566666667	-1.873116883	33	418.422	16537441.89	27.3720203	15.11091055	11.703796	204.1498269	12.93034048	0.348975935	12.93034048	0.219700744	0.02675304	0.219700744	-1.318852368	-0.348975935	8.63422
Acetylthiocholine chloride	LOPAC	[Cl-].CC(=O)SCC[N+](C)(C)C	0	122.0992062	8.198670613	7.555888212	9.128313739	4.416502219	3.354791978	4.340390537	3.353974219	4.625812601	1.067432691	1.860657287	0.463233564	1.389700693	0	4.794537184	0	17.52231009	0	16.78064087	11.76188495	6.9237372	0	21.14301595	0	197.0641128	1.363636364	1.818181818	2.090909091	0.857142857	0.27	11	181.603	81.23839911	13.8326483	5.861932138	13.28962239	79.33643425	10.48561319	1	10.48561319	0.185572218	0	0.185572218	0	-1	-2.0237
SirReal2	LOPAC	CC1=CC(C)=NC(SCC(=O)NC2=NC=C(CC3=CC=CC4=CC=CC=C34)S2)=N1	1.377921187	1146.915976	20.2169677	16.17675164	17.8097448	14.06368328	9.229457375	11.03155252	6.716908119	8.774606632	4.338664562	6.098719916	3.124949141	4.726099201	0	4.794537184	0	11.66003334	10.28799496	22.68582481	39.43457075	0	32.17705211	56.66692658	0	420.1078533	1.068965517	1.827586207	2.655172414	0.181818182	-2.77	29	400.403	5392150.038	19.54227682	8.713595777	4.990862654	177.1857682	12.27718852	0.301235773	12.27718852	0.236132553	0.107573992	0.236132553	-0.107573992	-0.301235773	5.02474
Agmatine sulfate	LOPAC	OS(O)(=O)=O.NCCCCNC(N)=N	0	232.1161938	11.61288418	7.602299726	8.418796306	6.27005561	3.748958521	5.145921931	2.284067183	3.179734056	0.946351261	0.946351261	0.492394699	0.492394699	10.39900058	0	0	5.959554569	6.544756406	19.38639965	0	0	0	5.316788604	34.39991529	228.089226	1.357142857	1.785714286	2.071428571	0.8	-0.9	14	212.146	456.4526551	15.5666829	8.687378358	43.53367935	82.75171885	8.743055556	0.394346529	8.743055556	0.394346529	0.034279101	0.370160438	-4.666666667	-0.370160438	-1.44443
Tryptamine hydrochloride	LOPAC	Cl.NCCC1=CNC2=C1C=CC=C2	8.45E-07	381.0601232	8.388905057	7.286563468	8.103060049	5.9150149	4.166502219	4.166502219	2.898172459	2.898172459	2.088594864	2.088594864	1.493954746	1.493954746	0	0	0	12.40703316	6.544756406	6.420821623	16.46637642	0	12.26321064	23.18307973	5.733667477	196.0767261	1.230769231	2	2.769230769	0.2	-0.99	13	183.577	1058.26876	10.09326395	4.304005425	1.845001892	83.54509625	5.496864135	0.360889229	5.496864135	0.045629387	0	0.045629387	0	-0.360889229	2.0909
Arcaine sulfate	LOPAC	OS(O)(=O)=O.NC(=N)NCCCCNC(N)=N	0	303.3973302	13.89734123	9.102299726	9.918796306	7.625897658	4.482938755	5.879902165	2.835843878	3.731510751	1.234454231	1.234454231	0.696114263	0.696114263	10.39900058	0	0	11.91910914	13.08951281	12.84164325	0	0	0	10.63357721	39.8091989	270.1110241	1	1.235294118	1.411764706	0.666666667	-1.59	17	252.171	1757.423637	17.79397781	9.622864586	40.41765643	99.35187415	8.743055556	0.394346529	8.743055556	0.394346529	0.005067502	0.370160438	-4.666666667	-0.370160438	-1.92006
4-Amino-1,8-naphthalimide	LOPAC	NC1=CC=C2C(=O)NC(=O)C3=C2C1=CC=C3	2.574904711	626.5039735	11.28409257	8.280598196	8.280598196	7.68154055	4.851623963	4.851623963	3.713732252	3.713732252	2.79067158	2.79067158	2.045493228	2.045493228	0	9.589074368	0	11.81435946	22.20051347	5.386224214	0	24.26546827	6.066367068	5.316788604	5.733667477	212.0585775	0.9375	1.625	2.375	0	-2.36	16	204.144	6293.936023	8.909124352	2.820795665	0.981579108	91.04991781	11.62095049	0.398224922	11.62095049	0.258268849	0.366944444	0.258268849	-0.366944444	-0.398224922	1.3056
(?)-2-Amino-4-phosphonobutyric acid	LOPAC	NC(CCP(O)(O)=O)C(O)=O	3.720984564	186.9214391	9.068914101	5.674265064	6.568692255	4.827185822	2.856789653	4.654393557	2.121696865	3.898278846	1.048588179	1.889361255	0.430735291	1.045255297	25.76881847	9.359585469	0	6.420821623	0	0	0	0	0	0	20.62701808	183.0296591	1.545454545	2	2.272727273	0.75	-0.42	11	173.02	140.7455136	10.58	3.82419954	5.997536534	63.18113184	10.20425076	0.480086259	10.20425076	0.325139251	0.208719136	0.325139251	-4.102615741	-0.480086259	-1.0339
UNC0379 trifluoroacetate salt	LOPAC	OC(=O)C(F)(F)F.COC1=C(OC)C=C2C(NCCCCCN3CCCC3)=NC(=NC2=C1)N1CCCC1	4.79E-07	1025.53473	26.83828805	21.44179496	21.44179496	17.72289522	12.67684927	12.67684927	9.129805115	9.129805115	6.462903496	6.462903496	4.486899886	4.486899886	12.14560381	13.17124514	0	0	11.49902367	48.72421783	58.15919896	14.21959508	12.13273414	15.11660807	29.34274753	527.2719393	0.972972973	1.567567568	2.162162162	0.64	-3.02	37	491.3	180215753.2	28.54975325	13.50252738	8.239679787	214.4995304	10.5787037	0.492842071	10.5787037	0.490240318	0.698087635	0.490240318	-5.083333333	-0.492842071	4.5585
(?)-2-Amino-3-phosphonopropionic acid	LOPAC	NC(CP(O)(O)=O)C(O)=O	3.925818204	173.7318768	8.36180732	4.967158282	5.861585473	4.327185822	2.356789653	4.154393557	1.791989119	3.486505876	0.751728671	1.620791198	0.334324139	1.002972417	25.76881847	9.359585469	0	0	0	0	0	0	0	0	20.62701808	169.014009	1.6	2	2.1	0.666666667	-0.42	10	161.009	75.19145712	9.58	3.11504566	4.458065214	56.81618973	10.09722222	0.480073178	10.09722222	0.327230384	0.81712963	0.327230384	-4.281558642	-0.480073178	-1.424
TNP	LOPAC	[O-][N+](=O)C1=CC=C(CNC2=C3N=CNC3=NC(NCC3=CC=CC(=C3)C(F)(F)F)=N2)C=C1	1.497137821	1256.275953	22.7169677	16.34961037	16.34961037	15.2918449	9.377557864	9.377557864	6.82437101	6.82437101	4.590986365	4.590986365	2.998087394	2.998087394	16.66306106	23.28556341	0	18.18048196	29.08994861	17.69618563	24.52642128	18.19910121	0	30.56949129	0	443.1317574	1	1.75	2.46875	0.15	-4.22	32	427.261	19037991.54	21.02888063	8.492290112	4.741660353	178.4394931	12.91157125	0.415920626	12.91157125	0.415920626	0.007818069	0.36396348	-4.420341375	-0.36396348	4.5041
Arbidol hydrochloride	LOPAC	Cl[H].CCOC(=O)C1=C(CSC2=CC=CC=C2)N(C)C2=CC(Br)=C(O)C(CN(C)C)=C12	3.20E-06	1038.278949	21.12902755	17.43802038	20.65701008	13.84544301	9.359641321	11.13823815	7.020367624	8.923459313	4.710895305	6.338656998	3.409298004	4.856398316	0	9.901064579	0	24.12585028	34.50411448	21.4923364	0	18.68562215	54.8754936	28.06267803	4.736862954	512.0536035	1.266666667	1.933333333	2.533333333	0.318181818	-1.67	30	487.677	3013684.634	24.59810845	10.57413408	4.965206164	195.4817163	12.98661946	0.506405695	12.98661946	0.340143762	0	0.340143762	-0.357879399	-0.506405695	5.5988
4-Aminobenzamidine dihydrochloride	LOPAC	Cl.NC(=N)C1=CC=C(N)C=C1	1.00E-06	242.3675283	7.560477932	5.872349906	6.688846487	4.698377303	2.898717474	2.898717474	2.035683603	2.035683603	1.221687836	1.221687836	0.662677957	0.662677957	0	0	0	18.24265295	11.25083777	0	0	24.26546827	0	0	16.87661856	171.056325	1.181818182	1.636363636	2	0	-1.22	11	161.551	180.9125147	9.78	3.829685663	2.47111067	71.31457088	7.042815571	0.398728233	7.042815571	0.122275627	0	0.122275627	0	-0.398728233	0.97467
5-Fluoroindole-2-carboxylic acid	LOPAC	OC(=O)C1=CC2=C(N1)C=CC(F)=C2	2.684752459	475.4194793	9.422285252	6.542827436	6.542827436	6.164703798	3.68209732	3.68209732	2.71973766	2.71973766	1.813198555	1.813198555	1.218714132	1.218714132	5.969305288	9.184952232	0	11.51114884	10.90292493	0	24.26546827	0	0	4.983978521	5.106527395	179.0382567	1.384615385	2.153846154	2.846153846	0	-1.84	13	173.102	1273.070758	7.790843144	2.58495488	1.261237617	72.80846144	12.68566374	0.476566831	12.68566374	0.351829349	0.07	0.351829349	-1.044807256	-0.476566831	2.0052
1-Aminocyclopropanecarboxylic acid hydrochloride	LOPAC	Cl.NC1(CC1)C(O)=O	4.90E-07	110.6059378	5.491563832	4.255274008	5.071770589	3.150482454	2.173512859	2.173512859	1.961291813	1.961291813	1.214601872	1.214601872	0.348534255	0.348534255	11.50823054	4.794537184	0	12.40703316	12.84164325	0	0	0	0	0	10.84019487	137.0243562	1.625	2	2	0.75	-0.28	8	129.502	57.34066727	7.72	1.913250167	1.108895077	53.27698602	9.958333333	0.479874957	9.958333333	0.323172722	0	0.323172722	-0.868055556	-0.479874957	-0.0159
MCC-555	LOPAC	FC1=CC=CC=C1COC1=CC2=C(C=C1)C=C(CC1SC(=O)NC1=O)C=C2	1.476798544	1036.865385	18.80275414	14.27602416	15.09252074	13.08052004	8.487304431	9.366957243	6.31071944	7.486248106	4.416383768	5.397782654	3.00829159	3.867969265	0	13.97948942	0	28.82043228	17.73378495	28.09778487	6.066367068	18.19910121	36.39820241	5.316788604	4.736862954	381.0834926	1	1.777777778	2.555555556	0.142857143	-2.86	27	365.3	2002882.485	17.54867328	7.404179606	3.954138464	159.2641383	13.67739631	0.488782635	13.67739631	0.285945687	0.164986986	0.285945687	-0.376550537	-0.488782635	4.452
(+)-Butaclamol hydrochloride	LOPAC	Cl.[H][C@@]12C[C@@](O)(CCN1C[C@@]1([H])C3=C(CCC4=C1C2=CC=C4)C=CC=C3)C(C)(C)C	1.92E-06	886.356849	18.81119031	17.24146859	18.05796517	12.87292302	10.53236397	10.53236397	9.917880976	9.917880976	7.629354298	7.629354298	5.759029036	5.759029036	5.601050811	5.106527395	0	17.82202363	11.95974688	38.7727993	22.25380597	5.563451492	0	68.13569081	0	397.2172423	0.964285714	1.642857143	2.428571429	0.52	-1.35	28	365.734	1866671.534	19.94447261	6.864286579	2.925486717	174.922412	11.46533028	0.3892205	11.46533028	0.07257032	0	0.07257032	-0.590908092	-0.3892205	5.2666
Apomorphine hydrochloride hemihydrate	LOPAC	Cl.CN1CCC2=CC=CC3=C2C1CC1=C3C(O)=C(O)C=C1	1.32E-06	714.1765629	13.85300667	11.83531104	12.65180762	9.664703798	7.027584591	7.027584591	5.796320611	5.796320611	4.721080157	4.721080157	3.674353573	3.674353573	0	10.21305479	0	23.90605683	6.041840829	36.07675413	11.12690298	6.066367068	6.066367068	30.14668292	0	303.1026065	1.095238095	1.904761905	2.714285714	0.294117647	-1.71	21	285.645	59831.80582	14.23666663	4.933738211	1.919077894	129.80294	10.26032195	0.504244007	10.26032195	0.165212259	0	0.165212259	-0.037993433	-0.504244007	3.2717
L-Arginine	LOPAC	[H][C@](N)(CCCNC(N)=N)C(O)=O	3.311835207	170.9310205	9.560477932	6.708833037	6.708833037	5.53658126	3.600216227	3.600216227	2.427411095	2.427411095	1.324552902	1.324552902	0.668507694	0.668507694	12.01114612	4.794537184	0	5.959554569	19.38639965	0	0	0	0	5.316788604	21.98314595	174.1116757	1.666666667	2.25	2.666666667	0.666666667	-1.3	12	160.092	312.6461024	10.7	5.363379356	5.48222978	70.43471203	10.21500031	0.480086441	10.21500031	0.319968511	0.112132937	0.319968511	-1.002013889	-0.480086441	-1.33843
2-(2-Aminoethyl)isothiourea dihydrobromide	LOPAC	Br.NCCSC(N)=N	0	67.54887502	5.698670613	4.385410682	6.914979316	3.27005561	1.939722705	2.925321265	1.001387617	2.138137448	0.37541532	1.126245959	0.168882167	0.5066465	0	0	0	22.14910262	6.544756406	5.752853607	11.76188495	0	0	0	16.87661856	198.9778804	1.625	2.125	2.25	0.666666667	0.26	8	190.025	29.01955001	11.1097586	7.26	9.543916331	63.47007979	6.682824074	0.378715838	6.682824074	0.150595107	0	0.150595107	0	-0.378715838	0.14967
Kyotorphin acetate salt	LOPAC	OC(=O)C(F)(F)F.N[C@@H](CC1=CC=C(O)C=C1)C(=O)N[C@@H](CCCNC(N)=N)C(O)=O	1.10E-06	757.6192744	24.18986997	16.14750836	16.14750836	14.23397713	8.683143977	8.683143977	6.162068249	6.162068249	3.570838404	3.570838404	2.044047123	2.044047123	36.10577048	27.86684691	0	24.55070965	12.96557803	5.563451492	12.13273414	12.13273414	0	10.63357721	31.88421053	451.1678681	1.129032258	1.64516129	2.064516129	0.411764706	-3.55	31	427.21	1790781.166	27.45	12.89454982	12.58203602	174.2803281	12.05154129	0.507966645	12.05154129	0.490240318	0.112856056	0.490240318	-5.083333333	-0.507966645	-0.27203
3-Aminopropylphosphonic acid	LOPAC	NCCCP(O)(O)=O	3.259667854	98.70165767	6.621320344	4.44855969	5.342986881	3.560660172	2.307050242	4.104654146	1.530519516	3.307101496	0.653525121	1.552327073	0.297258172	0.891774515	7.595762327	4.565048285	0	6.161910027	12.96557803	0	0	0	0	0	15.52049068	139.0398298	1.5	2	2.125	1	0.11	8	129.011	36.61600302	8.11	3.198271052	6.11	47.86043387	10.02902778	0.330455694	10.02902778	0.325111256	0.09375	0.325111256	-3.762229938	-0.330455694	-0.4871
N-Acetyl-L-Cysteine	LOPAC	[H][C@@](CS)(NC(C)=O)C(O)=O	3.833483296	147.8284896	8.14626437	5.495380822	6.389808013	4.574586063	2.683681414	3.316136946	1.773921497	2.139069868	0.858163888	1.22331226	0.430834124	0.678306475	12.01114612	9.589074368	0	11.66003334	0	0	6.9237372	0	0	17.94557775	5.106527395	163.0303141	1.7	2.2	2.3	0.6	-0.71	10	154.126	112.4925165	9.29	4.160819131	3.341930325	64.02122628	10.30910494	0.479694668	10.30910494	0.326557339	0.106064815	0.326557339	-1.06462963	-0.479694668	-0.4945
6-Aminohexanoic acid	LOPAC	NCCCCCC(O)=O	2.828868135	83.12704562	7.112884175	5.468346061	5.468346061	4.27005561	3.189532624	3.189532624	1.99307385	1.99307385	1.094766312	1.094766312	0.597339988	0.597339988	5.969305288	4.794537184	0	6.420821623	6.544756406	19.26246487	0	0	0	0	10.84019487	131.0946287	1.333333333	2	2.444444444	0.833333333	-0.57	9	118.071	84.62711413	8.43	5.564589502	7.43	54.85960815	9.931203231	0.48123039	9.931203231	0.302839563	0.277777778	0.302839563	-0.715720899	-0.48123039	0.5901
Adenosine 3',5'-cyclic monophosphate	LOPAC	NC1=NC=NC2=C1N=CN2[C@@H]1O[C@@H]2COP(O)(=O)O[C@H]2[C@H]1O	1.71210307	782.2529242	15.48276318	11.012047	11.90647419	10.46112698	6.384048428	7.879493543	4.972999451	6.379128395	3.627513226	4.612718734	2.621833558	3.586089217	32.36249746	14.56498728	0	12.42474474	11.16387794	0	17.2217398	0	0	19.47568272	14.99427759	329.0525197	1.409090909	2.227272727	3.045454545	0.5	-1.62	22	317.113	160006.3237	14.00305232	4.685610592	2.023550574	122.8227963	11.46045018	0.472236099	11.46045018	0.472236099	0.156986961	0.385537763	-4.163756741	-0.385537763	-0.8174
(?)-AMT hydrochloride	LOPAC	Cl.CC1CCN=C(N)S1	6.40E-07	115.5256224	5.983127663	5.332624277	6.965617439	3.7876937	2.753934664	3.633587475	1.937101831	3.395818392	1.125196397	2.133859048	0.65886676	1.460202501	0	0	0	12.40703316	5.24993803	11.71240818	6.420821623	11.76188495	0	11.91614193	5.733667477	166.033147	1.777777778	2.444444444	2.777777778	0.8	0.11	9	155.589	64.0524865	9.11	4.011046941	2.962108508	65.70460479	5.438101852	0.378530805	5.438101852	0.153661582	0	0.153661582	0	-0.378530805	1.2483
Gardiquimod	LOPAC	CCNCC1=NC2=C(N)N=C3C=CC=CC3=C2N1CC(C)(C)O	2.324357417	847.4179668	16.6125197	13.79692607	13.79692607	10.90399676	7.868821098	7.868821098	6.418347022	6.418347022	3.767511844	3.767511844	2.833910629	2.833910629	5.601050811	5.106527395	0	0	24.42407631	28.78878655	0	13.8474744	31.18920547	19.85184529	5.733667477	313.1902604	1.260869565	2	2.695652174	0.411764706	-2.18	23	290.221	165479.8616	15.70568003	5.790090539	2.997842967	134.8917415	10.32426453	0.388608195	10.32426453	0.151836883	0.422170729	0.151836883	-0.853442224	-0.388608195	2.0471
1-Allyl-3,7-dimethyl-8-p-sulfophenylxanthine	LOPAC	CN1C(=NC2=C1C(=O)N(CC=C)C(=O)N2C)C1=CC=C(C=C1)S(O)(=O)=O	2.29751311	1247.007713	19.22325016	14.07827434	14.89477092	12.16292103	7.51565308	8.955716409	5.712108751	7.133645952	4.082038111	4.949922328	2.767767723	3.247788832	21.36713715	18.00687135	0	22.60411782	11.38785599	4.567099648	41.95626001	11.61477163	0	11.5629142	4.552749874	376.0841406	1.153846154	1.769230769	2.307692308	0.1875	-2.98	26	360.266	598596.3277	17.83057456	6.074752234	2.684569483	147.7549684	12.67115268	0.332270192	12.67115268	0.332270192	0.074421119	0.321240075	-4.302895236	-0.321240075	0.5334
2,3-Butanedione monoxime	LOPAC	CC(=O)C(\\C)=N\\O	3.816582973	106.2574223	5.86180732	4.302675481	4.302675481	3.180739213	1.877730943	1.877730943	1.241596414	1.241596414	0.659509018	0.659509018	0.070412415	0.070412415	0	4.794537184	0	11.49492995	0	0	13.8474744	0	0	5.155712727	5.207253025	101.0476785	1.571428571	2	2	0.5	-0.86	7	94.049	27.9770933	6.14	2.336829675	1.918210117	41.63919421	10.08398148	0.410548936	10.08398148	0.176528546	0.138888889	0.176528546	-0.206018519	-0.410548936	0.4255
L-2-aminoadipic acid	LOPAC	N[C@@H](CCCC(O)=O)C(O)=O	3.387645329	156.6612729	8.853371151	5.986944654	5.986944654	5.03658126	3.239272035	3.239272035	2.230697809	2.230697809	1.222967953	1.222967953	0.596676288	0.596676288	17.98045141	9.589074368	0	12.84164325	6.420821623	0	0	0	0	0	15.94672227	161.0688078	1.363636364	1.909090909	2.272727273	0.666666667	-1.1	11	150.069	182.3771851	9.9	4.675103106	5.349438202	63.815364	10.10257039	0.481230383	10.10257039	0.319967532	0.026805556	0.319967532	-1.087602986	-0.481230383	-0.3468
OBAA	LOPAC	CCCCCCCCCCCCCCCCCCC1=CC=C(C=C1)C(=O)\\C=C\\C(O)=O	1.929480414	615.649671	22.57285704	19.74862707	19.74862707	15.13022896	12.67456607	12.67456607	8.786046055	8.786046055	5.93474382	5.93474382	3.956100835	3.956100835	5.969305288	9.589074368	0	5.783244946	5.563451492	18.57286184	108.2965975	12.13273414	12.13273414	6.9237372	5.106527395	428.3290453	0.64516129	1.064516129	1.483870968	0.642857143	-1.9	31	384.305	6053764.188	27.13436426	18.83601008	15.53721236	189.8878046	11.82741252	0.478072219	11.82741252	0.327940968	0.26726026	0.327940968	-1.103270536	-0.478072219	8.3141
KT185	LOPAC	O=C(N1C=C(N=N1)C1=CC=C(C=C1)C1=CC=CC(=C1)C(=O)N1CCCCC1)N1CCCCC1C1=CC=CC=C1	1.175406886	1440.937894	26.60587276	22.07677963	22.07677963	19.16983643	13.95677313	13.95677313	10.45759962	10.45759962	7.889017046	7.889017046	5.748242027	5.748242027	0	9.589074368	0	17.98013507	12.2386844	73.01087838	11.10262456	6.196843572	76.52985721	22.44480104	0	519.2634253	0.717948718	1.461538462	2.256410256	0.3125	-4.26	39	486.385	1798861061	25.04172518	11.23372441	5.345723115	228.6083754	13.42389356	0.346131674	13.42389356	0.346131674	0.052723944	0.33865178	-0.144341834	-0.33865178	6.4335
L(-)-Norepinephrine bitartrate	LOPAC	OC(C(O)C(O)=O)C(O)=O.[H][C@](O)(CN)C1=CC=C(O)C(O)=C1	4.09E-07	501.3184369	17.44722928	11.19555041	11.19555041	10.11116732	5.83116134	5.83116134	4.065801715	4.065801715	2.412608621	2.412608621	1.153915184	1.153915184	30.25050974	14.69560176	0	18.04378007	5.563451492	0	18.19910121	0	0	0	36.37283185	319.0903311	0.954545455	1.409090909	1.727272727	0.333333333	-2.4	22	302.13	34313.21714	19.6	8.79140625	5.929209252	123.8494581	9.771851852	0.504259875	9.771851852	0.335426588	0.087515117	0.335426588	-2.266203704	-0.504259875	-2.0327
Paroxetine hydrochloride hemihydrate (MW = 374.83)	LOPAC	Cl.FC1=CC=C(C=C1)[C@@H]1CCNC[C@H]1COC1=CC2=C(OCO2)C=C1	1.82E-06	710.3154348	16.35516038	13.74264396	14.55914054	11.79282634	8.280641273	8.280641273	6.236995098	6.236995098	4.71394819	4.71394819	3.416780985	3.416780985	0	4.390415048	0	25.01719631	18.44269406	36.75886993	17.69618563	0	30.33183534	5.316788604	14.21058886	365.1193994	1.08	1.88	2.72	0.368421053	-1.98	25	344.664	664545.9182	17.83057456	7.933237471	3.991905129	152.2405563	13.17041701	0.493088368	13.17041701	0.230803739	0	0.230803739	-0.193662672	-0.493088368	3.7483
VU0420373	LOPAC	OC1=CC=CC=C1C1=NNC(=C1)C1=CC=CC=C1F	2.056856859	661.4246874	13.24227621	9.968544087	9.968544087	9.254020195	5.841853437	5.841853437	4.163855247	4.163855247	2.921892823	2.921892823	1.967548579	1.967548579	0	9.496942443	0	11.56673267	22.51475897	0	6.066367068	42.46456948	6.066367068	10.19736362	0	254.0855412	0.947368421	1.631578947	2.368421053	0	-2.62	19	243.176	40940.48031	11.46926413	4.570087604	2.080382409	108.9026227	13.66915139	0.507249966	13.66915139	0.132069548	0.147299645	0.132069548	-0.310200355	-0.507249966	3.5884
trans-(?)-ACPD	LOPAC	N[C@]1(CC[C@H](C1)C(O)=O)C(O)=O	2.666323371	227.4462656	9.353371151	6.486944654	6.486944654	5.455012907	3.706415517	3.706415517	3.239252186	3.239252186	2.324731543	2.324731543	1.480637215	1.480637215	23.39544187	9.589074368	0	12.84164325	6.420821623	0	0	0	0	0	15.94672227	173.0688078	1.416666667	2	2.25	0.714285714	-1.1	12	162.08	466.0347544	8.991743119	2.745628654	1.40261357	69.17447496	10.57355631	0.481025413	10.57355631	0.323198107	0.039351852	0.323198107	-1.316412037	-0.481025413	-0.3468
SKF-89145 hydrobromide	LOPAC	Br.CN1CC(C2=C(C1)SC=C2)C1=CC=C(O)C(O)=C1	1.33E-06	584.5749831	12.69830613	10.53645254	13.06602118	8.647867046	5.915903419	6.79555623	4.796606676	5.797273743	3.464901631	4.38638666	2.551384031	3.571605822	0	10.21305479	0	34.39838056	0	18.6529643	10.44059869	23.46952001	6.066367068	23.39401155	0	341.0085119	1.210526316	2	2.736842105	0.285714286	-1.04	19	326.13	20695.43775	14.37081379	5.526081527	2.6341265	126.4438012	9.634246977	0.504259889	9.634246977	0.157185718	0	0.157185718	-0.061614701	-0.504259889	3.3145
CCG-50014	LOPAC	CC1=CC=C(C=C1)N1SC(=O)N(CC2=CC=C(F)C=C2)C1=O	1.999146639	905.0591317	15.68986997	11.82304547	12.63954205	10.5417139	6.690871616	7.464268278	4.98230677	5.87927018	3.316831793	4.242981542	2.102017951	2.903183279	0	13.97948942	0	22.92468324	11.25083777	21.66303775	16.08939525	24.26546827	19.05647134	0	0	316.0681769	1	1.636363636	2.272727273	0.125	-2.47	22	303.253	126585.3611	14.46655166	5.727845698	2.777178286	129.4047476	12.90974613	0.345723182	12.90974613	0.345723182	0.132250016	0.254917065	-0.38594624	-0.254917065	2.55652
SB 222200	LOPAC	CC[C@H](NC(=O)C1=C(C)C(=NC2=CC=CC=C12)C1=CC=CC=C1)C1=CC=CC=C1	1.815496165	1137.438909	20.2169677	16.7228227	16.7228227	14.18587185	9.992760556	9.992760556	7.188564122	7.188564122	5.325650892	5.325650892	3.813792671	3.813792671	0	4.794537184	0	11.94902056	5.563451492	39.70802902	0	0	79.72014202	24.37325994	4.983978521	380.1888634	0.896551724	1.517241379	2.206896552	0.153846154	-3.46	29	356.299	5785059.735	18.88261212	8.274085164	3.76567354	170.9829989	13.46677044	0.345218843	13.46677044	0.252298878	0.032219598	0.252298878	-0.061125756	-0.345218843	6.09132
Rabeprazole sodium	LOPAC	COCCCOC1=C(C)C(CS(=O)C2=NC3=CC=CC=C3N2[Na])=NC=C1	1.771082153	929.1853598	18.51829709	15.26716269	18.08365927	12.6133922	8.475547253	10.68890634	6.007564952	8.246859711	4.226675416	6.764247831	2.762024951	5.123557257	10.79956904	4.208898492	0	0	24.12305402	62.70607862	0	13.30664111	39.35244312	9.967957042	9.473725908	381.1123068	1.230769231	2.038461538	2.807692308	0.333333333	-1.25	26	361.273	1003015.676	19.50989169	9.101473923	4.348242469	172.8235855	12.919945	0	12.919945	0	0.326057886	0	-1.257397347	0	2.39442
Aminoguanidine hydrochloride	LOPAC	Cl.NNC(N)=N	0	42.81274391	4.28445705	3.062948829	3.87944541	2.27005561	1.077350269	1.077350269	0.558012702	0.558012702	0.155502117	0.155502117	0	0	0	0	0	18.36658773	0	0	0	0	5.425791397	11.57633775	5.409283606	110.0359239	1.666666667	1.833333333	1.833333333	0	-0.48	6	103.492	9.651484454	9.101869835	4.52	9.675124654	41.77747488	6.284722222	0.369079667	6.284722222	0.199676958	0	0.199676958	-0.217592593	-0.369079667	-1.23503
Antozoline hydrochloride	LOPAC	Cl.C(N(CC1=CC=CC=C1)C1=CC=CC=C1)C1=NC=CN1	1.61E-06	623.6648025	13.62310958	11.64509227	12.46158886	9.915816238	6.738350471	6.738350471	4.713078903	4.713078903	3.233082262	3.233082262	2.24631794	2.24631794	0	0	0	12.40703316	0	18.91391731	11.25083777	6.196843572	18.32957771	63.39880332	0	299.1189253	0.857142857	1.523809524	2.142857143	0.117647059	-2.26	21	281.661	86237.64376	15.13500333	7.503215805	4.100206421	130.6172111	4.325945925	0.359731426	4.325945925	0.125144371	0	0.125144371	0	-0.359731426	4.0383
Aurora-A Inhibitor I	LOPAC	CCN1CCN(CC1)C(=O)CC1=CC=C(NC2=NC(NC3=CC=C(C=C3)C(=O)NC3=CC=CC=C3Cl)=C(F)C=N2)C=C1	1.169652001	1542.176506	29.47611625	23.1094741	23.86540304	20.37254503	13.69295105	14.07091552	9.840222785	10.24742291	7.01362801	7.343216231	4.548683595	4.73166253	5.817220841	13.97948942	0	23.58056152	34.06906525	44.48407709	0	48.53093655	29.165378	37.74196978	11.60093989	587.2211791	0.904761905	1.571428571	2.261904762	0.225806452	-4.54	42	556.839	3096899016	28.9696005	13.41456224	7.394957387	248.2817293	14.52080163	0.339845628	14.52080163	0.255201449	0.022077843	0.255201449	-0.62988931	-0.339845628	5.7152
IKK-16 dihydrochloride	LOPAC	Cl.Cl.O=C(N1CCC(CC1)N1CCCC1)C1=CC=C(NC2=NC=CC(=N2)C2=CC3=C(S2)C=CC=C3)C=C1	1.60E-06	1298.927337	23.61430893	20.50690502	22.95639477	17.22547933	12.45268126	13.26917784	9.382764726	10.46654168	7.130289812	8.268890595	5.212910306	6.245407285	0	4.794537184	0	30.72124605	11.99018011	47.75306901	36.01730019	17.53362945	35.23174507	45.5325122	4.983978521	555.162637	0.918918919	1.648648649	2.378378378	0.321428571	-2.71	37	525.315	268716703.9	27.32815478	12.22245494	6.067858967	233.4819123	13.04110668	0.338531087	13.04110668	0.253353297	0	0.253353297	0	-0.338531087	6.6459
cis-4-Aminocrotonic acid	LOPAC	NC\\C=C/C(O)=O	3.264167283	87.69058447	5.698670613	3.794619475	3.794619475	3.27005561	1.866235992	1.866235992	0.976308855	0.976308855	0.396510875	0.396510875	0.168858532	0.168858532	5.969305288	4.794537184	0	6.544756406	0	6.076020107	6.076020107	0	0	0	10.84019487	101.0476785	1.857142857	2.428571429	2.571428571	0.25	-0.83	7	94.049	29.01955001	6.17	3.363423598	5.17	41.44012089	9.615833333	0.478081421	9.615833333	0.327524165	0.284027778	0.327524165	-0.953287037	-0.478081421	-0.4141
CBIQ	LOPAC	ClC1=NC=CC2=C3C=CC=CC3=CC=C12	2.604862794	646.1543647	10.25071238	7.943980222	8.699909168	7.360173345	4.780830264	5.158794737	3.483581304	3.841594391	2.622024704	2.923214775	1.901836292	2.12297402	0	0	0	0	5.153109817	10.77244843	10.77244843	6.196843572	24.26546827	23.18307973	11.60093989	213.0345269	0.8	1.666666667	2.6	0	-1.6	15	205.603	4930.846087	8.687738236	3.211702806	1.27761012	92.31764639	6.046314405	0.243892438	6.046314405	0.136339185	0.567826909	0.136339185	0.567826909	-0.243892438	4.0414
Brequinar sodium salt hydrate	LOPAC	[Na+].CC1=C(C([O-])=O)C2=C(C=CC(F)=C2)N=C1C1=CC=C(C=C1)C1=C(F)C=CC=C1	2.40E-06	1223.708485	19.83613434	15.87049208	17.87049208	13.4523975	8.620177705	8.620177705	6.466535226	6.466535226	4.737720787	4.737720787	3.377787587	3.377787587	11.78652613	18.68189467	0	46.32418258	33.46443468	6.066367068	18.19910121	49.38830668	0	4.983978521	0	397.0890294	0.931034483	1.586206897	2.24137931	0.043478261	-2.6	29	383.244	2508982.195	21.11711962	8.411658953	3.941781451	187.8770146	13.99663231	1	13.99663231	1	0	0.544778715	-1.389141867	-0.544778715	1.52292
Amitriptyline hydrochloride	LOPAC	Cl.CN(C)CCC=C1C2=C(CCC3=C1C=CC=C3)C=CC=C2	1.76E-06	608.7617496	14.65648977	13.38004143	14.19653801	10.2540202	7.769385702	7.769385702	6.02404445	6.02404445	4.203521425	4.203521425	3.103552223	3.103552223	0	0	0	12.40703316	0	25.80722127	27.8269105	0	0	73.60221035	0	313.1597274	0.863636364	1.363636364	1.863636364	0.3	-1.57	22	289.68	89136.52251	16.7945985	7.619789025	3.601360155	139.625527	2.41962963	0.309091689	2.41962963	0.001013763	0	0.001013763	0	-0.309091689	4.5904
BW 284c51	LOPAC	[Br-].[Br-].C[N+](C)(CCC(=O)CC[N+](C)(C)C1=CC=C(CC=C)C=C1)C1=CC=C(CC=C)C=C1	4.80E-06	784.7300158	22.20045984	19.98896137	23.16095445	14.17500037	10.76258879	10.76258879	9.174374862	9.174374862	5.930022518	5.930022518	3.596114886	3.596114886	0	4.794537184	0	33.9629017	27.59094991	25.93115606	22.50167553	0	12.15204021	89.87949585	0	564.135088	0.6875	1	1.28125	0.37037037	-1.53	32	528.118	3023478.526	30.47	13.88951239	9.14447436	215.7099596	12.6354581	1	12.6354581	0.143653875	0	0.143653875	0	-1	-0.6651
1-Amino-1-cyclohexanecarboxylic acid hydrochloride	LOPAC	Cl.NC1(CCCCC1)C(O)=O	1.00E-06	143.376	7.612884175	6.376594352	7.193090932	4.650482454	3.673512859	3.673512859	3.021951985	3.021951985	2.171708654	2.171708654	1.396543007	1.396543007	11.50823054	4.794537184	0	12.40703316	12.84164325	19.26246487	0	0	0	0	10.84019487	179.0713064	1.272727273	1.727272727	2	0.857142857	-0.28	11	165.535	173.9480644	10.72	3.926368095	2.344206049	72.37181236	10.55111111	0.479874974	10.55111111	0.323169659	0	0.323169659	-0.904513889	-0.479874974	1.1544
N6-2-(4-Aminophenyl)ethyladenosine	LOPAC	NC1=CC=C(CCNC2=NC=NC3=C2N=CN3C2OC(CO)C(O)C2O)C=C1	1.511280678	946.9037487	19.67299763	15.01091676	15.01091676	13.5797187	8.964849117	8.964849117	6.693544074	6.693544074	4.835920034	4.835920034	3.286893541	3.286893541	31.1466823	15.31958218	0	0	23.52649712	17.67165939	17.2217398	0	24.26546827	20.26872417	10.47053043	386.1702532	1.107142857	1.892857143	2.607142857	0.388888889	-2.79	28	364.236	3723952.565	18.56762055	7.679621951	3.378913383	160.1830007	10.24388006	0.398728562	10.24388006	0.167146333	0.39456191	0.167146333	-1.202369059	-0.398728562	-0.3254
AIDA	LOPAC	NC1(CCC2=C1C=CC(=C2)C(O)=O)C(O)=O	2.512763181	482.8729486	11.92228525	8.434538411	8.434538411	7.448212856	4.839277673	4.839277673	3.953584044	3.953584044	3.003124668	3.003124668	2.05744071	2.05744071	17.47753583	9.589074368	0	5.563451492	23.96854623	0	18.19910121	0	0	0	15.94672227	221.0688078	1.3125	2	2.5625	0.272727273	-1.88	16	210.124	4540.635693	10.63160382	3.312718002	1.366254288	91.50168494	11.06355033	0.47961726	11.06355033	0.335188898	0.160545163	0.335188898	-1.368683862	-0.47961726	0.5696
p-Benzoquinone	LOPAC	O=C1C=CC(=O)C=C1	2.826476553	148.7052162	5.983127663	4.125897658	4.125897658	3.7876937	2.229615496	2.229615496	1.471404521	1.471404521	0.823732373	0.823732373	0.439643964	0.439643964	0	9.589074368	0	11.56648989	0	0	24.30408043	0	0	0	0	108.0211294	0.75	1	1.25	0	-1.18	8	104.064	70.79892376	4.966627566	1.738120536	0.904141896	46.50196858	10.28277778	0.289960574	10.28277778	0.17841303	0.120740741	0.17841303	-0.120740741	-0.289960574	0.2506
(?)-Atenolol	LOPAC	CC(C)NCC(O)COC1=CC=C(CC(N)=O)C=C1	2.346203475	390.1824796	14.25071238	11.4264824	11.4264824	8.969234251	6.38569708	6.38569708	4.814816658	4.814816658	2.505817682	2.505817682	1.527798547	1.527798547	6.103966388	9.901064579	0	18.93488332	18.33610907	5.563451492	0	24.26546827	13.8474744	5.316788604	10.47053043	266.1630426	1.368421053	2	2.526315789	0.5	-1.59	19	244.165	13068.20454	15.46743825	7.759435822	6.78504652	113.309994	10.74650782	0.490849109	10.74650782	0.221339043	0.223426022	0.221339043	-0.548429521	-0.490849109	0.4521
Adenosine	LOPAC	NC1=NC=NC2=C1N=CN2[C@@H]1O[C@H](CO)[C@H](O)C1O	2.035435146	602.6175788	13.56854962	9.787302124	9.787302124	9.130228955	5.686375131	5.686375131	4.311819368	4.311819368	3.178383098	3.178383098	2.166090822	2.166090822	31.1466823	10.21305479	0	5.817862778	11.16387794	0	17.2217398	0	0	14.95193556	15.57705783	267.0967539	1.263157895	2.052631579	2.736842105	0.5	-1.81	19	254.141	35227.09227	12.23544093	4.384238854	1.747612859	106.8461601	9.950183768	0.393566854	9.950183768	0.167138506	0.21804944	0.167138506	-1.189129819	-0.393566854	-1.98
(?)-p-Aminoglutethimide	LOPAC	CCC1(CCC(=O)NC1=O)C1=CC=C(N)C=C1	2.400547675	452.9921961	12.46625533	9.82456827	9.82456827	8.081352672	5.786057583	5.786057583	4.43496912	4.43496912	3.533257338	3.533257338	2.368261246	2.368261246	5.414990469	9.589074368	0	11.81435946	24.94985114	5.563451492	0	12.13273414	19.05647134	5.316788604	5.733667477	232.1211778	1.294117647	1.941176471	2.470588235	0.384615385	-1.84	17	216.155	7340.147454	11.63973238	4.201275602	1.904150887	100.1929638	12.0798852	0.398728555	12.0798852	0.236703999	0.185629619	0.236703999	-0.581736111	-0.398728555	1.3532
HEMADO	LOPAC	CCCCC#CC1=NC2=C(N=CN2[C@@H]2O[C@H](CO)C(O)[C@@H]2O)C(NC)=N1	2.001220208	827.6480582	18.6814338	14.75392193	14.75392193	12.60008541	8.639175984	8.639175984	6.104060492	6.104060492	4.305059895	4.305059895	2.84951972	2.84951972	31.1466823	15.31958218	0	0	22.80614521	19.26246487	10.89441972	7.047671983	0	39.03333	4.736862954	361.1750042	1.307692308	2.115384615	2.769230769	0.588235294	-2.25	26	338.218	1047311.147	18.53838722	7.968658892	3.365507289	150.6099518	10.2648128	0.393566854	10.2648128	0.208472921	0.339302275	0.208472921	-1.211444992	-0.393566854	0.0212
Aminobenztropine	LOPAC	CN1C2CCC1CC(C2)OC(C1=CC=CC=C1)C1=CC=CC=C1N	1.609571498	673.2479171	16.51829709	14.26679278	14.26679278	11.72034669	8.988564914	8.988564914	7.199602557	7.199602557	5.764318008	5.764318008	4.374061491	4.374061491	0	0	0	6.103966388	18.18764805	24.09248101	18.40509474	0	24.26546827	42.27941706	10.47053043	322.2045135	0.958333333	1.583333333	2.25	0.428571429	-1.84	24	296.244	524156.6353	15.6739988	6.577182238	2.94148394	143.9745836	6.666851852	0.39841616	6.666851852	0.109891494	0.083142479	0.109891494	-0.083142479	-0.39841616	4
Alaproclate hydrochloride	LOPAC	Cl.CC(N)C(=O)OC(C)(C)CC1=CC=C(Cl)C=C1	2.89E-06	388.4826469	13.05204176	10.77391774	12.34634327	7.799330934	5.529187396	5.907151869	4.772708316	5.209144096	2.291773768	2.543750084	1.495183724	1.621171882	11.64289164	4.794537184	0	18.37633845	11.44345494	5.563451492	0	6.9237372	38.11294267	0	22.07147032	291.0792842	1.388888889	1.888888889	2.333333333	0.461538462	-0.77	18	273.054	3871.565115	17.23	6.976215807	5.714934851	119.0573154	11.43443914	0.458164125	11.43443914	0.322658463	0	0.322658463	-0.597691851	-0.458164125	2.9733
A-77636 hydrochloride	LOPAC	Cl.NC[C@@H]1O[C@@H](CC2=C(O)C(O)=CC=C12)C12CC3CC(CC(C3)C1)C2	1.57E-06	641.866054	16.47432702	14.48658017	15.30307676	11.57644861	9.469845036	9.469845036	8.834196651	8.834196651	7.34531518	7.34531518	6.776170685	6.776170685	0	10.21305479	0	41.52898007	12.96557803	28.88062112	38.52492974	6.066367068	6.066367068	0	10.47053043	365.1757714	1.04	1.64	2.2	0.7	-0.97	25	337.677	478448.9165	17.44413967	6.036430991	2.563762962	154.7122648	10.40984505	0.504252569	10.40984505	0.160643066	0	0.160643066	-0.168282785	-0.504252569	3.6771
Pyr6	LOPAC	FC1=CN=CC=C1C(=O)NC1=CC=C(C=C1)N1N=C(C=C1C(F)(F)F)C(F)(F)F	1.897899592	1039.170351	21.39697675	14.01444254	14.01444254	13.46436363	7.72361905	7.72361905	5.67865937	5.67865937	3.677050835	3.677050835	2.362107164	2.362107164	35.46485359	35.52744252	0	27.68639404	0	36.52867891	6.196843572	0	0	15.39944893	0	418.0664584	0.965517241	1.620689655	2.172413793	0.117647059	-3.44	29	409.2	2251281.253	20.29827575	7.184609902	4.357379806	157.3374314	13.54967811	0.434691711	13.54967811	0.434691711	0.075668422	0.321902636	-5.081092254	-0.321902636	4.6963
IN-1130	LOPAC	CC1=CC=CC(=N1)C1=C(N=C(CC2=CC(=CC=C2)C(N)=O)N1)C1=CC2=NC=CN=C2C=C1	1.616746443	1456.090035	22.07877502	17.40976295	17.40976295	15.56368328	10.19469597	10.19469597	7.572552809	7.572552809	5.223151247	5.223151247	3.721020872	3.721020872	5.907179729	4.794537184	0	0	11.98427311	50.7604209	0	24.52642128	55.45467375	19.93591408	10.717646	420.1698593	0.9375	1.75	2.5625	0.08	-4.39	32	400.316	32531405.73	19.56623044	8.033519008	3.833381254	183.9683418	11.55235153	0.365599364	11.55235153	0.248205548	0.450086238	0.248205548	-0.450086238	-0.365599364	4.08002
4-(2-Aminoethyl)benzenesulfonyl fluoride hydrochloride	LOPAC	Cl.NCCC1=CC=C(C=C1)S(F)(=O)=O	1.69E-06	376.8326822	9.897341225	7.311922543	8.944915705	6.037023368	3.774929715	5.158451372	2.620473567	3.967573849	1.637901742	2.47314161	0.985332607	1.446506493	10.22320776	12.30355579	0	17.30251664	12.96557803	5.563451492	12.13273414	12.13273414	0	0	5.733667477	239.0183055	1.214285714	1.714285714	2.071428571	0.25	-0.65	14	228.611	685.8063461	13.35	5.285179264	3.610808232	88.74070213	12.38628346	0.331569107	12.38628346	0.331569107	0	0.330142607	-4.56577629	-0.330142607	1.2678
L-Aspartic acid	LOPAC	[H][C@](N)(CC(O)=O)C(O)=O	3.632432152	132.529325	7.439157589	4.572731091	4.572731091	4.03658126	2.239272035	2.239272035	1.542593429	1.542593429	0.711731036	0.711731036	0.275437576	0.275437576	24.40127303	9.589074368	0	0	0	0	0	0	0	0	15.94672227	133.0375077	1.444444444	1.888888889	2	0.5	-1.1	9	126.047	60.47184355	7.9	3.032306527	3.479710145	51.08547977	9.846435185	0.481175383	9.846435185	0.320578107	0.532407407	0.320578107	-1.294074074	-0.481175383	-1.127
TIC10 angular	LOPAC	CC1=CC=CC=C1CN1C2=NCCN2C2=C(CN(CC3=CC=CC=C3)CC2)C1=O	1.420025298	994.9500692	19.79431797	16.84300256	16.84300256	14.20350994	10.37177216	10.37177216	8.022641763	8.022641763	6.122424747	6.122424747	4.550509714	4.550509714	0	4.794537184	0	5.907179729	13.08951281	44.13250635	22.38739379	0	23.09901094	53.12175907	4.992404733	386.2106615	0.965517241	1.75862069	2.586206897	0.333333333	-2.92	29	360.291	8985387.444	18.13038337	7.484405783	3.357498071	171.4970518	13.54992741	0.313520497	13.54992741	0.2594121	0.123069203	0.2594121	0.123069203	-0.313520497	3.16882
8-(p-Sulfophenyl)theophylline	LOPAC	CN1C2=C(NC(=N2)C2=CC=C(C=C2)S(O)(=O)=O)C(=O)N(C)C1=O	2.224489637	1136.052094	16.93879311	12.13949691	12.95599349	10.69739587	6.435715137	7.875778466	4.989221468	6.410758669	3.520393815	4.388278032	2.247533241	2.727554351	21.36713715	18.00687135	0	16.05936141	11.38785599	4.567099648	42.92791189	0	0	9.967957042	4.552749874	336.0528405	1.086956522	1.695652174	2.260869565	0.153846154	-2.72	23	324.233	156452.0171	15.18628817	4.894686215	2.370571766	129.1397736	12.09754157	0.332074859	12.09754157	0.331703562	0.169866898	0.331703562	-4.280453901	-0.332074859	-0.126
Arecaidine propargyl ester hydrobromide	LOPAC	Br.CN1CCC=C(C1)C(=O)OCC#C	1.69E-06	267.7857886	9.681798276	8.15508613	9.868158183	6.236382105	4.219297893	4.219297893	3.036077457	3.036077457	1.890603812	1.890603812	1.241363837	1.241363837	0	4.794537184	0	29.5576381	12.11786094	12.96557803	0	0	13.12369209	10.82034405	11.16021285	259.0207908	1.785714286	2.5	3.071428571	0.5	-0.79	14	246.019	896.5025192	13.21	6.632365645	3.945439208	94.87512438	11.28981481	0.449126854	11.28981481	0.335465202	0	0.335465202	-0.2875	-0.449126854	1.0026
gamma-Acetylinic GABA	LOPAC	NC(CCC(O)=O)C#C	3.301519318	136.4835116	7.276020882	5.001726256	5.001726256	4.16390246	2.600216227	2.600216227	1.705573417	1.705573417	0.883283448	0.883283448	0.362310738	0.362310738	12.01114612	4.794537184	0	6.420821623	6.420821623	0	0	0	0	5.920434319	17.26354477	127.0633285	1.888888889	2.444444444	2.777777778	0.5	-1.01	9	118.071	78.51304536	7.99	3.928595021	4.850925694	53.85883354	9.895530045	0.481229229	9.895530045	0.302937104	0.046990741	0.302937104	-0.860462963	-0.481229229	-0.1883
ATPA	LOPAC	CC(C)(C)C1=C(CC([NH3+])C([O-])=O)C(O)=NO1	3.03528147	392.0135598	12.50807169	9.610735894	9.610735894	7.231069373	4.950885323	4.950885323	4.783941683	4.783941683	2.232447801	2.232447801	1.4039297	1.4039297	12.01114612	15.00759197	0	17.71580043	11.32369891	0	0	0	20.7712116	10.89033073	4.523094937	228.111007	1.625	2.1875	2.625	0.6	-1.56	16	212.12	2586.61459	12.50925208	4.13042104	2.515580475	93.04121177	10.59153392	0.543888642	10.59153392	0.254908513	0.045902778	0.254908513	-1.263463719	-0.543888642	-1.4194
TBBz	LOPAC	BrC1=C2NC=NC2=C(Br)C(Br)=C1Br	3.019418422	434.7875449	9.585421959	6.036421757	12.38040791	6.125897658	3.276409768	6.448402846	2.382072201	5.554065279	1.644852157	6.392132353	1.034418766	3.348392913	0	0	0	0	0	28.9242795	0	6.327320075	0	73.68773263	0	429.6951465	0.923076923	1.538461538	2.230769231	0	0.61	13	431.707	1349.044351	10.13883059	3.639736906	1.515022892	108.0120665	4.19775463	0.343599937	4.19775463	0.104787948	0.904583333	0.104787948	0.904583333	-0.343599937	4.6129
L-allylglycine	LOPAC	N[C@@H](CC=C)C(O)=O	3.463890774	100.6017922	6.568914101	4.501726256	4.501726256	3.680739213	2.274484282	2.274484282	1.469108135	1.469108135	0.737797968	0.737797968	0.280375528	0.280375528	12.01114612	4.794537184	0	0	6.420821623	0	6.076020107	0	0	6.578935684	10.84019487	115.0633285	2	2.5	2.625	0.4	-0.83	8	106.06	45.11498676	7.17	3.207952572	2.36152379	47.805063	9.916435185	0.480077978	9.916435185	0.320291791	0.328703704	0.320291791	-0.981574074	-0.480077978	-0.0256
Lercanidipine hydrochloride hemihydrate	LOPAC	Cl.COC(=O)C1=C(C)NC(C)=C(C1C1=CC(=CC=C1)N(=O)=O)C(=O)OC(C)(C)CN(C)CCC(C1=CC=CC=C1)C1=CC=CC=C1	5.76E-06	1564.681165	32.72503939	27.11108987	27.92758646	21.41272314	14.94520508	14.94520508	12.02866432	12.02866432	8.023010672	8.023010672	6.109609936	6.109609936	28.38087848	19.70339264	0	35.15853454	23.50228652	12.96557803	36.43580173	19.91384147	33.02788052	58.74763488	9.473725908	647.2762137	0.913043478	1.456521739	1.97826087	0.333333333	-4.47	46	605.864	5744229869	36.00292654	15.69179124	8.61590977	276.3954119	13.96024666	0.465580056	13.96024666	0.336830751	0	0.336830751	-0.919321641	-0.465580056	6.9002
1,3-Dipropyl-8-p-sulfophenylxanthine	LOPAC	CCCN1C2=C(NC(=N2)C2=CC=C(C=C2)S(O)(=O)=O)C(=O)N(CCC)C1=O	2.223598886	1203.080115	19.76722023	14.96792404	15.78442062	12.77340547	8.587957041	10.02802037	6.174463405	7.596000605	4.181248014	5.049132232	2.934053977	3.414075087	21.36713715	18.00687135	0	16.05936141	37.31901205	0	33.39966757	0	13.8474744	9.967957042	4.552749874	392.1154407	1.037037037	1.62962963	2.185185185	0.352941176	-2.72	27	372.277	1142674.941	19.05302392	7.122532264	3.449770106	154.5995421	12.69193924	0.332233545	12.69193924	0.332233545	0.227181713	0.332074553	-4.294126937	-0.332074553	1.62
SB 200646 hydrochloride	LOPAC	Cl.CN1CCC2=CC(NC(=O)NC3=CC=CN=C3)=CC=C12	1.61E-06	632.8256734	13.94938299	11.66658922	12.4830858	9.720346691	6.543174282	6.543174282	4.83587131	4.83587131	3.384567873	3.384567873	2.374642953	2.374642953	0	4.794537184	0	18.43814767	5.687386275	18.6529643	11.25083777	24.52642128	18.19910121	27.56513744	0	304.1090888	1.238095238	2.047619048	2.80952381	0.2	-2.27	21	287.645	59292.4138	15.12519833	6.45358268	3.436371816	129.336256	11.88595718	0.374038685	11.88595718	0.32322618	0	0.32322618	-0.25990599	-0.374038685	3.1397
AB-MECA	LOPAC	CNC(=O)[C@H]1O[C@H](C(O)[C@H]1O)N1C=NC2=C1N=CN=C2NCC1=CC=C(N)C=C1	1.587420361	1022.726461	20.54324112	15.5577379	15.5577379	13.9904023	8.983172341	8.983172341	6.684146223	6.684146223	4.815709943	4.815709943	3.237029482	3.237029482	30.44698006	15.00759197	0	0	29.2138834	5.563451492	24.26941178	0	24.26546827	25.58551277	10.47053043	399.1655022	1.206896552	1.965517241	2.689655172	0.333333333	-3.28	29	378.243	5618130.167	19.05456444	7.62105942	3.460999964	165.1001513	11.86827538	0.398728548	11.86827538	0.251308673	0.396863662	0.251308673	-1.372824463	-0.398728548	-0.6142
ARL 67156 trisodium salt	LOPAC	[Na+].CCN(CC)C1=NC=NC2=C1N=CN2[C@@H]1O[C@H](COP([O-])(=O)OP([O-])(=O)C(Br)(Br)P(O)([O-])=O)[C@@H](O)[C@H]1O	5.07E-06	1279.322918	27.97432702	19.93493507	27.79020972	16.97047555	10.308769	16.47552807	7.591898481	19.02241773	5.287676048	15.53995069	3.400886936	8.097365519	56.8766074	38.58843445	0	35.20446325	24.42407631	0	17.2217398	0	18.74738413	55.64620189	9.630274557	736.8674966	1.131578947	1.736842105	2.289473684	0.666666667	0.64	38	717.908	65889979.13	34.83927073	12.87825578	6.982723795	254.3245917	12.06753978	1	12.06753978	1	0	0.776671869	-5.950858377	-0.776671869	-3.7025
BMS-195614	LOPAC	CC1(C)CC=C(C2=CN=C3C=CC=CC3=C2)C2=C1C=CC(=C2)C(=O)NC1=CC=C(C=C1)C(O)=O	1.508666741	1466.748524	23.87166824	19.00093432	19.00093432	16.31450027	11.16691434	11.16691434	9.219490835	9.219490835	6.408753512	6.408753512	4.466698591	4.466698591	5.969305288	9.589074368	0	16.88562169	11.25083777	34.02375407	17.69618563	12.13273414	42.59504598	42.35699577	5.106527395	448.1786926	0.941176471	1.676470588	2.441176471	0.137931034	-4.25	34	424.33	55478115.99	21.58813443	8.266908213	3.966958634	197.3381469	13.03878453	0.477639236	13.03878453	0.335180839	0.050814043	0.335180839	-1.002152429	-0.477639236	6.2983
ABT-418 hydrochloride	LOPAC	Cl.CN1CCC[C@H]1C1=CC(C)=NO1	8.45E-07	274.3333474	8.552041764	7.986944654	8.803441235	5.770856948	4.406219074	4.406219074	3.509295998	3.509295998	2.495056853	2.495056853	1.810047658	1.810047658	0	0	0	12.40703316	6.041840829	11.45417541	19.38639965	0	12.99010427	17.10424497	4.523094937	202.0872908	1.615384615	2.384615385	2.846153846	0.666666667	-0.54	13	187.565	960.3104617	10.54025682	4.113007562	2.033046849	84.49348513	5.226944444	0.359456673	5.226944444	0.153581302	0	0.153581302	0	-0.359456673	2.17152
WZ4003	LOPAC	CCC(=O)NC1=CC=CC(OC2=C(Cl)C=NC(NC3=CC=C(C=C3OC)N3CCN(C)CC3)=N2)=C1	1.499701762	1183.613787	24.7858818	20.04589979	20.80182873	16.94422334	11.43721423	11.8151787	8.17823339	8.585433517	5.665374267	5.924631375	3.646607198	3.776235752	0	4.794537184	0	16.80980138	29.55557085	37.55379817	6.196843572	38.29900301	12.13273414	43.51539276	21.0746658	496.1989665	1.142857143	1.942857143	2.685714286	0.32	-3.56	35	467.767	78861229.41	24.56097189	11.24377097	6.315068176	209.5748059	11.68269309	0.49449804	11.68269309	0.242537371	0.082135666	0.242537371	-0.082135666	-0.49449804	4.7748
Amsacrine hydrochloride	LOPAC	Cl.COC1=CC(NS(C)(=O)=O)=CC=C1NC1=C2C=CC=CC2=NC2=C1C=CC=C2	2.40E-06	1239.092307	19.72540387	15.83930801	17.47230117	13.4428029	8.64802621	10.53943775	6.435391867	8.183847066	4.352120741	4.958613813	3.181320959	3.736440256	10.02329115	8.417796984	0	12.40703316	11.43689811	39.4363916	0	25.30889875	48.53093655	10.03888347	9.720841475	429.0913902	0.896551724	1.482758621	2.034482759	0.095238095	-3.03	29	409.769	2381876.168	20.69779597	8.144729627	4.360025796	174.9284973	11.49461632	0.494499132	11.49461632	0.22932098	0	0.22932098	-3.365744896	-0.494499132	4.9335
Enclomiphene hydrochloride	LOPAC	Cl[H].CCN(CC)CCOC1=CC=C(C=C1)C(=C(\\Cl)C1=CC=CC=C1)\\C1=CC=CC=C1	3.20E-06	904.7832253	20.47648073	17.55300554	19.12543107	14.22387665	10.18741279	10.56537726	6.820754875	7.198719348	5.022853102	5.430053229	3.304006843	3.648212891	0	0	0	12.40703316	6.606881965	52.67952641	0	0	60.66367068	43.0128524	16.33780284	441.1626199	0.733333333	1.233333333	1.766666667	0.230769231	-2.26	30	413.198	4792563.262	24.013515	12.43869149	6.367902002	191.1052638	6.874315465	0.492264054	6.874315465	0.118903347	0	0.118903347	0	-0.492264054	6.9844
S(-)-Atenolol	LOPAC	[H][C@](O)(CNC(C)C)COC1=CC=C(CC(N)=O)C=C1	2.346203475	390.1824796	14.25071238	11.4264824	11.4264824	8.969234251	6.38569708	6.38569708	4.814816658	4.814816658	2.505817682	2.505817682	1.527798547	1.527798547	6.103966388	9.901064579	0	18.93488332	18.33610907	5.563451492	0	24.26546827	13.8474744	5.316788604	10.47053043	266.1630426	1.368421053	2	2.526315789	0.5	-1.59	19	244.165	13068.20454	15.46743825	7.759435822	6.78504652	113.309994	10.74650782	0.490849109	10.74650782	0.221339043	0.223426022	0.221339043	-0.548429521	-0.490849109	0.4521
AS-252424	LOPAC	OC1=CC(F)=CC=C1C1=CC=C(O1)\\C=C1/SC(=O)NC1=O	1.918106172	781.0312386	14.98276318	10.42227285	11.23876943	10.02487714	5.863401649	6.67989823	4.21571814	5.230459503	2.767412612	3.578029829	1.83856323	2.500835968	16.96361228	19.08601681	0	10.65464835	17.08394633	17.82825202	18.20875424	12.13273414	0	5.316788604	4.417150937	305.015807	1.238095238	2.047619048	2.714285714	0	-2.54	21	297.222	80828.14382	13.44339368	5.098519717	2.680088015	122.0029464	12.93950403	0.507077867	12.93950403	0.290427016	0.226137094	0.290427016	-0.553067834	-0.507077867	3.1152
Alloxazine	LOPAC	O=C1NC(=O)C2=NC3=CC=CC=C3N=C2N1	2.612154745	802.8729156	11.12095586	8.020324849	8.020324849	7.737183443	4.630025751	4.630025751	3.317783019	3.317783019	2.244615975	2.244615975	1.546618785	1.546618785	11.24901029	9.589074368	0	11.16387794	11.03340144	0	0	12.13273414	12.13273414	19.93591408	0	214.0490754	0.9375	1.625	2.375	0	-2.5	16	208.136	6602.708968	8.779916753	2.993435944	1.20035503	87.99636831	11.4651696	0.326932625	11.4651696	0.326932625	0.137314815	0.289989535	-0.581406368	-0.289989535	0.1596
Beclomethasone	LOPAC	C[C@H]1CC2C3CCC4=CC(=O)C=C[C@]4(C)[C@@]3(Cl)[C@@H](O)C[C@]2(C)[C@@]1(O)C(=O)CO	1.837691879	804.7488255	20.69830613	16.61308763	17.36901658	12.96323339	10.14233533	10.5202998	9.749150874	10.37456889	8.791253205	9.71602037	7.26103317	7.783738811	39.79929734	24.90865655	0	29.95778471	19.26246487	5.57310453	6.076020107	6.076020107	26.84723171	0	11.60093989	408.1703517	1.321428571	2	2.642857143	0.727272727	-1.01	28	379.69	1500075.637	20.27040902	6.004808432	2.088215057	170.0095164	12.60765417	0.391212125	12.60765417	0.189906176	0.056726413	0.189906176	-1.679556747	-0.391212125	2.165
Benzamide	LOPAC	NC(=O)C1=CC=CC=C1	2.981454614	205.4159526	6.690234444	4.872349906	4.872349906	4.304530453	2.653482882	2.653482882	1.730276174	1.730276174	1.058306865	1.058306865	0.602419279	0.602419279	0	4.794537184	0	5.907179729	5.563451492	0	0	24.26546827	6.066367068	0	5.733667477	121.0527638	1.222222222	1.777777778	2.111111111	0	-1.31	9	114.083	129.2253387	5.820039012	2.306763636	1.287705032	53.29775803	10.42314815	0.365599512	10.42314815	0.248195114	0.379074074	0.248195114	-0.379074074	-0.365599512	0.7855
(?)-Baclofen	LOPAC	NCC(CC(O)=O)C1=CC=C(Cl)C=C1	2.782977188	310.4029664	10.55204176	7.611741536	8.367670483	6.630228955	4.305053781	4.683018254	3.082039597	3.518475378	2.046947477	2.298923793	1.282998579	1.408986737	5.969305288	4.794537184	0	12.33872767	11.56738972	5.563451492	0	12.13273414	12.13273414	0	22.44113476	213.0556563	1.428571429	2	2.428571429	0.3	-1.06	14	201.568	1291.597725	11.01727975	4.979802958	3.013215144	87.49008435	10.52724693	0.481213681	10.52724693	0.303512496	0.053702759	0.303512496	-0.837592593	-0.481213681	1.857
Brefeldin A from Penicillium brefeldianum	LOPAC	C[C@H]1CCC\\C=C\\C2C[C@H](O)C[C@@]2(O)C\\C=C\\C(=O)O1	2.115292737	401.2810529	14.58757567	11.99501634	11.99501634	9.493819047	7.437053301	7.437053301	6.016771509	6.016771509	4.197741329	4.197741329	3.086993654	3.086993654	11.7050172	15.00759197	0	17.99117772	19.26246487	19.26246487	6.076020107	6.076020107	12.99975731	6.076020107	4.736862954	280.1674592	1.4	2.2	3	0.6875	-1.13	20	256.172	29340.0732	15.26248573	6.5475795	3.932507214	119.6860492	11.60056351	0.459522524	11.60056351	0.330183671	0.045049131	0.330183671	-0.952016841	-0.459522524	2.1065
KT203	LOPAC	OC(=O)C1=CC(=CC=C1)C1=CC=C(C=C1)C1=CN(N=N1)C(=O)N1CCCCC1CC1=CC=CC=C1	1.320325251	1331.841708	24.20009537	19.2483525	19.2483525	17.08052004	11.79744415	11.79744415	8.826956124	8.826956124	6.499883321	6.499883321	4.637180541	4.637180541	5.969305288	14.69560176	0	17.63640683	5.693927995	48.91839737	10.24525443	24.39594478	53.43084628	22.44480104	0	466.2004907	0.885714286	1.657142857	2.428571429	0.214285714	-4.26	35	440.333	164825746.3	22.5281829	9.928940997	4.987277033	203.1888381	13.30948705	0.477638992	13.30948705	0.345874987	0.145508648	0.345874987	-0.95419954	-0.477638992	5.3756
Torin2	LOPAC	NC1=NC=C(C=C1)C1=CC=C2N=CC3=C(N(C(=O)C=C3)C3=CC(=CC=C3)C(F)(F)F)C2=C1	1.836198419	1540.069528	22.45745468	16.46668626	16.46668626	15.30868165	9.652296309	9.652296309	7.320883932	7.320883932	5.26866542	5.26866542	3.744626129	3.744626129	17.2990169	17.96578233	0	5.687386275	27.62371264	23.25963712	22.76620085	30.59278835	18.19910121	9.967957042	5.733667477	432.1197958	0.84375	1.65625	2.40625	0.041666667	-4.2	32	417.285	20299970.55	19.74513666	7.193090434	3.352325581	179.1407971	13.30785146	0.415985847	13.30785146	0.415985847	0.127295734	0.38370216	-4.524653477	-0.38370216	5.2019
CGP-7930	LOPAC	CC(C)(CO)CC1=CC(=C(O)C(=C1)C(C)(C)C)C(C)(C)C	3.481277067	464.273243	16.6378282	14.96334129	14.96334129	9.27682222	7.755195274	7.755195274	9.038651299	9.038651299	3.896440462	3.896440462	2.548233963	2.548233963	0	10.21305479	0	22.85185337	5.749511833	17.54772461	5.563451492	0	0	67.52263173	0	292.2402303	0.80952381	1.19047619	1.476190476	0.684210526	-1.02	21	260.207	15162.20176	18.03005005	5.64123615	4.472310725	129.7641181	10.69063091	0.507340692	10.69063091	0.122540854	0.107687665	0.122540854	-0.151506992	-0.507340692	4.5482
(+)-Bromocriptine methanesulfonate	LOPAC	CS(O)(=O)=O.[H][C@@]12CCCN1C(=O)[C@]([H])(CC(C)C)N1C(=O)[C@](NC(=O)[C@@]3([H])CN(C)[C@]4([H])CC5=C(Br)NC6=C5C(=CC=C6)C4=C3)(O[C@@]21O)C(C)C	7.49E-07	1801.640607	35.084693	27.98791386	30.39040698	22.36857082	16.39604876	19.03735865	14.41713592	16.67617439	10.25352572	10.93039208	8.14724361	8.720947496	51.58083187	27.90793593	0	23.77410633	32.18692524	34.098096	15.84958544	18.74738413	33.03753356	43.26335489	9.289612827	749.2093965	1.229166667	1.916666667	2.5625	0.606060606	-2.82	48	706.361	26158751031	35.02162841	12.1971598	5.69158262	288.4507454	14.43311437	0.349020597	14.43311437	0.280784839	0.103938405	0.280784839	-3.666666667	-0.349020597	2.6968
Betaine hydrochloride	LOPAC	[Cl-].C[N+](C)(C)CC(O)=O	0	97.62134221	6.78445705	5.887746736	6.643675682	3.416502219	2.439152886	2.439152886	2.842176511	2.842176511	0.60960205	0.60960205	0.405781202	0.405781202	5.969305288	4.794537184	0	18.95178957	4.483030858	0	0	0	21.14301595	0	5.106527395	153.0556563	1.444444444	1.777777778	1.777777778	0.8	-0.28	9	141.513	23.0053905	11.50833617	3.689974089	11.33771043	61.27767375	9.999305556	1	9.999305556	0.358825683	0	0.358825683	-0.752314815	-1	-3.2188
SB 202190	LOPAC	OC1=CC=C(C=C1)C1=NC(=C(N1)C1=CC=C(F)C=C1)C1=CC=NC=C1	1.885293728	993.5629329	17.22540387	13.14780849	13.14780849	12.20350994	7.762951755	7.762951755	5.598672774	5.598672774	3.931207985	3.931207985	2.673389008	2.673389008	0	9.496942443	0	11.56673267	5.824404498	28.07821046	12.13273414	48.79188955	12.13273414	9.967957042	4.983978521	331.1120903	0.76	1.4	2.08	0	-3.47	25	317.238	997020.0734	15.08088514	6.203017708	2.993086068	143.2109113	13.27611331	0.507966214	13.27611331	0.138032318	0.197612403	0.138032318	-0.284736605	-0.507966214	4.6504
G15	LOPAC	[H][C@@]12CC=C[C@]1([H])C1=CC=CC=C1N[C@@H]2C1=C(Br)C=C2OCOC2=C1	1.618213059	817.0120663	15.38854058	12.45952758	14.04552412	11.30966309	7.922486922	8.715485191	6.289733932	7.144070831	5.098957752	5.785714398	4.02265903	4.591659474	0	0	0	6.041840829	18.6287544	22.39256481	16.81428926	0	6.066367068	63.73060806	9.473725908	369.0364409	1.043478261	1.869565217	2.782608696	0.263157895	-1.94	23	354.118	554408.5593	13.49454018	5.030824339	2.009568831	142.9804959	5.579277683	0.453582253	5.579277683	0.230801422	0.258125	0.230801422	0.258125	-0.453582253	5.0043
WWL113	LOPAC	CCOC(=O)C1=CC=C(C=C1)C1=CC=C(OC(=O)N(C)CC2=CC(=CC=C2)C2=CC=NC=C2)C=C1	1.363948563	1286.58774	24.6227451	19.67923822	19.67923822	17.02920844	11.33152052	11.33152052	7.982496245	7.982496245	5.460899997	5.460899997	3.639371512	3.639371512	6.093240071	9.589074368	0	5.969305288	24.4646017	27.81725746	4.899909731	50.6305646	54.59730362	11.05034559	9.473725908	466.1892573	0.8	1.428571429	2.085714286	0.137931034	-4.45	35	440.329	95126743.27	23.69960654	11.11553421	6.117477724	204.3219547	12.63284867	0.462391322	12.63284867	0.414769693	0.33840516	0.414769693	-0.43902441	-0.462391322	6.2231
B-HT 933 dihydrochloride	LOPAC	Cl.CCN1CCC2=C(CC1)N=C(N)O2	9.80E-07	274.7472154	9.259148545	8.323807947	9.140304528	6.292024998	4.757033881	4.757033881	3.356235207	3.356235207	2.56193151	2.56193151	1.745667351	1.745667351	0	0	0	12.40703316	6.014658705	43.93008788	0	0	0	16.80762545	10.15081841	217.0981898	1.428571429	2.142857143	2.857142857	0.666666667	-0.74	14	201.572	1287.251932	11.33541478	4.661929534	2.190855284	89.88201952	5.48512574	0.428579191	5.48512574	0.291810132	0	0.291810132	0	-0.428579191	1.0991
Talnetant	LOPAC	CC[C@H](NC(=O)C1=C(O)C(=NC2=CC=CC=C12)C1=CC=CC=C1)C1=CC=CC=C1	1.815496165	1141.553937	20.2169677	16.1700363	16.1700363	14.18587185	9.716367354	9.716367354	6.91217092	6.91217092	5.056552592	5.056552592	3.56590164	3.56590164	0	9.901064579	0	23.26198388	16.59685293	17.54772461	0	0	91.85287616	10.30076712	0	382.1681279	0.931034483	1.551724138	2.24137931	0.12	-3.66	29	360.287	5785059.735	18.69166834	8.147990042	3.69463495	169.4122905	13.30677044	0.504821699	13.30677044	0.255799769	0.101560427	0.255799769	-0.311125756	-0.504821699	5.4885
CGP-13501	LOPAC	CC(C)(C)C1=CC(CC(C)(C)C=O)=CC(=C1O)C(C)(C)C	3.515344548	490.4729397	16.6378282	14.79461947	14.79461947	9.27682222	7.609791512	7.609791512	8.82275618	8.82275618	3.764506963	3.764506963	2.507512493	2.507512493	0	9.901064579	0	16.24497141	12.17033346	22.976515	0	0	13.8474744	53.67515734	0	290.2245802	0.904761905	1.285714286	1.571428571	0.631578947	-1.31	21	260.207	15162.20176	17.7407872	5.473121963	4.32626756	129.1314065	11.21217396	0.507340692	11.21217396	0.12541727	0.133516747	0.12541727	-0.387618103	-0.507340692	4.7548
Choline bromide	LOPAC	[Br-].C[N+](C)(C)CCO	0	50.88058452	5.914213562	5.686605226	7.272601765	3.060660172	2.474096319	2.474096319	2.73753768	2.73753768	0.770820393	0.770820393	0.3	0.3	0	0	0	23.58833282	0	11.02778726	0	0	0	21.14301595	5.106527395	183.0258762	1.25	1.625	1.625	1	0.4	8	169.965	18.14170945	11.23007813	4.29569161	9.639669421	61.47576051	8.38625	1	8.38625	0.101493486	0	0.101493486	0	-1	-3.3111
O6-benzylguanine	LOPAC	NC1=NC2=C(N=CN2)C(OCC2=CC=CC=C2)=N1	1.882120094	664.5443118	12.37203272	9.498447742	9.498447742	8.82649984	5.460619421	5.460619421	3.760981999	3.760981999	2.482623785	2.482623785	1.652304744	1.652304744	0	0	0	5.948339281	23.65074824	5.563451492	6.327320075	0	30.33183534	19.93591408	10.47053043	241.09636	1.166666667	2	2.833333333	0.083333333	-2.63	18	230.166	26268.36467	10.51932243	4.325223205	1.952474667	102.8566443	5.63087963	0.471083335	5.63087963	0.247078774	0.161862665	0.247078774	0.161862665	-0.471083335	1.5141
Betaine aldehyde chloride	LOPAC	[Cl-].[H]C(=O)C[N+](C)(C)C	0	67.31914642	5.914213562	5.517883409	6.273812355	3.060660172	2.301819103	2.301819103	2.639564937	2.639564937	0.622258157	0.622258157	0.223606798	0.223606798	0	4.794537184	0	12.40703316	6.544756406	10.76919138	0	0	21.14301595	0	0	137.0607417	1.375	1.75	1.75	0.8	-0.08	8	125.514	18.14170945	10.8216618	3.866332007	9.325664307	56.48343999	9.804861111	1	9.804861111	0.173651659	0	0.173651659	0	-1	-3.1045
Bay 11-7085	LOPAC	CC(C)(C)C1=CC=C(C=C1)S(=O)(=O)\\C=C\\C#N	3.130031364	554.9224051	13.10444801	10.13606008	10.95255666	7.771003603	5.19014221	6.736461688	4.751235538	6.584824123	2.370604007	3.79422299	1.343187145	2.255772366	9.837253136	8.417796984	0	10.31047394	0	17.04752369	0	30.33468959	0	20.7712116	5.261891555	249.0823497	1.176470588	1.705882353	2.117647059	0.307692308	-1.6	17	234.215	3975.888425	13.46493506	4.722156476	3.431930064	102.314373	11.71412935	0.219108892	11.71412935	0.200016362	0.00914159	0.200016362	-3.487738568	-0.219108892	2.79508
8-Bromo-cAMP sodium	LOPAC	[Na+].NC1=NC=NC2=C1N=C(Br)N2C1OC2CO[P@]([O-])(=O)O[C@@H]2C1O	1.69E-06	837.4167718	16.35300667	12.27369589	16.75411962	10.87181058	6.486420666	8.740012422	5.050654226	7.123378032	3.673921031	5.200242013	2.666591387	4.162635121	32.36249746	14.56498728	0	41.98203077	15.89755046	0	10.89441972	0	0	35.40562662	14.99427759	428.9449761	1.5	2.25	3	0.5	-0.14	24	420.007	223825.4925	18.64514866	6.543043637	2.942151656	165.1037436	11.40701654	1	11.40701654	1	0	0.756111226	-4.437335964	-0.756111226	-3.6829
Sorbinil	LOPAC	FC1=CC=C2OCC[C@]3(NC(=O)NC3=O)C2=C1	2.189312566	531.4478704	12.0436056	8.748973714	8.748973714	8.115827515	5.181617069	5.181617069	4.052521451	4.052521451	3.077626174	3.077626174	2.26764585	2.26764585	23.29444034	13.97948942	0	0	24.34066691	0	18.19910121	0	0	10.63357721	4.736862954	236.0597204	1.352941176	2.176470588	2.882352941	0.272727273	-2.11	17	227.13	10600.62961	10.0702416	3.191732428	1.298344877	95.94630058	13.25527542	0.49307232	13.25527542	0.322146941	0.292685185	0.322146941	-1.187731481	-0.49307232	0.6429
(?)-Bay K 8644	LOPAC	COC(=O)C1=C(C)NC(C)=C(C1C1=CC=CC=C1C(F)(F)F)[N+]([O-])=O	2.821160506	796.814721	18.93879311	13.60085152	13.60085152	11.59044138	7.165574133	7.165574133	5.440629174	5.440629174	3.904529713	3.904529713	2.915277579	2.915277579	34.24731171	28.0801006	0	22.53063465	0	19.24253168	25.98020854	0	0	10.05365156	0	356.0983916	1.24	1.84	2.36	0.3125	-2.84	25	341.18	213211.9251	18.49796582	6.577182238	3.349143194	140.6702985	13.40212538	0.465577111	13.40212538	0.416212834	0.066787604	0.416212834	-4.729943901	-0.465577111	3.3474
Carmustine	LOPAC	ClCCNC(=O)N(CCCl)N=O	3.76615174	155.6287586	9.397341225	6.295279843	7.807137735	5.756748817	3.264608769	4.333653737	1.814685428	2.570614374	1.000027017	1.358040104	0.50493865	0.759538088	6.031114512	9.701602428	0	12.42475985	17.43367237	0	0	0	0	10.60267332	23.20187978	213.0071819	1.416666667	2.083333333	2.5	0.8	-0.55	12	204.98	417.527865	11.45	7.118179478	4.353178981	79.9416379	10.92688272	0.339988607	10.92688272	0.339988607	0.096403376	0.335216422	-0.5775	-0.335216422	1.157
ISRIB	LOPAC	[H]N([C@H]1CC[C@@H](CC1)N([H])C(=O)COC1=CC=C(Cl)C=C1)C(=O)COC1=CC=C(Cl)C=C1	1.306338155	763.7209671	21.34672421	16.40506549	17.91692338	14.47436689	9.831995945	10.58792489	7.168765764	8.041637325	4.824538882	5.328491513	3.280167686	3.532144001	0	9.589074368	0	37.11180505	21.54429029	25.68328649	0	48.53093655	0	10.63357721	32.67560569	450.1113126	0.7	1.033333333	1.366666667	0.363636364	-2.44	30	427.158	5490006.405	22.24981966	11.08759117	7.427627981	185.3884788	12.09505351	0.483786342	12.09505351	0.257653307	0.041335532	0.257653307	-0.158518448	-0.483786342	3.9948
BTO-1	LOPAC	NC(=O)C1=[N+]([O-])C2=CC(=CC(=C2S1)[N+]([O-])=O)C#N	2.930438607	730.2233547	13.44722928	8.614933046	9.431429627	8.45159616	4.497897857	5.314394438	3.278378079	4.277448846	2.188294573	3.371051485	1.45206414	2.411701356	16.51787705	20.11610848	0	25.51810346	11.33678588	6.066367068	6.066367068	6.069221313	0	0	10.99555903	263.9953256	1.555555556	2.222222222	2.722222222	0	-2.73	18	260.19	11884.52458	11.74659181	3.935096029	1.606013268	103.2081751	11.70712113	0.617072509	11.70712113	0.339372425	0.016481481	0.339372425	-0.973142952	-0.617072509	0.41348
N-Bromoacetamide	LOPAC	CC(=O)NBr	2.847378923	44.91260938	4.28445705	2.786212763	4.372209303	2.27005561	1.143106382	1.936104651	0.650677336	1.047176471	0.133066956	0.691436184	0	0	0	4.794537184	0	5.907179729	0	0	6.9237372	0	0	20.49007811	0	136.9476258	2	2.2	2.2	0.5	-0.05	5	133.932	9.651484454	4.95	2.203164557	3.95	38.89326783	9.654513889	0.292912645	9.654513889	0.226191967	0.078703704	0.226191967	-0.078703704	-0.292912645	0.4324
Benazoline oxalate	LOPAC	OC(=O)C(O)=O.CC1=C(CC2=NCCN2)C2=C(S1)C=CC=C2	2.54E-07	724.2177164	16.1125197	11.99710708	12.81360366	10.486071	6.691555181	7.508051762	4.675234276	5.931557262	3.170906554	4.299401581	2.173631973	3.256633588	11.93861058	0	0	0	0	25.34595422	20.52674282	0	11.33678588	41.49839881	19.80212916	320.083078	1.272727273	1.954545455	2.545454545	0.266666667	-2.41	22	304.242	112383.6089	15.96910301	7.036922337	3.822105192	130.6647221	9.099537037	0.472814821	9.099537037	0.414358721	0.92703436	0.414358721	-1.824074074	-0.472814821	1.90952
Gemcitabine hydrochloride	LOPAC	Cl.NC1=NC(=O)N(C=C1)C1O[C@H](CO)[C@@H](O)C1(F)F	1.80E-06	512.4832423	13.49963552	9.440736596	10.25723318	8.374245891	5.044753463	5.044753463	3.871087893	3.871087893	2.663557922	2.663557922	1.722861648	1.722861648	36.65498848	18.68189467	0	18.22489594	4.567099648	12.26321064	0	0	0	4.983978521	15.57705783	299.04844	1.578947368	2.210526316	2.684210526	0.555555556	-1.29	19	287.565	10211.95767	15.76646527	5.371007619	2.542662574	111.5871396	13.70087207	0.393564363	13.70087207	0.351313799	0	0.351313799	-3.713275227	-0.393564363	-0.8668
Bromoacetylcholine bromide	LOPAC	[Br-].C[N+](C)(C)CCOC(=O)CBr	0	133.8582905	8.905777394	7.640959466	10.81295254	4.954507022	3.47560661	4.597075518	3.368031684	3.928766138	1.134266142	1.592103906	0.471916113	0.633786207	0	4.794537184	0	28.28084579	6.606881965	11.02778726	0	0	0	37.07295985	4.736862954	302.9469529	1.416666667	1.916666667	2.25	0.857142857	0.39	12	289.89	162.4665149	14.88975869	6.857939747	10.39	92.55402592	10.62160856	1	10.62160856	0.316272454	0	0.316272454	-0.19587963	-1	-2.3653
BRL 37344 sodium	LOPAC	CC(CC1=CC=C(OCC(=O)O[Na])C=C1)NCC(O)C1=CC(Cl)=CC=C1	1.779655395	710.9402378	18.94094682	14.94474598	17.70067492	12.47356555	8.431068688	9.625529742	6.092981628	6.937665699	3.942707072	4.633145976	2.493194846	2.809773431	6.103966388	9.901064579	0	18.61802808	45.72466627	17.54772461	0	12.13273414	36.39820241	14.66483679	16.33780284	385.1056801	1.269230769	2	2.653846154	0.315789474	-1.08	26	364.655	593114.3966	21.22268823	10.92141009	7.270261796	176.3414173	11.09705609	0	11.09705609	0	0.067265956	0.387082547	-0.603417796	-0.387082547	2.5997
PK 11195	LOPAC	CCC(C)N(C)C(=O)C1=CC2=CC=CC=C2C(=N1)C1=CC=CC=C1Cl	2.199744889	922.6680419	17.97432702	14.66124943	15.41717837	12.02407581	8.444095409	8.822059882	6.230412255	6.637612382	4.660809528	4.990397749	2.821605756	3.046842404	0	4.794537184	0	11.94902056	10.71656131	28.45064954	0	4.899909731	68.5687128	6.9237372	16.58491841	352.134241	1.16	1.84	2.56	0.238095238	-2.39	25	331.697	515474.813	17.43359163	7.238803757	3.3765369	152.8040845	12.88759716	0.337679725	12.88759716	0.271974115	0.075549414	0.271974115	-0.075549414	-0.337679725	5.4257
Navitoclax	LOPAC	CC1(CCC(=C(C1)CN2CCN(CC2)C3=CC=C(C=C3)C(=O)NS(=O)(=O)C4=CC(=C(C=C4)N[C@H](CCN5CCOCC5)CSC6=CC=CC=C6)S(=O)(=O)C(F)(F)F)C7=CC=C(C=C7)Cl)C	1.017179646	2532.551918	46.40899138	36.44928959	39.65470828	30.86507465	21.68118537	26.01107489	17.4898325	22.61169354	12.18075361	16.46213864	8.491267153	11.63300166	52.79624858	34.8013763	0	10.97844196	56.11070876	74.70185079	40.60427964	12.13273414	47.18666434	45.99672633	16.33780284	973.2955098	0.861538462	1.538461538	2.2	0.425531915	-4.1	65	919.194	1.29E+14	48.82235248	20.82219146	12.66871277	389.2527073	14.17796398	0.501490163	14.17796398	0.501490163	0.001861688	0.380358391	-6.05287182	-0.380358391	8.8332
ABT-737	LOPAC	CN(C)CC[C@H](CSC1=CC=CC=C1)NC2=C(C=C(C=C2)S(=O)(=O)NC(=O)C3=CC=C(C=C3)N4CCN(CC4)CC5=CC=CC=C5C6=CC=C(C=C6)Cl)[N+](=O)[O-]	1.058513984	2217.385046	39.65791452	31.30576679	33.6946889	26.94553056	18.3091703	21.15589658	13.90206712	17.11431813	9.615521136	12.37069238	6.534222262	8.647179258	26.54116821	23.32665244	0	22.18816207	17.19630854	61.48122675	23.25963712	36.02735322	79.65892438	38.03780414	11.60093989	812.2581382	0.892857143	1.571428571	2.25	0.261904762	-4.92	56	768.086	2.36E+12	40.73460591	18.81158111	10.88810121	337.4141295	13.35017342	0.375865871	13.35017342	0.293198317	0.140220895	0.293198317	-4.426475302	-0.375865871	7.8806
(-)-Eseroline fumarate	LOPAC	OC(=O)\\C=C/C(O)=O.CN1CC[C@]2(C)C1N(C)C1=C2C=C(O)C=C1	2.24E-07	671.5585168	18.06854962	13.93087974	13.93087974	11.16342691	7.570674217	7.570674217	6.34390932	6.34390932	4.681982864	4.681982864	3.706599229	3.706599229	11.93861058	14.69560176	0	5.414990469	24.06732766	12.96557803	11.25083777	6.066367068	12.13273414	30.81890063	10.21305479	334.1528718	1.208333333	1.791666667	2.333333333	0.411764706	-2.54	24	312.196	173931.8654	17.80825938	6.52470311	3.208834856	139.975745	9.650842782	0.507953304	9.650842782	0.328065864	0.164259259	0.328065864	-1.257037037	-0.507953304	1.4731
(-)-Isoproterenol hydrochloride	LOPAC	Cl.[H][C@](O)(CNC(C)C)C1=CC=C(O)C(O)=C1	2.25E-06	331.0057556	11.42228525	9.343747204	10.16024379	7.002907755	4.937298846	4.937298846	3.826898328	3.826898328	2.103692352	2.103692352	1.212914294	1.212914294	6.103966388	10.21305479	0	23.90605683	18.15004873	0	12.13273414	6.066367068	13.8474744	5.316788604	5.106527395	247.0975211	1.1875	1.8125	2.3125	0.454545455	-0.97	16	229.578	1870.116015	15.03	6.57762221	4.263802943	101.3417704	9.729490741	0.504259875	9.729490741	0.157261456	0	0.157261456	-0.681574074	-0.504259875	1.551
(-)-Perillic acid	LOPAC	CC(=C)C1CCC(=CC1)C(O)=O	2.58716045	238.2231344	9.137828202	7.338589549	7.338589549	5.609060905	4.186932865	4.186932865	3.352168608	3.352168608	2.382529852	2.382529852	1.475991025	1.475991025	5.969305288	4.794537184	0	0	17.9118322	18.41474778	0	0	12.99975731	6.578935684	5.106527395	166.0993797	1.75	2.416666667	2.75	0.5	-1.05	12	152.108	473.9553411	9.041324201	3.566044563	1.968873835	72.59444869	10.54016298	0.47788217	10.54016298	0.330729185	0.493611111	0.330729185	-0.768365457	-0.47788217	2.3736
(-)-Quinpirole hydrochloride	LOPAC	Cl.[H][C@]12CCCN(CCC)[C@]1([H])CC1=CNN=C1C2	1.08E-06	361.3014775	10.95781916	10.48447376	11.30097034	7.881341395	6.637510054	6.637510054	5.271045677	5.271045677	4.237778506	4.237778506	3.481984181	3.481984181	0	0	0	12.40703316	0	11.95974688	56.45100041	0	0	28.21785412	0	255.1502254	1.470588235	2.352941176	3.176470588	0.769230769	-0.54	17	233.617	9845.148794	12.90506901	5.402977638	2.35868021	109.3793508	4.375294706	0.299777683	4.375294706	0.065748825	0	0.065748825	0	-0.299777683	2.4207
(-)-Scopolamine,n-Butyl-, bromide	LOPAC	[Br-].[H][C@](CO)(C(=O)OC1CC2C3OC3C(C1)[N+]2(C)CCCC)C1=CC=CC=C1	2.10E-06	636.8415093	18.31119031	16.09063018	17.67662672	12.57986535	9.947804084	9.947804084	8.300157949	8.300157949	6.789281556	6.789281556	5.231815086	5.231815086	5.917906046	9.901064579	0	35.66160449	24.29161443	22.8881256	19.38639965	0	30.33183534	13.97140918	9.473725908	439.1358205	1.259259259	1.888888889	2.444444444	0.666666667	-0.95	27	410.138	1595784.241	20.7757857	8.194187388	3.690825956	171.553395	12.68424622	1	12.68424622	0.315555895	0	0.315555895	-0.594880653	-1	-0.763
(-)-Sulpiride	LOPAC	[H][C@@]1(CNC(=O)C2=C(OC)C=CC(=C2)S(N)(=O)=O)CCCN1CC	2.142929257	675.2996041	17.03516943	13.4107403	14.22723688	10.86272187	7.595501366	9.141820844	5.541765896	7.103188954	4.147598674	5.058598274	2.889874442	3.429711912	10.02329115	13.21233417	0	16.3661147	18.33610907	25.93115606	25.30889875	0	0	17.14043553	9.875836691	341.1409272	1.47826087	2.217391304	2.826086957	0.533333333	-1.64	23	318.249	143168.9994	17.70978127	7.287380627	4.213284758	136.3954808	12.41001937	0.495922992	12.41001937	0.254644971	0.111573051	0.254644971	-3.870932951	-0.495922992	0.5567
(-)-Tetramisole hydrochloride	LOPAC	Cl.[H][C@@]1(CN2CCSC2=N1)C1=CC=CC=C1	8.53E-07	366.1104878	9.380468889	8.296345731	9.929338892	6.93265299	4.938274325	5.923872884	3.632632269	4.694704066	2.706832402	3.715337768	1.96037497	3.004795491	0	0	0	12.40703316	6.041840829	6.544756406	23.02871327	0	11.76188495	35.23174507	4.992404733	240.0487971	1.266666667	2.066666667	2.8	0.363636364	-0.67	15	227.655	4244.963988	10.83483194	4.454250031	1.989142255	100.1758108	4.725833333	0.348132813	4.725833333	0.159538803	0	0.159538803	0	-0.348132813	2.5679
7-Hydroxy-DPAT hydrobromide	LOPAC	Br.CCCN(CCC)C1CCC2=C(C1)C=C(O)C=C2	1.80E-06	388.3353649	12.95781916	12.06182403	13.77489608	8.740713403	7.290112016	7.290112016	5.385604824	5.385604824	3.93032445	3.93032445	3.087320217	3.087320217	0	5.106527395	0	16.98145085	11.79135266	12.84164325	43.47888066	0	12.13273414	24.8137512	0	327.1197766	1.157894737	1.842105263	2.473684211	0.625	-0.54	19	302.086	13985.46573	16.51417118	7.906622349	4.216438614	127.1417626	9.606224017	0.507956027	9.606224017	0.115371279	0	0.115371279	0	-0.507956027	3.9494
8-Hydroxy-DPAT hydrobromide	LOPAC	Br.CCCN(CCC)C1CCC2=C(C1)C(O)=CC=C2	1.80E-06	388.3353649	12.95781916	12.06182403	13.77489608	8.757550155	7.29609508	7.29609508	5.347407184	5.347407184	3.972997748	3.972997748	3.113835439	3.113835439	0	5.106527395	0	16.98145085	11.79135266	12.84164325	43.47888066	0	12.13273414	24.8137512	0	327.1197766	1.210526316	1.894736842	2.526315789	0.625	-0.54	19	302.086	14498.2159	16.51417118	7.906622349	3.960647463	127.1417626	9.997184272	0.507664383	9.997184272	0.118598348	0	0.118598348	0	-0.507664383	3.9494
(?)-Epinephrine hydrochloride	LOPAC	Cl.CNCC(O)C1=CC(O)=C(O)C=C1	1.69E-06	293.3855977	9.844934983	7.766396935	8.582893516	6.147065708	3.993923173	3.993923173	2.821627034	2.821627034	1.781717076	1.781717076	1.058931007	1.058931007	6.103966388	5.106527395	0	23.90605683	12.1082079	0	12.13273414	13.11403905	0	5.316788604	10.21305479	219.066221	1.285714286	1.928571429	2.428571429	0.333333333	-0.97	14	205.556	795.6618715	13.03	5.695732802	3.064077896	88.61188616	9.480601852	0.504259875	9.480601852	0.157261456	0	0.157261456	-0.669907407	-0.504259875	0.7724
(+)-CP-99994 dihydrochloride	LOPAC	Cl.Cl.COC1=CC=CC=C1CN[C@H]1CCCN[C@H]1C1=CC=CC=C1	1.44E-06	594.930476	15.20045984	13.90402496	15.53701812	10.8813414	8.018673507	8.018673507	5.783947922	5.783947922	4.364438547	4.364438547	3.208972469	3.208972469	0	0	0	24.81406632	12.08368166	18.83902465	23.96854623	7.109797541	12.13273414	53.09814669	4.736862954	368.1422188	1.041666667	1.75	2.5	0.368421053	-1.26	24	343.128	177691.4985	20.78397537	10.57292412	5.117375943	156.5567171	5.441068825	0.496426068	5.441068825	0.122844995	0	0.122844995	0	-0.496426068	4.1217
(+)-Hydrastine	LOPAC	[H][C@]1(OC(=O)C2=C(OC)C(OC)=CC=C12)[C@@]1([H])N(C)CCC2=CC3=C(OCO3)C=C12	1.633963267	971.8535482	19.4134846	15.9821253	15.9821253	13.6177235	9.205555367	9.205555367	7.170935608	7.170935608	5.771032792	5.771032792	4.421244002	4.421244002	12.07327168	4.794537184	0	12.83478314	17.06247516	35.59150468	12.67324903	7.109797541	31.31314026	4.899909731	23.68431477	383.1368874	1.071428571	1.857142857	2.607142857	0.380952381	-2.93	28	362.232	4826094.921	17.18764801	6.306612731	2.355447066	162.2445648	12.7513454	0.492840482	12.7513454	0.342686652	0.12356387	0.342686652	-0.438215231	-0.492840482	2.8732
(+)-MK-801 hydrogen maleate	LOPAC	OC(=O)\\C=C/C(O)=O.C[C@]12N[C@H](CC3=C1C=CC=C3)C1=C2C=CC=C1	1.97E-07	829.2795877	18.02673326	13.76888351	13.76888351	11.91453935	8.009997977	8.009997977	6.280253743	6.280253743	4.686351571	4.686351571	3.692576242	3.692576242	11.93861058	9.589074368	0	5.538925252	18.19388104	6.420821623	22.25380597	0	0	60.77146235	10.21305479	337.1314081	1	1.56	2.2	0.2	-2.92	25	318.223	474549.1281	16.92105032	6.529275077	3.185798028	145.1739739	9.553611111	0.47807075	9.553611111	0.328065864	0.010023148	0.328065864	-1.257037037	-0.47807075	2.8623
(+)-Pilocarpine hydrochloride	LOPAC	Cl.[H][C@]1(CC2=CN=CN2C)COC(=O)[C@@]1([H])CC	1.28E-06	364.6214652	10.83649881	9.549893483	10.36639006	7.219545353	5.338429133	5.338429133	4.104868294	4.104868294	3.139072244	3.139072244	2.155921076	2.155921076	0	4.794537184	0	24.2942445	12.52478801	18.53557124	0	6.327320075	24.7353524	4.983978521	4.736862954	244.0978555	1.625	2.375	2.9375	0.636363636	-1.03	16	227.586	4051.762157	13.03680027	5.344160557	2.375436056	101.4120494	11.3844983	0.465124904	11.3844983	0.308854678	0	0.308854678	-0.037344104	-0.465124904	1.5836
(+)-Quisqualic acid	LOPAC	[H][C@](N)(CN1OC(=O)NC1=O)C(O)=O	2.860552953	412.2946158	10.00807169	6.389227672	6.389227672	6.002907755	3.292768887	3.292768887	2.314702483	2.314702483	1.308333881	1.308333881	0.690941648	0.690941648	23.45695234	14.38361155	0	6.544756406	4.739784384	0	0	4.983978521	0	4.523094937	10.84019487	189.0385703	1.692307692	2.307692308	2.692307692	0.4	-1.83	13	182.071	751.339434	9.259525515	3.270691516	2.056151976	70.53987323	10.76327853	0.480034128	10.76327853	0.439535311	0.382037037	0.439535311	-1.281713908	-0.480034128	-2.4585
(6R)-5,6,7,8-Tetrahydro-L-biopterin hydrochloride	LOPAC	Cl.[H][C@@]1(CNC2=C(N1)C(=O)NC(N)=N2)C(O)C(C)O	1.62E-06	477.7611787	12.57698579	9.674645225	10.49114181	7.986071003	5.250904406	5.250904406	4.037702141	4.037702141	2.663382264	2.663382264	1.737868132	1.737868132	23.8090405	15.00759197	0	24.04275872	12.36261918	0	6.9237372	0	0	20.60153425	5.733667477	277.0941671	1.5	2.166666667	2.777777778	0.555555556	-1.51	18	261.584	6417.244855	14.55064281	5.422638066	2.659175272	109.0322764	11.60049887	0.39063925	11.60049887	0.277390036	0	0.277390036	-0.97907124	-0.39063925	-1.2784
(E)-4-amino-2-butenoic acid	LOPAC	NC\\C=C\\C(O)=O	3.264167283	87.69058447	5.698670613	3.794619475	3.794619475	3.27005561	1.866235992	1.866235992	0.976308855	0.976308855	0.396510875	0.396510875	0.168858532	0.168858532	5.969305288	4.794537184	0	6.544756406	0	6.076020107	6.076020107	0	0	0	10.84019487	101.0476785	1.857142857	2.428571429	2.571428571	0.25	-0.83	7	94.049	29.01955001	6.17	3.363423598	5.17	41.44012089	9.615833333	0.478081421	9.615833333	0.327524165	0.284027778	0.327524165	-0.953287037	-0.478081421	-0.4141
(S)-MAP4 hydrochloride	LOPAC	Cl.CC(C)(CCP(O)(O)=O)C(O)=O	0	221.0645009	9.991563832	7.427812816	9.138736588	5.150482454	3.430086285	5.227690189	3.327327031	5.103909012	1.60704716	2.413228144	0.532084779	1.382388867	18.98005808	9.359585469	0	24.98976481	0	0	13.8474744	0	0	0	14.8933506	232.0267379	1.384615385	1.769230769	2	0.833333333	-0.09	13	218.488	191.1718516	15.3850979	4.957629273	7.017890472	82.72421863	10.48496756	0.480836732	10.48496756	0.325099328	0	0.325099328	-4.065185185	-0.480836732	1.0868
(S)-Propranolol hydrochloride	LOPAC	Cl.[H][C@](O)(CNC(C)C)COC1=CC=CC2=CC=CC=C12	2.00E-06	525.3707286	13.66492594	11.87407616	12.69057274	9.164703798	6.685791019	6.685791019	5.005061211	5.005061211	2.942578642	2.942578642	1.938193268	1.938193268	6.103966388	5.106527395	0	12.40703316	19.1934792	16.52196026	0	0	30.33183534	31.29699714	4.736862954	295.1339066	1.1	1.8	2.55	0.375	-1.29	20	273.634	22327.72709	16.76344735	8.098898761	4.672222498	125.9134548	9.843953767	0.490195023	9.843953767	0.126758692	0	0.126758692	-0.498732993	-0.490195023	2.9993
1-(5-Isoquinolinylsulfonyl)-2-methylpiperazine dihydrochloride	LOPAC	Cl.CC1CNCCN1S(=O)(=O)C1=CC=CC2=CN=CC=C12	1.61E-06	730.581469	14.16492594	11.69019258	13.32318574	9.604190281	6.658261979	8.098325308	5.021861172	6.880837658	3.667705996	5.739438766	2.623572453	4.470530677	10.02329115	8.417796984	0	18.44887399	24.52975269	10.77244843	0	34.89800434	12.99010427	10.30076712	0	327.0808255	1.333333333	2.142857143	2.904761905	0.357142857	-1.21	21	309.693	45916.57365	16.16554593	6.272769056	2.892967797	130.37516	12.88936413	0.313834615	12.88936413	0.243521065	0	0.243521065	-3.472268519	-0.313834615	1.639
1,10-Phenanthroline monohydrate	LOPAC	C1=CC2=CC=C3C=CC=NC3=C2N=C1	2.610318687	547.2925175	9.380468889	7.513229345	7.513229345	6.949489743	4.53497858	4.53497858	3.215805331	3.215805331	2.34459704	2.34459704	1.679740262	1.679740262	0	0	0	0	0	21.80584986	0	12.39368714	12.13273414	34.23342532	0	180.0687483	0.642857143	1.142857143	1.642857143	0	-1.96	14	172.146	3408.807763	7.444412302	2.77102896	0.97292049	81.23402814	4.346851852	0.253960355	4.346851852	0.096401256	0.977407407	0.096401256	0.977407407	-0.253960355	2.783
1,3,5-tris(4-hydroxyphenyl)-4-propyl-1H-pyrazole	LOPAC	CCCC1=C(N(N=C1C1=CC=C(O)C=C1)C1=CC=C(O)C=C1)C1=CC=C(O)C=C1	1.993598863	1112.761961	20.38010441	16.07848477	16.07848477	14.06288195	9.566402573	9.566402573	6.947716213	6.947716213	4.859259565	4.859259565	3.484893855	3.484893855	0	15.31958218	0	17.2485355	0	46.60723999	0	36.39820241	41.08000535	6.9237372	5.098681808	386.1630426	0.689655172	1.172413793	1.689655172	0.125	-3.73	29	364.275	5513539.056	18.62486689	7.716024628	3.669913636	168.6874468	9.728438017	0.50796623	9.728438017	0.115230092	0.194101165	0.115230092	0.194101165	-0.50796623	5.2756
1,5-Isoquinolinediol	LOPAC	OC1=CC=CC2=C1C=CN=C2O	2.943372852	384.5480912	8.552041764	6.228392132	6.228392132	5.7876937	3.545044687	3.545044687	2.506818211	2.506818211	1.762035587	1.762035587	1.175112111	1.175112111	0	10.21305479	0	11.62950017	10.77244843	0	6.196843572	24.26546827	0	4.983978521	0	161.0476785	1	1.833333333	2.583333333	0	-1.77	12	154.104	737.3361792	6.910659948	2.373363898	0.870557586	68.92118314	9.356759259	0.507306995	9.356759259	0.218455264	0.052407407	0.218455264	-0.052407407	-0.507306995	1.646
13-cis-retinoic acid	LOPAC	C\\C(\\C=C\\C1=C(C)CCCC1(C)C)=C/C=C/C(/C)=C\\C(O)=O	2.791584958	566.5146644	16.75071238	14.44088384	14.44088384	10.22005124	7.866888532	7.866888532	6.761167951	6.761167951	4.124738346	4.124738346	2.875233638	2.875233638	5.969305288	4.794537184	0	5.414990469	0	11.14620906	36.48469404	12.99975731	12.15204021	39.84698901	5.106527395	300.2089301	1.181818182	1.863636364	2.454545455	0.45	-1.83	22	272.218	40499.07326	18.21957858	7.975506504	5.884978727	134.1750607	10.53400527	0.478066745	10.53400527	0.328068806	0.259688494	0.328068806	-0.912324396	-0.478066745	5.6026
17alpha-hydroxyprogesterone	LOPAC	[H][C@@]12CC[C@](O)(C(C)=O)[C@@]1(C)CC[C@@]1([H])[C@@]2([H])CCC2=CC(=O)CC[C@]12C	1.697582898	634.9951151	17.32806265	15.2299655	15.2299655	11.22181622	9.695734118	9.695734118	9.380149132	9.380149132	8.695990943	8.695990943	7.153612794	7.153612794	5.601050811	14.69560176	0	16.61322589	36.37860633	38.52492974	5.57310453	6.9237372	6.076020107	13.8474744	0	330.2194948	1.083333333	1.791666667	2.5	0.80952381	-0.96	24	300.228	291351.4896	16.50531037	5.030468577	1.880066273	144.4424436	12.21847742	0.38150605	12.21847742	0.16134532	0.044611931	0.16134532	-1.122828746	-0.38150605	3.8384
1-Methylhistamine dihydrochloride	LOPAC	Cl.CN1C=NC(CCN)=C1	8.10E-07	184.8735387	6.690234444	5.948939851	6.765436432	4.325698503	2.995893878	2.995893878	2.069150529	2.069150529	1.158830137	1.158830137	0.743935771	0.743935771	0	0	0	12.40703316	6.544756406	12.11474962	0	6.327320075	17.8116152	4.983978521	5.733667477	161.0719751	1.7	2.4	2.8	0.5	-0.54	10	149.54	147.2798185	9.46	4.303131807	2.3704709	66.6579933	5.320538549	0.340272633	5.320538549	0.094627145	0	0.094627145	0	-0.340272633	0.3431
1-Phenyl-3-(2-thiazolyl)-2-thiourea	LOPAC	S=C(NC1=NC=CS1)NC1=CC=CC=C1	1.93519461	425.1928551	10.5102254	7.805162061	9.438155223	7.343336593	4.369773174	5.657674276	2.78240665	4.085221059	1.68444103	2.577095776	1.066123298	1.878572934	0	0	0	0	5.112436885	10.81894475	11.33678588	6.196843572	35.71189811	15.61755573	12.21787344	235.0237893	1.2	2	2.666666667	0	-1.46	15	226.265	4702.03512	10.07128589	4.858360023	3.002530034	97.17195531	5.12845805	0.33243506	5.12845805	0.188340893	0.551990741	0.188340893	0.551990741	-0.33243506	2.952
1-Phenylbiguanide	LOPAC	NC(=N)NC(=N)NC1=CC=CC=C1	2.504454987	305.5702418	9.681798276	6.964101615	6.964101615	6.18154055	3.699358737	3.699358737	2.404700538	2.404700538	1.302795419	1.302795419	0.831742537	0.831742537	0	0	0	11.91910914	0	5.687386275	0	0	30.33183534	10.63357721	16.55223469	177.1014454	1.153846154	1.769230769	2.307692308	0	-2.04	13	166.123	790.2002544	9.051240876	4.103028382	3.238281788	75.97160441	7.313446712	0.369797902	7.313446712	0.199268821	0.015092593	0.199268821	-0.256082294	-0.369797902	0.51634
2,6-Difluoro-4-[2-(phenylsulfonylamino)ethylthio]phenoxyacetamide	LOPAC	NC(=O)COC1=C(F)C=C(SCCNS(=O)(=O)C2=CC=CC=C2)C=C1F	1.90796261	854.0685236	19.15648977	13.44554119	15.07853435	12.29253088	7.370434858	9.839196666	5.030320043	7.965601219	3.046940233	5.501156057	1.929049444	3.92458722	39.92130636	21.99316426	0	22.08857696	0	23.89461909	12.13273414	18.19910121	0	9.458957818	5.733667477	402.0519554	1.153846154	1.769230769	2.346153846	0.1875	-2.17	26	386.316	457882.8479	20.14570296	8.968223729	5.681637426	153.3280427	13.83919163	0.477623762	13.83919163	0.254868831	0.074463474	0.254868831	-3.628512022	-0.477623762	1.8995
2-methoxyestradiol	LOPAC	[H][C@@]12CC[C@H](O)[C@@]1(C)CC[C@]1([H])C3=C(CC[C@@]21[H])C=C(O)C(OC)=C3	1.724470258	596.5882466	15.48276318	13.50941778	13.50941778	10.54186055	8.621670675	8.621670675	7.776028356	7.776028356	6.974248782	6.974248782	5.723356594	5.723356594	0	10.21305479	0	17.26846869	23.50322997	25.68328649	23.96854623	7.109797541	6.066367068	12.99010427	4.736862954	302.1881947	1.181818182	2	2.772727273	0.684210526	-1.22	22	276.206	158481.7938	14.37720341	4.887576364	1.84148559	131.8601699	10.43465969	0.504247774	10.43465969	0.160280452	0.116480694	0.160280452	-0.116480694	-0.504247774	3.6178
2-Phenylaminoadenosine	LOPAC	NC1=NC(NC2=CC=CC=C2)=NC2=C1N=CN2[C@@H]1O[C@H](CO)[C@H](O)C1O	1.726988097	917.7488973	18.25878407	13.5967032	13.5967032	12.5797187	8.02787455	8.02787455	5.976389423	5.976389423	4.269629527	4.269629527	2.940912454	2.940912454	31.1466823	15.31958218	0	11.76620206	11.16387794	5.687386275	10.89441972	0	30.33183534	20.26872417	10.47053043	358.1389531	1.153846154	1.923076923	2.615384615	0.3125	-2.79	26	340.214	1366361.103	16.66626242	6.498845479	2.741865361	147.4531165	10.23906541	0.393566854	10.23906541	0.230808785	0.16567085	0.230808785	-1.244192297	-0.393566854	-0.2364
3-(1H-Imidazol-4-yl)propyl di(p-fluorophenyl)methyl ether hydrochloride	LOPAC	Cl.FC1=CC=C(C=C1)C(OCCCC1=CNC=N1)C1=CC=C(F)C=C1	2.25E-06	700.6099743	16.77781011	13.49181243	14.30830901	11.72034669	7.823811029	7.823811029	5.518027074	5.518027074	3.762135215	3.762135215	2.542144636	2.542144636	0	8.780830095	0	30.14544123	6.606881965	29.66247422	24.26546827	30.59278835	6.196843572	9.967957042	4.736862954	364.1153973	0.92	1.48	1.96	0.210526316	-2.24	25	345.671	481150.4052	19.08961489	9.29720917	5.374524167	151.0318777	13.16884234	0.368775985	13.16884234	0.122730878	0	0.122730878	-0.356125992	-0.368775985	4.8485
3-(3,4-dihydroxyphenyl)-2-methyl-DL-alanine	LOPAC	CC(N)(CC1=CC(O)=C(O)C=C1)C(O)=O	2.905062365	387.0088202	11.6378282	8.266396935	8.266396935	6.826204388	4.358760326	4.358760326	3.722462873	3.722462873	2.099742876	2.099742876	1.178622787	1.178622787	11.50823054	9.901064579	0	17.91984529	5.563451492	0	25.12283841	0	0	0	15.94672227	211.0844579	1.4	2	2.466666667	0.3	-1.75	15	198.113	1479.517584	11.3254717	3.780864198	2.59970332	86.77528563	10.74038281	0.504259893	10.74038281	0.323228476	0.079537037	0.323228476	-1.38550359	-0.504259893	0.4423
3-alpha,21-Dihydroxy-5-alpha-pregnan-20-one	LOPAC	[H][C@@]12CCC3C4CC[C@H](C(=O)CO)[C@@]4(C)CCC3[C@@]1(C)CC[C@@H](O)C2	1.596447525	517.2132466	17.1125197	15.33784491	15.33784491	11.39784925	10.21523964	10.21523964	9.883990572	9.883990572	9.182584129	9.182584129	7.874562227	7.874562227	0	15.00759197	0	29.82698981	17.25080256	37.51909858	32.10410811	0	0	13.8474744	0	334.2507949	0.958333333	1.666666667	2.416666667	0.952380952	-0.41	24	300.228	366562.2334	17.02643513	5.805053618	2.263537457	145.7647583	12.28358821	0.393119728	12.28358821	0.161295863	0.077298098	0.161295863	-0.279018168	-0.393119728	3.5676
3-Iodo-L-tyrosine	LOPAC	[H][C@](N)(CC1=CC=C(O)C(I)=C1)C(O)=O	2.777268027	353.9103453	10.71517847	7.274498082	9.431996373	6.502907755	3.962163998	5.040913144	2.934618785	4.096809467	1.784905215	2.648936966	1.0186178	1.598399595	12.01114612	9.901064579	0	12.17033346	3.570182271	5.563451492	6.066367068	12.13273414	22.59087063	0	10.84019487	306.9705412	1.571428571	2.214285714	2.714285714	0.222222222	-0.82	14	297.007	1115.779106	11.25587253	4.606203676	2.845083623	94.87794789	10.47924855	0.506849847	10.47924855	0.320315507	0.192820767	0.320315507	-1.020293367	-0.506849847	0.9512
3-Isobutyl-1-methylxanthine	LOPAC	CC(C)CN1C2=C(NC=N2)C(=O)N(C)C1=O	2.859441145	632.28694	11.86987901	9.519944687	9.519944687	7.519744508	5.149546494	5.149546494	4.2523392	4.2523392	2.459056231	2.459056231	1.705042023	1.705042023	0	9.589074368	0	11.24901029	23.62654039	4.567099648	17.94209171	0	13.8474744	9.967957042	0	222.1116757	1.4375	2.125	2.75	0.5	-1.85	16	208.136	5116.136821	10.66062532	3.622232459	1.461383024	91.54886976	11.90902778	0.338721169	11.90902778	0.331977661	0.314909297	0.331977661	-0.335642479	-0.338721169	0.0793
3-MFA	LOPAC	CC1=CC(NC2=C(C=CC=C2)C(O)=O)=CC=C1	2.329483875	549.4234028	12.25071238	9.474264039	9.474264039	8.164703798	5.326448417	5.326448417	3.845216074	3.845216074	2.454553006	2.454553006	1.656933867	1.656933867	5.969305288	4.794537184	0	5.563451492	5.687386275	11.25083777	0	18.19910121	37.25557254	5.316788604	5.106527395	227.0946287	1.117647059	1.882352941	2.588235294	0.071428571	-2.29	17	214.159	7938.370864	11.2030226	4.69903748	2.635138638	99.72399959	11.03890416	0.477583341	11.03890416	0.337309745	0.272227891	0.337309745	-0.929858277	-0.477583341	3.43682
3-Nitropropionic acid	LOPAC	OC(=O)CC[N+]([O-])=O	3.181845867	95.85105032	6.568914101	4.033385625	4.033385625	3.625897658	1.962660471	1.962660471	1.20007983	1.20007983	0.508243056	0.508243056	0.186930639	0.186930639	23.85819437	14.90885545	0	0	0	0	0	0	0	0	5.106527395	119.0218576	1.75	2.25	2.375	0.666666667	-1.13	8	114.036	40.33920395	6.87	2.949731932	4.87	45.07786683	9.599305556	0.481049059	9.599305556	0.309521056	0.395833333	0.309521056	-1.137314815	-0.481049059	-0.2622
4-Amidinophenylmethanesulfonyl fluoride hydrochloride	LOPAC	Cl.NC(=N)C1=CC=C(CS(F)(=O)=O)C=C1	1.96E-06	444.2144031	10.76758471	7.604815762	9.237808924	6.382828715	3.739907548	5.292531184	2.793776872	4.160133496	1.604012277	2.282156815	0.97960593	1.570209704	15.97606136	12.30355579	0	18.24265295	11.12690298	0	24.26546827	0	0	0	11.14295108	252.0135545	1.333333333	1.8	2.133333333	0.125	-1.14	15	242.618	911.3725754	13.86	5.085421676	4.754859734	93.42605312	12.23907423	0.383682131	12.23907423	0.306084301	0	0.306084301	-4.495201956	-0.383682131	1.19177
4-Hydroxy-3-methoxyphenylacetic acid	LOPAC	COC1=C(O)C=CC(CC(O)=O)=C1	2.92262977	319.3907823	9.844934983	7.150081361	7.150081361	6.130228955	3.708850829	3.708850829	2.576716423	2.576716423	1.599483436	1.599483436	1.006616582	1.006616582	5.969305288	9.901064579	0	12.17033346	11.31296332	0	19.24253168	6.066367068	0	0	9.843390349	182.0579088	1.538461538	2.230769231	2.769230769	0.222222222	-1.71	13	172.095	752.3940486	9.378573959	3.798672318	2.365562622	75.3897643	10.34994803	0.504254602	10.34994803	0.30731716	0.010776644	0.30731716	-0.909497354	-0.504254602	1.0279
4-Hydroxybenzhydrazide	LOPAC	NNC(=O)C1=CC=C(O)C=C1	2.895348036	255.6480131	8.267584714	5.742213232	5.742213232	5.236382105	3.037773283	3.037773283	2.020335737	2.020335737	1.260587758	1.260587758	0.696138182	0.696138182	0	4.794537184	0	11.65669156	5.563451492	0	24.26546827	0	5.425791397	0	10.94919767	152.0585775	1.363636364	1.909090909	2.363636364	0	-1.55	11	144.089	335.4793898	7.555820106	3.025732649	1.683605919	63.61198999	10.80698224	0.507966196	10.80698224	0.264674149	0.123677249	0.264674149	-0.37037037	-0.507966196	-0.0043
4-Hydroxyphenethylamine hydrochloride	LOPAC	Cl.NCCC1=CC=C(O)C=C1	1.00E-06	197.7519611	7.397341225	6.156426794	6.972923375	4.825698503	3.306775684	3.306775684	2.205122315	2.205122315	1.369353007	1.369353007	0.829281264	0.829281264	0	0	0	12.40703316	12.29426824	6.420821623	5.563451492	12.13273414	12.13273414	0	10.84019487	173.0607417	1.181818182	1.727272727	2.181818182	0.25	-0.73	11	161.547	210.075617	10.27	4.991636149	3.254313819	72.44850505	8.89364229	0.507966645	8.89364229	0.115094853	0	0.115094853	0	-0.507966645	1.3152
4-Methylpyrazole hydrochloride	LOPAC	Cl.CC1=CNN=C1	3.60E-07	113.250215	4.405777394	4.010162424	4.826659005	2.89384685	1.847831091	1.847831091	1.275652838	1.275652838	0.634940989	0.634940989	0.315438443	0.315438443	0	0	0	12.40703316	0	0	5.563451492	6.196843572	13.12058077	10.19736362	0	118.0297759	1.714285714	2.428571429	2.571428571	0.25	-0.5	7	111.511	33.54887502	6.5	2.636094675	1.594674556	48.34670046	3.696759259	0.285478047	3.696759259	0.051586797	0	0.051586797	0	-0.285478047	1.13992
5alpha-Pregnan-3alpha-ol-20-one	LOPAC	[H][C@@]12CCC3C4CC[C@H](C(C)=O)[C@@]4(C)CCC3[C@@]1(C)CC[C@@H](O)C2	1.614904104	500.0700378	16.40541292	15.18352453	15.18352453	10.85984445	10.04545848	10.04545848	9.870214256	9.870214256	9.128809386	9.128809386	7.903221004	7.903221004	0	9.901064579	0	11.51895686	17.11614146	42.93408905	38.52492974	0	6.9237372	13.8474744	0	318.2558803	0.913043478	1.608695652	2.347826087	0.952380952	-0.37	23	284.229	209150.7691	16.11760026	5.311805369	2.194384784	140.9705246	12.16553265	0.393119728	12.16553265	0.132960181	0.049022922	0.132960181	-0.049022922	-0.393119728	4.5952
5-fluoro-5'-deoxyuridine	LOPAC	C[C@H]1O[C@H]([C@H](O)[C@@H]1O)N1C=C(F)C(=O)NC1=O	2.45584878	538.9231302	12.7401225	8.831101477	8.831101477	7.913591358	4.941062808	4.941062808	3.856533185	3.856533185	2.675574103	2.675574103	1.707154941	1.707154941	41.60603147	24.19254421	0	0	10.76394322	0	6.9237372	4.983978521	0	0	4.736862954	246.0651997	1.411764706	2.058823529	2.588235294	0.555555556	-1.51	17	235.106	6697.057012	11.96043231	4.05837911	1.900233077	94.09014232	13.03084184	0.387528382	13.03084184	0.330215537	0.638703704	0.330215537	-1.367590703	-0.387528382	-1.6852
5-Fluorouracil	LOPAC	FC1=CNC(=O)NC1=O	3.523897719	312.833941	6.853371151	4.271811323	4.271811323	4.198377303	2.174580796	2.174580796	1.419861056	1.419861056	0.773964207	0.773964207	0.39336191	0.39336191	17.06623113	13.97948942	0	0	6.196843572	0	0	4.983978521	4.983978521	0	0	130.0178556	1.444444444	2.111111111	2.555555556	0	-1.39	9	127.054	104.2009193	5.741406045	1.847976372	1.042170728	48.35927868	11.98481481	0.325347136	11.98481481	0.325347136	0.707037037	0.311155703	-1.001157407	-0.311155703	-0.7977
5HPP-33	LOPAC	CC(C)C1=CC=CC(C(C)C)=C1N1C(=O)C2=CC=C(O)C=C2C1=O	2.238130448	810.52276	17.59349365	14.32972593	14.32972593	11.32427496	8.171477635	8.171477635	6.770076952	6.770076952	4.436213802	4.436213802	3.201852641	3.201852641	0	14.69560176	0	34.96313488	11.25083777	11.12690298	23.09901094	0	45.89405	0	0	323.1521435	0.833333333	1.375	1.916666667	0.3	-2.62	24	302.224	250062.8694	16.24527422	5.783441349	2.386238227	141.2793147	12.90344482	0.507939959	12.90344482	0.265800875	0.015761317	0.265800875	-0.374166667	-0.507939959	4.4396
5-hydroxydecanoic acid sodium	LOPAC	[Na+].CCCCCC(O)CCCC([O-])=O	0	139.3288005	10.10444801	9.290807914	11.29080791	6.16390246	5.043603933	5.043603933	3.413842415	3.413842415	2.059149702	2.059149702	1.256324095	1.256324095	5.969305288	15.00759197	0	42.08207404	12.84164325	25.68328649	0	0	0	6.9237372	0	210.1231887	1.285714286	1.857142857	2.357142857	0.9	0.43	14	191.097	585.2549632	16.84519719	11.50446016	12.43	108.1871193	10.04841596	1	10.04841596	1	0	0.550171847	-1.027075749	-0.550171847	-2.1482
5-Hydroxyindolacetic acid	LOPAC	OC(=O)CC1=CNC2=C1C=C(O)C=C2	2.549412674	487.0728097	10.12939203	7.319183339	7.319183339	6.664703798	4.173828663	4.173828663	3.114315507	3.114315507	2.092682607	2.092682607	1.475573901	1.475573901	5.969305288	9.901064579	0	12.17033346	5.563451492	10.90292493	0	24.39594478	0	4.983978521	5.106527395	191.0582431	1.428571429	2.214285714	2.928571429	0.1	-1.97	14	182.114	2019.540638	8.620407991	3.064077896	1.416344473	79.80210191	10.51889361	0.507941388	10.51889361	0.307396509	0.038240741	0.307396509	-0.880330688	-0.507941388	1.5006
5-Hydroxy-L-tryptophan	LOPAC	[H][C@](N)(CC1=CNC2=C1C=C(O)C=C2)C(O)=O	2.374839961	533.0092387	11.7067423	8.473883878	8.473883878	7.5753874	4.850532031	4.850532031	3.692655154	3.692655154	2.508030275	2.508030275	1.659510507	1.659510507	12.01114612	9.901064579	0	12.17033346	0	16.46637642	0	24.39594478	0	4.983978521	10.84019487	220.0847922	1.5	2.25	2.9375	0.181818182	-2.01	16	208.132	5230.195599	10.50588762	3.861864738	1.848454526	91.50693472	10.64394794	0.507941389	10.64394794	0.320316921	0.150228175	0.320316921	-1.032867536	-0.507941389	0.8279
5-Nitro-2-(3-phenylpropylamino)benzoic acid	LOPAC	OC(=O)C1=C(NCCCC2=CC=CC=C2)C=CC(=C1)[N+]([O-])=O	1.970871307	671.1009531	15.94938299	11.85929456	11.85929456	10.5753874	6.872310368	6.872310368	4.808077721	4.808077721	3.244882309	3.244882309	2.137141463	2.137141463	10.89261634	14.90885545	0	11.25083777	12.23214268	18.90801031	17.69618563	0	30.33183534	5.316788604	5.106527395	300.111007	1.181818182	1.909090909	2.545454545	0.1875	-2.89	22	284.186	91520.84599	15.49792113	7.213722542	4.050631436	127.1068595	11.18815213	0.477580418	11.18815213	0.337557801	0.088971193	0.337557801	-1.18587095	-0.477580418	3.3377
6(5H)-Phenanthridinone	LOPAC	O=C1NC2=C(C=CC=C2)C2=CC=CC=C12	2.702246345	697.2898406	10.25071238	8.027050444	8.027050444	7.360173345	4.858824684	4.858824684	3.545291709	3.545291709	2.637126975	2.637126975	1.93261663	1.93261663	0	4.794537184	0	5.559266895	0	21.67537336	0	0	48.53093655	4.983978521	0	195.0684139	0.733333333	1.333333333	2.133333333	0	-2.09	15	186.149	4943.626538	8.237481995	2.953088807	1.148696934	86.17590226	11.73713341	0.321393688	11.73713341	0.255808559	0.023796296	0.255808559	-0.023796296	-0.321393688	2.6813
6-Hydroxy-DL-DOPA	LOPAC	NC(CC1=C(O)C=C(O)C(O)=C1)C(O)=O	2.952681123	390.3342481	11.58542196	7.71361053	7.71361053	6.913591358	4.137062024	4.137062024	3.118489661	3.118489661	1.932845035	1.932845035	1.096786188	1.096786188	23.51016978	9.901064579	0	17.73378495	0	12.13273414	0	0	0	0	21.05324966	213.0637225	1.2	1.733333333	2.266666667	0.222222222	-1.95	15	202.101	1641.174678	11.12662835	4.054353786	2.503237077	85.20457727	10.44829097	0.507526036	10.44829097	0.320318047	0.129953704	0.320318047	-1.206514078	-0.507526036	-0.2422
6-Methyl-2-(phenylethynyl)pyridine hydrochloride	LOPAC	Cl.CC1=NC(=CC=C1)C#CC1=CC=CC=C1	1.28E-06	509.0037052	10.5102254	8.974264039	9.79076062	7.343336593	4.851914134	4.851914134	3.280234014	3.280234014	1.99702295	1.99702295	1.270353796	1.270353796	0	0	0	12.40703316	0	16.95130748	0	0	55.45467375	16.82484716	0	229.0658271	0.875	1.625	2.3125	0.071428571	-1.78	16	217.614	3766.304216	12.29032349	5.946714952	3.41637992	101.9552903	4.314635771	0.244664996	4.314635771	0.1133096	0	0.1133096	0	-0.244664996	3.21162
6-Nitroso-1,2-benzopyrone	LOPAC	CC(C)(C)C1=CC=C(C=C1)S(=O)(=O)NCC1=CC=C(C=C1)C(=O)NC1=CC=CN=C1	1.618021975	1103.109854	21.77781011	17.21551677	18.03201335	14.14881504	9.555961676	11.03912492	7.991676415	9.758629646	4.632485754	6.049631116	2.809700073	3.827441069	10.02329115	13.21233417	0	22.76241008	11.25083777	11.12690298	0	60.92462369	12.13273414	35.79407359	0	423.1616627	0.966666667	1.633333333	2.2	0.217391304	-3.03	30	398.338	4034575.096	21.67344037	8.769570564	5.522367993	176.9769146	12.56370193	0.320591097	12.56370193	0.255201403	0.040891648	0.255201403	-3.624100609	-0.320591097	4.1099
7-Nitroindazole	LOPAC	[O-][N+](=O)C1=CC=CC2=C1NN=C2	2.818906953	434.8990384	8.552041764	6.020324849	6.020324849	5.7876937	3.353252927	3.353252927	2.368477709	2.368477709	1.651378015	1.651378015	1.105395847	1.105395847	4.923311049	10.11431827	0	5.687386275	5.516700718	5.386224214	6.066367068	18.32957771	0	10.19736362	0	163.0381764	1.5	2.333333333	3.083333333	0	-1.91	12	158.096	938.0811359	6.778847132	2.297993724	0.833392447	67.16330534	10.47064815	0.294353562	10.47064815	0.294353562	0.060185185	0.271141807	-0.430046296	-0.271141807	1.4711
A-68930 hydrochloride	LOPAC	Cl.NC[C@@H]1O[C@@H](CC2=C(O)C(O)=CC=C12)C1=CC=CC=C1	1.61E-06	618.4191957	14.1125197	11.39864003	12.21513661	9.7027086	6.645633853	6.645633853	4.96495239	4.96495239	3.748055795	3.748055795	2.707463284	2.707463284	0	10.21305479	0	36.1139896	12.96557803	16.69035448	6.066367068	6.066367068	30.33183534	0	10.47053043	307.0975211	1.095238095	1.80952381	2.476190476	0.25	-1.75	21	289.633	51647.91657	15.63530712	6.347304405	2.832185491	129.1374313	10.07499213	0.504252568	10.07499213	0.160655519	0	0.160655519	-0.268096183	-0.504252568	2.8334
Acepromazine maleate	LOPAC	OC(=O)\\C=C/C(O)=O.CN(C)CCCN1C2=C(SC3=C1C=C(C=C3)C(C)=O)C=CC=C2	3.66E-07	971.6821662	22.96589085	17.73932031	18.55581689	14.68444831	9.667998384	10.48449496	7.126752815	8.210529772	4.387762068	5.518030446	2.97682841	4.052935231	11.93861058	14.38361155	0	5.783244946	12.15204021	30.7611722	15.47835323	18.68562215	12.13273414	54.22699877	10.21305479	442.1562429	0.967741935	1.580645161	2.161290323	0.260869565	-3.1	31	416.329	4830492.831	24.17202739	11.33459526	7.26908835	185.5290687	11.75478095	0.47807075	11.75478095	0.328065864	0.115648279	0.328065864	-1.257037037	-0.47807075	4.1554
Adaphostin	LOPAC	OC1=CC(CNC2=CC=C(C=C2)C(=O)OC2C3CC4CC(C3)CC2C4)=C(O)C=C1	1.199017371	879.5967207	19.95745468	16.38176769	16.38176769	14.04684653	10.60682158	10.60682158	9.044564581	9.044564581	7.04999405	7.04999405	5.894251924	5.894251924	0	15.00759197	0	23.57229534	29.50747148	17.52319837	50.30320932	12.13273414	12.13273414	5.316788604	4.736862954	393.1940083	0.931034483	1.586206897	2.24137931	0.458333333	-2.69	29	366.267	5815652.705	18.34565684	7.285744523	3.65859267	170.2637063	12.70608586	0.507950399	12.70608586	0.337916816	0.098921184	0.337916816	-0.222546665	-0.507950399	4.6914
AEG 3482	LOPAC	NS(=O)(=O)C1=NN2C=C(N=C2S1)C1=CC=CC=C1	2.121448185	773.3952687	12.75071238	9.016085833	10.64907899	8.537824706	4.983392847	7.346208906	3.632291203	6.323397295	2.337581612	4.570133234	1.544863675	3.050884491	10.02329115	8.417796984	0	4.339655681	4.960872923	22.59416536	4.515397894	6.196843572	30.33183534	10.08266033	5.138973738	280.0088675	1.222222222	1.944444444	2.555555556	0	-1.77	18	272.27	19211.68507	11.32778478	3.869794894	1.897526809	106.7554371	11.13996523	0.266788152	11.13996523	0.266788152	0.134618817	0.222502607	-3.765492594	-0.222502607	1.1052
alpha-Lobeline hydrochloride	LOPAC	Cl.CN1[C@H](C[C@H](O)C2=CC=CC=C2)CCC[C@@H]1CC(=O)C1=CC=CC=C1	2.43E-06	677.0563075	17.6480536	15.25201118	16.06850776	12.14786705	9.180771593	9.180771593	7.059529173	7.059529173	5.423095903	5.423095903	3.849572121	3.849572121	6.103966388	9.901064579	0	24.23211894	12.46266245	36.81018948	0	0	60.66367068	11.94758171	0	373.1808568	1.038461538	1.615384615	2.269230769	0.409090909	-1.68	26	345.7	606913.6275	20.62971651	9.863302851	5.164985273	162.0007701	12.53275428	0.388358783	12.53275428	0.16393322	0	0.16393322	-0.447014009	-0.388358783	4.6578
alpha-Methyl-4-carboxyphenylglycine	LOPAC	CC(N)(C(O)=O)C1=CC=C(C=C1)C(O)=O	3.088497818	394.3883448	11.6378282	8.097675118	8.097675118	6.853077841	4.215504226	4.215504226	3.390005667	3.390005667	2.175803618	2.175803618	1.082505181	1.082505181	17.47753583	9.589074368	0	5.563451492	5.563451492	0	31.18920547	0	0	0	15.94672227	209.0688078	1.2	1.666666667	2	0.2	-1.88	15	198.113	1660.140589	11.19621951	3.702169014	2.133580522	86.14257398	10.79896699	0.479625442	10.79896699	0.335178597	0.097165533	0.335178597	-1.502943122	-0.479625442	0.6433
alpha-Methyl-5-hydroxytryptamine maleate	LOPAC	OC(=O)\\C=C/C(O)=O.CC(N)CC1=CNC2=C1C=C(O)C=C2	2.61E-07	672.297677	16.69830613	11.9840463	11.9840463	10.29060146	6.477621711	6.477621711	4.735016967	4.735016967	2.661382236	2.661382236	1.824733876	1.824733876	11.93861058	14.69560176	0	6.041840829	17.90155205	22.88719805	0	12.13273414	19.18694784	4.983978521	15.94672227	306.1215717	1.272727273	1.863636364	2.363636364	0.2	-2.8	22	288.174	56902.53132	17.25208333	7.843785327	5.67623359	126.2386871	9.553611111	0.507941389	9.553611111	0.328065864	0.135508314	0.328065864	-1.257037037	-0.507941389	1.475
alpha-Methyl-DL-tyrosine methyl ester hydrochloride	LOPAC	Cl.COC(=O)C(C)(N)CC1=CC=C(O)C=C1	2.25E-06	348.7522371	11.47469149	9.265816594	10.08231317	6.953525588	4.6072525	4.6072525	3.752272432	3.752272432	2.159399814	2.159399814	1.343161614	1.343161614	11.50823054	4.794537184	0	18.15654499	6.420821623	5.563451492	7.109797541	31.18920547	0	4.736862954	10.84019487	245.0818711	1.4375	1.9375	2.375	0.363636364	-1.26	16	229.578	1801.317767	14.74	5.723099442	3.715237163	100.8183987	11.30823287	0.507966645	11.30823287	0.325388573	0	0.325388573	-1.035989701	-0.507966645	1.2469
AMG 9810	LOPAC	CC(C)(C)C1=CC=C(\\C=C\\C(=O)NC2=CC3=C(OCCO3)C=C2)C=C1	1.629499842	785.7787279	17.86359655	14.83511086	14.83511086	11.9148348	8.409807384	8.409807384	7.053030239	7.053030239	4.013580267	4.013580267	2.571180603	2.571180603	0	4.794537184	0	11.3221702	30.40017387	5.563451492	11.6394716	24.27512131	12.13273414	38.22073434	9.473725908	337.1677936	1	1.68	2.36	0.285714286	-2.75	25	314.235	433125.9689	17.08537039	7.012788592	4.411303876	148.0160169	12.11007133	0.486144857	12.11007133	0.247882278	0.122869856	0.247882278	-0.183726183	-0.486144857	4.4072
Ammonium pyrrolidinedithiocarbamate	LOPAC	[NH4+].[S-]C(=S)N1CCCC1	6.40E-07	99.13111721	5.983127663	5.592137301	7.225130463	3.804530453	2.76431062	3.580807201	1.96006246	2.991877498	1.36426122	1.880658999	0.899705063	1.264853435	0	0	0	6.15054635	4.320534086	13.08951281	12.84164325	0	0	4.899909731	24.84666259	164.0441904	1.333333333	1.777777778	2	0.8	0.07	9	152.203	93.10259339	9.07	3.97789597	2.426362443	66.60261928	4.796018519	0.411383266	4.796018519	0.016265026	0	0.016265026	0	-0.411383266	1.2902
ANA-12	LOPAC	O=C(NC1=CC=CC=C1C(=O)NC1CCCCNC1=O)C1=CC2=C(S1)C=CC=C2	1.5183122	1042.859554	20.2169677	15.73492298	16.55141956	14.11419354	9.591823484	10.40832006	6.961041373	8.044818329	4.909826242	6.024684208	3.380866255	4.338837933	6.041840829	14.38361155	0	17.72153919	29.09356299	22.92778738	11.33678588	24.26546827	30.33183534	15.95036581	0	407.1303625	1	1.793103448	2.655172414	0.227272727	-3.19	29	386.327	5523981.513	19.1405766	8.445247185	4.296924577	171.8583837	12.81059344	0.354318291	12.81059344	0.265289099	0.164220084	0.265289099	-0.558932591	-0.354318291	3.5521
Apratastat	LOPAC	CC1(C)SCCN(C1C(=O)NO)S(=O)(=O)C1=CC=C(OCC#CCO)C=C1	2.262159333	827.21987	20.0791395	15.006309	16.63930216	12.73554733	8.129839844	10.55550173	6.218004981	9.857681848	4.036156593	7.268868963	2.789630135	5.897408372	26.71933417	13.21233417	0	24.65400381	11.50236544	4.305215991	36.02735322	19.327571	0	11.84086864	15.05064337	414.0919284	1.37037037	2.037037037	2.62962963	0.470588235	-1.77	27	392.329	710024.6681	21.52918044	8.946295473	4.940520071	162.4503157	13.08040471	0.480952475	13.08040471	0.262694056	0.022900159	0.262694056	-3.951767504	-0.480952475	0.4512
Ara-G hydrate	LOPAC	NC1=NC2=C(N=CN2[C@@H]2O[C@H](CO)[C@@H](O)[C@@H]2O)C(=O)N1	2.094264646	696.8934058	14.43879311	10.17098655	10.17098655	9.524075805	5.874101497	5.874101497	4.504077968	4.504077968	3.24195369	3.24195369	2.239121627	2.239121627	36.70594919	15.00759197	0	17.11221722	0	0	10.89441972	0	0	14.95193556	15.57705783	283.0916685	1.45	2.2	2.85	0.5	-2.01	20	270.14	48948.28905	12.99548023	4.523214193	1.775087407	111.0076822	11.65003008	0.393566854	11.65003008	0.279985904	0.038831727	0.279985904	-1.285312736	-0.393566854	-2.6867
AS605240	LOPAC	O=C1NC(=O)\\C(S1)=C\\C1=CC=C2N=CC=NC2=C1	2.02487176	696.5369308	12.53516943	9.083273678	9.899770258	8.720346691	5.17882543	5.995322011	3.656725043	4.671466406	2.433179296	3.243796513	1.642496692	2.324698289	0	9.589074368	0	11.14639144	4.905136514	28.35873788	0	18.46970725	18.19910121	15.28474565	0	257.0258975	1.111111111	1.888888889	2.611111111	0	-2.21	18	250.218	20994.09468	10.91356355	4.228574846	1.975736265	106.3127143	11.40361584	0.290425139	11.40361584	0.290425139	0.340897371	0.282247186	-0.357182592	-0.282247186	1.9537
AZ191	LOPAC	COC1=CC(=CC=C1NC1=NC=CC(=N1)C1=CC2=C(C=NC=C2)N1C)N1CCN(C)CC1	1.409259164	1244.320392	22.07877502	18.61610941	18.61610941	15.61852484	10.73602436	10.73602436	8.088484203	8.088484203	6.065693118	6.065693118	4.145392236	4.145392236	0	0	0	0	5.948339281	59.90670465	5.687386275	19.50348468	31.44361676	54.89843794	9.720841475	429.2277085	0.96875	1.8125	2.59375	0.291666667	-3.65	32	402.312	33937201.89	20.26371901	8.469906245	3.846402183	187.0371703	5.677844456	0.49449804	5.677844456	0.227376966	0.524563353	0.227376966	0.524563353	-0.49449804	3.5343
Bay 11-7082	LOPAC	CC1=CC=C(C=C1)S(=O)(=O)\\C=C\\C#N	3.126958056	477.8484379	10.60444801	7.636060082	8.452556663	6.559678737	3.94014221	5.486461688	2.789910673	4.623499257	1.67124527	3.094864253	0.926520478	1.839105699	9.837253136	8.417796984	0	4.895483476	0	17.04752369	12.13273414	18.20195545	6.9237372	0	5.261891555	207.0353995	1.285714286	1.857142857	2.357142857	0.1	-1.6	14	198.182	1215.538618	10.48064516	4.07261197	2.441662238	83.21954661	11.46444822	0.219108892	11.46444822	0.200016354	0.203333333	0.200016354	-3.44224537	-0.219108892	1.806
BAY 61-3606 hydrochloride hydrate	LOPAC	Cl.COC1=CC=C(C=C1OC)C1=CC2=NC=C(C)N2C(NC2=NC=CC=C2C(N)=O)=N1	2.72E-06	1257.332846	21.2503479	17.11799997	17.93449655	14.51157035	9.108590592	9.108590592	6.516760163	6.516760163	4.652118593	4.652118593	3.188655031	3.188655031	5.907179729	4.794537184	0	17.97048465	34.60633094	11.25737949	0	38.74601636	35.58990008	15.28474565	20.19137191	440.1363662	1.096774194	1.870967742	2.580645161	0.142857143	-3.85	31	419.723	8471301.033	21.84922828	8.883540198	4.078618085	184.213923	11.78876273	0.492869543	11.78876273	0.251962001	0	0.251962001	-0.583108984	-0.492869543	3.38122
BAY-678	LOPAC	CC(=O)C1=C(C)N(C(=O)N[C@@H]1C1=CN=C(C=C1)C#N)C1=CC=CC(=C1)C(F)(F)F	2.101718034	1052.631373	21.3445705	15.41083294	15.41083294	13.62924752	8.488179224	8.488179224	6.409848029	6.409848029	4.5299935	4.5299935	3.224295906	3.224295906	23.81270535	22.76031951	0	28.43470306	5.563451492	17.03264387	38.24341918	6.066367068	6.069221313	10.30076712	5.261891555	400.1147104	1.275862069	2	2.551724138	0.2	-3.67	29	385.24	2182484.904	20.07428771	7.390520901	3.823314753	163.8191161	13.06445967	0.415985853	13.06445967	0.415985853	0.009279225	0.326212201	-4.56945408	-0.326212201	4.10598
BF-170 hydrochloride	LOPAC	Cl.NC1=CC=C(C=C1)C1=NC2=CC=CC=C2C=C1	1.20E-06	662.6573026	11.66492594	9.706314847	10.52281143	8.32649984	5.545289807	5.545289807	4.011201336	4.011201336	2.804867825	2.804867825	1.880688444	1.880688444	0	0	0	12.40703316	0	27.84769069	0	0	48.53093655	17.11671266	5.733667477	256.0767261	0.777777778	1.5	2.277777778	0	-2.06	18	243.632	13354.14185	12.39831597	5.065564538	2.288028885	111.8827938	5.674885617	0.398728245	5.674885617	0.070924962	0	0.070924962	0	-0.398728245	3.9058
BIA 2-093	LOPAC	CC(=O)O[C@H]1CC2=C(C=CC=C2)N(C(N)=O)C2=C1C=CC=C2	2.226667936	742.1888387	15.68986997	12.15256794	12.15256794	10.5753874	7.012747578	7.012747578	5.163374763	5.163374763	3.690974825	3.690974825	2.847394581	2.847394581	12.1350809	9.589074368	0	5.969305288	12.1082079	16.81428926	11.82364693	6.066367068	42.46456948	0	10.47053043	296.1160924	1.090909091	1.727272727	2.409090909	0.176470588	-2.82	22	280.198	113394.0704	14.1313759	5.519350524	2.412208914	127.8436905	12.00186823	0.45723591	12.00186823	0.323402815	0.356658163	0.323402815	-0.566319444	-0.45723591	3.0637
Bicalutamide (CDX)	LOPAC	CC(O)(CS(=O)(=O)C1=CC=C(F)C=C1)C(=O)NC1=CC(=C(C=C1)C#N)C(F)(F)F	2.253756372	1072.52045	22.03516943	14.78783691	15.60433349	13.25900403	7.896353767	9.548618994	6.310909344	8.300484751	3.836284044	5.768835059	2.380595792	3.969130602	50.21875963	35.88052175	0	10.58286975	6.066367068	43.32193961	6.069221313	0	5.316788604	0	5.261891555	430.0610408	1.172413793	1.75862069	2.275862069	0.222222222	-2.97	29	416.267	1088825.876	22.32049265	7.805948812	5.303807093	162.8638877	13.0060842	0.417261094	13.0060842	0.417261094	0.342865035	0.379204873	-4.860871786	-0.379204873	2.87958
BIO	LOPAC	O\\N=C1\\C(\\NC2=CC=CC=C\\12)=C1\\C(=O)NC2=C1C=CC(Br)=C2	1.956659779	886.709699	15.26722023	11.22209184	12.80808838	10.68587185	6.63209732	7.42509559	5.013220452	5.92889598	3.75487268	4.248124319	2.805142413	3.166227674	0	10.00179021	0	5.907179729	16.98182885	26.97439505	0	0	42.46456948	31.71923383	0	354.9956387	1	1.818181818	2.636363636	0	-2.6	22	346.099	202452.1353	13.09005102	4.707598702	1.771375797	134.0193893	12.38117819	0.410295248	12.38117819	0.258067494	0.21800359	0.258067494	-0.21800359	-0.410295248	3.4163
Bisoprolol hemifumarate salt	LOPAC	OC(=O)\\C=C\\C(O)=O.CC(C)NCC(O)COC1=CC=C(COCCOC(C)C)C=C1	9.54E-07	627.4159152	23.6480536	18.61456857	18.61456857	14.59513191	10.0619181	10.0619181	7.153667249	7.153667249	3.443534079	3.443534079	1.980325241	1.980325241	18.04257696	14.69560176	0	12.71084835	44.55928334	11.31296332	0	0	51.96041707	5.316788604	24.42364365	441.2362671	1	1.580645161	2.064516129	0.545454545	-2.46	31	406.241	2611843.525	28.54	17.24406521	19.2605044	183.1829484	9.800238368	0.490849089	9.800238368	0.328065864	0.237149156	0.328065864	-1.257037037	-0.490849089	2.0777
BMS-189453	LOPAC	CC1(C)CC=C(C2=CC=CC=C2)C2=C1C=CC(\\C=C\\C1=CC=C(C=C1)C(O)=O)=C2	1.691708706	1101.034561	20.43251065	16.7228227	16.7228227	13.93749017	9.85897604	9.85897604	8.137347841	8.137347841	5.590079253	5.590079253	3.875980107	3.875980107	5.969305288	4.794537184	0	5.414990469	5.563451492	17.54772461	22.26345901	12.13273414	24.27512131	68.46408409	5.106527395	380.17763	0.896551724	1.551724138	2.24137931	0.148148148	-3.39	29	356.295	4250637.072	18.94947099	7.555801143	3.925784253	171.4007892	11.00491353	0.477639247	11.00491353	0.335178958	0.113612096	0.335178958	-0.904573998	-0.477639247	6.6682
BMS-193885	LOPAC	COC(=O)C1=C(C)NC(C)=C(C1C1=CC(NC(=O)NCCCN2CCC(CC2)C2=CC(OC)=CC=C2)=CC=C1)C(=O)OC	1.309215162	1355.266676	30.93214617	25.6199535	25.6199535	20.74795246	14.61565796	14.61565796	10.87097178	10.87097178	8.138261742	8.138261742	5.949618595	5.949618595	17.85651662	14.38361155	0	6.031114512	46.2537879	44.64624592	19.78304657	39.15637315	12.13273414	39.04937675	14.21058886	590.3104351	0.88372093	1.511627907	2.139534884	0.424242424	-4.31	43	548.385	3192911749	31.62184564	14.72968102	7.753184926	252.9960356	12.7700845	0.496757775	12.7700845	0.335973663	0.30799054	0.335973663	-0.723128228	-0.496757775	4.6672
BRD3308	LOPAC	CC(=O)NC1=CC=C(C=C1)C(=O)NC1=CC=C(F)C=C1N	2.108852753	683.8181273	15.40541292	11.31326321	11.31326321	9.952397498	6.195306738	6.195306738	4.444233026	4.444233026	2.729270581	2.729270581	1.750100961	1.750100961	5.817220841	13.97948942	0	17.50174573	16.93822404	6.066367068	19.05647134	24.26546827	0	10.63357721	5.733667477	287.1070049	1.047619048	1.714285714	2.285714286	0.066666667	-2.89	21	273.182	45137.63636	14.51767585	6.042018563	3.788770743	120.5115183	12.92931997	0.396960645	12.92931997	0.255218927	0.151126388	0.255218927	-0.467445318	-0.396960645	2.6186
Bropirimine	LOPAC	NC1=NC(=O)C(Br)=C(N1)C1=CC=CC=C1	2.684844058	536.1089189	10.83649881	7.697527974	9.283524513	7.18154055	4.289678714	5.082676984	2.982204015	3.775202284	1.944788758	2.68047779	1.280017911	1.696721479	0	4.794537184	0	11.50760618	10.16664751	5.563451492	0	0	30.33183534	25.89790094	5.733667477	264.985074	1.266666667	1.933333333	2.6	0	-1.62	15	258.034	3070.937167	9.916984415	3.860084479	1.916751312	94.29675369	11.37597978	0.369284036	11.37597978	0.288876045	0.113012094	0.288876045	-0.370274943	-0.369284036	1.7816
BW 723C86	LOPAC	Cl.CC(N)CC1=CNC2=CC=C(OCC3=CC=CS3)C=C12	1.61E-06	691.4453093	13.94938299	11.83511086	13.46810402	9.720346691	6.729390302	7.609043113	5.070750296	6.102995478	3.241971988	4.091872915	2.312233268	2.928262361	0	0	0	18.44887399	6.606881965	17.68703417	15.8268229	11.33678588	25.25331491	28.5631425	10.47053043	322.0906619	1.333333333	2.19047619	2.904761905	0.25	-1.49	21	303.709	66610.62127	15.89054477	6.982071249	3.785096005	134.0859832	5.891778815	0.488053122	5.891778815	0.12243378	0	0.12243378	0	-0.488053122	4.1199
Caroverine hydrochloride	LOPAC	Cl.CCN(CC)CCN1C(=O)C(CC2=CC=C(OC)C=C2)=NC2=CC=CC=C12	2.80E-06	950.1482478	19.22540387	16.72072172	17.5372183	13.1557283	9.495872654	9.495872654	6.555736352	6.555736352	4.984843864	4.984843864	3.300487433	3.300487433	0	4.794537184	0	17.96630006	18.65950602	41.98063398	0	7.109797541	53.0980362	23.73136265	4.736862954	401.1870048	1.035714286	1.714285714	2.357142857	0.363636364	-2.37	28	373.714	1529358.439	21.92477257	10.24986199	4.912971888	171.9269605	13.15683138	0.496768216	13.15683138	0.272629123	0	0.272629123	-0.003079465	-0.496768216	3.7595
CCCI-01	LOPAC	[O-][N+](=O)C1=CC=C(O1)C(=O)NCC1=CN=CC=C1	1.972421149	564.677119	12.95781916	9.198628749	9.198628749	8.664703798	5.079332704	5.079332704	3.43894472	3.43894472	2.171409377	2.171409377	1.319986596	1.319986596	16.71467298	14.90885545	0	12.30500382	0	11.62981856	6.066367068	24.52642128	0	10.30076712	4.417150937	247.0593058	1.444444444	2.277777778	2.888888889	0.090909091	-2.7	18	238.138	17988.72014	11.77574241	5.086623499	2.699830938	101.5967188	11.60605773	0.433202589	11.60605773	0.433202589	0.092046013	0.39540252	-0.696532029	-0.39540252	1.5128
CCT007093	LOPAC	O=C1\\C(CC\\C1=C/C1=CSC=C1)=C\\C1=CC=CS1	1.850847865	546.7289782	12.37203272	9.757760587	11.39075375	8.82649984	5.843187795	7.665649648	4.240378996	5.999684619	2.990731446	4.511514365	2.081476653	3.381194776	0	4.794537184	0	5.783244946	0	34.42845099	0	22.67357176	41.11126696	5.38006277	0	272.032957	1.055555556	1.888888889	2.555555556	0.133333333	-1.45	18	260.298	29895.29872	11.62976548	5.042832825	2.373321288	114.1003035	12.229435	0.289343002	12.229435	0.184580994	0.217222222	0.184580994	0.217222222	-0.289343002	4.6395
CCT137690	LOPAC	CN1CCN(CC1)C1=CC=C(C=C1)C1=NC2=C(N3CCN(CC4=NOC(C)=C4)CC3)C(Br)=CN=C2N1	1.192880293	1333.99502	24.64768912	20.74477058	22.33076712	17.53000978	12.50972973	13.302728	9.766660886	10.62099779	7.202285661	7.782606305	5.101513898	5.642442291	0	0	0	0	0	103.0688228	5.687386275	0	19.18694784	81.96734338	9.507073458	550.1804197	0.972222222	1.694444444	2.388888889	0.423076923	-2.95	36	520.245	315524306.7	23.44866971	9.835580767	4.722862165	218.7506292	5.224295706	0.368966166	5.224295706	0.159350716	0.811894595	0.159350716	0.811894595	-0.368966166	3.75782
cDPCP	LOPAC	[Cl-].N[Pt](N)(Cl)[N+]1=CC=CC=C1	1.00E-06	210.7175569	7.612884175	5.560822192	9.344888139	4.605171716	2.475823702	8.931193382	1.648037113	9.262335378	0.911051461	4.397287613	0.511536176	2.524315557	15.77122242	0	0	12.40703316	0	0	0	15.51941361	18.19910121	0	18.00272635	375.9821437	1.090909091	1.545454545	1.818181818	0	0.338311688	11	368.06	165.6373293	11.33831169	4.38520922	3.49630924	79.75913023	5.757623457	0	5.757623457	0	0	0	-3.042299383	0	-3.2037
CID2858522	LOPAC	CC1=C(C)C=C2N(CC(=O)C3=CC(=C(O)C(=C3)C(C)(C)C)C(C)(C)C)C(NCCCO)=NC2=C1	2.108037906	1175.325216	25.42192077	21.83493087	21.83493087	15.73441924	11.97112152	11.97112152	11.29382383	11.29382383	6.331354324	6.331354324	4.128035445	4.128035445	0	15.00759197	0	35.51437609	24.4773688	33.2872074	0	0	64.30862405	25.23063007	4.983978521	465.2991421	0.970588235	1.529411765	2.058823529	0.5	-2.86	34	426.326	17182766.37	25.75728575	9.414132124	5.274840748	202.5829252	13.66141889	0.507340259	13.66141889	0.203816932	0.042836803	0.203816932	-0.311780857	-0.507340259	5.63094
cis-(Z)-Flupenthixol dihydrochloride	LOPAC	Cl.OCCN1CCN(CC\\C=C2\\C3=CC=CC=C3SC3=C2C=C(C=C3)C(F)(F)F)CC1	2.72E-06	927.27787	21.13961743	17.06768719	18.70068035	14.45283961	10.20109693	11.01759351	7.620281951	8.704058907	5.669135723	6.820954061	4.036793469	5.123201935	11.73975001	13.17124514	0	19.01391513	12.1082079	60.07212663	23.89461909	6.066367068	24.26546827	15.87583957	5.106527395	470.1406468	0.903225806	1.548387097	2.225806452	0.391304348	-1.51	31	444.78	6669991.191	24.13872626	10.40423266	5.648959069	190.8883058	13.30968921	0.415932572	13.30968921	0.415932572	0	0.395044554	-4.351174754	-0.395044554	5.0235
cis-Piperidine-2,3-dicarboxylic acid	LOPAC	OC(=O)[C@@H]1CCCN[C@@H]1C(O)=O	2.665364344	181.5830568	9.137828202	6.486944654	6.486944654	5.625897658	3.816622304	3.816622304	2.856991979	2.856991979	2.041774447	2.041774447	1.413933152	1.413933152	23.89835745	9.589074368	0	0	12.96557803	6.420821623	0	0	0	5.316788604	10.21305479	173.0688078	1.25	1.916666667	2.333333333	0.714285714	-1.1	12	162.08	475.348829	8.991743119	3.532178731	1.733557005	69.38444645	10.56587963	0.480971057	10.56587963	0.32109658	0.44375	0.32109658	-1.081388889	-0.480971057	-0.4762
Convallotoxin	LOPAC	C[C@H]1[C@@H]([C@H]([C@H]([C@@H](O1)O[C@H]2CC[C@@]3([C@H]4CC[C@@]5([C@H](CC[C@@]5([C@@H]4CC[C@@]3(C2)O)O)C6=CC(=O)OC6)C)C=O)O)O)O	1.222838156	1047.085657	27.95745468	22.6992302	22.6992302	18.38843165	14.52454967	14.52454967	13.42234486	13.42234486	11.96553854	11.96553854	9.749106914	9.749106914	58.84194123	35.12171134	0	36.75072701	44.94575136	18.28008668	0	12.99975731	0	6.9237372	14.21058886	550.2777975	0.974358974	1.717948718	2.41025641	0.862068966	-1.4	39	508.309	577857989.3	27.75433446	9.306184947	3.784502011	227.8678889	12.96181842	0.457979662	12.96181842	0.330661	0.046489951	0.330661	-1.434638068	-0.457979662	0.75
Cortexolone	LOPAC	[H][C@@]12CC[C@](O)(C(=O)CO)[C@@]1(C)CC[C@@]1([H])[C@@]2([H])CCC2=CC(=O)CC[C@]12C	1.681259663	652.2814901	18.03516943	15.38428588	15.38428588	11.75982102	9.865515274	9.865515274	9.405253132	9.405253132	8.718462802	8.718462802	7.164148904	7.164148904	23.40616819	19.80212916	0	11.19823542	30.59536138	38.52492974	5.57310453	0	6.076020107	13.8474744	0	346.2144094	1.12	1.84	2.56	0.80952381	-1	25	316.227	505763.7535	17.41563786	5.497283951	2.130434783	149.2366774	12.33653298	0.388464103	12.33653298	0.18962736	0.110962144	0.18962736	-1.36414819	-0.388464103	2.8108
CP466722	LOPAC	COC1=C(OC)C=C2C(=C1)N=CN=C2N1N=C(N=C1N)C1=CC=CC=N1	1.908548002	1079.36659	18.09564736	14.11858031	14.11858031	12.7070399	7.72024673	7.72024673	5.342006638	5.342006638	3.846412514	3.846412514	2.621814984	2.621814984	0	0	0	5.948339281	39.73814387	0	11.00912301	32.54917279	18.19910121	25.03459589	15.20739338	349.1287227	1	1.807692308	2.538461538	0.117647059	-3.75	26	334.234	1531415.209	15.75887168	6.279953606	2.549687825	148.0099468	6.073620481	0.492842059	6.073620481	0.224974017	0.194849957	0.224974017	0.194849957	-0.492842059	1.8719
CPCCOEt	LOPAC	CCOC(=O)C12CC1\\C(=N/O)C1=CC=CC=C1O2	2.013054651	539.5477111	12.75071238	9.920136971	9.920136971	8.725510625	5.902387514	5.902387514	4.450131263	4.450131263	3.423986923	3.423986923	2.469884871	2.469884871	5.601050811	4.794537184	0	11.88721133	24.48890042	5.563451492	0	12.99010427	18.19910121	5.155712727	14.68097893	247.0844579	1.611111111	2.388888889	3.111111111	0.384615385	-2.04	18	234.146	27749.91727	11.07346174	3.729306653	1.331755387	104.0065429	11.94895739	0.47410778	11.94895739	0.350728731	0.21162037	0.350728731	-0.980231481	-0.47410778	1.5791
CR 2249	LOPAC	CC1(C)CCC(CC1)NC(=O)[C@@H](N)CCC(O)=O	2.297742863	305.3582174	13.75914855	11.23840167	11.23840167	8.299330934	6.577943734	6.577943734	5.985982344	5.985982344	3.691512388	3.691512388	2.261905566	2.261905566	12.01114612	9.589074368	0	24.7906638	5.414990469	25.68328649	0	0	0	19.164263	10.84019487	256.1786926	1.388888889	1.944444444	2.444444444	0.846153846	-1.1	18	232.154	6581.95987	14.9591716	6.17979202	5.039878504	108.1197561	11.75608844	0.481229497	11.75608844	0.302916043	0.063209877	0.302916043	-0.918827806	-0.481229497	1.2635
Cycloastragenol	LOPAC	[H][C@@]1([C@@H](O)C[C@@]2(C)[C@]3([H])C[C@H](O)[C@]4([H])[C@]5(C[C@@]35CC[C@]12C)CC[C@H](O)C4(C)C)[C@]1(C)CC[C@H](O1)C(C)(C)O	1.366017871	910.9131578	25.6125197	23.10251559	23.10251559	15.98603542	14.4302128	14.4302128	15.89377556	15.89377556	13.77493439	13.77493439	12.1328164	12.1328164	23.4100344	20.42610958	0	51.11869721	5.917906046	51.36657298	6.420821623	0	13.8474744	34.618686	4.736862954	490.3658247	0.771428571	1.457142857	2.085714286	1	-0.2	35	440.325	39910404.12	25.09842681	6.86122449	2.784142241	211.5780657	11.72909667	0.392784703	11.72909667	0.086466406	0.026745704	0.086466406	-0.885530736	-0.392784703	4.4366
CYM-5520	LOPAC	CC1=CC(C(=O)CN2C=C(C=CC2=O)C#N)=C(C)N1CC1=CC=CC=C1	1.882685149	1053.095624	18.6814338	14.76850335	14.76850335	12.4904023	8.337829293	8.337829293	6.275441262	6.275441262	4.484081634	4.484081634	3.053653627	3.053653627	0	9.589074368	0	17.88726825	17.67165939	16.95130748	22.89667736	0	56.31489812	4.567099648	5.261891555	345.1477268	1.115384615	1.846153846	2.538461538	0.19047619	-3.39	26	326.25	870799.1315	17.43359163	7.238803757	3.496526436	151.2996195	12.74879362	0.344070424	12.74879362	0.250512208	0.079381299	0.250512208	-0.295885917	-0.344070424	3.06952
Cysteamine hydrochloride	LOPAC	Cl.NCCS	0	11.60964047	3.414213562	2.847025718	4.557949489	1.914213562	1.224476056	1.856931589	0.512281932	0.959495528	0.129099445	0.387298335	0	0	0	0	0	12.40703316	6.544756406	5.752853607	0	0	0	12.62878915	5.733667477	113.0065979	1.6	1.8	1.8	1	0.6	5	105.549	6.854752972	9.143209877	8.818934911	12.146875	43.75224376	4.951388889	0.329661156	4.951388889	0.002549065	0	0.002549065	0	-0.329661156	0.2967
D-609 potassium	LOPAC	[K+].[S-]C(=S)OC1CC2CC1C1CCCC21	8.53E-07	271.3135362	9.706742302	9.147030123	13.90312891	6.754020195	5.630897772	6.447394353	5.060254488	6.060254488	4.615414278	4.807864367	4.264245753	4.511439628	0	0	0	51.38453491	10.48662603	23.67162418	32.10410811	0	0	0	29.58352554	266.0201388	1.133333333	1.866666667	2.6	0.909090909	1.746363636	15	251.352	3271.877973	13.18445912	5.16557126	2.328585533	144.9211355	5.599537037	1	5.599537037	1	0	0.510051211	0	-0.510051211	-0.3365
Danshensu sodium salt	LOPAC	O[C@H](CC1=CC(O)=C(O)C=C1)C(=O)O[Na]	2.726426383	365.5203784	11.42228525	8.174645225	10.17464523	7.040912558	4.310419754	5.126916334	3.06614834	3.47439663	1.942136943	2.34450587	1.138614602	1.410690524	12.07327168	9.901064579	0	46.32761	5.563451492	0	18.19910121	0	0	2.424310985	10.21305479	220.0347677	1.4	2.066666667	2.6	0.222222222	-0.75	15	211.084	1999.368972	12.32017544	5.365702479	3.387356394	104.4463485	10.91862355	0	10.91862355	0	0.050509259	0	-1.230145503	0	-0.3721
Dapiprazole hydrochloride	LOPAC	Cl.CC1=C(C=CC=C1)N1CCN(CCC2=NN=C3CCCCN23)CC1	1.82E-06	690.8729409	16.35516038	15.02478516	15.84128174	11.80966309	9.249857635	9.249857635	7.006375847	7.006375847	5.416180569	5.416180569	3.942159487	3.942159487	0	0	0	12.40703316	0	52.11018168	35.74129001	0	0	55.7534882	0	361.2033236	0.96	1.76	2.56	0.578947368	-1.59	25	333.697	669099.6268	18.20856818	8.192629927	3.983434686	155.9908403	4.432224154	0.368752271	4.432224154	0.133785045	0	0.133785045	0	-0.368752271	2.70932
Darglitazone sodium salt	LOPAC	CC1=C(CCC(=O)C2=CC=C(CC3SC(=O)N([Na])C3=O)C=C2)N=C(O1)C1=CC=CC=C1	1.357982018	1128.238058	21.95745468	17.33049168	20.14698826	14.91872399	10.04172232	11.81580232	7.481802794	9.530208692	5.322232543	7.621616705	3.467343985	5.3085686	0	14.38361155	0	22.17957442	58.96160452	34.34296335	2.429680663	12.13273414	49.38830668	4.983978521	4.417150937	442.0963224	1.129032258	1.838709677	2.483870968	0.217391304	-2.19	31	423.32	13980900.14	22.02002957	9.525198464	5.009876166	201.8447829	12.63661635	0.441190716	12.63661635	0.225992223	0.030037032	0.225992223	-0.360645849	-0.441190716	4.15552
DC_AC50	LOPAC	NC1=C(SC2=NC3=C(CCC3)C=C12)C(=O)NC1=C(Br)C=C(F)C=C1F	1.724646821	1011.390246	17.71481399	12.82832502	15.23081814	11.93556075	7.604365464	9.213860315	5.843874891	7.697282557	4.201015639	5.940415871	2.998377981	4.497249773	17.54162141	13.57536728	0	15.03725298	16.58414976	41.97243564	11.33678588	0	6.066367068	26.23071102	5.733667477	422.9852515	1.28	2.08	2.84	0.176470588	-2.06	25	412.174	681525.3767	16.41068527	6.030785151	2.787674145	153.7340038	13.92672216	0.396841226	13.92672216	0.267563274	0.120494474	0.267563274	-0.863880526	-0.396841226	4.6602
DFU	LOPAC	CC1(C)OC(=O)C(=C1C1=CC=C(C=C1)S(C)(=O)=O)C1=CC(F)=CC=C1	2.221204505	986.339091	18.40541292	14.03800808	14.85450466	11.59317215	7.639794851	9.531206389	6.456720185	8.472455759	4.088475512	5.21694574	3.003809292	3.634279804	27.22483008	17.60274922	0	10.46858801	16.70000751	6.255769184	30.33183534	32.0465756	0	0	4.736862954	360.0831582	1	1.64	2.2	0.210526316	-2.47	25	343.27	307644.2715	17.35618038	5.807220278	3.216250894	145.4136591	13.61251387	0.451102638	13.61251387	0.339571019	0.187225477	0.339571019	-3.317767466	-0.451102638	3.4754
Dihydrocapsaicin	LOPAC	COC1=C(O)C=CC(CNC(=O)CCCCCCC(C)C)=C1	2.177048031	457.6455325	16.37203272	14.02285872	14.02285872	10.52407581	8.151746251	8.151746251	6.129666457	6.129666457	3.669128025	3.669128025	2.312727348	2.312727348	0	9.901064579	0	11.65669156	18.71508986	24.32300078	26.37226241	18.19910121	0	19.164263	4.736862954	307.2147438	1.227272727	1.954545455	2.636363636	0.611111111	-1.71	22	278.202	62666.95282	18.33928536	10.08932193	7.341699772	133.4298718	11.78695384	0.504254592	11.78695384	0.219760155	0.079538349	0.219760155	0.079538349	-0.504254592	4.0136
DL-Homatropine hydrobromide	LOPAC	Br.CN1C2CCC1CC(C2)OC(=O)C(O)C1=CC=CC=C1	1.61E-06	467.6702498	14.1125197	12.14375161	13.85682366	9.647867046	7.30328443	7.30328443	5.893986032	5.893986032	4.676374192	4.676374192	3.45792462	3.45792462	12.07327168	9.901064579	0	23.08541724	17.64713315	12.84164325	12.84164325	12.13273414	18.19910121	11.94758171	4.736862954	355.0783057	1.238095238	1.80952381	2.380952381	0.5625	-0.91	21	334.084	51912.20484	16.46033365	6.899834703	3.469108965	135.4109988	12.04114087	0.460076591	12.04114087	0.339426312	0	0.339426312	-1.172676682	-0.460076591	2.4663
DL-Thiorphan	LOPAC	OC(=O)CNC(=O)C(CS)CC1=CC=CC=C1	2.532686936	380.596948	12.67336211	9.296345731	10.19077292	8.130228955	5.274598344	5.907053876	3.68076302	4.045911391	2.329948841	2.770721917	1.445835761	1.740757898	5.969305288	9.589074368	0	18.36984218	12.17367523	5.563451492	0	0	30.33183534	17.94557775	5.106527395	253.0772643	1.294117647	1.941176471	2.470588235	0.333333333	-1.49	17	238.203	6137.775848	13.57447453	6.957665919	4.907962221	105.4432626	11.65975293	0.479930447	11.65975293	0.322469455	0.271987906	0.322469455	-1.045393151	-0.479930447	0.9759
DL-threo-beta-hydroxyaspartic acid	LOPAC	N[C@@H]([C@H](O)C(O)=O)C(O)=O	4.069511909	137.7269405	8.309401077	4.890188175	4.890188175	4.464101615	2.357677712	2.357677712	1.647096069	1.647096069	0.878330872	0.878330872	0.288656204	0.288656204	24.08441779	9.589074368	0	0	0	0	0	0	0	0	21.05324966	149.0324223	1.2	1.6	1.7	0.5	-1.14	10	142.046	106.7559108	8.86	3.136253269	1.997375402	55.87971352	9.896851852	0.480000344	9.896851852	0.334304847	1.546388889	0.334304847	-2.043981481	-0.480000344	-2.1562
Dolasetron mesylate hydrate	LOPAC	O.CS(O)(=O)=O.[H][C@]12C[C@@H](C[C@@H]3CC(C1)C(=O)CN23)OC(=O)C1=CNC2=CC=CC=C12	3.86E-07	1024.357195	20.75878407	16.57560326	17.39209984	13.68667319	9.667771439	11.51608306	8.094297002	9.560337201	5.997773068	5.997773068	4.870008122	4.870008122	10.11812686	18.00687135	0	23.46736956	36.23090369	36.58621142	0	6.196843572	24.26546827	9.883888252	9.289612827	438.1460722	1.166666667	1.766666667	2.366666667	0.5	-2.27	30	412.294	3545414.375	22.4159923	8.462060547	4.721553379	173.9956837	12.60963496	0.458602152	12.60963496	0.340085899	0	0.340085899	-3.666666667	-0.458602152	1.1983
DPO-1	LOPAC	CC(C)[C@@H]1CC[C@@H](C)C[C@@H]1P(=O)(C1=CC=CC=C1)C1=CC=CC=C1	2.154883984	648.9245587	17.15648977	15.059686	15.95411319	11.5307292	9.241064512	11.01703785	7.722527484	10.73458527	5.733775951	9.392228046	4.400900276	8.384451037	7.141892734	4.565048285	0	5.658994451	17.75371814	17.02990142	12.84164325	0	36.39820241	45.03667987	0	340.1956022	0.875	1.375	1.833333333	0.454545455	-1.33	24	311.215	323498.4397	17.49166068	7.276686185	3.241610844	146.4216872	14.63189815	0.313345335	14.63189815	0.145967588	0.255601852	0.145967588	-2.646875	-0.313345335	5.4613
D-Serine	LOPAC	[H][C@@](N)(CO)C(O)=O	3.343417059	72.58027135	5.86180732	3.664482801	3.664482801	3.180739213	1.774215467	1.774215467	1.127304926	1.127304926	0.513893756	0.513893756	0.078092629	0.078092629	18.61802808	4.794537184	0	0	0	0	0	0	0	0	15.94672227	105.0425931	1.857142857	2.285714286	2.285714286	0.666666667	-0.61	7	98.037	27.9770933	6.39	2.543994039	2.132115028	40.55901556	9.645324074	0.480021396	9.645324074	0.322371147	0.50462963	0.322371147	-1.178240741	-0.480021396	-1.6094
EGTA	LOPAC	OC(=O)CN(CCOCCOCCN(CC(O)=O)CC(O)=O)CC(O)=O	3.834525459	396.6438463	19.94938299	14.20383913	14.20383913	12.20128506	7.677204469	7.677204469	5.221008958	5.221008958	2.911182114	2.911182114	1.902453147	1.902453147	50.05624678	19.17814874	0	39.51704067	0	0	9.799819462	0	0	0	29.89983549	380.143095	0.538461538	0.807692308	1.038461538	0.714285714	-2.28	26	356.158	208625.022	23.72	13.94894998	15.25957332	149.0532797	10.6142341	0.480285661	10.6142341	0.317218746	0.119120466	0.317218746	-1.137167309	-0.480285661	-2.038
Ellipticine	LOPAC	CC1=C2C=CN=CC2=C(C)C2=C1NC1=C2C=CC=C1	2.39401667	932.1144172	12.98276318	10.98866548	10.98866548	9.270856948	6.504431651	6.504431651	5.09184256	5.09184256	4.085158995	4.085158995	3.102341344	3.102341344	0	0	0	0	0	0	43.70520128	0	12.39368714	54.14726678	0	246.1156984	0.894736842	1.736842105	2.631578947	0.117647059	-2.35	19	232.201	51184.51142	10.56131053	3.575432912	1.284262598	110.6350893	4.275863253	0.354267035	4.275863253	0.050325339	1.200893802	0.050325339	1.200893802	-0.354267035	4.48614
EMPA	LOPAC	CCN(CC1=CC=CN=C1)C(=O)CN(C1=CC=C(OC)N=C1)S(=O)(=O)C1=C(C)C=CC=C1	1.962242261	1152.128613	23.13961743	18.30226914	19.11876572	15.36174044	10.11556811	11.55563144	7.105125533	8.935857693	4.989012947	6.923078293	3.231593456	4.860427354	10.02329115	13.21233417	0	23.03480589	24.53295264	9.868667483	19.37300818	60.61553648	12.99010427	9.967957042	4.736862954	454.1674763	1.0625	1.84375	2.4375	0.260869565	-3.46	32	428.344	13542373.39	23.20832381	10.23266894	5.228811543	188.0949929	13.59899593	0.480982327	13.59899593	0.264607049	0.137894351	0.264607049	-4.021354547	-0.480982327	3.03762
Esomeprazole magnesium dihydrate	LOPAC	[H]O[H].[H]O[H].COC1=CC2=C(C=C1)C([Mg]N1C3=C(C=C(OC)C=C3)N=C1S(=O)CC1=C(C)C(OC)=C(C)C=N1)C(=N2)S(=O)CC1=C(C)C(OC)=C(C)C=N1	2.92E-06	2174.562214	34.98203423	29.81952707	32.86673379	23.57365096	15.63602492	19.72284082	11.85902776	16.41599145	8.899366693	14.25399857	6.324947244	12.15190883	42.23075586	8.417796984	0	26.50525938	44.29112012	44.83298184	0	40.83287731	64.09315121	12.85895896	28.92383507	747.224697	0.745098039	1.294117647	1.862745098	0.314285714	-3.933766234	51	706.851	96733969999	39.84602619	16.60335996	7.659749078	310.9733708	14.31478616	0.54109637	14.31478616	0.54109637	0	0.496685983	-1.571692111	-0.496685983	3.95388
Estetrol	LOPAC	[H][C@@]12[C@@H](O)[C@@H](O)[C@H](O)[C@@]1(C)CC[C@]1([H])C3=CC=C(O)C=C3CC[C@@]21[H]	1.741265895	600.7499943	15.64589989	12.81343393	12.81343393	10.4313761	8.292532771	8.292532771	7.688438942	7.688438942	6.723642412	6.723642412	5.62372783	5.62372783	23.72688963	20.42610958	0	11.83581209	11.66741788	25.68328649	11.12690298	6.066367068	19.05647134	0	0	304.1674592	1.090909091	1.863636364	2.636363636	0.666666667	-1.1	22	280.194	132621.2021	14.48960803	4.697615665	1.745570029	129.97015	10.50951504	0.507956032	10.50951504	0.115370618	0.057219388	0.115370618	-1.032440056	-0.507956032	1.5508
Eupatorin	LOPAC	COC1=C(O)C=C(C=C1)C1=CC(=O)C2=C(O)C(OC)=C(OC)C=C2O1	2.26034405	1004.457706	18.13746372	13.82241999	13.82241999	11.99393226	7.289437748	7.289437748	5.195347549	5.195347549	3.800169175	3.800169175	2.595886485	2.595886485	5.428790392	15.00759197	0	39.72753911	11.31296332	0	39.52849383	12.13273414	0	0	18.6277398	344.0896029	0.92	1.64	2.24	0.166666667	-3.35	25	328.191	441211.4293	16.50576747	6.273733941	2.692384468	142.1604303	12.46594325	0.50423867	12.46594325	0.203611196	0.014691096	0.203611196	-0.453693599	-0.50423867	2.897
FAUC 213	LOPAC	ClC1=CC=C(C=C1)N1CCN(CC2=NN3C=CC=CC3=C2)CC1	1.382311004	755.1466173	15.6480536	12.89850518	13.65443413	11.27598958	7.940086349	8.318050822	5.945360951	6.381796732	4.370251436	4.622227752	3.113518549	3.239506707	0	0	0	0	0	48.95704406	5.687386275	0	34.97770974	39.16396954	11.60093989	326.1298243	0.956521739	1.739130435	2.47826087	0.277777778	-2.04	23	307.679	382217.0237	14.54583727	6.221596474	3.185081844	140.4365723	5.96185596	0.368964492	5.96185596	0.077486819	0.790957688	0.077486819	0.790957688	-0.368964492	3.3099
Fenoldopam bromide	LOPAC	Br.OC1=CC=C(C=C1)C1CNCCC2=C(Cl)C(O)=C(O)C=C12	1.76E-06	676.0814031	14.98276318	11.71327551	14.18227651	10.0753874	6.804778835	7.182743308	5.224304431	5.602268904	3.927267519	4.334395802	2.823630842	3.124043091	0	15.31958218	0	45.17052571	12.96557803	23.23511088	0	18.19910121	12.13273414	5.316788604	11.60093989	385.0080332	1.090909091	1.772727273	2.454545455	0.25	-1.43	22	369.537	74991.50725	16.93228824	6.771197313	3.019814783	143.6909664	9.861880406	0.507966639	9.861880406	0.176288935	0	0.176288935	-0.262247417	-0.507966639	3.3123
Fiduxosin hydrochloride	LOPAC	Cl.[H][C@]12CN(CCCCN3C(=O)NC4=C(SC5=NC=C(N=C45)C4=CC=CC=C4)C3=O)C[C@@]1([H])C1=C(OC)C=CC=C1OC2	3.02E-06	1822.349726	27.21660322	22.53894455	24.17193772	19.60168809	13.60294125	14.41943783	10.48450032	11.48357109	8.079990084	9.154966387	6.112111524	7.102521321	5.689743398	9.589074368	0	17.96630006	44.63821426	56.14526959	21.46733702	13.30664111	48.53093655	14.86786677	14.45770443	591.1707031	1.073170732	1.902439024	2.731707317	0.333333333	-3.73	41	561.881	2963100190	27.44037286	11.27100924	4.896568235	245.7386677	13.33379735	0.496321224	13.33379735	0.328438014	0	0.328438014	-0.405410064	-0.496321224	4.6801
Flumazenil	LOPAC	CCOC(=O)C1=C2CN(C)C(=O)C3=CC(F)=CC=C3N2C=N1	2.197253813	769.3883196	15.85300667	12.16796477	12.16796477	10.52407581	6.812990182	6.812990182	4.95302864	4.95302864	3.51740872	3.51740872	2.494109447	2.494109447	11.78652613	13.97948942	0	30.31619759	11.38131427	0	29.42633101	18.53850883	0	4.983978521	4.736862954	303.1019195	1.454545455	2.227272727	2.954545455	0.266666667	-2.7	22	289.181	119729.9966	14.24624083	5.249745517	2.144170566	125.6730572	13.46773881	0.461212997	13.46773881	0.358400963	0.165439815	0.358400963	-0.539203095	-0.461212997	1.7737
Flupirtine maleate	LOPAC	OC(=O)\\C=C/C(O)=O.CCOC(=O)NC1=C(N)N=C(NCC2=CC=C(F)C=C2)C=C1	4.79E-07	886.3976859	22.51829709	15.96296441	15.96296441	14.20561636	8.53420425	8.53420425	5.46459111	5.46459111	3.192264154	3.192264154	1.893657391	1.893657391	18.03185065	18.7740266	0	18.24196558	30.20204567	5.563451492	12.13273414	31.18920547	0	15.61755573	20.68358522	420.1445126	1.1	1.7	2.2	0.157894737	-4.15	30	399.229	2333649.4	23.88868472	12.33632533	9.689078448	170.7356398	12.81235144	0.47807075	12.81235144	0.411220937	0.17792517	0.411220937	-1.257037037	-0.47807075	2.6952
FPL 64176	LOPAC	COC(=O)C1=C(C)NC(C)=C1C(=O)C1=C(CC2=CC=CC=C2)C=CC=C1	2.061297428	954.7736376	18.6814338	15.12800408	15.12800408	12.52407581	8.465761379	8.465761379	6.265228079	6.265228079	4.490971105	4.490971105	3.268709742	3.268709742	5.969305288	9.589074368	0	5.783244946	34.49903209	11.12690298	7.109797541	13.8474744	54.59730362	4.983978521	4.736862954	347.1521435	0.884615385	1.5	2.192307692	0.181818182	-3.14	26	326.246	917146.3025	17.6756052	7.397043886	3.309544646	152.3809941	13.30493418	0.465352212	13.30493418	0.339946822	0.167795257	0.339946822	-0.503943985	-0.465352212	4.23994
Furafylline	LOPAC	CN1C(=O)N(CC2=CC=CO2)C2=C(NC(C)=N2)C1=O	2.337113394	851.5975327	13.56854962	10.50554325	10.50554325	9.0753874	5.762052036	5.762052036	4.333072679	4.333072679	2.989172182	2.989172182	2.051062169	2.051062169	5.689743398	9.589074368	0	12.1040233	22.74852986	4.567099648	17.87793463	19.05647134	0	9.967957042	4.417150937	260.0909402	1.421052632	2.210526316	2.894736842	0.25	-2.57	19	248.157	34490.0295	11.51645315	3.975070805	1.702591531	106.670409	12.16940949	0.467449709	12.16940949	0.332400026	0.236851852	0.332400026	-0.416296296	-0.467449709	0.37302
Furamidine dihydrochloride	LOPAC	Cl.Cl.NC(=N)C1=CC=C(C=C1)C1=CC=C(O1)C1=CC=C(C=C1)C(N)=N	1.56E-06	798.8515403	16.39697675	13.1529481	14.78594126	11.0417139	7.039016572	7.039016572	5.145947754	5.145947754	3.566840387	3.566840387	2.276284436	2.276284436	0	0	0	36.48530589	11.12690298	22.64739782	0	24.26546827	36.39820241	0	26.7030531	376.0857666	0.6	0.92	1.2	0	-2.76	25	359.131	245989.4861	20.28496403	8.371156525	4.406733923	157.4264749	7.404698309	0.456113131	7.404698309	0.13431259	0	0.13431259	0	-0.456113131	4.02534
Fusaric acid	LOPAC	CCCCC1=CC=C(N=C1)C(O)=O	2.640481339	279.4811493	9.681798276	7.656046633	7.656046633	6.236382105	4.419555539	4.419555539	2.960393546	2.960393546	1.862860232	1.862860232	1.079785071	1.079785071	5.969305288	4.794537184	0	5.693927995	0	24.82591636	0	12.26321064	6.066367068	11.90771572	5.106527395	179.0946287	1.538461538	2.307692308	2.769230769	0.4	-1.38	13	166.115	912.2320629	9.70605852	4.598115918	2.856781399	77.43151752	10.46376882	0.47650947	10.46376882	0.35397587	0.111341175	0.35397587	-0.970331921	-0.47650947	2.1224
Fusidic acid sodium	LOPAC	[Na+].[H][C@@]12C[C@@H](O)[C@@]3([H])[C@@]4(C)CC[C@@H](O)[C@@H](C)[C@]4([H])CC[C@]3(C)C1(C)C[C@H](OC(C)=O)\\C2=C(/CCC=C(C)C)C([O-])=O	4.00E-06	1000.328743	27.49927104	24.80307676	26.80307676	17.16908108	14.28037614	14.28037614	13.62806795	13.62806795	11.55648999	11.55648999	9.778513244	9.778513244	24.14654335	24.90865655	0	75.2330465	37.17429707	31.25639102	6.9237372	0	19.92349451	27.6949488	4.736862954	538.3270335	1.052631579	1.710526316	2.289473684	0.806451613	-0.66	38	491.325	81703040.92	31.86217718	11.31258604	4.995110642	250.5176741	12.50589003	1	12.50589003	1	0	0.545165665	-1.202696851	-0.545165665	1.3354
Galloflavin potassium	LOPAC	[K+].OC1=C(O)C(O)=C2C3=C(OC(=O)C2=C1)C=C([O-])C(=O)O3	1.61E-06	984.6016424	14.60192982	10.53758278	13.6606884	9.396754606	5.254389948	5.254389948	3.996469064	3.996469064	2.785675212	2.785675212	1.877074498	1.877074498	34.24921997	30.01518395	0	73.32302362	0	12.13273414	0	0	0	4.417150937	4.417150937	315.9621488	0.952380952	1.619047619	2.285714286	0	-1.523636364	21	311.222	32782.13766	15.85751788	5.35037048	2.322068119	156.8269097	11.71230726	1	11.71230726	1	0	0.867484018	-1.222579837	-0.867484018	-2.9062
GANT61	LOPAC	CN(C)C1=CC=CC=C1CN1CCCN(CC2=C(C=CC=C2)N(C)C)C1C1=CC=NC=C1	1.671960144	940.1932508	22.50142475	19.77715538	19.77715538	15.5417139	11.42827399	11.42827399	8.995000009	8.995000009	6.280361555	6.280361555	4.839899824	4.839899824	0	0	0	6.165775612	0	32.59984725	28.06512702	0	12.39368714	113.4379761	0	429.2892461	0.71875	1.1875	1.65625	0.37037037	-2.89	32	394.332	20709439.9	22.30916346	10.15252872	4.94901413	192.4481642	4.28253087	0.377398901	4.28253087	0.089265602	0.219617347	0.089265602	0.219617347	-0.377398901	4.6203
GR 55562 dihydrobromide	LOPAC	Br.Br.CN(C)CCCC1=CC(=CC=C1O)C(=O)NC1=CC=C(C=C1)C1=CC=NC=C1	2.25E-06	932.9380705	19.93251065	17.03855896	20.46470307	13.52487714	9.311755083	9.311755083	7.017683981	7.017683981	4.54954879	4.54954879	3.00636104	3.00636104	0	9.901064579	0	45.61959327	5.563451492	41.7641404	0	30.59278835	50.49354638	15.20067686	0	535.0470013	0.966666667	1.6	2.233333333	0.217391304	-2.22	30	510.08	2209948.741	25.81599712	12.46959911	7.23377643	198.2457481	12.60530676	0.507675319	12.60530676	0.255172455	0	0.255172455	-0.189332693	-0.507675319	5.3565
Granisetron hydrochloride	LOPAC	Cl.CN1N=C(C(=O)NC2CC3CCCC(C2)N3C)C2=C1C=CC=C2	1.69E-06	729.6940297	15.97432702	14.23512316	15.05161974	11.13103029	8.577677858	8.577677858	7.035171963	7.035171963	5.647919864	5.647919864	4.368963955	4.368963955	0	4.794537184	0	24.35605372	17.77760965	23.74456818	19.26246487	4.681802935	31.31314026	22.36305213	0	348.1716891	1.166666667	1.833333333	2.541666667	0.555555556	-1.59	24	323.678	287645.2597	17.24009411	6.727617922	2.909369407	148.3473133	12.74087467	0.347771341	12.74087467	0.272148043	0	0.272148043	-0.032938398	-0.347771341	2.7402
GSK137647A	LOPAC	COC1=CC=C(C=C1)S(=O)(=O)NC1=C(C)C=C(C)C=C1C	2.370361656	726.586711	15.62095586	12.59709478	13.41359136	9.830535685	6.580021803	8.063185051	5.054745001	6.737147242	3.283191933	4.648812785	2.289177963	3.492120857	10.02329115	8.417796984	0	4.895483476	11.43689811	16.69035448	12.13273414	19.24253168	32.90394574	4.722094864	4.736862954	305.1085645	0.952380952	1.476190476	1.952380952	0.25	-2.01	21	286.247	39736.17828	15.38019009	5.773843253	3.361703669	125.3724491	12.43865174	0.496767112	12.43865174	0.261411756	0.210810185	0.261411756	-3.601717687	-0.496767112	3.42126
GSK1838705A	LOPAC	CNC(=O)C1=C(F)C=CC=C1NC1=C2C=CNC2=NC(NC2=C(OC)C=C3CCN(C(=O)CN(C)C)C3=C2)=N1	1.519517568	1568.420999	27.68106932	22.05433595	22.05433595	18.7824273	12.34463433	12.34463433	9.34165708	9.34165708	6.431819945	6.431819945	4.620693833	4.620693833	11.72440057	13.97948942	0	23.10635678	41.37767513	17.67165939	19.18040612	30.33928498	31.12798783	30.90230137	4.736862954	532.234665	1.153846154	1.974358974	2.717948718	0.259259259	-4.71	39	503.348	722817408.1	25.91936412	10.57528891	5.055941096	223.925739	14.56510098	0.494565861	14.56510098	0.255627098	0.006872185	0.255627098	-0.6589699	-0.494565861	3.4031
GSK2578215A	LOPAC	FC1=NC=CC(=C1)C1=CC=C(OCC2=CC=CC=C2)C(=C1)C(=O)NC1=CC=CN=C1	1.661301714	1151.471444	20.76093778	15.95624906	15.95624906	14.68667319	9.329755666	9.329755666	6.54827734	6.54827734	4.440657809	4.440657809	2.965333471	2.965333471	5.947697344	9.184952232	0	5.907179729	34.73413455	5.563451492	12.26321064	48.79188955	30.33183534	15.28474565	4.736862954	399.138305	0.933333333	1.766666667	2.533333333	0.041666667	-4.06	30	381.281	9496682.534	19.26485819	8.96042523	4.669894643	172.7623308	13.5651672	0.488072239	13.5651672	0.258990431	0.316710653	0.258990431	-0.584939261	-0.488072239	5.114
GW2974	LOPAC	CN(C)C1=NC=C2N=CN=C(NC3=CC4=C(C=C3)N(CC3=CC=CC=C3)N=C4)C2=C1	1.467687619	1325.749955	20.50142475	16.81859158	16.81859158	14.66983643	9.718455908	9.718455908	7.36276592	7.36276592	5.045190384	5.045190384	3.476102487	3.476102487	0	0	0	0	0	45.6737181	5.563451492	12.52416365	60.20573555	49.63287425	0	395.1858437	0.933333333	1.8	2.633333333	0.130434783	-4	30	374.302	13589006.15	18.05555556	7.438016529	3.411986025	173.5796202	4.569165403	0.362725445	4.569165403	0.141380124	0.744023228	0.141380124	0.744023228	-0.362725445	4.2324
GW5074	LOPAC	OC1=C(Br)C=C(C=C2C(=O)NC3=C2C=C(I)C=C3)C=C1Br	2.128095389	779.2508937	15.14589989	10.45345692	15.78294829	9.952397498	5.964762332	8.629508016	4.535199768	7.489505785	3.114839139	4.994806749	2.138687327	3.851757016	0	9.901064579	0	11.65669156	14.51854356	20.38447153	0	12.13273414	24.27512131	59.76754703	0	518.7966507	1.142857143	1.80952381	2.476190476	0	-0.86	21	512.882	65889.84322	15.05178825	5.734710395	2.886017173	151.3904409	12.12901116	0.505580821	12.12901116	0.255886633	0.118222317	0.255886633	-0.118222317	-0.505580821	5.0145
GW7647	LOPAC	CC(C)(SC1=CC=C(CCN(CCCCC2CCCCC2)C(=O)NC2CCCCC2)C=C1)C(O)=O	1.508289065	783.621548	25.09780107	21.89698218	22.71347876	16.83133702	13.90100289	14.71749947	11.08276547	12.77891486	7.716928101	8.909726678	5.365721675	6.314453066	10.71632774	14.69560176	0	6.031114512	6.041840829	49.58618883	81.53355267	13.8474744	17.03264387	17.44952274	0	502.3229143	0.942857143	1.571428571	2.2	0.724137931	-1.69	35	456.397	56874901.54	27.89029537	14.151328	9.702899069	216.3634933	13.15908674	0.480213904	13.15908674	0.319057643	0.101805435	0.319057643	-0.854018995	-0.480213904	7.2793
GW9508	LOPAC	OC(=O)CCC1=CC=C(NCC2=CC(OC3=CC=CC=C3)=CC=C2)C=C1	1.558004464	844.7760318	18.19202368	14.39058402	14.39058402	12.68667319	8.553610808	8.553610808	6.006734836	6.006734836	3.955467439	3.955467439	2.588216573	2.588216573	5.969305288	4.794537184	0	6.420821623	12.96557803	28.31331292	0	0	78.86277189	5.316788604	9.843390349	347.1521435	0.846153846	1.576923077	2.307692308	0.136363636	-3.27	26	326.246	983059.6393	17.54973874	8.716985426	5.379705213	152.6245233	10.61922048	0.481221934	10.61922048	0.303177763	0.153751741	0.303177763	-0.773328722	-0.481221934	5.1082
GW9662	LOPAC	[O-][N+](=O)C1=CC=C(Cl)C(=C1)C(=O)NC1=CC=CC=C1	2.28249753	629.0403854	13.82806265	9.668725093	10.42465404	9.0753874	5.380579025	5.758543498	3.741408556	4.148608683	2.437045729	2.76663395	1.520745362	1.72411531	10.83049078	14.90885545	0	16.27347108	5.687386275	6.066367068	12.13273414	24.26546827	6.066367068	5.316788604	11.60093989	276.0301698	1.157894737	1.842105263	2.473684211	0	-2.4	19	267.607	20429.8624	13.04163223	5.494903827	3.081481481	113.5210657	11.99157785	0.321948711	11.99157785	0.269832369	0.069184933	0.269832369	-0.573783699	-0.321948711	3.5005
H2L5186303	LOPAC	OC(=O)\\C=C/C(=O)NC1=CC=C(OC2=CC(OC3=CC=C(NC(=O)\\C=C/C(O)=O)C=C3)=CC=C2)C=C1	1.568100282	1213.780664	25.91563832	18.58152124	18.58152124	17.26206059	10.36567558	10.36567558	7.049381323	7.049381323	4.275182646	4.275182646	2.747782826	2.747782826	23.75297003	19.17814874	0	0	34.37281988	24.30408043	0	72.79640482	0	10.63357721	19.6867807	488.1219656	0.555555556	0.944444444	1.305555556	0	-5.38	36	468.292	78023259	25.24686055	12.18611244	8.520649411	204.6472931	11.64781147	0.478071511	11.64781147	0.328000897	0.46946034	0.328000897	-1.214588988	-0.478071511	4.4298
HA155	LOPAC	OB(O)C1=CC=C(COC2=CC=C(\\C=C3/SC(=O)N(CC4=CC=C(F)C=C4)C3=O)C=C2)C=C1	1.369701613	1180.98627	23.37166824	17.34971575	18.16621233	15.88505049	10.06535104	10.88184762	7.367283018	8.360474421	4.988760521	5.896152244	3.172999255	4.011292767	7.118392334	13.97948942	0	23.50836869	28.28778506	27.78869766	12.13273414	66.73969079	0	0	14.7849081	463.1061023	0.909090909	1.545454545	2.181818182	0.083333333	-3.395064935	33	444.143	31637039.2	22.78659147	10.03576797	5.699029886	194.0059501	13.07572558	0.488916678	13.07572558	0.487917689	0.090584381	0.487917689	-1.502935227	-0.488916678	3.321
Hemicholinium-3	LOPAC	[Br-].[Br-].C[N+]1(C)CCOC(O)(C1)C1=CC=C(C=C1)C1=CC=C(C=C1)C1(O)C[N+](C)(C)CCO1	1.81E-06	829.7201593	21.62310958	19.22272275	22.39471583	14.00509705	10.58641879	10.58641879	10.05528966	10.05528966	6.364894592	6.364894592	4.528435468	4.528435468	11.57422231	10.21305479	0	33.9629017	26.30327674	44.30938049	0	0	48.53093655	28.19068793	9.473725908	572.0885318	0.625	0.9375	1.21875	0.5	-0.84	32	540.082	3845473.066	27.40488874	9.798177549	5.79653654	211.6367129	11.01006103	1	11.01006103	0.243410705	0	0.243410705	-1.253193015	-1	-4.135
Histamine, R(-)-alpha-methyl-, dihydrochloride	LOPAC	Cl.[H][C@](C)(N)CC1=CNC=N1	8.10E-07	159.5106743	6.690234444	5.871969744	6.688466325	4.2876937	3.020316375	3.020316375	2.241948626	2.241948626	1.085966641	1.085966641	0.732422535	0.732422535	0	0	0	18.44887399	0	12.11474962	0	6.327320075	13.12058077	9.967957042	5.733667477	161.0719751	1.8	2.5	2.9	0.5	-0.54	10	149.54	144.1849754	9.46	4.303131807	2.84538144	66.44802181	5.529722222	0.350903885	5.529722222	0.092256288	0	0.092256288	0	-0.350903885	0.7212
HTH-01-015	LOPAC	CN1C2=C(C=C3C=CC=CC3=C2)C(=O)N(C)C2=C1N=C(NC1=CN(N=C1)C1CCNCC1)N=C2C	1.387777956	1438.818517	24.10371905	20.11610941	20.11610941	16.99120364	11.94500683	11.94500683	9.259727563	9.259727563	6.99390128	6.99390128	5.110322252	5.110322252	0	4.794537184	0	5.907179729	29.05888065	53.77230503	0	11.94758171	60.21227727	27.86499315	9.967957042	468.2386075	1.028571429	1.771428571	2.542857143	0.307692308	-3.98	35	440.341	166893789.2	21.54645131	8.351497049	3.680864714	203.327516	13.4823347	0.326793497	13.4823347	0.259807879	0.076842247	0.259807879	-0.076842247	-0.326793497	4.16072
Hydroquinone	LOPAC	OC1=CC=C(O)C=C1	3.032455532	145.3883389	5.983127663	4.203828268	4.203828268	3.7876937	2.268580801	2.268580801	1.516397779	1.516397779	0.849709243	0.849709243	0.452632399	0.452632399	0	0	0	11.49902367	0	0	24.26546827	0	0	0	10.21305479	110.0367794	0.75	1	1.25	0	-1.18	8	104.064	70.79892376	4.966627566	1.738120536	0.904141896	47.01987062	8.645555556	0.507962237	8.645555556	0.115345951	0.169259259	0.115345951	0.169259259	-0.507962237	1.0978
Hydroxylamine hydrochloride	LOPAC	Cl.NO	0	4.754887502	2	1.432812155	2.249308736	1	0.25819889	0.25819889	0	0	0	0	0	0	0	0	0	12.40703316	0	0	0	0	0	5.896975471	5.207253025	68.99814143	1.333333333	1.333333333	1.333333333	0	0.21	3	65.459	2	10.70825832	73.37099773	2.21	24.61556511	6.5	0.319641792	6.5	-0.146589067	0	0.146589067	0	-0.319641792	-0.2439
IMS2186	LOPAC	COC1=CC=C(\\C=C2/COC3=CC=C(C)C=C3C2=O)C=C1O	1.958468574	774.6517782	15.68986997	12.42051713	12.42051713	10.5797187	6.939874062	6.939874062	5.218275223	5.218275223	3.598323033	3.598323033	2.446349231	2.446349231	0	9.901064579	0	18.13963874	22.63557969	11.12690298	7.109797541	24.27512131	25.12283841	0	9.473725908	296.104859	1.227272727	2.045454545	2.772727273	0.166666667	-2.75	22	280.194	112937.5308	14.1983737	5.560848	2.551775148	128.1655621	12.54587664	0.504240214	12.54587664	0.195686327	0.039140159	0.195686327	-0.041427915	-0.504240214	3.36792
INDY	LOPAC	CCN1\\C(SC2=C1C=C(O)C=C2)=C\\C(C)=O	2.440387268	468.0866066	11.7067423	9.22743163	10.04392821	7.613392203	5.121911517	5.938408098	3.591574287	4.653801284	2.356839861	3.469349942	1.696922356	2.894538292	0	9.901064579	0	11.53275678	0	22.15669745	0	36.89437639	17.890014	0	0	235.0666997	1.5625	2.3125	2.9375	0.25	-1.42	16	222.204	4970.733802	11.07700004	4.215151388	1.9279751	98.76432117	11.11344498	0.507884598	11.11344498	0.154740688	0.039794501	0.154740688	0.039794501	-0.507884598	2.7546
IPA-3	LOPAC	OC1=CC=C2C=CC=CC2=C1SSC1=C2C=CC=CC2=CC=C1O	1.765667784	958.8233343	16.51829709	12.639127	14.27212016	11.73718344	7.498196296	9.64802621	5.436563343	7.586393257	3.92596554	6.450735059	2.721498247	5.29730879	0	10.21305479	0	11.49902367	0	31.33586381	21.58779595	12.13273414	60.66367068	0	0	350.0435217	0.5	0.916666667	1.375	0	-2.3	24	336.352	494966.5682	15.24075628	6.303276605	2.679992142	147.086476	10.27246173	0.506728458	10.27246173	0.130164529	0.255487476	0.130164529	0.255487476	-0.506728458	6.2036
IRAK-1/4 Inhibitor I	LOPAC	[O-][N+](=O)C1=CC=CC(=C1)C(=O)NC1=NC2=CC=CC=C2N1CCN1CCOCC1	1.579319913	1042.282523	20.2169677	15.78329038	15.78329038	14.11419354	9.428285313	9.428285313	6.791337995	6.791337995	4.942585085	4.942585085	3.397896421	3.397896421	10.83049078	14.90885545	0	11.25083777	12.49309569	43.88143458	18.19910121	6.066367068	28.83256792	15.20067686	4.736862954	395.1593542	1.137931034	1.931034483	2.724137931	0.3	-3.3	29	374.251	6092183.974	19.03545387	8.375385906	4.253770107	166.5954443	12.70987406	0.378792718	12.70987406	0.269724955	0.126416324	0.269724955	-0.519488222	-0.378792718	2.529
JNJ-40418677	LOPAC	CC(C)C[C@H](C(O)=O)C1=CC(=CC(=C1)C1=CC=C(C=C1)C(F)(F)F)C1=CC=C(C=C1)C(F)(F)F	2.143351547	1068.143741	25.25878407	18.335909	18.335909	15.75205733	10.48495697	10.48495697	8.514287617	8.514287617	5.45403392	5.45403392	3.740366604	3.740366604	35.36671135	36.24355486	0	5.917906046	34.23807908	24.26546827	24.26546827	18.19910121	13.8474744	0	0	480.1523993	0.705882353	1.088235294	1.382352941	0.269230769	-3.29	34	458.272	17153411.75	25.33518219	9.52317611	5.981164932	192.4140967	12.95887709	0.480780721	12.95887709	0.41591022	0.046615086	0.41591022	-4.502544688	-0.480780721	8.2725
JNJ-63533054	LOPAC	C[C@H](NC(=O)CNC(=O)C1=CC=CC(Cl)=C1)C1=CC=CC=C1	1.838575818	658.7183307	15.94938299	12.17507053	12.93099947	10.55855065	6.941088654	7.319053127	4.892910226	5.329346006	3.173375302	3.408472405	2.009897929	2.200185778	0	9.589074368	0	24.40095669	10.58608481	5.563451492	0	24.26546827	37.25557254	10.63357721	11.60093989	316.0978555	1.090909091	1.818181818	2.5	0.176470588	-2.33	22	299.652	91786.02223	16.04767213	7.613758523	4.600547088	134.0392427	11.90736209	0.348048542	11.90736209	0.251265608	0.080833097	0.251265608	-0.328690581	-0.348048542	2.9472
JS-K	LOPAC	CCOC(=O)N1CCN(CC1)[N+](\\[O-])=N\\OC1=C(C=C(C=C1)[N+]([O-])=O)[N+]([O-])=O	2.026654119	761.1717188	19.97432702	14.21685261	14.21685261	12.82860626	7.777364796	7.777364796	5.231557481	5.231557481	3.583093689	3.583093689	2.234067995	2.234067995	33.06414655	30.23042675	0	37.75558963	6.066367068	12.13273414	9.908822255	6.9237372	0	5.27755812	9.574451538	384.1029615	1.148148148	1.814814815	2.37037037	0.461538462	-3.71	27	368.177	826272.5387	19.61257403	8.592636128	4.896649189	151.5235942	11.96812571	0.568851842	11.96812571	0.409373362	0.104794107	0.409373362	-0.883819699	-0.568851842	1.4484
JW55	LOPAC	COC1=CC=C(C=C1)C1(CNC(=O)C2=CC=C(NC(=O)C3=CC=CO3)C=C2)CCOCC1	1.407209764	1036.951025	22.39069429	17.92762832	17.92762832	15.59328536	10.55008717	10.55008717	7.812657432	7.812657432	5.889555901	5.889555901	3.931145971	3.931145971	0	9.589074368	0	22.98959735	31.0093581	24.15460657	6.263162996	43.50799995	12.13273414	22.76631134	13.89087684	434.1841719	0.96875	1.6875	2.3125	0.28	-3.58	32	408.284	30050299.58	21.64445292	9.700094574	4.835246406	186.2684277	12.81686096	0.496768213	12.81686096	0.290848595	0.158991087	0.290848595	-0.339673752	-0.496768213	4.0187
JW74	LOPAC	COC1=CC=C(C=C1)N1C(SCC2=NC(=NO2)C2=CC=C(C)C=C2)=NN=C1C1=CC=NC=C1	1.432675383	1348.263024	22.6227451	18.04333646	18.85983304	16.20784124	10.23742694	11.2230255	7.24192867	8.184427311	5.005097349	5.918808225	3.275090543	4.064456557	0	0	0	0	22.62441851	28.38820559	17.32533644	19.50348468	72.15450753	25.32198392	9.259957891	456.1368449	0.909090909	1.666666667	2.393939394	0.125	-3.98	33	436.371	73097796.93	20.89678778	9.252808432	4.48733802	194.2227725	5.474150655	0.496765883	5.474150655	0.23694078	0.461800202	0.23694078	0.461800202	-0.496765883	4.98862
K114	LOPAC	OC1=CC=C(\\C=C\\C2=CC=C(\\C=C\\C3=CC=C(O)C=C3)C(Br)=C2)C=C1	1.736597227	907.7621867	17.6480536	13.4326457	15.01864224	12.09735679	7.838331319	8.631329588	5.630681445	6.485018345	3.734258919	4.421015565	2.331540495	2.860206008	0	10.21305479	0	11.49902367	0	26.72652548	0	24.26546827	48.5695487	34.1290451	0	392.0411919	0.56	1	1.52	0	-2.78	25	376.144	534840.176	17.05636716	7.861554434	4.845828208	155.082169	9.312556033	0.507966251	9.312556033	0.115117697	0.266758536	0.115117697	0.266758536	-0.507966251	6.2011
K145 hydrochloride	LOPAC	Cl[H].CCCCOC1=CC=C(CC\\C=C2/SC(=O)N(CCN)C2=O)C=C1	3.12E-06	604.8436704	17.36359655	14.40230413	16.03529729	11.65139701	8.309936315	9.126432896	5.566450957	6.559642361	3.679014248	4.635221508	2.316283179	3.187490196	0	9.589074368	0	36.64293742	11.32595814	43.38074362	10.46336122	0	30.34148838	6.9237372	10.47053043	384.1274413	1.24	1.96	2.6	0.444444444	-1.5	25	359.729	282706.9934	21.54255319	11.18046224	6.379237645	158.9277914	12.06192414	0.493601667	12.06192414	0.293082596	0	0.293082596	-0.23122136	-0.493601667	3.7579
KB-R7493	LOPAC	CS(O)(=O)=O.NC(=N)SCCC1=CC=C(OCC2=CC=C(C=C2)[N+]([O-])=O)C=C1	6.96E-07	876.1136663	21.15648977	15.06963799	16.70263115	13.0417139	7.887025865	10.72093604	5.551915233	8.154705262	3.1243142	3.843566724	1.911739958	2.469417494	15.04143791	18.53211525	0	10.85503804	12.86265115	29.05009005	23.89461909	12.13273414	24.26546827	0	20.43256391	427.0871774	1.178571429	1.678571429	2.142857143	0.235294118	-2.63	28	406.336	731774.4309	23.40941663	11.26714516	11.16105586	166.8625477	10.58990136	0.488916997	10.58990136	0.268946151	0.070864468	0.268946151	-3.666666667	-0.488916997	2.84697
Ketanserin tartrate	LOPAC	OC(C(O)C(O)=O)C(O)=O.FC1=CC=C(C=C1)C(=O)C1CCN(CCN2C(=O)NC3=CC=CC=C3C2=O)CC1	3.60E-07	1425.544088	28.68950549	20.69598115	20.69598115	18.48897876	12.04991179	12.04991179	8.985735105	8.985735105	6.421425957	6.421425957	4.182151817	4.182151817	29.83628675	28.36310097	0	23.07763873	42.39753248	13.08951281	28.83256792	24.26546827	0	9.883888252	20.42610958	545.1809577	0.897435897	1.461538462	2.025641026	0.346153846	-4.2	39	517.296	293089869.1	29.35736059	13.04357208	7.435523534	220.1086493	13.04469362	0.47923965	13.04469362	0.335426588	0.048002857	0.335426588	-2.266203704	-0.47923965	0.3012
KRN633	LOPAC	CCCNC(=O)NC1=C(Cl)C=C(OC2=NC=NC3=CC(OC)=C(OC)C=C23)C=C1	1.851365621	1028.778985	20.80275414	16.2837	17.03962895	14.04957515	8.9431055	9.321069973	6.027777525	6.434977652	4.042926989	4.355635997	2.618106028	2.835883285	0	4.794537184	0	6.031114512	51.28622476	6.420821623	6.327320075	44.55143042	6.9237372	20.60153425	25.81152875	416.1251328	1.103448276	1.862068966	2.551724138	0.25	-3.26	29	395.697	3404473.905	20.47363798	9.290559986	4.778898067	172.7042589	11.80748819	0.492840949	11.80748819	0.318779514	0.314578577	0.318779514	-0.314578577	-0.492840949	4.6242
KU-55933	LOPAC	O=C1C=C(OC(=C1)C1=CC=CC2=C1SC1=C(S2)C=CC=C1)N1CCOCC1	1.583891878	1057.287524	18.2169677	14.5130346	16.14602776	13.27598958	8.838349359	10.47134252	6.378707839	8.514683636	4.601831926	7.216139303	3.27919049	5.662999006	0	4.794537184	0	5.428790392	24.85819355	23.54844778	14.68645043	35.65650404	12.13273414	35.23174507	9.154013891	395.0649854	0.851851852	1.592592593	2.407407407	0.19047619	-2.15	27	378.369	2979401.871	16.98288719	7.110004368	3.287746557	165.0796356	12.36362269	0.440234639	12.36362269	0.199620833	0.037770797	0.199620833	-0.037770797	-0.440234639	4.7592
L-165,041	LOPAC	CCCC1=C(OCCCOC2=CC=C(OCC(O)=O)C=C2)C=CC(C(C)=O)=C1O	1.821719942	827.7995782	21.22540387	16.64241095	16.64241095	13.91792266	9.480124095	9.480124095	6.448900658	6.448900658	4.120077929	4.120077929	2.736961915	2.736961915	5.969305288	14.69560176	0	18.13963874	54.43084566	6.420821623	6.9237372	36.39820241	6.9237372	0	19.31711626	402.1678532	0.931034483	1.551724138	2.137931034	0.363636364	-3.22	29	376.235	2278282.506	22.07315291	10.94571989	6.708991275	169.3900659	11.60400365	0.506762368	11.60400365	0.341222119	0.001567873	0.341222119	-1.030858424	-0.506762368	3.8586
L2-b	LOPAC	CN(C)C1=CC=C(NCC2=CC=CC=N2)C=C1	1.956450407	448.6533553	12.08757567	10.22033613	10.22033613	8.254020195	5.666988797	5.666988797	4.115929569	4.115929569	2.583481471	2.583481471	1.572738909	1.572738909	0	0	0	0	0	17.92607068	5.687386275	0	38.49128874	39.46614513	0	227.1422475	1.058823529	1.823529412	2.411764706	0.214285714	-2.03	17	210.175	9630.632851	11.4552555	5.344160557	3.210314809	102.1126675	4.26885645	0.379386832	4.26885645	0.059420779	0.752133881	0.059420779	0.752133881	-0.379386832	2.7597
L-687,384 hydrochloride	LOPAC	Cl.C(N1CCC2(CCCC3=CC=CC=C23)CC1)C1=CC=CC=C1	1.56E-06	629.2996462	14.83021636	13.70846856	14.52496514	10.85690325	8.704484123	8.704484123	7.052776963	7.052776963	5.752335234	5.752335234	4.507707654	4.507707654	0	0	0	12.40703316	5.414990469	6.544756406	50.75707242	11.12690298	0	59.49721335	0	327.1753775	0.826086957	1.52173913	2.304347826	0.428571429	-1.31	23	301.691	215398.3921	16.54437677	7.067240992	3.315364979	145.674241	2.636708711	0.299019477	2.636708711	0.023324701	0	0.023324701	0	-0.299019477	4.9785
L-701,324	LOPAC	OC1=C(C(=O)NC2=CC(Cl)=CC=C12)C1=CC=C(OC2=CC=CC=C2)C=C1	1.735111701	1135.72211	18.09564736	13.56987788	14.32580683	12.61419354	7.995046149	8.373010622	5.807128667	6.243564447	4.070699731	4.305796834	2.835482633	3.007585657	0	9.901064579	0	16.87223022	27.23852157	5.749511833	0	42.46456948	30.33183534	4.983978521	16.33780284	363.066221	0.884615385	1.576923077	2.307692308	0	-3.24	26	349.688	1122258.267	16.24045986	6.57732979	3.025608241	153.8194714	12.45181332	0.506381951	12.45181332	0.25957702	0.072088511	0.25957702	-0.380560733	-0.506381951	5.3464
L-703,606 oxalate salt hydrate	LOPAC	OC(=O)C(O)=O.IC1=C(CNC2C3CCN(CC3)C2C(C2=CC=CC=C2)C2=CC=CC=C2)C=CC=C1	4.55E-07	1098.705349	25.49298858	19.96394059	22.12143888	17.4523975	12.22344478	13.30219393	9.271428226	10.43361891	7.199556592	8.251943113	5.565356453	6.143451056	11.93861058	0	0	0	18.0015877	12.46266245	46.1916928	0	0	117.7367079	19.80212916	598.1328555	0.833333333	1.333333333	1.833333333	0.310344828	-2.75	36	567.233	154364965.8	26.31692033	12.47261825	6.322898384	225.0371693	9.099537037	0.472814821	9.099537037	0.414358721	0.391523421	0.414358721	-1.824074074	-0.472814821	4.8313
L-741,626	LOPAC	OC1(CCN(CC2=CNC3=CC=CC=C23)CC1)C1=CC=C(Cl)C=C1	1.450193303	832.2259508	16.57070333	13.50407799	14.26000694	11.63877834	8.398000248	8.775964721	6.674122776	7.110558557	5.133662485	5.3856388	3.633197406	3.759185563	5.601050811	5.106527395	0	0	5.022633314	38.03936396	16.46637642	0	24.26546827	40.3462001	11.60093989	340.134241	1.041666667	1.75	2.5	0.3	-1.81	24	319.686	541417.9293	15.7022859	6.245270274	2.951561774	146.4204775	10.9731927	0.385068783	10.9731927	0.092048608	0.707520245	0.092048608	-0.734818397	-0.385068783	4.3049
L-745,870 hydrochloride	LOPAC	Cl.ClC1=CC=C(C=C1)N1CCN(CC2=CNC3=C2C=CC=N3)CC1	1.69E-06	792.1437923	15.6480536	13.28218961	14.85461514	11.29282634	7.933146218	8.311110691	5.953095686	6.389531466	4.494799443	4.746775758	3.200480087	3.326468245	0	0	0	12.40703316	0	43.39359256	16.63706198	0	24.39594478	44.16372128	11.60093989	362.106502	1.041666667	1.791666667	2.541666667	0.277777778	-1.75	24	343.132	397479.8805	17.08537039	7.428272684	3.508027757	152.3938765	5.966163664	0.368964511	5.966163664	0.137035892	0	0.137035892	0	-0.368964511	3.9603
L-alpha-Methyl DOPA	LOPAC	C[C@](N)(CC1=CC(O)=C(O)C=C1)C(O)=O	2.905062365	387.0088202	11.6378282	8.266396935	8.266396935	6.826204388	4.358760326	4.358760326	3.722462873	3.722462873	2.099742876	2.099742876	1.178622787	1.178622787	11.50823054	9.901064579	0	17.91984529	5.563451492	0	25.12283841	0	0	0	15.94672227	211.0844579	1.4	2	2.466666667	0.3	-1.75	15	198.113	1479.517584	11.3254717	3.780864198	2.59970332	86.77528563	10.74038281	0.504259893	10.74038281	0.323228476	0.079537037	0.323228476	-1.38550359	-0.504259893	0.4423
L-alpha-Methyl-p-tyrosine	LOPAC	C[C@](N)(CC1=CC=C(O)C=C1)C(O)=O	2.786458213	329.7252769	10.76758471	7.896533609	7.896533609	6.415520785	4.218486862	4.218486862	3.565843373	3.565843373	1.99625805	1.99625805	1.113449271	1.113449271	11.50823054	4.794537184	0	12.17033346	0	5.563451492	19.05647134	12.13273414	0	0	15.94672227	195.0895433	1.428571429	1.928571429	2.357142857	0.3	-1.55	14	182.114	1007.832654	10.53032129	3.673206351	2.466838377	81.98105188	10.71795509	0.507966645	10.71795509	0.323228456	0.155369898	0.323228456	-1.266892479	-0.507966645	0.7367
Lasofoxifene tartrate	LOPAC	O[C@@H]([C@H](O)C(O)=O)C(O)=O.OC1=CC2=C(C=C1)[C@H]([C@H](CC2)C1=CC=CC=C1)C1=CC=C(OCCN2CCCC2)C=C1	3.34E-07	1272.809913	29.3547959	22.802485	22.802485	19.7400912	13.87887774	13.87887774	10.44903421	10.44903421	7.735638534	7.735638534	5.618012336	5.618012336	24.14654335	14.69560176	0	5.917906046	11.66741788	31.74279345	48.18496202	0	12.13273414	65.56358042	25.16297253	563.2519171	0.853658537	1.487804878	2.097560976	0.375	-3.92	41	526.351	1666295180	30.04812363	14.11788657	7.84636711	238.8165418	10.00542516	0.507956029	10.00542516	0.335426588	0.282777718	0.335426588	-2.266203704	-0.507956029	3.6061
L-Beta-threo-benzyl-aspartate	LOPAC	N[C@@H]([C@H](CC1=CC=CC=C1)C(O)=O)C(O)=O	2.806667834	376.8307694	12.12939203	8.536832707	8.536832707	7.519744508	4.771964105	4.771964105	3.498474536	3.498474536	2.334283766	2.334283766	1.408015378	1.408015378	23.89835745	9.589074368	0	6.420821623	0	5.563451492	0	30.33183534	0	0	15.94672227	223.0844579	1.125	1.6875	2.125	0.272727273	-1.88	16	210.124	3284.228997	12.19082153	5.271853084	3.062964399	92.50751609	10.9064196	0.480962595	10.9064196	0.320885009	0.114722222	0.320885009	-1.39101285	-0.480962595	0.3418
LDN-214117	LOPAC	COC1=CC(=CC(OC)=C1OC)C1=CC(=CN=C1C)C1=CC=C(C=C1)N1CCNCC1	1.691944578	1019.373021	21.79431797	18.56640134	18.56640134	15.13889155	10.47418525	10.47418525	7.55490083	7.55490083	5.745425873	5.745425873	4.007533971	4.007533971	0	0	0	0	17.2485355	54.12675959	5.687386275	21.32939262	25.25331491	45.5325122	14.21058886	419.2208918	0.806451613	1.451612903	2.032258065	0.32	-3.25	31	390.293	14648389.12	21.00004957	9.266636735	4.297345474	183.3292768	5.531904054	0.492692007	5.531904054	0.202799049	0.582424379	0.202799049	0.582424379	-0.492692007	4.15942
LDN-27219	LOPAC	NNC(=O)CSC1=NC2=C(C(=CS2)C2=CC=CC=C2)C(=O)N1C1=CC=CC=C1	1.943800562	1187.537848	19.50986092	14.66273036	16.29572353	13.68587185	8.461178829	10.3264302	5.922233905	7.722835398	4.169577783	5.98038923	2.875707916	4.687982175	0	9.589074368	0	17.21930023	21.06044339	11.12690298	23.09867083	4.567099648	66.04373346	10.40976992	5.84267027	408.0714678	1.107142857	1.785714286	2.464285714	0.05	-2.94	28	392.38	4176757.326	18.42455381	7.972459818	3.446726193	168.5528141	13.51025534	0.29353902	13.51025534	0.267649844	0.067656632	0.267649844	-0.337859468	-0.29353902	3.1962
L-Dopa ethyl ester	LOPAC	CCOC(=O)[C@@H](N)CC1=CC(O)=C(O)C=C1	2.65603906	378.2473539	12.12939203	9.01188868	9.01188868	7.540912558	4.973087822	4.973087822	3.385732193	3.385732193	2.08478649	2.08478649	1.282547135	1.282547135	12.01114612	9.901064579	0	24.52672725	5.563451492	0	12.13273414	12.99010427	0	0	15.57705783	225.100108	1.4375	2.125	2.6875	0.363636364	-1.75	16	210.124	3196.949547	12.32017544	5.365702479	3.131706855	93.45953922	11.24015133	0.504259893	11.24015133	0.322741424	0.200503564	0.322741424	-0.760284392	-0.504259893	0.5307
L-DOPS	LOPAC	N[C@@H]([C@H](O)C1=CC(O)=C(O)C=C1)C(O)=O	2.961121978	378.7654951	11.58542196	7.661204288	7.661204288	6.93042811	4.115194236	4.115194236	3.057010124	3.057010124	1.966305831	1.966305831	1.066818853	1.066818853	23.86462434	9.901064579	0	11.31296332	0	12.13273414	6.066367068	0	0	0	21.05324966	213.0637225	1.266666667	1.866666667	2.333333333	0.222222222	-1.79	15	202.101	1790.873725	11.28570023	4.157881995	2.362745078	85.20457727	10.46904022	0.504259875	10.46904022	0.323047918	0.125185185	0.323047918	-1.477830688	-0.504259875	-0.4569
LE 300	LOPAC	CN1CCC2=C(CC3=CC=CC=C3CC1)NC1=CC=CC=C21	1.857134798	800.3273885	14.94094682	13.10154965	13.10154965	10.80966309	8.148583228	8.148583228	6.376453512	6.376453512	4.894018914	4.894018914	3.582352809	3.582352809	0	0	0	0	0	32.35197768	33.2872074	0	0	65.46249678	0	290.1782987	0.863636364	1.590909091	2.5	0.3	-2.06	22	268.234	219175.1635	13.59246665	5.617947319	2.439311532	131.3229775	3.669195956	0.357875682	3.669195956	0.045854452	1.017758881	0.045854452	1.017758881	-0.357875682	3.7891
Leukadherin-1	LOPAC	OC(=O)C1=CC=C(C=C1)C1=CC=C(O1)\\C=C1/SC(=S)N(CC2=CC=CC=C2)C1=O	1.518482747	1117.228738	20.38010441	15.07097865	16.70397182	14.00804039	8.739555246	9.964300117	6.337972038	8.013737627	4.373607499	5.75138576	2.894121795	4.129285082	5.969305288	9.589074368	0	11.47063122	27.29092184	11.12690298	23.89461909	35.24139811	30.33183534	0	21.74155177	421.04425	1.068965517	1.793103448	2.482758621	0.045454545	-3.16	29	406.379	5882224.226	19.1692526	8.064561198	4.155784045	176.1931412	12.75478281	0.477639247	12.75478281	0.335178995	0.145727618	0.335178995	-0.977579908	-0.477639247	5.0462
L-Glutamic acid hydrochloride	LOPAC	Cl.[H][C@](N)(CCC(O)=O)C(O)=O	0	149.4178439	8.14626437	5.688086163	6.504582744	4.53658126	2.739272035	2.739272035	1.877144418	1.877144418	0.98640468	0.98640468	0.402452692	0.402452692	17.98045141	9.589074368	0	25.24867641	0	0	0	0	0	0	15.94672227	183.0298355	1.363636364	1.818181818	2.090909091	0.6	-0.81	11	173.511	111.0417522	12.83031749	5.936561167	7.082808318	69.60351514	9.993880385	0.481229491	9.993880385	0.31998403	0	0.31998403	-1.165509259	-0.481229491	-0.3151
L-Glutamic acid, N-phthaloyl-	LOPAC	OC(=O)CCC(N1C(=O)C2=CC=CC=C2C1=O)C(O)=O	2.321089232	573.6338737	14.86144284	10.27559886	10.27559886	9.43042811	5.846949747	5.846949747	4.312340321	4.312340321	3.053854436	3.053854436	2.114154846	2.114154846	36.21563249	19.17814874	0	17.54772461	4.899909731	0	12.13273414	12.13273414	0	0	10.21305479	277.0586371	1.05	1.55	1.95	0.230769231	-2.7	20	266.144	30241.64883	13.72521425	5.119707765	2.248774159	112.9745563	12.09206113	0.481229254	12.09206113	0.326457499	0.138032407	0.326457499	-1.473611111	-0.481229254	0.6006
L-Glutamine	LOPAC	[H][C@](N)(CCC(N)=O)C(O)=O	3.49072966	145.8284896	8.14626437	5.409974546	5.409974546	4.53658126	2.804340372	2.804340372	1.949718718	1.949718718	1.018938848	1.018938848	0.421236303	0.421236303	17.91832585	9.589074368	0	12.84164325	0	0	0	0	0	0	16.57386235	146.0691422	1.5	2	2.3	0.6	-1.1	10	136.066	111.0417522	8.9	3.837557392	3.848565935	57.99607883	10.10008409	0.480086286	10.10008409	0.319982845	0.021296296	0.319982845	-1.109953704	-0.480086286	-1.3362
L-Histidine hydrochloride	LOPAC	Cl.[H][C@](N)(CC1=CNC=N1)C(O)=O	1.21E-06	236.9510537	8.267584714	6.22743163	7.043928211	5.198377303	3.159372183	3.159372183	2.209395482	2.209395482	1.301101975	1.301101975	0.715163637	0.715163637	12.01114612	4.794537184	0	18.82785478	5.693927995	0	6.327320075	6.196843572	0	9.967957042	10.84019487	191.0461542	1.833333333	2.5	2.916666667	0.333333333	-1.07	12	181.538	394.8903508	10.93	4.736473551	2.893980501	75.40377767	10.26253496	0.48007697	10.26253496	0.320377732	0	0.320377732	-1.006481481	-0.48007697	-0.2141
L-Hyoscyamine	LOPAC	CN1C2CCC1CC(C2)OC(=O)C(CO)C1=CC=CC=C1	1.632677623	476.0684046	14.81962648	12.4426101	12.4426101	10.18587185	7.769561597	7.769561597	6.226609618	6.226609618	5.006836851	5.006836851	3.705569433	3.705569433	5.917906046	9.901064579	0	18.68015364	12.08368166	18.40509474	12.84164325	0	30.33183534	11.94758171	4.736862954	289.1677936	1.285714286	1.904761905	2.476190476	0.588235294	-1.39	21	266.191	86059.57296	14.54322778	6.159400244	2.965447273	125.2632388	12.36239087	0.461723776	12.36239087	0.315549855	0.003668745	0.315549855	-0.5661952	-0.461723776	1.9309
L-Methionine sulfoximine	LOPAC	CS(=N)(=O)CC[C@H](N)C(O)=O	3.81743367	234.1120852	9.068914101	6.240872568	7.057369149	4.827185822	3.025701938	5.161130412	2.442517997	4.860742243	1.135572323	2.150313685	0.475331452	1.179043781	21.7401583	9.003435676	0	12.17367523	0	0	6.255769184	0	0	0	15.61977304	180.0568632	1.818181818	2.272727273	2.545454545	0.8	-0.62	11	168.133	140.7455136	10.38	3.679413935	5.806439232	65.56314556	10.73202853	0.480086057	10.73202853	0.320001483	0.04212963	0.320001483	-2.596041667	-0.480086057	-0.53503
L-Mimosine from Koa hoale seeds	LOPAC	N[C@@H](CN1C=CC(=O)C(O)=C1)C(O)=O	2.829540979	398.5729072	10.71517847	7.251995495	7.251995495	6.502907755	3.879027792	3.879027792	2.835852987	2.835852987	1.682657741	1.682657741	0.931318396	0.931318396	23.18944834	9.589074368	0	6.544756406	0	12.26321064	10.76394322	0	0	0	15.94672227	198.0640568	1.642857143	2.285714286	2.785714286	0.25	-1.82	14	188.098	1115.779106	10.26210181	3.925464377	2.332039675	79.20725133	10.77995953	0.503111062	10.77995953	0.321837362	0.003148148	0.321837362	-1.135935374	-0.503111062	-1.0342
[truncated: 299 more rows]
[truncated: 153 more columns]
