# Supplementary material for: Unveiling the molecular mechanisms of stigmasterol on diabetic retinopathy: BNM framework construction and experimental validation
Source: Front Med (Lausanne). 2025 May 9;12:1537139. doi: 10.3389/fmed.2025.1537139 (PMC12098638; doi:10.3389/fmed.2025.1537139)
Supplement: Supplementary file 2 [file Data_Sheet_1.zip › Supplement_Data/Computer Data/Medicine_Target_Data/Astragalus_indigrent.csv]

MolId	MolName
MOL000392	formononetin
MOL000417	Calycosin
MOL000422	kaempferol
MOL000098	quercetin
MOL000239	Jaranol
MOL000378	7-O-methylisomucronulatol
MOL000354	isorhamnetin
MOL000380	(6aR,11aR)-9,10-dimethoxy-6a,11a-dihydro-6H-benzofurano[3,2-c]chromen-3-ol
MOL000371	3,9-di-O-methylnissolin
MOL000442	1,7-Dihydroxy-3,9-dimethoxy pterocarpene
MOL000439	isomucronulatol-7,2'-di-O-glucosiole
MOL000387	Bifendate
MOL000433	FA
MOL000296	hederagenin
MOL000211	Mairin
MOL000033	(3S,8S,9S,10R,13R,14S,17R)-10,13-dimethyl-17-[(2R,5S)-5-propan-2-yloctan-2-yl]-2,3,4,7,8,9,11,12,14,15,16,17-dodecahydro-1H-cyclopenta[a]phenanthren-3-ol
MOL000379	9,10-dimethoxypterocarpan-3-O-β-D-glucoside
