# Supplementary material for: Unveiling the molecular mechanisms of stigmasterol on diabetic retinopathy: BNM framework construction and experimental validation
Source: Front Med (Lausanne). 2025 May 9;12:1537139. doi: 10.3389/fmed.2025.1537139 (PMC12098638; doi:10.3389/fmed.2025.1537139)
Supplement: Supplementary file 2 [file Data_Sheet_1.zip › Supplement_Data/Computer Data/Medicine_Target_Data/Astragalus_target.txt]

ABCB1
ABCC1
ABCG2
ABL1
ACE
ACHE
ACP1
ADAM10
ADAM17
ADAMTS5
ADK
ADORA1
ADORA2A
ADORA2B
ADORA3
AGTR1
AHR
AKR1A1
AKR1B1
AKR1B10
AKR1C1
AKR1C2
AKR1C3
AKR1C4
AKT1
ALDH2
ALK
ALOX12
ALOX15
ALOX15B
ALOX5
ALOX5AP
ALPG
ALPL
AMPD2
AMY1A
ANPEP
APEX1
APP
AR
ARG1
ATIC
ATP4B
AURKA
AURKB
AVPR1A
AVPR2
AXL
BACE1
BAZ2A
BAZ2B
BCHE
BCL2A1
BDKRB2
BLK
BMP1
BMX
BRAF
BRD4
BTK
C5AR1
CA1
CA12
CA13
CA14
CA2
CA3
CA4
CA5A
CA5B
CA6
CA7
CA9
CACNA1B
CAMK2B
CASP3
CASP7
CBR1
CCNA2
CCNB3
CCNC
CCND1
CCND3
CCNE1
CCNE2
CCR1
CD38
CD81
CDC25A
CDC25B
CDC25C
CDC7
CDK1
CDK2
CDK4
CDK5R1
CDK6
CDK7
CDK8
CDK9
CECR2
CES2
CFTR
CHEK1
CHRM2
CHRM3
CHRNA7
CLK1
CLK2
CLK3
CLK4
CMA1
CNR1
CNR2
COMT
COQ8B
CREBBP
CRHR1
CSF1R
CSK
CSNK1G1
CSNK2A1
CTSB
CTSC
CTSF
CTSG
CTSH
CTSK
CTSL
CTSS
CTSV
CXCR1
CXCR2
CXCR3
CYP11B1
CYP11B2
CYP17A1
CYP19A1
CYP1A1
CYP1A2
CYP1B1
CYP2C19
CYP3A4
CYP51A1
DAPK1
DBF4
DHCR7
DHFR
DHODH
DNM1
DNMT3A
DRD2
DRD4
DUSP3
DYRK1B
ECE1
EGFR
EGLN1
EIF4A1
EP300
EPHA1
EPHA2
EPHA3
EPHA4
EPHA5
EPHA6
EPHB2
EPHB3
EPHX1
EPHX2
ERCC5
ERN1
ESR1
ESR2
ESRRA
ESRRB
EZR
F10
F2
F3
FAAH
FABP1
FABP2
FABP3
FABP4
FABP5
FASN
FEN1
FGFR1
FGFR3
FGR
FKBP1A
FLT1
FLT3
FLT4
FNTA
FOLR1
FOLR2
FPGS
FPR1
FPR2
FYN
G6PD
GABBR1
GABRA2
GABRB3
GABRG2
GART
GCGR
GCK
GLO1
GLRA1
GLUL
GPBAR1
GPR35
GRIK1
GRIK2
GRK2
GRK6
GRM4
GRM5
GSK3B
GUSB
HCK
HCRTR1
HDAC1
HDAC10
HDAC11
HDAC2
HDAC3
HDAC4
HDAC5
HDAC6
HDAC7
HDAC8
HDAC9
HMGCR
HMOX1
HRAS
HRH1
HSD11B1
HSD11B2
HSD17B1
HSD17B2
HSD17B3
HSP90AA1
HSP90AB1
HSP90B1
HTR2A
HTR2C
HTT
ICAM1
IGF1R
IL2
IL6
IMPDH2
INSR
JAK1
JAK2
JAK3
JUN
KAT2B
KCNA3
KDM4E
KDR
KIT
LCK
LDHA
LDHB
LIPG
LNPEP
LRRK2
LTB4R
LYN
MAOA
MAOB
MAP2K1
MAPK1
MAPK10
MAPK8
MAPK9
MAPKAPK2
MAPT
MBD2
MC4R
MCL1
MDM2
MET
MGAM
MGLL
MGMT
MIF
MKNK1
MME
MMP1
MMP12
MMP13
MMP16
MMP2
MMP25
MMP3
MMP7
MMP8
MMP9
MPG
MPO
MST1R
MTOR
MYLK
NAE1
NAMPT
NCOR1
NCOR2
NDUFA4
NEK1
NEK2
NEK6
NOS2
NOX4
NPBWR1
NPC1L1
NQO2
NR1H2
NR1H3
NR1H4
NR1I3
NR3C1
NR3C2
NR4A1
NTRK1
NUAK1
ODC1
OPRD1
OPRM1
OXTR
P2RX7
PARP1
PDE10A
PDE2A
PDE3A
PDE3B
PDE4A
PDE4B
PDE4C
PDE4D
PDE5A
PDE7A
PDE8B
PDF
PDGFRA
PDGFRB
PDK1
PFKFB3
PGGT1B
PGR
PIK3CA
PIK3CB
PIK3CD
PIK3CG
PIK3R1
PIM1
PIM2
PIM3
PKN1
PLA2G1B
PLA2G2A
PLA2G7
PLAA
PLAT
PLAU
PLG
PLK1
PLK3
POLB
PON1
PPARA
PPARD
PPARG
PPIA
PPP1CA
PREP
PRKCE
PRKCH
PRKCQ
PRKDC
PRSS1
PSEN2
PTGDR2
PTGER1
PTGER2
PTGER4
PTGES
PTGIR
PTGS1
PTGS2
PTK2
PTK6
PTPN1
PTPN11
PTPN2
PTPN6
PTPRF
PTPRS
PYGL
PYGM
QPCT
RAF1
RET
RGS4
RIPK2
ROCK1
ROCK2
RORA
RORC
RPS6KA1
RPS6KA2
RPS6KB1
SAE1
SCD
SCN10A
SCN2A
SELE
SERPINA6
SHBG
SIGMAR1
SIRT1
SIRT2
SLC19A1
SLC22A12
SLC28A2
SLC29A1
SLC2A1
SLC46A1
SLC5A1
SLC5A2
SLC6A2
SLC6A3
SLC6A4
SOAT1
SQLE
SRC
SREBF2
ST6GAL1
STS
SYK
TAAR1
TBK1
TBXAS1
TERT
TGFBR1
THRA
THRB
TLR9
TNKS
TNKS2
TOP1
TOP2A
TRPM8
TTK
TTR
TUBB1
TUBB3
TXK
TYK2
TYMS
TYR
TYRO3
UGT2B7
UTS2R
VCP
VDR
WEE1
XDH
XPO1
YES1
