# Supplementary material for: Unveiling the molecular mechanisms of stigmasterol on diabetic retinopathy: BNM framework construction and experimental validation
Source: Front Med (Lausanne). 2025 May 9;12:1537139. doi: 10.3389/fmed.2025.1537139 (PMC12098638; doi:10.3389/fmed.2025.1537139)
Supplement: Supplementary file 2 [file Data_Sheet_1.zip › Supplement_Data/Computer Data/Medicine_Target_Data/Binding Energy.csv]

TCM	Chemical component	Binding Energy(kcal·mol-1)
HQ	Betulinic Acid	-6.01
	Hederagenin	-5.17
	Calycosin	-5.12
NZZ	Beta-Sitosterol	-4.54
	Eriodictyol	-4.9
	Lucidusculine	-5.33
SZY	Stigmasterol	-5.94
	Telocinobufagin	-5.18
	Tetrahydroalstonine	-5.64
