# Supplementary material for: Unveiling the molecular mechanisms of stigmasterol on diabetic retinopathy: BNM framework construction and experimental validation
Source: Front Med (Lausanne). 2025 May 9;12:1537139. doi: 10.3389/fmed.2025.1537139 (PMC12098638; doi:10.3389/fmed.2025.1537139)
Supplement: Supplementary file 2 [file Data_Sheet_1.zip › Supplement_Data/Computer Data/Medicine_Target_Data/CTD_DR.txt]

VEGFA
BAX
IL1B
IL6
TGFB1
TNF
VCAM1
BAD
CASP8
CCL5
CCN2
SLC22A2
AGT
AKT1
BCL2
CASP3
CCL2
RELA
SOD2
CASP9
HMOX1
ICAM1
MAPK1
MAPK3
NOS2
PTGS2
SIRT1
ACE2
APP
CAT
CDKN1A
FADD
FOS
IFNG
MMP9
SOD1
TP53
ACTA2
ADIPOQ
ALB
CCND1
CD36
CXCL8
GSK3B
HIF1A
INS
JUN
LEP
MMP7
NFKB1
NOS3
NQO1
PARP1
PON1
PPARD
PPARGC1A
TIMP1
ABCA1
ACE
AKR1B1
APOB
BAK1
BCL2L1
CHUK
CPT1A
CRP
CTNNB1
CYBA
CYP1A2
DDIT3
EDN1
FABP4
FASN
GOT1
GPT
IL1A
MAPK8
MMP2
MPO
NFE2L2
NPPA
NPPB
PCNA
PLIN2
PPARA
PPARG
PRKAA1
PTGS1
SQSTM1
STAT3
ABCC1
ABCC3
ACACA
ADIPOR2
AHR
AKT2
ASNS
ATF4
CAV1
COL1A1
COL3A1
CYCS
CYP7A1
FAS
FASLG
FN1
FOXO1
FTH1
GCLC
GPX1
GPX3
HNF4A
HSPB1
INS1
MTOR
NAMPT
NFKBIA
NOX4
SERPINE1
THBS1
THRSP
TRP53
XBP1
ABCB4
ABCC2
ABCG2
ACADM
ACOX1
AKR1C3
ALDH1A1
APOA1
ATF6
BDNF
BECN1
BGLAP
CALM3
CD14
CDH1
CXCL1
CYBB
CYP1A1
CYP2B10
CYP2E1
CYP8B1
EHHADH
EIF2AK3
ERN1
GLO1
GSR
GSTA2
GSTT1
HSD17B4
HSPA9
ID2
IL10
IL18
IL4
ILK
ITGB1
KEAP1
LCN2
LDLR
LITAF
MAPK14
NLRP3
PCK1
PCK2
POMC
POR
PRDX1
PRKCA
PTEN
RAC1
SLC22A6
SLC2A2
SPP1
SYP
TEK
TIMP2
TNFRSF11B
TRIB3
TXNRD1
UCP2
ABCB11
ABCC4
ACAT1
ACHE
ACO2
ACOT1
ADRB2
AGER
AGTR1
AGTR1A
AGTR2
AIFM1
ALAS1
ANGPT2
ANGPTL4
APOE
AQP1
ATG5
ATP2A2
BCHE
BMP6
C4B
CALM1
CANX
CASP1
CASP7
CCL3
CDKN2A
CEBPB
COL6A2
CREB1
CTH
CXCL12
CXCR4
CYP27A1
CYP7B1
DDIT4
DES
DGAT1
DNMT3A
ECHS1
EGR1
EIF4EBP1
ENO1
ENO2
ENPP2
ETFDH
FBXO32
FCER1G
FGF21
FOSB
G6PC1
G6PD
GFAP
GGT1
GNMT
GPX2
GPX4
GRIN1
GSTA5
GSTM2
GSTP1
HMGCR
HRAS
HSP90B1
HSPA5
IFITM3
IGF2R
IL12B
IL17A
IL1RN
IL2
IL23A
INS2
INSR
IRF1
IRS1
ITGB2
LIPE
LPL
MAP1LC3B
MAP2
MAPK9
MFF
MFN2
MMP1
MMP13
MMP3
MT1A
NCF1
NGF
NPHS1
NR0B2
NR1H2
NR1H3
NR1H4
PDK1
PECAM1
PIK3R1
PKLR
PLAU
PRKACA
PRKCB
PRKCD
PYGL
RETN
RHOA
S100A9
SAA1
SAA3
SCD1
SELP
SGK2
SHC1
SLC22A1
SLC27A1
SLC2A4
SLCO1A1
SMAD3
SOCS3
SOD3
SREBF1
SRXN1
STAC3
SULT1C2
THBD
TJP2
TLR4
TRAF6
TXNIP
VDR
VIM
XDH
XIAP
ABCB1B
ABCC5
ABCG5
ABCG8
ACP5
ACY1
ADAM17
ADGRE1
ADIPOR1
ADORA2A
AKR1A1
ALDH2
ANPEP
ANXA3
AQP7
ARG1
ATF2
ATG12
B2M
BACE1
BCL2A1
BCL2L11
BCL3
BMAL1
CACNA1C
CACNA1S
CALCA
CALR
CAR3
CASP6
CAV3
CCND2
CD86
CDK9
CFD
CHRM2
CLDN1
CLPP
CLU
CNR1
COL4A1
COL4A2
COL4A4
COL6A1
COL6A3
COL7A1
CP
CPT2
CREBBP
CSF1R
CSRP3
CTSK
CTSS
CYC1
CYP11B2
CYP2B1
CYP2J4
CYP3A11
CYP4A1
CYP4A10
CYP4A14
DBN1
DERL3
DGAT2
DGKH
DIABLO
DNM1L
DNMT1
DNMT3B
EDNRA
EIF2S1
EPHX2
EPO
ESR1
ETS1
F3
FADS1
FBP2
FIS1
FSHB
GAD1
GADD45B
GAS6
GCG
GCK
GCLM
GDNF
GHR
GLB1
GLP1R
GNA11
GNAI2
HAVCR1
HBA1
HCK
HDAC3
HMGB1
HMGCS2
HSPD1
HSPE1
IGF1
IL6ST
INSIG1
INSIG2
IRAK1
IRS2
ITGA3
ITGAL
ITGAV
ITPR3
KLK1
KNG1
LDHB
LEPR
LGALS3
LHB
LIPC
MAK
MAP1LC3A
MAP2K6
MAPK10
MAPT
MAT2A
MBP
MEF2C
MGST2
MIR146A
MME
MRPS7
MSLN
MT2A
MYD88
NCF2
NOS1
NPY
NTRK2
OAT
OCLN
P2RX2
PDGFRA
PDX1
PKM
PPARB
PPID
PPP1R12A
PPP1R3C
PRKCE
PRKG1
PRTN3
PYCARD
PYGM
RAC2
RAF1
RUNX2
S100A8
S1PR2
SDHB
SDS
SELENOP
SERPINE2
SGK1
SLC1A3
SLC25A1
SMAD4
SORT1
SPARC
SPHK1
SREBF2
TFRC
TGFBR2
TJP1
TLR3
TNFRSF1B
TNFRSF9
TTR
UCP3
USP15
USP22
VCP
VDAC1
VLDLR
VNN1
WSB1
A2M
ABHD2
ACER2
ACOT2
ACSM2
ACSS1
ACTC1
ADA
ADRA1A
ADRB1
ADRB3
AFP
AGXT2
AHCY
AK4
AKR1C18
AKR7A3
ALAD
ALOX5AP
ANGPT1
ANXA5
APEX1
APOA4
AQP9
ARHGAP9
ATF5
ATOX1
ATP5F1A
ATP5F1B
ATP5PO
ATP6AP2
ATP7A
AVP
AXL
BAZ1B
BDH1
BDKRB1
BDKRB2
BHMT
C1QB
CAPG
CASP12
CASP4
CBS
CCL6
CCNT1
CCR2
CD163
CD68
CEBPD
CELF4
CES2C
CFAP45
CFL1
CFP
CHKA
CHST8
CKMT2
CLEC4D
COL4A3
CROT
CRY1
CST3
CTSD
CYB561
CYP26B1
CYP2A4
CYP2B9
CYP4A2
CYSLTR1
DECR1
DHRS9
DIO3
DLAT
DLST
DMBT1
DPP4
EDARADD
EDEM1
ELK1
EP300
ERCC1
ERCC4
ERMAP
ERN2
ESR2
ETFA
EZH2
FAXC
FCGR3
FGF15
FGFR1
FH1
FLT1
FMO2
FOXA2
FOXO3
G6PC3
GABRA4
GALT
GHRL
GK
GLUD1
GLUL
GNAI3
GNAQ
GOT2
GPD1
GREM1
GSDMD
GSTA1
GSTA3
GSTA4
GSTM3
GUCY1B2
GULO
GYS1
H19
H2BC14
H2BC3
HAMP
HAPLN1
HBB-B1
HK1
HMOX2
HP
HSD3B5
HSPG2
IAPP
IGF1R
IGFBP3
IGFBP7
IGTP
IL1RL1
IL22
IL27
IRF2
ITGAM
JAK2
KCNH1
KCNN2
KDR
KL
KLK1B4
KRT19
KYNU
LAMP1
LAMP2
LCAT
LST1
MAFA
MAP2K4
MAP3K5
MAPK11
MAPKAPK2
MAS1
MAT1A
MCEMP1
MDH1
MECR
MGLL
MGMT
MIR1306
MIR144
MIR146B
MIR155
MIR184
MIR1945
MIR200A
MIR217
MIR222
MIR29A
MIR322
MIR497
MKNK2
MT3
MTHFR
MTMR7
MTR
NAT8F3
NDUFA10
NDUFAB1
NDUFS4
NEFH
NES
NFATC1
NFKBIZ
NIM1K
NNT
NPHS2
NR1D1
NTN1
NTRK1
OGDH
ORM1
ORM2
PABPC1L
PC
PCSK1
PDE4B
PDE6C
PEMT
PHB1
PIK3CB
PINK1
PLA2G4A
PLA2G7
PLAUR
PLCB1
PLCB2
PLSCR1
PMP22
PNPT1
POU5F1
PPP2CA
PRDX2
PRKG2
PROK1
PROK2
PRPH
PSD2
PTPN1
PYY
RASGRP2
RBP4
RBPJL
RNF2
ROCK1
RYR2
S100B
S1PR4
S1PR5
SAA2
SERPINH1
SETD7
SIM2
SLC10A2
SLC25A10
SLC25A20
SLC25A3
SLC25A4
SLC25A5
SLC2A1
SLC31A2
SLC51A
SLC6A4
SMAD2
SMAD6
SMAD7
SNORD49A
SORD
ST3GAL5
SUCLA2
SULT2A1
SYVN1
TAC1
TBC1D4
TFAP2A
TGFBR1
TH
THBS2
TKT
TMED3
TNFA
TOMM40
TPH2
TRPM4
TRPV6
TSC22D1
TSPO
TXN
TYROBP
UBA1
UCHL1
UGT2B37
USP16
USP2
VDAC2
WDR35
WNT3A
ZCCHC18
ZDHHC23
ABCC6
ACBD6
ACMSD
ACOT9
ACTN4
ADGRG7
ADH1
ADRA1B
ADRA1D
AFMID
AGRP
AJM1
ALDH1A3
ALDOB
ALKBH3
ALPK1
AMBN
AMY2-PS1
ANKRD1
ANKRD2
ATP2A3
ATP2B1
ATP5MF
ATP7B
B3GALNT1
BAAT
BBOX1
BCKDHA
BID
BMP7
C1QA
C1QC
CACNA1B
CAMK2A
CAMP
CAPN8
CARTPT
CBR1
CCS
CD200R1L
CD24A
CD53
CD5L
CD80
CDCA2
CDCP3
CDH2
CDK15
CES2D-PS
CES4A
CFAP69
CHAT
CHGA
CHIL3
CHRM3
CHRNA4
CIDEA
CISD1
CITED2
CLDN11
CLDN2
CLEC4F
CLIC4
CNPY1
CNR2
COTL1
COX17
CRYBB3
CRYZ
CSN1S2A
CSTDC5
CUBN
CYP26A1
CYP2A1
CYP2A22
CYP2B13
CYP2C1
CYP2C11
CYP2C39
CYP3A16
CYP3A57
CYP3A63-PS
CYP4F14
CYYR1
DAO
DAPK1
DAPL1
DBT
DCC
DERL1
DHRS7
DIO1
DLD
DLG4
DLGAP2
DNAH5
EFNA3
EFNB2
ELOVL7
ENO1-PS1
ENPEP
EPCAM
EPHX1
EPOR
ETFB
EYA2
FABP7
FAM184A
FARS2
FBP1
FCNA
FGF
FGF17
FITM2
FKBP1B
FLACC1
FMO4
FOXO3A
FXYD2
GABRR1
GATM
GCNT2
GDA
GFM1
GLIS1
GLYATL2
GNGT1
GPC1
GPRC6A
GRAMD2A
GRIA4
GRM5
GSPT2
GST
GSTM5
GSTT3
GYS2
H3C2
HAO2
HDAC5
HESX1
HOPX
HSD17B10
HSD17B2
HSD3B
HSD3B3
HSD3B6
HSPA2
HTR1A
HTR2A
HTR2C
IDH2
IGDCC4
IGF2BP3
IGFBP2
IGSF6
IL33
IMPA2
INAVA
INHBB
INPP5K
INSRR
ISYNA1
KCNAB3
KCNT1
KEL
KLF15
KLF4
LAP3
LAPTM5
LIMK2
LNCPINT
LPIN2
LRP5
LYZ
MDH2
MEFV
MEP1A
MIR100
MIR101B
MIR106A
MIR10A
MIR1188
MIR1190
MIR1193
MIR1251
MIR125B
MIR125B-1
MIR128-1
MIR1298
MIR132
MIR135A-2
MIR135B
MIR140
MIR142
MIR152
MIR18
MIR188
MIR1894
MIR1896
MIR1901
MIR191
MIR1930
MIR1934
MIR194-1
MIR1955
MIR1962
MIR196A-1
MIR1981
MIR1982
MIR1B
MIR203
MIR205
MIR20B
MIR2139
MIR216A
MIR218-2
MIR219A-1
MIR27A
MIR28B
MIR293
MIR298
MIR29C
MIR302A
MIR302C
MIR3059
MIR3060
MIR3063
MIR3067
MIR3075
MIR3078
MIR3083
MIR3085
MIR3086
MIR3088
MIR3089
MIR3090
MIR3091
MIR3093
MIR3094
MIR3095
MIR3097
MIR3102
MIR3103
MIR3108
MIR3109
MIR3110
MIR3113
MIR323
MIR330
MIR33A
MIR341
MIR344F
MIR344G
MIR3475
MIR375
MIR380
MIR384
MIR3962
MIR3966
MIR3968
MIR412
MIR421
MIR433
MIR434
MIR448
MIR450B
MIR451A
MIR452
MIR466M
MIR467C
MIR467E
MIR468
MIR471
MIR490
MIR499
MIR504
MIR5103
MIR5107
MIR511
MIR5127
MIR544
MIR546
MIR547
MIR5620
MIR5621
MIR5625
MIR582
MIR590
MIR666
MIR669J
MIR669N
MIR671
MIR677
MIR679
MIR697
MIR702
MIR705
MIR718
MIR741
MIR743B
MIR744
MIR871
MIR873A
MIR875
MIR879
MIR93
MIR96
MIR98
MKI67
MMRN1
MOGAT1
MPG
MPPED1
MPZ
MRC1
MROH6
MRPL14
MRPL18
MRPL42
MS4A3
MS4A6A
MS4A6BL1
MYH3
MYH6
MYH7
NAGLU
NAT8
NDR1
NDST1
NDUFA8
NDUFS2
NDUFV2
NEU2
NEUROD1
NIPSNAP
NIPSNAP2
NKAP
NMRK1
NOX2
NPAS2
NPPC
NR3C1
NT5E
NTF3
NUDT7
NUS1
NYAP1
OGA
OLR59
OPN4
P2RX3
PAH
PAK1
PARG
PAX8
PCX
PDE5
PDE5A
PDGFRL
PDXP
PFKFB1
PFKFB2
PFKP
PHACTR3
PITPNC1
PLAAT3
PLCH1
POLG
POLG2
POU1F1
PPFIA3
PPY
PRDX3
PRDX4
PRDX5
PRDX6
PRSS1
PSRC1
PTPRD
PTPRM
PTPRT
PYROXD2
RASGRF1
RBM39
RDH2
REL
RHBDF2
ROCK2
RPL18A
RPR
RPRM
RPS3
RRAD
RT1-DMA
RT1-DMB
RWDD2A
S100A6
SCARA5
SDHA
SERPINA4-PS1
SERPINA6
SERPINA7
SFXN1
SGK3
SH3GLB1
SLC13A5
SLC15A3
SLC20A2
SLC22A29
SLC25A19
SLC25A26
SLC25A47
SLC27A5
SLC31A1
SLC35B2
SLC3A1
SLC51B
SLC6A20A
SLC6A6
SLC7A7
SMAD1
SNAP23
SNCB
SNCG
SNORD15A
SNX12
SOD
SOX11
SPAG9
SPRR2A1
SPRR2A2
SPSB4
SRD5A1
STAG3
STUB1
STX4
SULT2A3
TEDC1
TGFBR3
THBS4
TIMM8B
TINAG
TMEM181C-PS
TMSB10
TNFAIP1
TNFRSF8
TOLL1
TRAT1
TREH
TRH
TRPV4
TRPV5
TSPAN8
TTLL8
UCHL5
UOX
UPD3
UQCRC1
USP27X
VAMP2
VEGFC
VWA3B
WDR31
WEE1
ZBED4-PS1
ZEB2
ZFP184
ZFP239
ZPBP2
CSF2
PGR
CDKN1B
SERPINB1
ABCB1A
CCNB1
GADD45A
MUC5AC
MYC
RB1
SULT1A1
ABCB1
CCNA2
CCNE1
IKBKB
SERPINB1A
TNFSF10
ALPL
ATF3
BIRC5
CDK2
CYP3A5
GDF15
H2AX
MAOB
MDM2
PLAT
SELE
TNFRSF10B
UGT1A1
ACLY
AR
ATM
AURKA
BBC3
BIRC3
BRCA1
CDK1
CDK4
COL1A2
CXCL2
CYP2S1
E2F1
EGF
EGFR
F2
HMMR
NDRG1
NFE2L1
NR1I2
NRF1
P4HB
PRNP
PSEN1
REN
RPS6KB1
RXRA
SAT1
SLC22A7
SRC
TIMP3
TLR2
UGT1A10
ABCD3
ACACB
ADHFE1
ADM
AIFM2
AKR1B10
ALDOA
APC
ARL1
BMP2
CA9
CCND3
CD40LG
CDC25A
CDC42
COX1
CTSB
CXCL10
CYP1B1
CYP3A4
DCX
DUSP1
ENDOG
ERCC5
GRIN2B
HADHB
HDAC1
HERPUD1
HPGD
HSF1
IL12A
IL13
IL24
ITGA2
ITGB3
KHSRP
KLF5
LEF1
MAOA
MCL1
MMP14
MTTP
NOX1
ORC4
PARP14
PDGFB
PDK4
PLN
PPP1R15A
PPP3CA
PRKAA2
SCARB1
SCD
SEC63
SLC3A2
SLC7A11
SLCO2B1
SP7
STAT6
SULT1E1
TDO2
TFAM
TGFA
TNFAIP6
TOP2A
UGT1A8
UNG
VCL
XRCC5
ACSL4
AIF1L
AKAP9
AKR1C2
ALDH6A1
ALOX12
ALOX15
APAF1
APOC3
AQP3
ARHGDIA
ATE1
ATP2A1
B4GALT1
BNIP3
BNIP3L
BZW1
C3
CCL7
CCNB2
CD44
CD74
CDK6
CHEK2
COL5A2
COX2
CPT1B
CREB3L3
CSF1
CX3CL1
CXCL3
CXCL5
CXCL9
CYP11A1
CYP19A1
CYP4A11
CYP4B1
DCN
DDAH1
ECI2
EEF1A1
ERBB2
FGF7
FKBP1A
FKBP8
FOSL1
FOXM1
GAL
GATD3
GH1
GHITM
GJA1
GPAM
GRB10
GRN
GSN
GSTM1
HBB
HIF3A
HIGD1A
HLCS
HMGCS1
HNRNPC
IGFBP4
IRF7
ITGA5
ITGB4
JUNB
JUND
KIF14
KIF23
KISS1
KRAS
LBP
LIF
MAP2K2
MB
MBD3
ME1
MET
MGST3
MT1
MTHFD2
MTM1
MYLK
NAT1
NEDD4
NFIL3
NFKBIB
NNMT
NR1I3
ODC1
OPA1
OTUD1
PAK6
PBK
PBRM1
PCBP1
PCDH17
PCSK9
PDGFA
PDLIM7
PER1
PIM1
PLCG1
PLD1
PMAIP1
PML
PRL
PSMB5
PSMC5
PSMC6
PXN
QTRT1
RAMP2
RPS19
RPS6
SEC62
SLC16A6
SLC27A4
SLC39A8
SMC1A
SMC4
SNCA
SP1
SPTAN1
STAR
STRBP
SULT4A1
SYN1
TACC3
TAGLN
TCF4
TF
TNFRSF1A
TNFRSF25
TNFSF11
TOR1A
TPI1
TRIT1
TUBA1A
UBE3A
UGT1A3
UGT1A6
WT1
YWHAB
YWHAE
ABCF2
ABCG1
ABI1
ACAA2
ACAD9
ACADS
ACO1
ACSL1
ACSS2
ACTA1
ACTB
ACTR10
ACTR2
ACTR3
ADAMTS1
ADD1
AIF1
AKR1C1
ALG14
ALOX5
ALPI
AOX1
AP3D1
APOC1
AREG
ARG2
ARID1B
ARNT
ARPP19
ATF1
ATG3
ATL2
ATP1A1
ATP6V1A
ATRX
AUH
BHLHE40
BIRC2
BST2
BTG2
BUB1
C5
C5AR1
CALM2
CAPN1
CCK
CCL11
CCN1
CCNA1
CCNE2
CD40
CD48
CDC20
CDC25C
CDKN2C
CDKN3
CEBPA
CEMIP
CENPF
CES1
CFL2
CFLAR
CHEK1
CKS2
CLDND1
CNN1
COL12A1
COMMD3
COX15
COX4I1
COX6B1
CPNE1
CPSF1
CSNK2A1
CSNK2A2
CSTA
CTNNA1
CTSL
CXCL14
CYP17A1
CYP2A5
CYP2C9
CYP3A23-3A1
DBI
DCTN5
DDAH2
DDX18
DEK
DFFB
DIO2
DKK1
DLG1
DNAJB1
DNAJB9
DNAJC10
DNAJC3
DRD1
DRD2
DUSP10
DUSP5
E2F8
EDNRB
EHBP1
EHMT2
EIF2AK2
EIF2S2
EIF4A1
EIF4E
EIF4G1
EIF5A
ELOC
ELOVL6
EMC1
ENC1
ENO3
EPRS1
ERCC6L
EREG
ERRFI1
ESS2
EZR
F13A1
F2R
FABP1
FABP3
FAM210A
FDFT1
FGA
FGF1
FGG
FHL2
FLNB
FMO3
FMO5
FOXN4
FST
G3BP1
GADD45G
GAP43
GAPDH
GAPVD1
GAST
GATA4
GBE1
GEM
GLS
GNAS
GPM6B
GRB2
GTF2B
GTSE1
HADH
HBA-A1
HBEGF
HDGF
HES1
HIBCH
HILPDA
HLA-B
HLA-G
HNRNPDL
HPRT1
HSD11B1
HSD3B1
HSP90AA1
HSP90AB1
HSPA1A
HSPA8
HSPB8
HSPH1
IARS1
ID1
ID3
IDH3A
IDI1
IFI27
IFI44
IFIT3
IKBKG
IL2RA
IL32
IL5
IL7R
IMPDH2
IRAG1
IRAK2
IREB2
ITGA2B
ITIH2
ITPR1
KAT2B
KCNH2
KIF11
KIF15
KIFC1
KLF9
KNL1
KPNA3
KRT8
LAD1
LAMB3
LAMC1
LGALS1
LMNA
LONP1
LOX
LXN
MALL
MAP2K1
MAP3K14
MAP3K8
MAP4
MAP4K3
MAP4K4
MCM5
MCM6
MED15
MEX3B
MFAP3
MFN1
MIR145
MLH1
MMP12
MORF4L2
MPZL1
MRPL11
MRPL22
MRPS9
MSMO1
MX1
MX2
MXD1
MYBL2
MYH2
NAA15
NASP
NCOA3
NCOA4
ND1
NFIB
NGFR
NOLC1
NPC1
NPR1
NR2F1
NR4A1
NR4A3
NRAS
NUCB2
OGG1
OLFM1
P4HA1
PAK2
PARP2
PER2
PERP
PF4
PHGDH
PIK3CA
PLEC
PLIN1
PLIN4
PLK1
PON2
PPAN
PPBP
PPM1D
PPP2CB
PRIM1
PRKAB2
PRKCI
PRKCQ
PRMT1
PRPF6
PRRG4
PSMA5
PSMB2
PSMB8
PSORS1C2
PTCH1
PTHLH
RAD50
RAN
RARA
RBBP7
RBX1
RET
RGN
RGS5
RHEB
RHOF
RNASE1
RNF26
RPL34
RPS6KA1
RPS6KA3
RRAGC
S100A4
SAT2
SCO1
SERBP1
SERPINA3K
SERPINB2
SERPINB5
SESN2
SET
SFPQ
SFTPB
SHMT1
SHMT2
SIRT2
SIRT3
SLC11A2
SLC12A4
SLC22A9
SLC27A2
SLC2A3
SLC30A1
SLC30A5
SLC40A1
SLC4A1
SLC7A1
SLCO1A2
SMAD9
SMU1
SOCS2
SPART
SRI
STAT1
STAT5B
STK11
STOML2
SUCLG1
SUN2
TERT
TFDP1
TFF2
TGFBI
TNFAIP3
TNFRSF21
TNS3
TOP1
TP53INP1
TRADD
TRAF1
TRAF3
TRIM28
TSNAX
TUBB3
TXN1
TXNL1
UBE2C
UCP1
UGGT2
UGT1A9
UHRF1
ULK1
UMPS
USP9X
VEGFB
VHL
VWF
WDR3
WNT5A
WWP1
XPO1
YBX3
YME1L1
YTHDF3
YWHAZ
YY1
ZC3H13
AACS
AADAC
ABCB6
ABCB9
ABCC9
ABCG4
ABHD11
ABHD16A
ABI3BP
ABLIM1
ACADL
ACADSB
ACADVL
ACAN
ACAT2
ACOT4
ACOT7
ACOX2
ACSL3
ACSL5
ACTG1
ACTN2
ADAM9
ADGB
ADGRE5
ADGRL2
ADI1
ADORA1
ADORA3
AFAP1
AGO4
AGRN
AHCTF1
AHSG
AIM2
AIMP2
AKAP1
AKR1B8
AKT1S1
ALCAM
ALDH1A2
ALDH1L2
ALDH3A2
ALKBH1
AMD1
AMFR
AMIGO2
AMT
ANAPC1
ANGPTL2
ANGPTL3
ANKRD10
ANKRD11
ANKRD44
ANLN
ANP32A
ANXA2
ANXA6
AOC1
AOC3
APBA1
APCS
APLP1
APOL1
APRT
AQP2
AQP4
AQP8
ARGLU1
ARHGDIB
ARL8B
ARPC5
ARRDC3
ASB7
ASCL1
ASF1B
ASIC1
ASPG
ASRGL1
ASS1
ASTN2
ATOSA
ATP1B2
ATP2B4
ATP5MC1
ATP6V0D1
ATP6V0D2
ATP6V1C1
ATR
ATXN2L
AURKB
AXIN2
B3GNT3
BAG3
BAG6
BAP1
BAZ1A
BCAR3
BCAS3
BCAT1
BCCIP
BCL11A
BCL6
BLMH
BMF
BMP1
BMP15
BMP2K
BMP4
BMPER
BRD2
BRD4
BSG
BTBD3
BTG1
BTN2A2
BUB1B
BUB3
BYSL
BZW2
C1GALT1C1
C1ORF52
C1S
C9
CACNG8
CALU
CAP2
CAPNS1
CAPZA2
CAR2
CASP2
CASP8AP2
CAST
CAVIN3
CBLB
CBR3
CCDC80
CCDC85A
CCL13
CCL21
CCL3L1
CCN4
CCNF
CCNG1
CCNJ
CCNL1
CCPG1
CCT4
CD151
CD24
CD2AP
CD300LG
CD47
CD55
CD63
CD81
CD8A
CDC25B
CDC27
CDCA8
CDH5
CDK12
CDK3
CDK5RAP3
CDKN1C
CDS1
CEACAM1
CELF3
CELSR1
CELSR3
CENPS
CEP128
CEP350
CEP57
CERS5
CERT1
CGA
CHCHD3
CHD2
CHORDC1
CHRDL2
CHRM1
CHRNA5
CISH
CIT
CKAP2
CKAP4
CKS1B
CLCA1
CLDN23
CLDN4
CLGN
CLIP1
CLK1
CLK2
CLK4
CLN3
CLSTN3
CLTA
CMBL
CNDP1
CNGB1
CNNM4
CNOT6
COL15A1
COL2A1
COL5A1
COMTD1
COPS7A
COQ7
CORO1A
COX19
COX3
COX5B
COX6A1
COX6A2
CPE
CPEB2
CPSF3
CPSF6
CPSF7
CREB3L2
CREBZF
CREM
CRIP2
CRISPLD2
CRY2
CRYAA
CRYAB
CRYM
CS
CSE1L
CSF3
CSF3R
CSRP2
CST6
CTTN
CUX1
CWC25
CXCL6
CYB5B
CYLD
CYP2C19
CYP2C8
CYP2D22
CYP2D6
CYP3A13
CYP4A12A
CYP4F2
CYSLTR2
DAB2
DACT2
DBF4
DCLK1
DCTN3
DDX1
DDX10
DDX21
DDX27
DDX46
DDX5
DEGS1
DEPDC1
DEPP1
DEPTOR
DHFR
DHRS2
DHX15
DHX36
DIAPH3
DICER1
DLGAP5
DLK1
DLK2
DLL1
DMD
DMTF1
DMXL2
DNAJA1
DNAJB4
DNAJC15
DNMBP
DPYS
DRAM1
DSCC1
DUSP2
DUSP3
DUSP6
DYNLL1
DYRK3
E2F3
ECH1
ECI1
EED
EEF1A2
EEF2
EEF2K
EFEMP1
EFHD2
EFNA1
EGLN1
EGR4
EIF1
EIF2A
EIF4B
EIF4G2
EIF5
ELANE
ELAPOR1
ELF1
ELOA
EMX2
ENPP1
ENTPD1
ENTPD3
EPAS1
EPN2
ERBB3
ERBIN
ERO1A
ERVMER34-1
ESRP1
ESRRA
ETV4
EXO1
EXOC3
EXOC7
EXOSC5
EXOSC7
FA2H
FAH
FAM107A
FAM163B
FAM178B
FAM184B
FAM219B
FAM241B
FANCD2
FAR1
FAT3
FBLN1
FBLN5
FBXO3
FBXO30
FBXO9
FEN1
FER
FGB
FGF12
FGF2
FGR
FHL1
FKBP5
FLNC
FLRT2
FMO1
FOSL2
FOXA3
FOXG1
FOXN3
FOXRED2
FPGS
FPR1
FSCN1
FSIP1
FSTL1
FTL1
FXN
FXR1
FZD2
FZD4
G0S2
GABARAP
GABRP
GALK1
GALNT10
GALNT16
GARS1
GART
GAS1
GATAD1
GBA1
GBP2
GCAT
GCDH
GCFC2
GCH1
GCNT1
GCNT3
GDAP1L1
GDAP2
GDF10
GEMIN4
GFRA1
GGNBP2
GINS2
GIPC1
GLA
GLI1
GLIPR1
GLMN
GMNN
GNG3
GNL3L
GNRH1
GOSR2
GP6
GPAT3
GPD2
GPR183
GPSM2
GRAMD1A
GRIN2A
GRM4
GSK3A
GSTO1
GSTT2
GTF2H1
GTF2I
GTPBP2
GUCY1A1
GUCY1B1
GUSB
GZMB
H2AZ1
HADHA
HECTD1
HGF
HHIP
HK2
HLA-A
HMGB2
HMGB3
HNF1A
HNMT
HNRNPA1
HNRNPAB
HNRNPD
HNRNPH1
HNRNPK
HNRNPU
HOXB9
HPSE
HRG
HS1BP3
HS6ST2
HSD11B2
HSDL2
HSPA13
HSPA1B
HSPA1L
HSPA4
HSPA7
HSPB7
HTRA2
HYOU1
ICAM3
IDE
IDH3B
IDS
IFI30
IFI35
IFI6
IFITM1
IFNAR1
IFNAR2
IFNB1
IGF2BP2
IGFBP5
IGHM
IHH
IL11
IL11RA1
IL17RB
IL1R2
IL2RG
IL3
IL7
INHBA
INPP5E
IPO11
IQGAP2
IRF9
ISCA1
ISG20
ISM2
ITGA1
ITGA4
ITGB5
ITGBL1
IVNS1ABP
JKAMP
JOSD1
JSRP1
KCMF1
KCNB1
KCNH3
KCNJ11
KCNMA1
KCTD5
KDM6B
KDM7A
KIF20A
KIF20B
KIF22
KIF2C
KIF5B
KIT
KLF10
KLF13
KLF2
KLHDC10
KLHDC7B
KLHL24
KLK6
KLRK1
KPNA2
KPNB1
KRT18
KRT20
KRT5
LAMB1
LARP4
LCK
LCT
LDHA
LEFTY2
LFNG
LGALS3BP
LGALS8
LGI3
LGR5
LHCGR
LHFPL4
LIG1
LIPG
LIPN
LMAN2
LMCD1
LMF2
LMNB1
LMOD3
LPIN1
LRP1
LRRC17
LRRC47
LSM10
LSM6
LTBR
LTC4S
LTF
LUM
LY6D
LY6E
LY6G6C
LY96
LYN
MACF1
MAD2L1
MAD2L1BP
MAFF
MAGOH
MALT1
MAP1B
MAP2K3
MAP2K5
MAP3K1
MAP3K13
MAP3K4
MAPK7
MARCHF6
MARCKS
MBD1
MBD2
MCAM
MCM10
MCM3AP
MCM4
METTL23
MFAP4
MFAP5
MFGE8
MIA
MIR133B
MIR200B
MIR200C
MIR206
MIR21
MIR23B
MIR7-3HG
MITF
MLIP
MLLT6
MLXIP
MLYCD
MMACHC
MMD
MMP10
MMP15
MNX1
MORF4L1
MPRIP
MPST
MRAP
MRPL13
MRPL17
MRPL20
MRPL23
MRPL32
MRPL4
MRPS14
MRPS31
MRPS33
MRPS6
MSH6
MSR1
MT2
MTA1
MTCH2
MTHFD1
MTHFD1L
MTNR1B
MTPN
MUC6
MVP
MYBBP1A
MYH11
MYL1
MYL12B
MYO5A
NACC1
NANOG
NAT2
NBR1
NCAPG
NCAPG2
NCAPH
NCF4
NCOA2
NCOA5
NCOR1
NDC80
NDST2
NDUFA5
NDUFB8
NDUFS1
NDUFS8
NEDD9
NEIL2
NEK2
NEK9
NELFA
NEU1
NFAT5
NFIX
NFKB2
NFU1
NFYC
NID2
NIFK
NINJ1
NINL
NKD2
NKX2-1
NKX3-1
NME1
NMU
NOG
NOL6
NOP56
NOTCH1
NOTCH3
NPEPPS
NPHP1
NPM1
NR3C2
NREP
NRG1
NRG2
NRP1
NSFL1C
NT5DC2
NTS
NUBP1
NUCKS1
NUDT16L1
NUDT21
NUF2
NUMA1
NUP37
NUP58
NUP93
NUPR1
NUSAP1
OAS1
OASL
OGFOD1
OGFR
OLR1
OPRD1
OPRK1
OPRM1
ORC6
OSBPL9
OSR1
OSTF1
OSTM1
OTOP1
OTX1
PACSIN3
PAFAH1B1
PARVB
PAWR
PCDH7
PCLAF
PCYT1A
PDCD11
PDE1B
PDGFRB
PDHA1
PDIA3
PDIA4
PDLIM1
PDPK1
PEBP1
PECR
PEF1
PENK
PER3
PEX11A
PFKFB3
PGAM1
PGAP2
PGF
PGK1
PGRMC1
PHF11
PHF19
PHF7
PHLDA1
PI4K2B
PI4KA
PIDD1
PIGY
PIK3C3
PIMREG
PISD
PKD1
PKNOX2
PLA1A
PLA2G1B
PLA2G2A
PLA2G4C
PLA2G6
PLAGL1
PLAGL2
PLCD4
PLEKHB2
PLEKHF1
PLK4
PLOD2
PLXNA3
PMEPA1
PMS1
PMVK
PNLIP
PNPLA2
PNPLA8
POLA2
POLE2
POLR1C
POLR2C
POMP
PON3
PPARGC1B
PPAT
PPIA
PPP1R10
PPP1R18
PPP1R1B
PPP4R2
PPT1
PRDM2
PRIM2
PRKACB
PRKAG1
PRKAR2B
PRKCG
PRKN
PRLR
PRODH
PROS1
PRP4K
PRPF3
PRPS2
PRR3
PRXL2B
PSAT1
PSEN2
PSMA2
PSMB10
PSMB6
PSMB9
PSMC2
PSMD12
PTGER2
PTGER4
PTGES
PTGIS
PTK2
PTMA
PTP4A2
PTPRG
PTPRN
PTPRR
PTX3
PUS10
PVALB
PXDN
PXMP4
PYCR1
QKI
RAB23
RAB2B
RAB30
RAB31
RAD51
RAD51B
RAMAC
RANBP1
RANBP2
RANBP3
RAP1B
RAPH1
RARRES1
RASA1
RASD2
RASSF6
RB1CC1
RBFOX3
RBL1
RBM3
RBM42
RBM8A
RBMS1
RCAN1
RDH10
RECQL4
RELB
RETSAT
RFC3
RFC4
RFC5
RFTN1
RGS13
RGS2
RGS7BP
RHOB
RHOU
RIPK1
RIPK3
RMI2
RNASET2
RND1
RND3
RO60
RORA
RPL10
RPL23
RPL29
RPL3
RPL32
RPL37
RPL5
RPLP2
RPN1
RPP14
RPS2
RPS3A
RPS6KA5
RPTOR
RRAGA
RRBP1
RRM2
RRM2B
RSAD2
RSRC2
RTN2
RTN4
RUNX1T1
S100A11
S100P
SAE1
SAP30L
SARS1
SBSN
SCAMP1
SCD2
SCN4A
SCN4B
SDC1
SEC11C
SEC13
SEH1L
SEL1L
SELENOM
SELL
SEPTIN11
SERPINA1
SERPINA3N
SERPINB8
SERPINC1
SERPINF1
SERTAD1
SF3B1
SFN
SFRP2
SFTPD
SGCE
SGO2
SH3BGRL2
SHCBP1
SI
SIAH2
SIK1
SIRT4
SIRT6
SKA2
SKIL
SKP2
SLBP
SLC10A1
SLC12A2
SLC15A1
SLC17A8
SLC18A2
SLC19A1
SLC1A2
SLC1A5
SLC22A11
SLC22A8
SLC25A28
SLC25A37
SLC34A2
SLC37A3
SLC38A2
SLC38A4
SLC5A1
SLC5A10
SLC5A7
SLC6A2
SLC6A3
SLC6A9
SLC7A8
SLC8A1
SLCO1A4
SLCO1B1
SLPI
SMAD5
SMARCA4
SMARCA5
SMGC
SMO
SMOC1
SMTN
SNAI1
SNRNP27
SNX25
SOD-3
SOX2
SOX8
SOX9
SP3
SPARCL1
SPATA20
SPC25
SPEG
SPHK2
SPMIP9
SPNS2
SPON1
SPSB1
SPTLC2
SQLE
SRPK1
SRRM2
SRSF1
SRSF4
SS18
ST13
ST3GAL1
STARD3
STAT4
STAT5A
STC2
STRN
STX7
SUCLG2
SULF1
SULF2
SULT1A3
SULT1B1
SULT1C1
SUMO1
SUMO3
SUN1
SUN5
SUV39H1
SYT1
SYT5
TAB2
TAGLN2
TAP2
TARS1
TAS1R1
TBC1D10B
TBK1
TBL1XR1
TBX4
TCEANC2
TCF19
TCF21
TCP1
TCP11L2
TES
TET1
TFE3
TFEB
TFF1
TFPI
TFPI2
TFR2
TGFB2
TGIF1
TGIF2
TGM2
TGM4
THAP11
THEM5
TICAM1
TIMM10
TIPARP
TK1
TLCD2
TLN1
TM9SF3
TMED9
TMEM120B
TMEM186
TMEM209
TMEM39A
TMEM52
TMEM97
TMPRSS2
TMSB4X
TMX1
TNFRSF10A
TNFRSF11A
TNFSF14
TNIP1
TNKS
TNNC2
TNNT2
TNNT3
TNRC6A
TNXB
TP53I3
TP63
TPD52L1
TPM3
TPSAB1
TPSB2
TRA2A
TRA2B
TRAC
TRAF2
TRAPPC3
TRAPPC6A
TRDN
TRERF1
TRIM13
TRIM24
TRIP13
TRPM1
TRUB2
TSC2
TSHB
TSHR
TSHZ1
TSPAN3
TUBB2A
TUBB5
TUBB6
TUT7
TYK2
TYMS
TYR
TYRP1
UBE2I
UBE2L3
UBE2T
UBE2W
UBQLN4
UFL1
UGCG
UGT1A4
UGT2B7
UPF3B
UPP1
UQCC4
UQCRC2
USF2
USP1
USP18
USP3
USP36
USP4
USPL1
VAPB
VASN
VAV3
VKORC1
VPS13A
VPS13D
VPS26C
VPS29
VPS35
VPS4A
VPS53
VTI1B
VWA1
WARS1
WASF2
WBP4
WDR83OS
WNT10B
XAF1
XIRP1
XPC
XRCC1
XRCC3
XRCC6
YTHDC2
YTHDF2
YWHAG
YWHAQ
ZC2HC1A
ZC3H11A
ZCCHC8
ZEB1
ZFP106
ZFP148
ZFP36
ZFP423
ZFP91
ZFR
ZIC2
ZKSCAN1
ZMYM3
ZNF165
ZNF44
ZNF580
ZYX
A1BG
A3GALT2
A4GALT
AAMP
AARS1
AATK
ABAT
ABCA17
ABCA2
ABCA3
ABCA5
ABCA6
ABCB5
ABCB7
ABCC8
ABCD2
ABCG2A
ABHD1
ABHD14A
ABHD15
ABHD3
ABHD4
ABL1
ABL2
ACAA1
ACAA1A
ACAD11
ACBD5
ACCSL
ACD
ACIN1
ACKR3
ACOD1
ACOT3
ACP1
ACP2
ACP3
ACSL6
ACSM3
ACTG2
ACTL6A
ACTN1
ACTR1A
ACTR6
ADAM10
ADAM22
ADAM33
ADAM8
ADAMTS2
ADAMTS4
ADAMTS5
ADAMTS7
ADAT1
ADAT3
ADCY3
ADCY7
ADCY9
ADCYAP1
ADD3
ADGRA1
ADGRB1
ADGRD1
ADGRF4
ADH1C
ADK
ADNP
ADORA2B
ADSS2
ADTRP
AFF4
AFG2A
AFTPH
AGBL1
AGBL4
AGMAT
AGPAT3
AGPS
AGTRAP
AHCYL1
AHI1
AHNAK
AHSP
AJAP1
AJUBA
AK2
AKAP11
AKAP7
AKAP8
ALAS2
ALDH18A1
ALDH1A7
ALDH1B1
ALDH1L1
ALDH3A1
ALDH4A1
ALDH5A1
ALDH9A1
ALG2
ALG3
ALG9
ALPK3
ALPP
ALS2
AMACR
AMH
AMHR2
AMOT
AMOTL2
AMPD1
AMY2A
AMZ2
ANAPC11
ANGEL2
ANKH
ANKRA2
ANKRD20A8P
ANKRD24
ANKRD28
ANKRD36BP1
ANKRD37
ANO4
ANO7
ANP32E
ANTXR1
ANXA1
ANXA11
ANXA4
AP1AR
AP1G1
AP2A2
AP2B1
AP3B2
AP3M1
APBB1
APBB2
APC2
APCDD1L
APLN
APLP2
APOA2
APOC2
APOD
APOL2
APOL3
APOL6
APOL9A
APOM
APPBP2
APTX
AQP11
AQP5
ARAF
ARC
ARF1
ARF5
ARFGEF2
ARFIP1
ARHGAP10
ARHGAP11A
ARHGAP17
ARHGAP5
ARHGEF2
ARHGEF3
ARID1A
ARID3B
ARIH1
ARL4D
ARL5B
ARL6IP4
ARL6IP5
ARMC1
ARMC10
ARMCX3
ARPC1B
ARPC4
ARRB1
ARRB2
ARSD
ARSJ
ASAH1
ASB1
ASB10
ASB13
ASB14
ASB18
ASB6
ASGR2
ASH2L
ASIC2
ASL
ASNSD1
ASPH
ASPM
ASTL
ASXL1
ATAD1
ATAD2
ATCAY
ATG10
ATG101
ATG2B
ATG7
ATG9B
ATOH8
ATP11A
ATP13A2
ATP1A2
ATP1B1
ATP1B3
ATP4B
ATP5F1C
ATP5F1D
ATP5F1E
ATP5MC3
ATP5ME
ATP5MK
ATP5PB
ATP5PD
ATP6V0E2
ATP6V1B2
ATP6V1E1
ATP6V1G1
ATP6V1G2
ATP6V1H
ATP8A1
ATP8B1
ATXN3
ATXN7L2
AURKAIP1
AUTS2
AVPR1A
AZGP1
B3GNT5
B4GALNT4
B4GALT2
BAG5
BANF2
BARD1
BARX2
BAXA
BBS2
BBS4
BCAN
BCAP29
BCAP31
BCAT2
BCKDHB
BCKDK
BCL10
BCL2L12
BCL2L15
BCL2L2
BCO1
BCOR
BCR
BCS1L
BEAN1
BEGAIN
BEX2
BEX3
BHLHE23
BICD2
BIK
BIN1
BIVM
BLM
BLNK
BLTP2
BLTP3B
BLVRA
BMI1
BMP5
BMP8B
BMPR1A
BMPR1B
BNIP1
BOC
BORCS7
BPIFB1
BRAF
BRAP
BRCA2
BRCC3
BRI3BP
BRINP1
BSCL2
BTBD1
BTBD17
BTG4
BTK
BTN3A2
BTRC
C15ORF62
C17H7ORF25
C18H18ORF32
C1ORF116
C1ORF50
C1QL1
C1QL2
C1QL4
C1QTNF3
C1QTNF4
C1QTNF5
C1R
C20ORF204
C21ORF91
C2CD3
C3ORF52
C4BPB
C7ORF57
C8B
C8ORF33
C9ORF72
CA2
CA4
CA7
CAAP1
CACNA1A
CACNA1D
CACNA1H
CACNA2D3
CACNG1
CACNG2
CACNG5
CACYBP
CALD1
CALML4
CALN1
CAMK2D
CAMK2G
CAMK2N1
CAMSAP1
CAPSL
CAPZB
CARF
CARHSP1
CASD1
CASP10
CASQ1
CASR
CASZ1
CBX2
CBX5
CBX6
CBX7
CCDC116
CCDC12
CCDC137
CCDC190
CCDC34
CCDC59
CCDC7
CCDC77
CCDC85C
CCDC90B
CCDC92
CCKAR
CCL12
CCL19
CCL20
CCL26
CCL28
CCL4
CCL8
CCNC
CCNG2
CCNK
CCNO
CCNQ
CCNT2
CCR4
CCR5
CCR6
CCT2
CCT5
CCZ1B
CD19
CD200
CD209
CD209F
CD247
CD274
CD28
CD2BP2
CD302
CD34
CD37
CD38
CD3E
CD4
CD46
CD52
CD58
CD6
CD69
CD79A
CD82
CD83
CD8B1
CD93
CD99
CDC14A
CDC14B
CDC23
CDC26
CDC34
CDC37
CDC37L1
CDC40
CDC42BPA
CDC42EP1
CDC42EP5
CDC42SE1
CDC45
CDC5L
CDC6
CDC7
CDCA3
CDCA5
CDCA7
CDCA7L
CDCP2
CDH12
CDH22
CDIP1
CDK10
CDK19
CDK20
CDK2AP2
CDK5R1
CDK5RAP2
CDK7
CDKAL1
CDKN2B
CDV3
CEACAM19
CEACAM3
CEACAM6
CEBPG
CELF5
CENPA
CENPE
CENPK
CENPM
CENPO
CENPQ
CENPU
CENPW
CEP-1
CEP135
CEP15
CEP290
CEP41
CEP68
CEP78
CERCAM
CERK
CES1C
CES2
CES2H
CES3
CFAP44
CFAP97D1
CFH
CFTR
CGB1
CGB5
CGGBP1
CGREF1
CHAC1
CHAF1A
CHCHD10
CHCHD2
CHCHD5
CHCHD6
CHD1
CHD7
CHD8
CHFR
CHGB
CHI3L1
CHIC2
CHIT1
CHMP1B
CHMP2A
CHP1
CHPF
CHRAC1
CHRNA2
CHRNB1
CHRNE
CHST14
CHST6
CIAO2B
CIDEC
CILP
CIMAP1C
CITED1
CKB
CKM
CKMT1B
CLASP2
CLCC1
CLCF1
CLCN7
CLDN15
CLDN19
CLDN3
CLDN7
CLDN9
CLEC11A
CLEC3B
CLEC4A3
CLEC4E
CLIC1
CLIC3
CLIC6
CLINT1
CLIP3
CLIP4
CLN6
CLN8
CLNK
CLOCK
CLPX
CLSPN
CLTB
CLUL1
CMA1
CMTM6
CMTR1
CNBP
CNIH2
CNKSR2
CNN3
CNOT7
CNST
CNTD1
CNTN1
COG3
COG4
COG8
COL10A1
COL14A1
COL18A1
COL26A1
COL27A1
COL5A3
COL6A4
COL6A5
COL6A6
COL8A1
COLEC12
COMMD10
COMMD5
COMMD8
COMMD9
COMT
COPE
COQ10B
COQ8A
CORO2A
CORT
COX11
COX4I2
COX5A
COX6B2
COX7A1
COX7A2
COX7B
COX7C
COX8B
CPD
CPLX1
CPLX2
CPLX3
CPM
CPN1
CPNE7
CPNE8
CPPED1
CPQ
CR1
CRABP2
CRACR2B
CRAT
CRCP
CREB3
CREB3L4
CRELD2
CRH
CRHR2
CRIM1
CRLF1
CRNKL1
CRNN
CRTAC1
CRTC2
CRTC3
CRX
CRYBA1
CRYBG2
CRYGN
CRYL1
CSDE1
CSF2RB
CSHL1
CSK
CSN1S1
CSNK1A1
CSNK1E
CSNK1G2
CSNK1G3
CSPG5
CSPP1
CSRNP1
CSRP1
CSTF2
CSTF3
CTDSPL2
CTF1
CTLA4
CTNNAL1
CTNNBL1
CTNND1
CTNND2
CTPS1
CTPS2
CTR9
CTRL
CTSA
CTSC
CTSH
CTSW
CTTNBP2NL
CUL1
CUL3
CUL4A
CUZD1
CXCL15
CXCR2
CXCR3
CYB5A
CYB5R3
CYFIP1
CYGB
CYP1A
CYP21A2
CYP27B1
CYP2A12
CYP2B2
CYP2B6
CYP2C
CYP2C23
CYP2C38
CYP2C7
CYP2D4
CYP2R1
CYP-35A2
CYP3A7
CYP4A8
CYP51
CYSRT1
CYTB
DACT1
DAF-16
DAG1
DAPK3
DAXX
DBNL
DBP
DCAF12L1
DCAF12L2
DCD
DCK
DCP2
DCPS
DDA1
DDB2
DDC
DDIAS
DDIT4L
DDOST
DDR2
DDX17
DDX24
DDX3X
DDX42
DDX49
DDX52
DDX60
DEFA5
DEFB132
DENND2C
DENND2D
DENND5A
DEUP1
DFFA
DGAT2L6
DHCR7
DHH
DHODH
DHPS
DHRS1
DHRS11
DHRS3
DHRS4
DHX33
DHX38
DHX9
DIP2C
DIPK1B
DIRAS2
DIS3
DIS3L
DISP2
DKC1
DKK3
DLC1
DLL3
DLL4
DLX2
DLX4
DMGDH
DNA2
DNAAF3
DNAAF5
DNAJA2
DNAJA3
DNAJB11
DNAJB13
DNAJB6
DNAJC2
DNAJC5
DNAJC7
DNASE1
DNER
DNM2
DNPH1
DOC2A
DOK4
DOP1A
DPM1
DPP6
DPP7
DPT
DPYSL3
DR1
DRD4
DSC2
DSCAML1
DSG3
DST
DTYMK
DUOX1
DUOX2
DUOXA2
DUSP18
DUSP4
DUSP8
DUT
DXO
DYNC1H1
DYNLT3
DYRK2
E2F2
E2F4
E2F6
E2F7
EBP
ECT2
EDEM3
EDN3
EEF1AKMT2
EEF1B2
EEIG2
EFCAB2
EFCAB7
EFEMP2
EFHC1
EFNB1
EGFLAM
EGR2
EGR3
EHBP1L1
EHD2
EI24
EIF1AX
EIF2B5
EIF3B
EIF3C
EIF3I
EIF3K
EIF4E2
EIF4EBP2
EIF5B
EIF6
ELAPOR2
ELF3
ELK4
ELL
ELOF1
ELOVL2
ELOVL3
ELOVL4
ELOVL5
ELP1
ELP4
EMC2
EMC9
EMCN
EMILIN1
EML2
EMP1
EN1
ENAH
ENKUR
ENOSF1
ENTPD2
ENTPD4
ENTPD5
ENTPD7
ENTPD8
ENTREP3
EPB41L2
EPB41L3
EPB41L4A-AS1
EPB41L5
EPC1
EPDR1
EPGN
EPHA2
EPM2A
EPM2AIP1
EPSTI1
ERCC2
ERCC3
ERCC6
ERCC8
ERICH1
ERMP1
ERP29
ESCO1
ESPL1
ESPN
ETHE1
ETNK2
ETS2
EVI5
EVL
EWSR1
EXOC6
EXOSC2
EYA1
EYA3
EYA4
EZH1
F10
F12
F2RL1
F2RL3
F7
F8
FABP2
FABP6
FADS2
FAIM
FAIM2
FAM110B
FAM111A
FAM111B
FAM117A
FAM131B
FAM13A
FAM13B
FAM163A
FAM167A
FAM167B
FAM171B
FAM174C
FAM219A
FAM222A
FAM222B
FAM27E3
FAM32A
FAM3A
FAM3D
FAM43A
FAM78B
FAM89B
FAM98A
FANCA
FANCF
FANCG
FANCL
FASL
FAT4
FBLIM1
FBN1
FBXL16
FBXL3
FBXL4
FBXL7
FBXO11
FBXO17
FBXO22
FBXO42
FBXO48
FBXO5
FBXO6
FBXW2
FCER1A
FCGR1A
FCGR2B
FCHO1
FCHO2
FCMR
FDPS
FDXR
FECH
FERMT2
FEZ2
FFAR1
FFAR3
FGD4
FGF11
FGF16
FGF23
FGF4
FGF8
FGFBP1
FGFR1OP2
FGFR3
FGL1
FH
FIBIN
FICD
FIG4
FKBP11
FKBP14
FKBP3
FKBP4
FLCN
FLI1
FLII
FLOT1
FMR1
FN3KRP
FNBP1
FNDC3B
FNDC5
FOLR1
FOXA1
FOXE1
FOXF2
FOXI1
FOXK2
FOXO4
FOXP2
FOXRED1
FOXS1
FPR2
FRA10AC1
FRMD6
FRMD8
FRS2
FRZB
FTCD
FTL
FTMT
FTSJ3
FUBP1
FUCA1
FUS
FV1
FXR2
FXYD5
FXYD7
FYN
FYTTD1
FZD7
G2E3
GAB1
GAB2
GABBR2
GABPA
GALE
GALNT17
GALNT3
GALNT4
GALR3
GAMT
GAS2L1
GAS2L3
GATA3
GATA5
GATAD2A
GBP1
GBP4
GC
GCC1
GCHFR
GDPD3
GFOD1
GFPT1
GFRA2
GGH
GIGYF2
GINS1
GINS3
GJA3
GJA4
GLDN
GLI2
GLIPR2
GLIS2
GLMP
GLRX
GLRX2
GLYCAM1
GMFB
GNB1
GNB4
GNG2
GNG4
GNGT2
GNL3
GNPNAT1
GNRH3
GOLGA4
GOLGA8A
GOLGA8B
GOLT1B
GORAB
GOSR1
GP1BA
GPATCH8
GPBAR1
GPC3
GPER1
GPIHBP1
GPN1
GPN3
GPNMB
GPR143
GPR152
GPR161
GPR27
GPR37L1
GPR55
GPR85
GPRC5A
GPRIN1
GPSM1
GPT2
GPX1A
GREM2
GRIA1
GRIA2
GRIN2C
GRIN3A
GRINA
GRK3
GRK6
GRM3
GRPEL2
GRWD1
GSDME
GSG1
GSPT1
GSS
GST-1
GSTD1
GSTK1
GSTM4
GSTZ1
GTDC1
GTF2A1
GTF2H4
GTF2IRD2
GTF2IRD2B
GTPBP4
GYG1
GYPA
GZMA
H1-10
H1-2
H1-5
H1-8
H1F2
H2AC6
H2BC21
H2BC4
H2BC5
H2BC6
H2BC8
H2BC9
H2-K1
H3-3B
H3C12
H3F3B
H4C15
H4C16
HACL1
HAL
HAPLN2
HAUS4
HAVCR2
HBB-Y
HBG2
HC
HCCS
HCLS1
HCRT
HDAC4
HDC
HDGFL3
HEATR1
HEATR5A
HECW1
HELLS
HELQ
HELZ2
HEPH
HERC2P2
HERC3
HES5
HEXA
HFE
HHIPL1
HIBADH
HIF1AN
HIPK2
HIRIP3
HIVEP1
HJURP
HJV
HLA-DRA
HLA-DRB4
HLA-F
HMBS
HMCN2
HMGA1
HMGA2
HMGN1
HMOX1A
HNF1B
HNRNPA2B1
HNRNPA3
HNRNPH3
HNRNPL
HNRNPM
HNRNPR
HNRNPUL1
HNRNPUL2
HOMER1
HOOK1
HOXA1
HOXA11
HOXA13
HOXA2
HOXB1
HOXB3
HOXB6
HOXC10
HOXD1
HPCAL1
HPR
HPS3
HPSE2
HPX
HRC
HRH1
HRK
HS3ST2
HS6ST3
HSD17B1
HSD17B12
HSD3B2
HSF2BP
HSP-16.1
HSP27
HSPA12A
HSPA14
HSPA4L
HSPA6
HSPB6
HSPBAP1
HTATSF1
HTR1E
HTR2B
HTR6
HTRA1
HTRA3
HTT
HYAL1
HYDIN
IARS2
IBSP
ICMT
ID4
IDH1
IDH3G
IDO1
IER2
IER3
IFFO1
IFI204
IFI27L1
IFIH1
IFIT1
IFIT2
IFITM2
IFNGR1
IFRD1
IFT27
IFT57
IFTAP
IGF2
IGF2-AS
IGFALS
IGFBP1
IGFBP6
IGL
IGLC2
IK
IKZF2
IKZF4
IL12RB2
IL13RA1
IL13RA2
IL18RAP
IL1R1
IL20RA
IL21R
IL22RA1
IL23R
IL2RB
IL4R
IL6R
IL6RA
ILDR2
ILF3
ILKAP
IMPACT
INA
INMT
INPP4A
INPP4B
INSM2
INSYN2A
INTS3
INTS6
IPCEF1
IPMK
IPO9
IPP
IQCB1
IQCK
IQGAP1
IRF2BP2
IRF3
IRF4
IRF6
IRF8
IRGM1
ISG15
ISL1
ISLR
ISY1
ITFG2
ITGA6
ITGA7
ITGB1BP2
ITGB3BP
ITGB8
ITIH1
ITIH4
ITM2A
ITPA
ITPR2
IVD
IZUMO1R
JADE1
JAG1
JAK1
JAK3
JCHAIN
JDP2
JPH2
JPT2
JUP
KANSL3
KAP
KAT5
KATNIP
KAZALD1
KBTBD11
KBTBD2
KBTBD8
KCNC3
KCNC4
KCND3
KCNF1
KCNG1
KCNG3
KCNH6
KCNIP3
KCNJ4
KCNJ5
KCNJ8
KCNJ9
KCNK16
KCNK2
KCNK4
KCNMB3
KCNMB4
KCNN4
KCNQ2
KCNQ3
KCTD10
KDM1A
KDM1B
KDM2B
KDM3A
KDM4A
KDM4B
KDM5A
KDM5B
KDM6A
KHDRBS1
KHDRBS3
KHK
KIAA1549
KIAA1586
KIDINS220
KIF18A
KIF18B
KIF3A
KIF4A
KIF9
KIFAP3
KIRREL1
KISS1R
KITLG
KLC1
KLF11
KLF14
KLF6
KLHL13
KLHL20
KLHL23
KLHL5
KLHL8
KLK15
KLKB1
KLRB1
KLRD1
KMO
KMT5B
KMT5C
KPNA1
KRIT1
KRR1
KRT14
KRT15
KRT16
KRT23
KRT6A
KRT71
KRT75
KRT76
KRT84
KRT85
L1CAM
L2HGDH
LAMA2
LAMA5
LAMB2
LAMTOR3
LAMTOR4
LAMTOR5
LARP1B
LARP6
LARS1
LAT
LAT2
LAX1
LBH
LBX2
LCA5L
LCE1F
LCE2B
LCMT2
LCP2
LDAH
LDB1
LEO1
LIFR
LIG4
LILRA2
LIMA1
LIME1
LIN28A
LIN54
LIN7A
LINGO3
LLCFC1
LMAN1L
LMNB2
LMO1
LMOD1
LOXL2
LPA
LPAR1
LPAR2
LPCAT1
LPCAT2
LPCAT3
LPO
LPP
LRAT
LRATD1
LRFN3
LRIT1
LRP8
LRPPRC
LRRC25
LRRC26
LRRC39
LRRC3B
LRRC40
LRRC49
LRRC61
LRRFIP1
LRRK2
LRRN1
LRRN3
LRTOMT
LSAMP
LSM12
LSM14A
LSM14B
LSM2
LSM7
LSR
LSS
LTA
LTB4R
LTB4R2
LTBP2
LTN1
LUC7L
LUC7L2
LUC7L3
LY6A
LY6G
LY9
LYAR
LYPD1
LYPD5
LYRM4
LYZ1
LYZ2
LZTFL1
MACROH2A1
MAD2L2
MADD
MAF
MAFB
MAFG
MAGEA12
MAGEA4
MAGEA8
MAGED2
MAGIX
MAGOHB
MALAT1
MAMDC2
MAP2K7
MAP3K2
MAP3K6
MAP3K7
MAP4K2
MAP4K5
MAPK12
MAPK15
MAPK4
MAPKAPK3
MARK3
MAST4
MATN2
MATN3
MATR3
MAX
MBD4
MBOAT7
MC1R
MCCC1
MCCC2
MCEE
MCF2L
MCHR1
MCM2
MCM3
MCM7
MCMBP
MCPT1
MCTP2
MDGA2
MDK
MDM1
MECOM
MED10
MED13
MED22
MED24
MED25
MED27
MED28
MED4
MEF2D
MELK
MEOX1
MERTK
MESD
METAP2
METRNL
MFAP2
MFSD1
MFSD14B
MFSD2A
MFSD3
MFSD4A
MGAM
MGP
MGRN1
MIA2
MIB1
MICB
MID1IP1
MIIP
MIP
MIR125A
MIR133A1
MIR141
MIR143
MIR148A
MIR17
MIR186
MIR195
MIR203A
MIR210
MIR214
MIR22
MIR221
MIR24-1
MIR25
MIR27B
MIR30A
MIR328
MIR331
MIR455
MIR466D
MIR503
MIR632
MIS12
MKRN2
MLF2
MLKL
MLLT1
MLLT10
MLX
MLXIPL
MMD2
MMP11
MMP16
MMP19
MMP25
MNS1
MNT
MOG
MOGAT2
MOGS
MON2
MPHOSPH10
MPP7
MPV17
MPZL2
MR1
MRAS
MRE11
MRGPRE
MRPL1
MRPL12
MRPL16
MRPL19
MRPL24
MRPL34
MRPL36
MRPL37
MRPL44
MRPL46
MRPL48
MRPL49
MRPL53
MRPL54
MRPL57
MRPL58
MRPS24
MS4A1
MS4A10
MS4A2
MSH2
MSI2
MSN
MSRA
MSTN
MSTO1
MT1H
MT1X
MTAP
MTARC1
MTCP1
MTERF3
MTF1
MTF2
MTMR4
MTNR1A
MTPAP
MTREX
MTX1
MUC1
MUC16
MUC2
MUCL1
MUG1
MVD
MXRA7
MYB
MYBPH
MYCN
MYCNOS
MYEF2
MYH1
MYH10
MYH13
MYH14
MYH4
MYL12A
MYL2
MYL7
MYL9
MYLPF
MYO18A
MYO1B
MYO1C
MYO1E
MYO6
MYOM1
MYOM3
MYOZ1
MYOZ3
MYPOP
MZF1
N4BP1
N4BP2
NAA35
NAA38
NAA40
NACA
NAGK
NALCN
NANOS1
NAP1L1
NAPA
NARS1
NBEA
NBN
NCAPD2
NCBP2
NCEH1
NCKAP5L
NCL
NCOA1
NCOA6
NCOA7
ND3
ND5
NDC1
NDE1
NDRG2
NDRG4
NDUFA3
NDUFA4
NDUFA4L2
NDUFA7
NDUFB4
NDUFB9
NDUFS3
NDUFS5
NDUFV1
NDUFV3
NEAT1
NEB
NECTIN2
NEDD4L
NEFL
NEIL3
NEK1
NEK6
NEK7
NELFCD
NELL2
NEPRO
NEXN
NF2
NFATC3
NFATC4
NFE2L2A
NFE2L3
NFIA
NFYA
NFYB
NHERF2
NHSL3
NIF3L1
NIN
NIPBL
NIPSNAP1
NKG7
NKTR
NKX2-2
NKX2-5
NKX2.5
NKX6-1
NLRC5
NLRP1
NLRP5
NME4
NME6
NMI
NMT1
NMUR1
NNAT
NOBOX
NOC2L
NOC3L
NOD1
NOL12
NOL3
NOM1
NOP14
NOP2
NOS2A
NOTCH2
NOTCH4
NOX5
NOXO1
NPAS3
NPC2
NPNT
NPTXR
NPVF
NPY1R
NPY2R
NQO2
NR1D2
NR2F2
NR5A1
NRAP
NRCAM
NRDE2
NRXN1
NRXN3
NSD2
NSG2
NSMF
NSUN2
NT5C1A
NTHL1
NTN4
NTNG1
NTPCR
NTRK3
NUBP2
NUDC
NUDCD3
NUDT16
NUDT9
NUMB
NUP153
NUP205
NUP54
NUPR2
NUTM1
NVL
NXPH3
NYX
OAS3
OAZ2
OBSCN
OBSL1
OCRL
OGT
OIP5
OLFM3
OLFML1
OLFML3
OLIG2
OMP
OPLAH
OPTC
OPTN
OR10D1
OR2A57
OR2H2
OR2T6
OR2Z2
OR4B1D
OR52L1
OR5AU1
OR5C1
OR6N1
OR8D6
ORC1
OSBPL3
OSCAR
OSGIN1
OSM
OSMR
OTOG
OTOP2
OTUB1
OTULINL
OTX2
OVAL
OVGP1
OXCT1
OXR1
OXT
OXTR
P2RX4
P2RX7
P2RY12
PABPC1
PABPN1
PACC1
PAG1
PAGR1
PAIP2
PAK3
PALLD
PALM2AKAP2
PANX2
PAPOLA
PAPPA
PAPPA2
PAPSS1
PARK7
PARM1
PARN
PARP16
PARP3
PARP4
PARPBP
PATZ1
PAX1
PAX3
PAX4
PBX1
PBX2
PCCB
PCDH10
PCDH18
PCDHB15
PCDHGC3
PCID2
PCLO
PCMTD1
PCOLCE
PCOLCE2
PCOTH
PCP4
PCSK2
PCSK7
PDCD10
PDCD7
PDE6H
PDE8A
PDHB
PDIA2
PDIA6
PDK2
PDLIM2
PDP1
PDRG1
PDS5B
PDSS1
PDXDC1
PDZK1IP1
PEG10
PEPD
PES1
PEX2
PEX3
PEX7
PFAS
PFDN6
PFKL
PFKM
PFN1
PGAM2
PGD
PGM3
PGM5
PGP
PHACTR2
PHB2
PHEX
PHF10
PHF2
PHF20
PHF20L1
PHF24
PHF3
PHF6
PHIP
PHKB
PHLDA2
PHLDA3
PHLDB2
PHTF1
PHYH
PI15
PI16
PI3
PI4KB
PIANP
PICALM
PID1
PIGA
PIGC
PIGU
PIK3C2B
PIK3C2G
PIK3CG
PIK3R3
PIKFYVE
PIM3
PIP4K2C
PIP5K1B
PIR
PITHD1
PITPNA
PITPNM3
PITX1
PJA2
PKD2
PKD2L1
PKDCC
PKIB
PKMYT1
PKN2
PKP2
PLA2G12A
PLA2G12B
PLAA
PLAC8
PLAC9
PLCB3
PLCG2
PLCXD2
PLCXD3
PLEK
PLEKHA5
PLEKHF2
PLEKHG5
PLEKHJ1
PLG
PLK2
PLOD3
PLP2
PLPBP
PLPP3
PLS3
PLSCR3
PLSCR4
PLTP
PLXDC1
PLXNA2
PLXNB2
PMPCB
PNISR
PNKP
PNLIPRP1
PNLIPRP2
PNMA2
PNN
PNP
PNPLA3
PNPLA4
PNPO
PNRC2
PODXL
POGLUT3
POLA1
POLD1
POLD3
POLDIP3
POLE4
POLI
POLR1E
POLR1G
POLR1H
POLR2A
POLR2J
POLR2M
POSTN
POU3F2
POU3F3
POU4F1
PPFIBP1
PPIB
PPIF
PPIG
PPIL4
PPL
PPM1A
PPM1B
PPP1CA
PPP1R2
PPP1R27
PPP1R3B
PPP2R2B
PPP2R2D
PPP2R3C
PPP2R5A
PPP2R5C
PPP2R5D
PPP3CC
PPP4C
PPP6R1
PPRC1
PQBP1
PRAF2
PRC1
PRDM12
PRDM13
PRDM15
PRELP
PRF1
PRKAB1
PRKAG2
PRKAG3
PRKCZ
PRKD1
PRKDC
PRKX
PRM2
PRMT3
PRMT7
PROM1
PRORP
PRPF18
PRPF19
PRPF40A
PRPH2
PRR11
PRR13
PRR32
PRR33
PRRC2C
PRRT1
PRSS22
PRSS23
PRSS30
PRSS36
PRSS41
PRSS42P
PRSS54
PRSS8
PRUNE2
PSAP
PSD
PSENEN
PSG5
PSIP1
PSMA3
PSMA6
PSMC3
PSMC4
PSMD4
PSMD7
PSPN
PSTPIP2
PTBP1
PTBP2
PTCHD4
PTGDS
PTGER1
PTGER3
PTGES3
PTK2B
PTK7
PTMS
PTN
PTOV1
PTP4A1
PTPN11
PTPN12
PTPN21
PTPRCAP
PTPRF
PTPRH
PTPRU
PTTG1
PUF60
PUS1
PVR
PWP1
PWP2
PYCR2
PYCR3
PYGO2
QDPR
QPCT
RAB10
RAB11FIP2
RAB14
RAB1A
RAB20
RAB21
RAB26
RAB28
RAB2A
RAB33B
RAB35
RAB36
RAB3D
RAB3GAP2
RAB40A
RAB43
RAB5C
RAB6A
RAB6C
RAB7
RAB7A
RABAC1
RABEP1
RABGAP1
RABGEF1
RAC3
RACGAP1
RACK1
RAD18
RAD23B
RAD51AP1
RAD51C
RAD54B
RAD54L
RADX
RAE1
RAET1E
RAI14
RAI2
RALB
RALGAPB
RALGPS2
RAMP1
RANGAP1
RAP2A
RAP2B
RARB
RARRES2
RARS1
RASA2
RASD1
RASGRP1
RASGRP3
RASL12
RASSF1
RASSF7
RBAK
RBBP9
RBIS
RBM14
RBM15
RBM17
RBM19
RBM24
RBM25
RBM26
RBM28
RBM34
RBM45
RBM47
RBM5
RBMS2
RBP2
RCHY1
RCN2
RD3
RECQL
REEP2
REEP3
REEP4
REG3A
REG4
RELL2
RELT
REN2
REPIN1
REPS1
REST
RETNLG
RETREG1
REV1
RFC2
RFWD3
RFX2
RFX5
RGCC
RGD1311745
RGP1
RGS1
RGS12
RGS16
RGS4
RGS7
RHBDF1
RHD
RHNO1
RHO
RHOBTB1
RHOC
RHOG
RHOJ
RHOQ
RHOT1
RIBC2
RIDA
RIGI
RIMBP3
RIMKLA
RIN3
RIOK2
RIOK3
RIOX1
RIPPLY3
RLIM
RMDN3
RMND5A
RNASE6
RNASEH1
RNASEH2A
RND2
RNF113A
RNF125
RNF13
RNF14
RNF144A
RNF20
RNF220
RNPEPL1
ROBO3
RP2
RPA1
RPA2
RPA3
RPIA
RPL13A
RPL17
RPL19
RPL21
RPL23A
RPL24
RPL26
RPL35
RPL35A
RPL38
RPL7
RPLP1
RPRD2
RPS12
RPS13
RPS15A
RPS16
RPS17
RPS20
RPS24
RPS25
RPS26
RPS27
RPS27A
RPS5
RPS6KA2
RPS6KA4
RPS6KB2
RPS7
RPSA
RRAGD
RRAS
RRH
RRM1
RRP1
RRP1B
RSAD1
RSBN1
RSL24D1
RSPO1
RSPO4
RTCA
RTL8C
RTN3
RTN4R
RTN4RL2
RUFY2
RUFY3
RUNDC3A
RYBP
S100A10
S100A12
S100A14
S100G
S100Z
S1PR1
S1PR3
SAA4
SAC3D1
SACS
SAFB
SAFB2
SAG
SAMD4A
SAMM50
SAR1B
SARDH
SART3
SBSPON
SCAF11
SCAMP4
SCAMP5
SCAPER
SCARB2
SCARF2
SCARNA17
SCFD2
SCGB1D4
SCGB3A2
SCLY
SCN1B
SCN2A
SCN3B
SCN7A
SCP2
SCRN1
SCTR
SCX
SDAD1
SDC2
SDCBP2
SDCCAG8
SDF2L1
SDHAF3
SDHD
SDR39U1
SEC14L3
SEC23IP
SEC24D
SEC31A
SEC31B
SEC61G
SELENBP1
SELENOK
SEM1
SEMA3A
SEMA3B
SEMA3C
SEMA4A
SEMA4D
SENP2
SENP5
SENP6
SEPHS1
SEPHS2
SEPTIN10
SEPTIN2
SEPTIN4
SERF2
SERINC3
SERPINA3
SERPIND1
SERTAD2
SESN1
SESN3
SETD1A
SETD2
SETD6
SETDB1
SEZ6
SF1
SF3A1
SF3A2
SF3B3
SF3B4
SF3B5
SFRP1
SFRP4
SFRP5
SFSWAP
SFT2D2
SFTPA1
SFTPC
SFXN4
SGCG
SGSM3
SH2D4B
SH2D5
SH3BGR
SH3BP5
SHANK2
SHANK3
SHB
SHBG
SHC3
SHC4
SHCBP1L
SHE
SHH
SHHA
SHOX2
SHROOM4
SIAH1
SIGMAR1
SIKE1
SIR-2.1
SIRT5
SIT1
SIX3
SKA3
SKAP2
SKI
SKIC3
SKIC8
SKN-1
SLA
SLAMF1
SLAMF9
SLC10A4
SLC11A1
SLC12A1
SLC12A6
SLC12A7
SLC16A1
SLC16A10
SLC16A14
SLC16A3
SLC17A2
SLC17A6
SLC17A7
SLC18A1
SLC18B1
SLC19A2
SLC1A4
SLC1A7
SLC20A1
SLC22A15
SLC22A3
SLC22A5
SLC24A1
SLC24A5
SLC25A11
SLC25A12
SLC25A13
SLC25A22
SLC25A23
SLC25A34
SLC26A1
SLC26A2
SLC26A3
SLC28A1
SLC29A1
SLC2A13
SLC2A5
SLC2A6
SLC2A7
SLC2A9
SLC30A10
SLC30A7
SLC33A1
SLC35D1
SLC35G2
SLC37A4
SLC38A1
SLC38A10
SLC38A8
SLC39A10
SLC39A11
SLC44A1
SLC44A4
SLC45A2
SLC45A3
SLC47A1
SLC4A1AP
SLC4A4
SLC4A5
SLC4A7
SLC52A2
SLC5A2
SLC5A5
SLC5A6
SLC6A12
SLC6A14
SLC6A18
SLC6A7
SLC7A2
SLC7A4
SLC7A5
SLC7A6OS
SLC9A1
SLC9A3
SLCO1B3
SLCO2A1
SLCO4A1
SLCO4C1
SLF2
SLFN13
SLFN3
SLFN5
SLFNL1
SLITRK5
SLITRK6
SLN
SMARCB1
SMC2
SMC3
SMC5
SMC6
SMCHD1
SMOX
SMPD1
SMPD3
SMPD4
SMS
SMURF2
SNAI3
SNAP25
SNCAIP
SNHG12
SNRNP25
SNRNP70
SNRPA
SNRPA1
SNRPB
SNRPB2
SNRPD1
SNRPD2
SNRPD3
SNRPE
SNRPF
SNTB2
SNU13
SNX17
SNX18
SNX21
SNX29
SNX6
SOBP
SOCS1
SOCS7
SOHLH1
SON
SORBS3
SORCS1
SORCS3
SORL1
SOS1
SOSTDC1
SOX1
SOX10
SOX13
SOX14
SOX3
SOX4
SP100
SP4
SP5
SPAG5
SPATS2
SPC24
SPDEF
SPEN
SPG11
SPG7
SPI1
SPIN4
SPIRE2
SPMIP7
SPMIP8
SPOP
SPRED3
SPRR1B
SPRR4
SPRY1
SPSB3
SPTBN1
SPTLC3
SPTY2D1
SRD5A3
SREK1
SRF
SRM
SRP9
SRPK2
SRPRA
SRPX
SRR
SRRT
SRSF10
SRSF11
SRSF5
SSBP4
SSH1
SSR1
SSR3
SSR4
SSTR3
SSTR5
SSU72
SSX2IP
ST20
ST8SIA2
ST8SIA4
STAB1
STAG2
STAM2
STAT2
STAU2
STEAP4
STEEP1
STFA2L1
STIP1
STK10
STK17B
STK38
STK38L
STMN1
STOM
STON1
STRA6
STT3A
STT3B
STX10
STX16
STX17
STX3
STXBP2
STYK1
STYXL1
SUB1
SUGP2
SULT2A6
SUPT7L
SUSD2
SUSD5
SUV39H2
SUZ12
SYDE1
SYK
SYNDIG1
SYNE1
SYNGAP1
SYNJ1
SYNJ2
SYNPO
SYPL2
SYT15
SYT2
SYT7
SYTL5
SZRD1
T2
TAB1
TACC2
TACO1
TACR2
TACSTD2
TAF12
TAF13
TAF1D
TAF5
TAF6
TALDO1
TANGO6
TAOK2
TAP1
TAPBP
TAS1R2
TAS1R3
TAS2R108
TASOR2
TAX1BP1
TAX1BP3
TBC1D17
TBC1D23
TBC1D24
TBC1D5
TBC1D8B
TBCB
TBL1X
TBX1
TBX15
TBX2
TBX21
TBX3
TBX5
TBX6
TBXA2R
TBXAS1
TCAF1
TCEA2
TCF12
TCF3
TCF7
TCF7L1
TCF7L2
TCIRG1
TCOF1
TDG
TDH
TEAD4
TEDC2
TEF
TENM4
TENT5C
TERB2
TERF1
TET2
TEX28
TFAP2C
TFB1M
TFB2M
TFCP2
TFEC
TG
TGFB1I1
TGFB3
TGM1
TGM3
TGM5
THADA
THAP7
THG1L
THOC1
THOC2
THOC7
THRAP3
THRB
THSD7A
THY1
TICAM2
TIGAR
TIMM13
TIMM17A
TIMM17B
TIMM8A
TIMMDC1
TIMP4
TIPIN
TJP3
TKTL1
TLCD3A
TLE2
TLK1
TLL2
TLR1
TLR8
TM2D1
TM4SF19
TM4SF20
TM6SF1
TM7SF3
TMA16
TMBIM1
TMC4
TMED4
TMEFF1
TMEM106C
TMEM107
TMEM109
TMEM11
TMEM117
TMEM127
TMEM132C
TMEM141
TMEM145
TMEM156
TMEM158
TMEM167A
TMEM168
TMEM176B
TMEM177
TMEM200B
TMEM237
TMEM33
TMEM38B
TMEM40
TMEM50B
TMEM60
TMEM64
TMEM72
TMEM74
TMF1
TMOD4
TMPO
TMPRSS4
TMPRSS9
TMSB15B
TMT1A
TMTC4
TNC
TNFAIP8L1
TNFAIP8L2
TNFRSF10C
TNFRSF10D
TNFSF15
TNFSF9
TNKS1BP1
TNKS2
TNNC1
TNNI1
TNPO1
TNPO2
TNS1
TNS2
TOB1
TOB2
TOB2P1
TOMM20
TOMM22
TOMM7
TOPORS
TOR1B
TOR3A
TP53BP1
TP53BP2
TP73
TPCN1
TPD52L2
TPM2
TPM4
TPMT
TPO
TPR
TPRA1
TPRKB
TPT1
TPX2
TRABD
TRAFD1
TRAM1
TRAP1
TRAPPC10
TRAPPC6B
TRAPPC8
TRARG1
TRIB1
TRIM14
TRIM2
TRIM27
TRIM36
TRIM38
TRIM59
TRIM62
TRIM63
TRIM7
TRIM9
TRIP12
TRIP6
TRMT11
TRMT12
TRPC3
TRPC5
TRPC6
TRPM2
TRPM5
TRPM6
TRPM7
TRPV1
TSC1
TSC22D2
TSC22D3
TSC22D4
TSFM
TSGA10
TSGA13
TSHZ2
TSLP
TSPAN12
TSPAN14
TSPAN31
TSPAN7
TSPYL2
TST
TTC3
TTC7B
TTF1
TTF2
TTK
TTN
TTTY14
TUB
TUBA1C
TUBA4A
TUBB4A
TUBB4B
TUBB7P
TUBG1
TUG1
TUSC2
TWF2
TWIST1
TWNK
TXLNA
TXN2
TXNDC17
TXNRD2
TXNRD3
TYMP
TYW1
U2AF1
UAP1
UBA2
UBA5
UBA52
UBAC1
UBB
UBD
UBE2A
UBE2B
UBE2E3
UBE2G2
UBE2R2
UBE2U
UBE2V1
UBE3C
UBE4A
UBFD1
UBL4A
UBL5
UBQLN2
UBR2
UBR4
UBXD2
UCHL3
UCK2
UCN
UFD1
UGT1A2
UGT1A7
UGT2B15
UGT2B4
UGT2B5
UHRF2
ULBP2
ULK2
UNC13C
UNC45B
UNC5A
UNC5C
UPF2
UPP2
UQCC2
UQCR11
UQCRB
UQCRH
UROD
USH2A
USP10
USP13
USP33
USP47
USP48
USP7
UTP11
UTP20
UTP4
UTS2R
VANGL2
VAPA
VASH1
VASH2
VASP
VAT1
VAV1
VAX1
VDAC3
VEGFD
VEZT
VGLL1
VIP
VNN3P
VPREB3
VPS13B
VPS26A
VPS26B
VRK1
VSIR
VSTM4
VTI1A
VTN
VWA5A
WAPL
WAS
WBP1
WBP2
WDHD1
WDR1
WDR18
WDR19
WDR26
WDR36
WDR5
WDR59
WDR75
WDR76
WDR88
WFDC13
WFDC2
WFIKKN2
WIF1
WIPI1
WNK2
WNT1
WNT16
WNT2B
WNT5B
WNT7A
WNT7B
WRNIP1
WSCD1
WWC2
XAB2
XCR1
XKR5
XPA
XPNPEP2
XPNPEP3
XPR1
XRCC2
XRN2
XYLT2
YAP1
YARS1
YBX1
YDJC
YIF1B
YIPF5
YPEL3
YPEL5
YWHAH
ZBTB10
ZBTB16
ZBTB34
ZBTB43
ZCCHC24
ZCCHC7
ZCWPW1
ZDHHC13
ZDHHC19
ZDHHC2
ZFAND2A
ZFAND5
ZFP207
ZFP281
ZFP354A
ZFP354C
ZFP36L2
ZFP386
ZFP422
ZFP521
ZFP84
ZFTRAF1
ZFY
ZHX2
ZHX3
ZIC3
ZKSCAN2
ZKSCAN3
ZKSCAN4
ZKSCAN8
ZMAT2
ZMAT3
ZMAT5
ZMYM2
ZMYM6
ZMYND11
ZNF10
ZNF117
ZNF131
ZNF143
ZNF148
ZNF212
ZNF224
ZNF26
ZNF264
ZNF286A
ZNF333
ZNF33B
ZNF35
ZNF354A
ZNF37A
ZNF397
ZNF410
ZNF492
ZNF543
ZNF562
ZNF585B
ZNF622
ZNF638
ZNF678
ZNF747
ZNF79
ZNF83
ZNF839
ZNF85
ZNF91
ZNF93
ZNHIT1
ZNHIT3
ZNRD2
ZPBP
ZSCAN12
ZSWIM6
ZWINT
ZXDA
ZZEF1
143B1
2610318N02RIKL
A630001G21RIKL
AAAS
AADACL3
AADACL4
AADAT
AAGAB
AAK1
AAK-2
AAMDC
AANAT2
AASS
AATF
ABB
ABCA13
ABCA1A
ABCA4
ABCA8A
ABCA8B
ABCA9
ABCB10
ABCC11
ABCD1
ABCD4
ABCF1
ABCF3
ABCG3L2
ABCG3L4
ABHD10
ABHD12
ABHD14B
ABHD17A
ABHD17AP4
ABHD17C
ABHD2B
ABHD6
ABI2
ABITRAM
ABLIM2
ABRA
ABRACL
ABRAXAS2
ABTB2
ABU-11
ABU-15
ABU-2
ABU-3
ABU-5
ABU-6
ABU-7
ABU-8
ACAD10
ACAP2
ACAP3
ACBD3
ACE-2
ACKR1
ACNAT2
ACOT13
ACOT8
ACOX3
ACP6
ACR
ACRBP
ACSBG1
ACSBG2
ACSL1A
ACSL1B
ACSL4A
ACSM2A
ACSS3
ACT87E
ACTBL2
ACTL10
ACTL6B
ACTL9
ACTMAP
ACTR1B
ACTR3B
ACVR1B
ACVR2A
ACY3
ACYP1
ACYP2
ADAL
ADAM11
ADAM12
ADAM19
ADAM23
ADAM26A
ADAM32
ADAM5
ADAM7
ADAMDEC1
ADAMTS12
ADAMTS14
ADAMTS15
ADAMTS16
ADAMTS18
ADAMTS19
ADAMTS3
ADAMTSL1
ADAMTSL4
ADAP1
ADAR
ADARB1
ADAT2
ADCY1
ADCY10
ADCY2
ADCY4
ADCY5
ADCY6
ADCYAP1R1
ADD2
ADGRA2
ADGRE2
ADGRE4
ADGRF1
ADGRF2
ADGRF3
ADGRF5
ADGRG1
ADGRG2
ADGRG4
ADGRL1
ADH1A
ADH1B
ADH4
ADH5
ADH5P4
ADH7
ADIG
ADIRF
ADISSP
ADM2
ADM5
ADPGK
ADPRM
ADRA2B
ADRA2C
ADRM1
ADSL
AEBP1
AEBP2
AEN
AFDN
AFG3L2
AFM
AGA
AGAP2
AGAP4
AGE-1
AGFG1
AGFG2
AGGF1
AGK
AGL
AGMO
AGO2
AGPAT1
AGPAT2
AGPAT4
AGR2
AGR3
AGTPBP1
AGXT
AHCYL2
AHDC1
AHNAK2
AHRR
AHSA1
AHSA2
AIFM3
AIG1
AIMP1
AIP
AIR
AIRE
AIRN
AK1
AK3
AK5
AK6
AK8
AK9
AKAIN1
AKAP10
AKAP12
AKAP13
AKAP5
AKAP8L
AKIRIN1
AKNA
AKP3
AKR1C14
AKR1C6
AKR1CL
AKR1E1
AKR7A2
AKR7A2P1
AKR7A5
AKT3
AKTS1
ALDH3B1
ALDH3B2
ALDH3B3
ALDH7A1
ALDOC
ALG10B
ALG12
ALG13
ALG6
ALG8
ALK
ALKBH2
ALKBH4
ALKBH5
ALMS1
ALOX15B
ALPK2
ALPPL2
ALX1
ALX3
ALX4
ALYREF
AMBRA1
AMER2
AMIGO1
AMMECR1
AMMECR1L
AMN
AMOTL1
AMPD3
AMY2A3
AMY2B
AMZ2P1
ANAPC10
ANAPC13
ANAPC15
ANAPC16
ANAPC2
ANAPC4
ANAPC5
ANAPC7
ANCE
ANDPRO
ANG
ANG1
ANGPT4
ANGPTL6
ANK1
ANK2
ANK3
ANKAR
ANKFY1
ANKK1
ANKMY2
ANKRD12
ANKRD13A
ANKRD13C
ANKRD13C-DT
ANKRD16
ANKRD18A
ANKRD22
ANKRD26
ANKRD33
ANKRD33B
ANKRD34A
ANKRD34C
ANKRD36B
ANKRD46
ANKRD50
ANKRD53
ANKRD6
ANKRD60
ANKRD61
ANKRD63
ANKS1B
ANKS4B
ANKS6
ANKUB1
ANKZF1
ANO1
ANO10
ANO2
ANO5
ANO6
ANO8
ANO9
ANP32B
ANTKMT
ANXA8
AOAH
AOC2
AOPEP
AOX3
AOX4
AP1M1
AP1M2
AP1S1
AP1S2
AP1S3
AP2A1
AP2M1
AP2S1
AP3S1
AP3S2
AP4B1
AP4E1
AP4M1
AP4S1
AP5S1
AP5Z1
APBA2
APBB3
APEH
APH1B
API5
APL-1
APLNR
APOAI
APOBA
APOBEC3B
APOBEC3C
APOBEC3F
APOC4
APOEB
APOF
APOH
APOL5
APOL7E
APOL9B
APOO
APOO-PS
APOV1
APPA
APPL1
APRIN
AQP12A
AQP6
AQR
ARB2A
ARF3
ARF4
ARFGAP2
ARFGEF1
ARFGEF3
ARFIP2
ARHGAP1
ARHGAP18
ARHGAP20OS
ARHGAP22
ARHGAP24
ARHGAP25
ARHGAP26
ARHGAP27
ARHGAP29
ARHGAP32
ARHGAP33
ARHGAP33OS
ARHGAP6
ARHGAP8
ARHGDIG
ARHGEF1
ARHGEF10
ARHGEF12
ARHGEF16
ARHGEF19
ARHGEF25
ARHGEF26
ARHGEF28
ARHGEF39
ARHGEF4
ARHGEF40
ARHGEF7-IT1
ARID2
ARID3A
ARID4A
ARID5B
ARIH2
ARL10
ARL14EP
ARL2
ARL3
ARL4A
ARL4AOS
ARL4C
ARL5C
ARL6
ARL6IP1
ARL9
ARMC12
ARMC5
ARMC6
ARMC7
ARMC9
ARMCX2
ARMCX5
ARMCX6
ARMH3
ARMH4
ARMT1
ARNT2
ARPC1A
ARPC5L
ARPP21
ARR3
ARRDC2
ARRDC4
ARSB
ARSG
ARSI
ART1
ART2A
ART2B
ART4
ART5
ARTN
ARV1
ARX
ARXES1
ASAH2
ASAP1
ASAP3
ASB12
ASB15
ASB2
ASB3
ASB4
ASB5
ASB9
ASCC1
ASCC3
ASCL3
ASCL5
ASGR1
ASH1L
ASIC3
ASMTL
ASPA
ASPDH
ASPHD1
ASPN
ASPSCR1
ASTE1
ATAD2B
ATAD3A
ATAD5
ATF6B
ATF7
ATF7IP
ATG1
ATG16L1
ATG16L2
ATG4A
ATG4B
ATG4D
ATIC
ATL1
ATL3
ATMIN
ATOH1B
ATP10A
ATP11AUN
ATP13A1
ATP13A3
ATP1A1A.4
ATP1A3
ATP1A3B
ATP1A4
ATP1B1A
ATP1B4
ATP23
ATP2A1L
ATP2B1A
ATP2C2
ATP4A
ATP5IF1
ATP5MC2
ATP5MG
ATP5MJ
ATP6
ATP6AP1L
ATP6V0A4
ATP6V0B
ATP6V0CP1
ATP6V1B1
ATP6V1D
ATP6V1F
ATP6V1G3
ATP7
ATP8
ATP8B2
ATP8B3
ATP9B
ATPAF2
ATPSCKMT
ATRAID
ATRIP
ATRN
ATRNL1
ATXN1
ATXN1L
ATXN7
ATXN7L3
AURKC
AVIL
AVL9
AVPI1
AVPR1B
AVPR2
AWAT1
AXIN1
AXUD1
AZIN1
AZIN1A
B3GALNT2
B3GAT1
B3GAT2
B3GAT3
B3GNT4
B3GNT6
B3GNT7
B3GNT8
B3GNT9
B4GALNT2
B4GALNT3
B4GALT3
B4GALT7
B4GAT1
B9D1OS
BABAM1
BABAM2
BACE2
BACH1
BAG1
BAG2
BAG4
BAIAP2L1
BAIAP2L2
BAMBI
BANF1
BANK1
BARHL1
BARHL2
BATF
BATF2
BAZ2A
BAZ2B
BBIP1
BBLN
BBOF1
BBS1
BBS12
BBX
BCAM
BCAS2
BCAS3OS1
BCL2A
BCL2A1D
BCL2L13
BCL2L14
BCL6B
BCL9L
BCLAF1
BCLAF3
BCO2
BDH2
BDP1
BEAT-VB
BEND3
BEND4
BEND5
BEST1
BEST4
BET1
BETACOP
BEX4
BFSP2-AS1
BGLAP3
BGN
BHLHA15
BIB
BICC1
BICD1
BICDL1
BICRA
BICRAL
BIN3
BIN3-IT1
BIRC6
BIRC7
BLCAP
BLI-3
BLOC1S2
BLVRB
BLZF1
BMAL1A
BMERB1
BMP10
BMP3
BMPR2
BMT2
BMX
BMYC
BNC2
BNIP2
BNIP3LB
BOD1L
BOD1L1
BOK
BOLA2
BOP1
BORA
BPESC1
BPGM
BPIFA2F
BPIFA5
BPIFB3
BPNT1
BPNT2
BPTF
BRAT1
BRD3
BRD7
BRD9
BRF1
BRF2
BRINP2
BRINP3
BRIP1
BRMS1
BRSK1
BRWD1
BRWD3
BST1
BSX
BTBD10
BTBD10A
BTBD35F20
BTBD7
BTBD9
BTF3
BTF3L4
BTN1A1
BTNL3
BTNL9
BTR12
BUD13
BUD31
BXDC2
C10H1ORF35
C10ORF120
C10ORF88
C11ORF16
C11ORF42
C11ORF54
C11ORF68
C11ORF86
C11ORF87
C11ORF91
C11ORF96
C12ORF50
C14ORF119
C14ORF132
C14ORF156
C14ORF180
C14ORF28
C14ORF93
C15ORF32
C15ORF39
C15ORF48
C16H10ORF71
C16ORF54
C16ORF86
C16ORF89
C16ORF92
C17ORF67
C18ORF21
C19ORF12
C19ORF67
C19ORF73
C1ORF115
C1ORF216
C1ORF54
C1ORF56
C1QBP
C1QL3
C1QTNF1
C1QTNF7
C1QTNF8
C1RL-AS1
C2
C20H6ORF15
C20ORF181
C21ORF58
C2CD2
C2CD4C
C2ORF42
C2ORF49
C2ORF66
C2ORF69
C2ORF92
C3ORF22
C3ORF36
C3ORF38
C3ORF62
C3ORF70
C4A
C4BPA
C4ORF46
C5ORF15
C5ORF22
C6
C6ORF15
C6ORF52
C6ORF62
C8A
C8G
C8ORF44
C8ORF74
C8ORF82
C9ORF40
C9ORF50
CA1
CA3
CA5BP1
CAB39
CABCOCO1
CABLES1
CABP1
CABP4
CABYR
CACHD1
CACNA1G
CACNA2D1
CACNA2D2
CACNB1
CACNB2
CACNB4
CACNG6
CACNG7
CACTIN
CAD
CADM1
CADM2
CADM4
CADPS
CADPS2
CAHZ
CALB2
CALB2A
CALCB
CALCOCO2
CALCR
CALHM3
CALHM5
CALY
CAMK1
CAMK1G
CAMK2B
CAMK2N2
CAMK4
CAMKK2
CAMSAP3
CAMTA2
CAND1
CAP1
CAPN15
CAPN2
CAPN3
CAPN6
CAPN7
CAPN9
CAPNS2
CAPRIN1
CAPRIN2
CAPZA1
CAR11
CAR15
CAR4
CAR8
CARD10
CARD14
CARD16
CARD6
CARD8
CARS1
CARS2
CASKIN1
CASKIN2
CASP14
CASS4
CASTOR2
CAT-1
CAT-2
CATIP
CATSPER4
CAV2
CAVIN1
CAVIN2
CAVIN2B
CBARP
CBFA2T3
CBFB
CBL
CBLN1
CBR2
CBX1
CBX4
CBY1
CCAR1
CCAR2
CCBE1
CCDC106
CCDC117
CCDC120
CCDC126
CCDC127
CCDC14
CCDC141
CCDC144CP
CCDC149
CCDC15
CCDC152
CCDC154
CCDC157
CCDC158
CCDC159
CCDC169
CCDC171
CCDC18
CCDC186
CCDC191
CCDC27
CCDC28B
CCDC32
CCDC40
CCDC41
CCDC47
CCDC50
CCDC6
CCDC60
CCDC65
CCDC70
CCDC71L
CCDC78
CCDC82
CCDC88A
CCDC88B
CCDC93
CCDC97
CCHCR1
CCKBR
CCL1
CCL17
CCL21A
CCL21B
CCL22
CCL25
CCL3L3
CCL9
CCN2A
CCN3
CCN5
CCND2A
CCNDBP1
CCNI
CCNL2
CCNP
CCP110
CCR1
CCR10
CCR3
CCR7
CCR8
CCR9
CCRL2
CCS1
CCT7
CCT8
CCT8L1
CD160
CD163L1
CD1A
CD1B
CD1C
CD1D
CD1D1
CD2
CD209L1
CD226
CD27
CD276
CD300A
CD300C2
CD300LB
CD300LE
CD320
CD3D
CD5
CD59A
CD7
CD72
CD82A
CD84
CD8B
CD9
CD96
CDADC1
CDC123
CDC14C
CDC16
CDC20B
CDC42BPB
CDC73
CDCA4
CDF-1
CDH10
CDH11
CDH13
CDH15
CDH16
CDH20
CDH23
CDH3
CDH4
CDH6
CDH8
CDHR2
CDHR5
CDK11A
CDK13
CDK5
CDK5R2
CDK8
CDKL1
CDKL2
CDKL5
CDKN2AIP
CDKN2D
CDO1
CDON
CDR2
CDR2L
CDRT15L2
CDRT15P3
CDSN
CDT1
CDX1
CEACAM5
CEBP1
CEBPE
CED-3
CED-4
CED-9
CEL
CELA2A
CELF2-AS1
CELP
CELSR2
CEND1
CENPH
CENPI
CENPJ
CENPL
CENPN
CEP104
CEP120
CEP152
CEP162
CEP164
CEP170
CEP20
CEP295
CEP43
CEP55
CEP83
CEP85
CEP85L
CEP95
CEP97
CEPT1
CERS1
CERS2
CERS4
CERS6
CES1F
CES1G
CES2A
CES2B
CES2E
CES2F
CES3B
CFAP107
CFAP263
CFAP276
CFAP300
CFAP36
CFAP410
CFAP46
CFAP53
CFAP57
CFAP68
CFAP70
CFAP74
CFAP99
CFB
CFDP1
CFHR1
CFHR5
CFI
CGAS
CGB2
CGB3
CGN
CGRRF1
CHAC2
CHAD
CHADL
CHAF1B
CHCHD1
CHCHD7
CHCT1
CHD1L
CHD4
CHD6
CHD9
CHDH
CHERP
CHIC1
CHID1
CHK1
CHKB
CHKB-DT
CHM
CHML
CHMP1A
CHMP4A
CHMP4B
CHMP5
CHN1
CHN1OS3
CHODL
CHP2
CHRD
CHRDL1
CHRM4
CHRNA1
CHRNA2B
CHRNA3
CHRNA7
CHRNA9
CHRNB3
CHRND
CHRNG
CHST15
CHST3
CHST4
CHST5
CHST7
CHTF18
CHTOP
CIAPIN1
CIB1
CIB2
CIBAR2
CIC
CIDECP1
CILP2
CIMAP1D
CIMIP1
CIMIP2A
CIMIP2C
CIP2A
CIPC
CIR
CIRBP
CISD2
CISD3
CITED4
CIZ1
CKAP2L
CKAP5
CKLF
CKMB
CKMT1
CKMT1A
CLASRP
CLC
CLCA2
CLCA3A2
CLCA3P
CLCN1
CLCN3
CLCN4
CLCN5
CLCNKB
CLDN10
CLDN10L2
CLDN12
CLDN15A
CLDN17
CLDN18
CLDN34C1
CLDN5
CLDN6
CLDN8
CLDNB
CLDND
CLDNG
CLEC10A
CLEC14A
CLEC1A
CLEC2E
CLEC2H
CLEC4A
CLEC4A1
CLEC4G
CLEC4N
CLEC7A
CLHC1
CLIP2
CLK3
CLMP
CLP1
CLPB
CLPSL2
CLPTM1
CLRN1
CLRN3
CLSTN1
CLTC
CLUH
CLYBL
CMC2
CMET
CMIP
CMKLR2
CMSS1
CMTM7
CMYA5
CNBD2
CNDP2
CNFN
CNGA3
CNIH3
CNN2
CNO
CNOT10
CNOT2
CNOT3
CNOT4
CNOT6L
CNOT8
CNP
CNPY2
CNPY3
CNRIP1
CNTF
CNTLN
CNTN3
CNTN4
CNTN5
CNTN6
CNTNAP1
CNTNAP2
CNTNAP4
CNTNAP5A
CNTRL
COA3
COA6
COA7
COBL
COCH
COG2
COG5
COG6
COG7
COIL
COL11A1
COL17A1
COL19A1
COL21A1
COL4A5
COL4A6
COL8A2
COL9A3
COLEC11
COLGALT1
COLGALT2
COLQ
COMMD1
COMMD7
COPB1
COPB2
COPG1
COPRS
COPS2
COPS3
COPS5
COPS6
COPZ1
COPZ2
COQ10A
COQ2
COQ9
CORO1B
CORO1C
CORO2B
CORO6
COX20
COX6C
COX6C2
COX7A2L
COX8A
COX8C
CPA4
CPA5
CPB2
CPEB1
CPEB3
CPEB4
CPNE5
CPO
CPR8
CPS1
CPS1-IT1
CPT1AA
CPT1C
CPTP
CPXM1
CPXM2
CPZ
CR1L
CR2
CRADD
CRB2
CRBN
CREB3L1
CREB5
CREBRF
CREG2
CRESTIN
CRHBP
CRHR1
CRIP1
CRIPT
CRISPLD1
CRK
CRKL
CRMP1
CROP
CRTAP
CRYBA2
CRYBB2
CRYBG1
CRYBG3
CRYGA
CRYGC
CRYGD
CRYZL1
CSAG1
CSAG2
CSDC2
CSGALNACT1
CSH2
CSN3
CSNK1A1P1
CSNK1D
CSNK1G1
CSNK1G2-AS1
CSNK2B
CSPG4
CSPRS
CSRNP2
CSRNP3
CST1
CST11
CST12
CST4
CST7
CST9L
CSTF1
CSTF2T
CT45A3
CT47B1
CT55
CTAG1A
CTAGE7P
CTBP1
CTBP2
CTBS
CTCF
CTCFLOS
CTDNEP1
CTDSPL
CTHRC1
CTL-1
CTL-2
CTL-3
CTLA2A
CTR1A
CTR1B
CTR1C
CTRB1
CTRB2
CTSF
CTSG
CTSO
CTSR
CTSV
CTSZ
CTTNBP2
CUEDC2
CUL5
CUTC
CWC22
CWF19L1
CWF19L2
CWH43
CXADR
CXCL11
CXCL12B
CXCR1
CXCR5
CXCR6
CXORF51A
CYB5R1
CYB5R2
CYB5R4
CYB5RL
CYBRD1
CYCB
CYCE
CYCSB
CYFIP2
CYLC1
CYM
CYORF15A
CYP11A
CYP11B3
CYP-13A6
CYP1C1
CYP1C2
CYP21A1
CYP24A1
CYP26C1
CYP-29A2
CYP2A13
CYP2A3
CYP2A6
CYP2AB1
CYP2B12
CYP2B15
CYP2B7P
CYP2C18
CYP2C29
CYP2C37
CYP2C55
CYP2C68
CYP2C69
CYP2D10
CYP2D13
CYP2D34
CYP2D37-PS
CYP2D9
CYP2F2
CYP2G1
CYP2J15-PS
CYP2J2
CYP2J5
CYP-34A9
CYP39A1
CYP3A2
CYP3A43
CYP3A51P
CYP3A65
CYP4A12B
CYP4A22
CYP4A3
CYP4A32
CYP4F11
CYP4F3
CYP4F40
CYP4V2
CYP4X1
CYP51A1
CYREN
CYSTM1
CYTH3
CYTL1
CZIB
D2HGDH
D5ERTD605E
DAAM1
DAAM2
DAB1
DAB2IP
DACH1
DACH2
DACT3
DAD1
DAF-2
DALIR
DALRD3
DAND5
DAP
DAP3
DARS1
DAT-1
DAW1
DAZ2
DAZAP2
DBF4B
DBH
DBIL5
DBNDD2
DBR1
DBX2
DCAF1
DCAF13
DCAF4
DCAF6
DCAF8
DCAKD
DCLRE1A
DCLRE1B
DCPP1
DCPP2
DCPP3
DCST1
DCT
DCTN1
DCTN4
DCTN6
DCTPP1
DCUN1D1
DCUN1D2
DCUN1D3
DCUN1D5
DCXR
DDHD1
DDI2
DDN
DDR1
DDT
DDX19A
DDX20
DDX23
DDX28
DDX31
DDX39A
DDX39B
DDX4
DDX41
DDX50
DDX51
DDX53
DDX54
DDX55
DDX56
DEAF1
DECR2
DEDD
DEDD2
DEFA6
DEFB103B
DEFB108B
DEFB113
DEFB123
DEFB125
DEFB136
DEFB19
DEFB25
DEFB3
DEFB30
DEFB41
DEFB42
DEFB4A
DEFB9
DEGS2
DELE1
DELTACOP
DENND10
DENND10P1
DENND11
DENND1A
DENND1B
DENND2A
DENND2B
DENND3
DENND4A
DENND6A
DEPDC5
DERA
DESI1
DGAT1A
DGCR6
DGCR8
DGKA
DGKD
DGKE
DGKG
DGKI
DGKZ
DGLUCY
DGUOK
DHCR24
DHDH
DHDH.1
DHRS7C
DHTKD1
DHX16
DHX30
DHX32
DHX35
DHX37
DHX57
DHX58
DHX8
DIAPH2
DIAPH2-AS1
DIDO1
DIMT1L
DIP2B
DIP2C-AS1
DIPA
DIPK1C
DIPK2A
DIRAS1
DIRC1
DISC1
DJR-1.1
DKK2
DLEU2
DLEU2L
DLG2
DLGAP4
DLSTP1
DLX1
DLX3
DLX6
DMAC1
DMAC2L
DMBT1L1
DMBX1
DMKN
DMP1
DMRT1
DMRTC1
DMRTC1B
DMRTC2
DMTN
DMXL1
DNAAF11
DNAAF2
DNAAF9
DNAH14
DNAH17
DNAH17-AS1
DNAH8
DNAI4
DNAJA3A
DNAJA4
DNAJB14
DNAJB3
DNAJB5
DNAJC14
DNAJC16
DNAJC18
DNAJC19
DNAJC21
DNAJC24
DNAJC4
DNAJC5B
DNAJC6
DNAJC8
DNAJC9
DNAL1
DNASE1L3
DNASE2
DNASE2B
DND1
DNMT3AA
DNMT3AB
DNMT3AOS
DNMT3BA
DNMT3BB.1
DNMT3BB.2
DNMT3BB.3
DNMT3L
DNTTIP2
DOCK1
DOCK3
DOCK4
DOCK6
DOCK8
DOHH
DOK1
DOK6
DOK7
DONSON
DOP-1
DOP-2
DOP-3
DOT1L
DPEP1
DPEP2
DPF1
DPH3
DPP8
DPPA2
DPPA3P2
DPPA4
DPPA5A
DPY19L2
DPY19L2P2
DPY19L3
DPYD
DPYSL2
DRAP1
DRAXIN
DRC7
DRD3
DRD5
DRG2
DROSHA
DSCAM
DSCR10
DSE
DSG1
DSG2
DSN1
DSPP
DSTN
DSTNP2
DTL
DTNA
DTNBP1
DTR
DTWD2
DTX4
DUBR
DULLARD
DUOXA1
DUS3L
DUSP13B
DUSP14
DUSP15
DUSP16
DUSP21
DUSP26
DUSP29
DUSP9
DUX4
DUXA
DVL1
DVL2
DVL3
DYNC1I1
DYNC1LI1
DYNC1LI2
DYNC2H1
DYNC2I1
DYNC2I2
DYNC2LI1
DYNLL2
DYNLRB1
DYNLT2B
DYRK1A
DZIP1
DZIP1L
E2F5
E4F1
EAF1
EAP30
EARS2
EBAG9
EBF1
EBF2
EBF3
EBF4
EBNA1BP2
ECE1
ECE2
ECEL1
ECEL1P2
ECHDC2
ECI3
ECM1
ECM2
ECPAS
ECSCR
ECSIT
EDA
EDC4
EDDM3B
EDEM2
EDF1
EDIL3
EDN2
EDRF1
EEA1
EEF1D
EEF1E1
EEF1G
EEF2KMT
EEIG1
EEPD1
EFCAB10
EFCAB14
EFCAB6
EFCC1
EFHB
EFHD1
EFL1
EFNA2
EFNA4
EFNB2B
EFR3A
EFTUD2
EGFL6
EGFL7
EGL-1
EGLN2
EGLN3
EGR
EGR2A
EGR2B
EHD3
EHD4
EHF
EID1
EIF1AY
EIF2AK1
EIF2AK4
EIF2B1
EIF2B2
EIF2B3
EIF2B4
EIF2S3
EIF2S3X
EIF3A
EIF3D
EIF3E
EIF3H
EIF3J
EIF3L
EIF3M
EIF4A2
EIF4A2P4
EIF4A3
EIF4EBP3L
EIF4H
EIF5A2
ELAC1
ELAC2
ELAVL1
ELAVL2
ELAVL3
ELAVL4
ELF2
ELF4
ELFN1
ELK3
ELL2
ELMOD1
ELMOD2
ELN
ELOA3BP
ELOA3P
ELOVL1
ELOVL6L
ELP2
ELP5
ELP6
ELT-2
EMB
EMC10
EMC3
EMC4
EMC6
EMC8
EMD
EME2
EMG1
EMID1
EMILIN2
EML4
EMP2
EMP3
EMSY
EMX1
EN2
ENDOD1
ENG
ENPP3
ENPP4
ENPP5
ENPP6
ENPP7
ENTPD3-AS1
ENTREP1
ENTREP2
ENY2
EOGT
EOLA1
EOLA2
EP400
EPB41
EPB41L1
EPB41L4B
EPB42
EPG5
EPHA1
EPHA3
EPHA4
EPHA4B
EPHA5
EPHA5-AS1
EPHA6
EPHB4
EPHX4
EPN1
EPN3
EPOP
EPPIN
EPPK1
EPS15
EPS8
EPS8L2
EPS8L3
EPX
EPYC
ERAP1
ERBB2IP
ERBB4
ERC2
ERCC6L2
ERGIC1
ERH
ERHL1
ERI3
ERICH5
ERLIN2
ERMARD
ERMN
ERO1B
ERP44
ERV3-2
ERVFRD-1
ERVW-1
ESAM
ESD
ESF1
ESPNL
ESPNP
ESRG
ESRP2
ESYT1
ESYT3
ETFBKMT
ETV2
ETV3
ETV5
EVA1C
EVI2A
EVI2B
EVPL
EVX1
EWSAT1
EXD2
EXOC1
EXOC3L
EXOC3L2
EXOC5
EXOG
EXOSC1
EXOSC10
EXOSC4
EXOSC6
EXT1
EXTL2
EXTL3
F11
F5
FABP10A
FABP3P2
FABP5
FADS3
FAF2
FAM107B
FAM110C
FAM118A
FAM120C
FAM124A
FAM131C
FAM133B
FAM135A
FAM136B-PS
FAM138D
FAM149A
FAM149B1
FAM161A
FAM161B
FAM162A
FAM168A
FAM169A
FAM170A
FAM170B
FAM171A1
FAM180A
FAM181B
FAM182A
FAM185A
FAM186B
FAM193B
FAM199X
FAM200B
FAM20C
FAM212B
FAM215A
FAM217B
FAM221A
FAM223A
FAM223B
FAM226B
FAM234A
FAM240B
FAM241A
FAM24A
FAM25A
FAM3B
FAM3C
FAM47A
FAM47E
FAM53B
FAM66C
FAM69B
FAM72A
FAM72D
FAM76A
FAM76B
FAM81A
FAM83A-AS1
FAM83C
FAM83D
FAM83E
FAM83F
FAM86B1
FAM86B3P
FAM86C1P
FAM86EP
FAM86JP
FAM87B
FAM89A
FAM91A1
FAM98C
FAN1
FANCB
FANCC
FANCI
FANCM
FAR2
FARP1
FARSA
FASTK
FASTKD1
FASTKD2
FASTKD3
FAT1
FAU
FBH1
FBLN2
FBLN7
FBN2
FBRS
FBRSL1
FBXL13
FBXL18
FBXL20
FBXL6
FBXL9P
FBXO15
FBXO21
FBXO28
FBXO31
FBXO34
FBXO36
FBXO38
FBXO39
FBXO40
FBXO41
FBXO43
FBXO45
FBXO46
FBXO47
FBXO8
FBXW10
FBXW11B
FBXW12
FBXW4
FBXW5
FBXW7
FCAR
FCGBP
FCGR2A
FCGR3B
FCGR4
FCHSD1
FCHSD2
FCN1
FCN2
FCN3
FCNB
FCRLB
FDX1
FEM1A
FEM1B
FEM1C
FENDRR
FER1L4
FER1L6-AS2
FERMT1
FERRY3
FES
FEZF1
FEZF2
FGD5
FGD6
FGF10
FGF13
FGF19
FGF20
FGF22
FGF3
FGF6
FGF9
FGFBP3
FGFR2
FGFR4
FGL2
FHAD1
FHDC1
FHL5
FIBCD1
FIBP
FIGLA
FIGN
FIGNL1
FILIP1
FILIP1L
FIP1L1
FIRRM
FJX1
FKBP10
FKBP15
FKBP6
FKBP7
FKBPL
FLG
FLG2
FLNA
FLOT1B
FLOT2
FLRT1
FLRT3
FLT3LG
FLVCR2
FLYWCH1
FMN2
FMNL2
FMO13
FMO6
FMO9P
FMOD
FN1B
FNBP1L
FNBP4
FNDC1
FNDC10
FNDC11
FNDC3A
FNDC4
FNDC7
FNIP1
FOLH1
FOLT-1
FOXC1
FOXC2
FOXD1
FOXD2
FOXD3
FOXE3
FOXF1
FOXG1C
FOXI2
FOXJ1
FOXJ2
FOXJ3
FOXL1
FOXL2
FOXN2
FOXP1
FOXP3
FOXP4
FOXQ1
FPR-RS4
FRAT1
FRG1
FRK
FRMD1
FRMD3
FRMD5
FRMPD3
FRRS1L
FRY
FRYL
FSBP
FSCN2B
FSD2
FSHR
FSTL3
FSTL4
FSTL5
FTH1A
FTH1L1
FTH1P19
FTH1P20
FTHL17
FTSJ1
FUCA2
FUNDC1
FURIN
FUT1
FUT2
FUT3
FUT7
FXYD1
FXYD4
FXYD6
FY
FYB1
FYB2
FZD1
FZD10
FZD3
FZD3A
FZD6
FZD8
FZR1
G3BP2
G6PD2
GABARAPL1
GABBR1
GABPB1
GABPB1L
GABPB2
GABRA1
GABRA2
GABRA3
GABRA5
GABRB2
GABRD
GABRG2
GABRG3
GABRQ
GABRR3
GAD2
GAGE12B
GAK
GAL3ST4
GALK2
GALM
GALNS
GALNT1
GALNT11
GALNT14
GALNT15
GALNT18
GALNT2
GALNT5
GALNT6
GALNT7
GALNT9
GALNTL6
GALR1
GAPDHS
GAREM2
GARIN1B
GARIN3
GARIN4
GARIN5B
GAS-1
GAS5
GAS7
GAS8
GASK1A
GASK1B
GATA1
GATA2
GATA6
GATAD2B
GBP
GBP10
GBP3
GBP5
GBP7
GBP8
GBX2
GCA
GCDHB
GCGR
GCM2
GCN1
GCNA
GCSAM
GCSAML
GCSH
GDE1
GDF1
GDF11
GDF2
GDF7
GDF9
GDI1
GDI2
GDPD5
GDPGP1
GEMIN2
GEMIN5
GEMIN6
GEMIN7
GEN1
GET3
GFER
GFI1
GFM2
GFPT2
GFRA3
GFRA4
GFUS
GGA2
GGA3
GGCT
GGCTB
GGCX
GGN
GGPS1
GGTA1
GHRH
GHRHR
GHSR
GID8
GIGYF1
GIMAP1
GIMAP2
GIMAP3
GIMAP4
GIMAP5
GIP
GIT2
GJA10
GJA5
GJA9
GJB2
GJB3
GJB4
GJB5
GJC1
GJD2
GJD3
GJD4
GK5
GKAP1
GKN1
GLB1L2
GLCE
GLDC
GLG1
GLI3
GLI4
GLO2
GLOB1
GLOD4
GLOD5
GLP2R
GLRA1
GLRX5
GLS2
GLT1D1
GLT6D1
GLT8D2
GLTPD2
GLUD1B
GLYATL1
GMFG
GMIP
GMNC
GMPPA
GMPPB
GMPS
GNA12
GNA13
GNA14
GNA15
GNAI1
GNAL
GNAO1
GNAT1
GNAT2
GNAT3
GNAZ
GNB2
GNB3
GNB5
GNE
GNG11
GNG12
GNG13
GNG13B
GNG5
GNG7
GNG8
GNL2
GNLY
GNPDA1
GNPTAB
GNRH2
GNRHR
GNS
GOLGA3
GOLGA5
GOLGA8IP
GOLGB1
GOLIM4
GOLM1
GOLT1A
GOPC
GOT1L1
GOT2P1
GP1BB
GP2
GP5
GP9
GPA33
GPAA1
GPALPP1
GPAT4
GPATCH1
GPATCH2
GPATCH4
GPBP1
GPC5
GPC6
GPCPD1
GPD1L
GPHA2
GPHN
GPI
GPKOW
GPLD1
GPM6A
GPR101
GPR107
GPR132
GPR137
GPR139
GPR142
GPR148
GPR150
GPR151
GPR155
GPR157
GPR162
GPR165
GPR17
GPR171
GPR173
GPR18
GPR26
GPR3
GPR31
GPR34
GPR35
GPR4
GPR45
GPR78
GPR83
GPR84
GPR87
GPR88
GPR89
GPRASP1
GPRASP2
GPRC5C
GPRC5D
GPRIN2
GPSM3
GPX
GPX1B
GPX-5
GPX-6
GPX7
GPX8
GRAMD2B
GRAP2
GRB14
GRCC10
GREB1
GREB1L
GRHL1
GRHL2
GRHL3
GRHPR
GRIA3
GRID2
GRIK1
GRIK3
GRIN2D
GRIN3B
GRIP2
GRIPAP1
GRK1
GRK4
GRK5
GRK7A
GRM1
GRM6
GRM7
GRM8
GRNAS
GRO1
GRP
GRPR
GRSF1
GSAP
GSC
GSC2
GSDMDL1
GSN-AS1
GSNB
GSSOS1
GSSOS2
GST-4
GSTM6L
GSTM7
GSTP2
GSTP3
GSTS5
GSTT1B
GSX1
GTF2E2
GTF2F1
GTF2H2
GTF2IRD1
GTF3A
GTF3AB
GTF3C2
GTF3C3
GTPBP3
GTPBP8
GUCA2A
GUCY1A2
GUCY2D
GUCY2E
GUF1
GUK1
GULP1
GUSBP14
GUSBP15
GUSBP3
GUSBP4
GVIN1
GXYLT1
GXYLT2
GYPC
GZMH
H1-0
H1-3
H13
H1-9P
H1F3
H1F8
H1M
H2-AB1
H2AC19
H2AC20
H2AC25
H2AZ2
H2BC10
H2BC12
H2BC12L
H2BC15
H2BC17
H2BC18
H2BC7
H2BW1
H2-D1
H2-DMA
H2-DMB1
H2-EB1
H2-M10.1
H2-M2
H2-M3
H2-OB
H2-Q5
H2-Q7
H2-T10
H2-T23
H3-3A
H3-4
H3C1
H3C10
H3C11
H3C13
H3C4
H3C6
H3F3A
H3F4
H4C11
H4C12
H4C3
H4C6
H4C8
H6PD
HAAO
HABP4
HACD2
HACD3
HACE1
HAGH
HAGHL
HALR1
HAND2
HAP1
HAPLN4
HARS1
HARS2
HAS1
HAS2
HAS3
HASPIN
HAUS1
HAUS2
HAUS3
HAUS5
HAUS6
HAUS7
HAUS8
HAX1
HBA2
HBB-BS
HBG1
HBP1
HBQ1
HBS1L
HCAR2
HCFC1
HCFC1R1
HCFC2
HCG18
HCN2
HCP5
HCRTR1
HCRTR2
HDAC10
HDAC2
HDAC6
HDAC7
HDAC8
HDAC9
HDGFL1
HDGFL2
HDLBP
HDR
HEATR3
HEATR4
HEBP1
HECTD2OS
HECTD3
HECTD4
HELB
HELT
HELZ
HEMK1
HEPACAM2
HEPHL1
HER6
HERC1
HERC2P4
HERC6
HERPUD2
HES3
HES6
HEXB
HEXD
HEY1
HFM1
HGC6.3
HGH1
HGS
HHAT
HHATL
HHEX
HID1
HIF1AL
HIGD2A
HIKESHI
HINT1
HINT2
HINT3
HIP1R
HIPK1
HIPK4
HIST1H2AIL1
HIVEP3
HK3
HKDC1
HLA-C
HLA-DPA1
HLA-DPB1
HLA-DQB1
HLA-DRB1
HLA-DRB3
HLA-E
HLTF
HLX
HMBOX1
HMCES
HMCN1
HMGB1P1
HMGCRA
HMGN2
HMGN2-PS1
HMGN3
HMGN5
HMGXB4
HMOX
HMOX2-PS1
HMT-1
HMX2
HMX3
HNRNPA1P7
HNRNPCL1
HNRNPF
HNRNPH2
HNRNPLL
HNRPKL
HOGA1
HOMER2
HOOK3
HOXA10
HOXA3
HOXA7
HOXB13
HOXB5
HOXB8
HOXC13
HOXC6
HOXC8
HOXD10
HOXD11
HOXD12
HOXD13
HOXD3
HOXD4
HOXD8
HPCA
HPCAL4
HPD
HPF1
HPGDS
HPN
HPXB
HR
HRH3
HRH4
HS3ST1
HS3ST4
HS3ST5
HS3ST6
HSBP1
HSD17B14
HSD17B3
HSD17B6
HSD17B7
HSD17B8
HSD3B4
HSD3B7
HSF-1
HSF2
HSF5
HSFY2
HSH2D
HSP-16.2
HSP26
HSP-3
HSP-6
HSP-60
HSP68
HSP-70
HSP70
HSP90
HSP90AB5P
HSP90B2P
HSPA12B
HSPB2
HSPB9
HSPBP1
HTATIP2
HTN3
HTR1B
HTR1D
HTR3E
HTR4
HTR5B
HTR7
HTRA4
HUNK
HUS1
HUS1B
HYAL3
HYAL4
HYCC1
HYKK
HYLS1
HYMAI
IAH1
IBA1
IBTK
ICA1
ICA1L
ICAM2
ICAM5
ICE1
ICE2
ICOSLG
IDH
IDUA
IER3IP1
IER5
IER5L
IF2
IFI16
IFI205
IFI206
IFI27L2A
IFI27L2B
IFI44L
IFI47
IFIT3B
IFITM10
IFITM5
IFITM6
IFITM7
IFNA
IFNA1
IFNA14
IFNA16
IFNA17
IFNA5
IFNGR2
IFNL2
IFNL3
IFRD2
IFRG15
IFT122
IFT20
IFT22
IFT25
IFT43
IFT46
IFT74
IFT80
IFT81
IFT88
IGDCC3
IGF2BP1
IGFBPL1
IGFL1
IGFN1
IGH
IGHA1
IGHG1
IGHG4
IGHMBP2
IGHV10-1
IGHV1-20
IGHV1-36
IGHV1-54
IGHV1-58
IGHV1-64
IGHV1-74
IGHV1-76
IGHV1-80
IGHV3
IGHV3-1
IGHV5-9-1
IGHV7-1
IGIP
IGKV1-133
IGKV1-135
IGKV14-100
IGKV15-103
IGKV1-88
IGKV2-112
IGKV3-12
IGKV3-20
IGKV3-5
IGKV3-7
IGKV4-53
IGKV4-55
IGKV4-57
IGKV4-61
IGKV4-63
IGKV4-70
IGKV4-86
IGKV4-90
IGKV5-45
IGKV6-23
IGKV6-25
IGKV6-32
IGKV8-24
IGLJ3
IGLON5
IGLV1
IGLV2
IGLV3-21
IGSF1
IGSF10
IGSF21B
IGSF3
IGSF7 L1
IGSF9
IIGP1
IKZF1
IL10RA
IL12RB1
IL15
IL15RA
IL16
IL17C
IL17F
IL17RA
IL18BP
IL19
IL1RAP
IL20
IL20RB
IL27RA
IL31
IL31RA
IL34
IL36B
IL36G
IL36RN
IL3RA
IL8
IL8L2
IL9
ILDR1
ILF2
ILP3
ILP5
ILVBL
IMMP1L
IMPA1
IMPDH1
IMPDH1A
INAB
INCA1
INCENP
ING1
ING4
INHA
INHBE
INIP
INOS
INPP5A
INPP5B
INPP5F
INSM1
INSYN2B
INTS10
INTS13
INTS14
INTS15
INTS2
INTS4
INTS5
INTS6L
INTS7
INTS8
INTU
INVS
IP6K3
IPF1
IPO13
IPO7
IPO8
IQCF1
IQCH
IQGAP3
IQSEC1
IQSEC3
IRAG2
IRAK1BP1
IRAK4
IRF2BP1
IRF2BPL
IRF5
IRGM2
IRS4
IRX1
IRX3
IRX4
IRX5
IRX6
ISL1A
ISL2
ISL2A
ISL2B
ISLR2
ISM1
ISOC1
ISOC2
ITCH
ITGA10
ITGA11
ITGA8
ITGA9
ITGAX
ITGB1BP3
ITGB6
ITIH3
ITIH5
ITIH6
ITK
ITLN1
ITM2C
ITM2CB
ITP
ITPK1-AS1
ITPKA
ITPKB
ITSN1
ITSN2
IVL
IWS1
IYD
IZUMO1
IZUMO4
JADE2
JAG2
JAKMIP1
JAKMIP3
JARID2
JCAD
JMJD1C
JMJD1C-AS1
JMJD4
JMY
JPH1
JPH3
KALRN
KANK4
KAT2A
KAT6B
KAT7
KAT8
KATNAL1
KATNB1
KATNBL1
KCNA1
KCNA10
KCNA2
KCNA5
KCNA6
KCNC1
KCNC2
KCND2
KCNE1
KCNE3
KCNE4
KCNE5
KCNG2
KCNG4
KCNH4
KCNH8
KCNIP1
KCNIP2
KCNIP4
KCNJ10
KCNJ13
KCNJ14
KCNJ15
KCNJ3
KCNJ6
KCNK1
KCNK12
KCNK13
KCNK7
KCNK9
KCNMB1
KCNN1
KCNQ1DN
KCNQ1OT1
KCNQ4
KCNS1
KCNS2
KCNT2
KCNV2
KCP
KCTD12
KCTD13
KCTD14
KCTD15
KCTD17
KCTD19
KCTD2
KCTD20
KCTD8
KCTD9P2
KDELR1
KDELR3
KDF1
KDM2BB
KDM4C
KDM5D
KEAP1A
KEAP1B
KEG1
KERA
KGD4
KHDC1L
KHDC3L
KIAA0087
KIAA0232
KIAA0753
KIAA0825
KIAA0930
KIAA1191
KIAA1328
KIAA1549L
KIAA1614
KICS2
KIF16B
KIF19
KIF19B
KIF1A
KIF1B
KIF1C
KIF21A
KIF26A
KIF27
KIF2B
KIF4
KIF5C
KIF6
KIF7
KIR2DS2
KIR3DX1
KIRREL2
KIRREL3
KIRREL3-AS3
KISS2
KITL
KLC4
KLF1
KLF16
KLF17
KLF2A
KLF7
KLHDC1
KLHDC2
KLHDC3
KLHDC7A
KLHDC8A
KLHDC8B
KLHL10
KLHL12
KLHL15
KLHL17
KLHL18
KLHL2
KLHL21
KLHL22
KLHL25
KLHL28
KLHL30
KLHL31
KLHL33
KLHL35
KLHL4
KLHL40
KLHL41
KLHL7
KLHL9
KLK11
KLK13
KLK2
KLK3
KLRA1
KLRC2
KLRG1
KLRG2
KMT2B
KMT2E
KNCN
KNG2
KNOP1
KNSTRN
KNTC1
KPLCE
KPNA5
KPNA7
KRCC1
KREMEN2
KRI1
KRT1
KRT10
KRT12
KRT13
KRT17
KRT2
KRT25
KRT28
KRT32
KRT33A
KRT34
KRT36
KRT4
KRT42
KRT6B
KRT7
KRT72
KRT77
KRT78
KRT80
KRT81
KRT82
KRT83
KRT9
KRT90
KRTAP10-1
KRTAP10-10
KRTAP10-11
KRTAP10-12
KRTAP10-2
KRTAP10-4
KRTAP10-6
KRTAP10-7
KRTAP10-8
KRTAP1-1
KRTAP12-2
KRTAP12-3
KRTAP12-4
KRTAP13-3
KRTAP13-4
KRTAP14L
KRTAP1-5
KRTAP15-1
KRTAP16-3
KRTAP17-1
KRTAP19-1
KRTAP19-3
KRTAP20-4
KRTAP2-1
KRTAP2-4
KRTAP3-1
KRTAP31-1
KRTAP4-1
KRTAP4-11
KRTAP4-12
KRTAP4-2
KRTAP4-3
KRTAP4-4
KRTAP4-5
KRTAP4-8
KRTAP4-9
KRTAP5-1
KRTAP5-10
KRTAP5-11
KRTAP5-4
KRTAP5-5
KRTAP5-7
KRTAP6-1
KRTAP6-2
KRTAP6-3
KRTAP7-1
KRTAP9-3
KRTAP9-8
KSR1
KSR2
KTI12
KTN1
KY
KYAT1
LACC1
LACTB
LACTB2
LAG3
LAGE3
LAMA1
LAMA3
LAMA4
LAMB1A
LAMC2
LAMC3
LAMP3
LANCL1
LANCL2
LANCL3
LAPTM4B
LARGE1
LARP
LARP4B
LARP7
LARS2
LAS1L
LATS1
LATS2
LBHD1
LBR
LBX1
LCAL1
LCE1A
LCE1C
LCE1D
LCE1I
LCE2A
LCE2C
LCE3D
LCE3E
LCE4A
LCE5A
LCLAT1
LCN10
LCN5
LCN6
LCN8
LCOR
LCORL
LDAF1
LDB2
LDC1
LDH
LDHD
LDLRAD2
LDOC1
LELP1
LEMD2
LEMD3
LENG8
LGALS2A
LGALS3BP.1
LGALS4
LGALS9
LGALS9B
LGALS9C
LGALSL
LGI1
LGMN
LHFPL2
LHFPL5
LHFPL6
LHX1
LHX2
LHX3
LHX6
LIAS
LILRA3
LILRB1
LILRB2
LILRB3
LIMCH1
LIMD1
LIMD2
LIMK1
LIMS2
LIN52
LIN7B
LIN7C
LIN9
LINC00052
LINC00242
LINC00261
LINC00299
LINC00304
LINC00312
LINC00315
LINC00319
LINC00326
LINC00460
LINC00474
LINC00477
LINC00479
LINC00482
LINC00520
LINC00523
LINC00526
LINC00528
LINC00574
LINC00652
LINC00671
LINC00673
LINC00900
LINC00923
LINC00960
LINC01002
LINC01088
LINC01121
LINC01128
LINC01140
LINC01554
LINC01555
LINC01558
LINC01565
LINC01587
LINC01588
LINC01600
LINC01620
LINC02603
LINC02870
LINC02875
LINC02909
LINGO1
LINS1
LIPA
LIPCA
LIPF
LIPO2
LIPT1
LIX1
LLGL1
LLGL2
LLPH
LMBR1
LMBR1L
LMBRD2
LMLN
LMO3
LMO4
LMO7
LMTK2
LMTK3
LMX1A
LMX1B
LNPK
LNX1
LOK
LONP2
LONRF3
LORICRIN
LOXL1
LOXL2B
LOXL4
LPAR5
LPAR6
LPCAT4
LPGAT1
LPXN
LRATD2
LRCH2
LRCH4
LRFN2
LRFN5
LRG1
LRIG1
LRIG3
LRP11
LRP2
LRP4
LRP6
LRR1
LRRC10
LRRC18
LRRC20
LRRC23
LRRC3
LRRC31
LRRC32
LRRC34
LRRC37A5P
LRRC41
LRRC45
LRRC4B
LRRC52
LRRC53
LRRC55
LRRC58
LRRC63
LRRC71
LRRC73
LRRC75B
LRRC77P
LRRC8A
LRRC9
LRRFIP2
LRRN2
LRRN4CL
LRRTM1
LRRTM4
LRSAM1
LRTM1
LSG1
LSM3
LSM4
LSM5
LSM8
LSMEM1
LSP1
LTB
LTBP1
LTBP4
LTO1
LTV1
LURAP1L
LUZP1
LY49S6
LY6C2
LY6F
LY6G6E
LY6H
LY75
LY86
LYPD6
LYPD6B
LYPLA2
LYPLA2P1
LYRM1
LYRM7
LYRM9
LYSMD2
LYSMD3
LYST
LYVE1
LZIC
LZTR1
LZTS3
M6PR
MAB21L1
MACROH2A2
MAD1L1
MADCAM1
MAEA
MAFGA
MAG
MAGEA3
MAGEA6
MAGEA9
MAGEB2
MAGEB6B
MAGED1
MAGEE1
MAGI2
MAGT1
MAILR
MAK10
MAK16
MAL
MAMDC4
MAML1
MAML2
MAMSTR
MAN1A
MAN1A2
MAN1B1
MANEA
MANSC1
MAO
MAP1A
MAP1LC3C
MAP3K11
MAP3K12
MAP3K14-AS1
MAP3K20
MAP3K3
MAP3K9
MAP4K1
MAP6
MAP6D1
MAP7
MAP7D3
MAPK13
MAPK8IP1
MAPK8IP2
MAPK8IP3
MAPKAP1
MAPKAPK5
MAPRE1
MAPRE2
MAPRE3
MARCHF4
MARCHF5
MARCHF7
MARCHF9
MARCKSA
MARCKSL1
MARF1
MARK2
MARK4
MARS1
MARVELD1
MARVELD2
MARVELD3
MAS1L
MASP1
MAST1
MAST2
MAST3
MASTL
MAT2B
MATN4
MATR3-PS2
MAU2
MAVS
MAZ
MB21D2
MBD3L2
MBD5
MBD6
MBL1
MBL2
MBLAC2
MBNL1
MBNL2
MBNL3
MBOAT1
MBOAT4
MBTD1
MBTPS1
MBTPS2
MC2R
MCF2L2
MCFD2
MCIDAS
MCM3AP-AS1
MCM8
MCM9
MCMDC2
MCO3
MCOLN2
MCOLN3
MCP1
MCPH1
MCPT2
MCPT4
MCRIP1
MCRS1
MCTS1
MCUB
MDC1
MDFIC
MDH
MDM4
MDR65
ME2
ME3
MEA
MEA1
MEAF6
MEAK7
MECP2
MED1
MED11
MED12L
MED13L
MED14OS
MED16
MED17
MED21
MED23
MED26
MED29
MED6
MED8
MED9
MEDAG
MEGF11
MEGF9
MEIG1
MEIOB
MEIS1
MEIS2
MEIS3
MEK-1
MEL
MELTF
MESP1
MESP2
METAP1
METAP1D
METTL14
METTL16
METTL18
METTL21A
METTL21E
METTL26
METTL27
METTL6
METTL8
METTL9
MEX3A
MFNG
MFSD13A
MFSD2
MFSD4B
MGA
MGAT2
MGAT4A
MGAT4C
MGAT5
MGME1
MGST1
MHC1UDA
MIAT
MIBP
MICA
MICAL3
MICALL1
MICOS13
MICU2
MID1
MID1-PS1
MIDN
MIEF1
MIEF2
MIER3
MIF
MIGA1
MILL1
MINAR2
MINDY1
MINDY2
MINPP1
MIOS
MIOX
MIPEP
MIPOL1
MIR1
MIR101A
MIR103A1
MIR103A2
MIR105-1
MIR106B
MIR10B
MIR1191
MIR1-1HG
MIR122
MIR124-2HG
MIR124-3
MIR125B1
MIR126
MIR129-1
MIR129-2
MIR130A
MIR134
MIR135A
MIR136
MIR137
MIR146
MIR147
MIR149
MIR155HG
MIR15A
MIR16-1
MIR17HG
MIR181A2
MIR181B1
MIR181C
MIR183
MIR185
MIR187
MIR1902
MIR1915HG
MIR193A
MIR196A1
MIR196B
MIR198
MIR1983
MIR199B
MIR19A
MIR202
MIR204
MIR205HG
MIR208A
MIR20A
MIR211
MIR212
MIR218
MIR223
MIR22HG
MIR23
MIR23A
MIR24-2
MIR26A
MIR26A1
MIR26B
MIR28
MIR296
MIR29B
MIR301B
MIR302B
MIR302D
MIR3074
MIR30C1
MIR30C2
MIR30D
MIR30E
MIR31
MIR3120
MIR32
MIR323A
MIR324
MIR326
MIR337
MIR338
MIR339
MIR340
MIR342
MIR345
MIR34A
MIR34B
MIR34C
MIR350
MIR351
MIR352
MIR3588
MIR362
MIR363
MIR369
MIR374B
MIR376B
MIR378A
MIR3911
MIR3916
MIR424
MIR4435-2HG
MIR450A1
MIR466
MIR466B-1
MIR484
MIR487B
MIR489
MIR491
MIR494
MIR501
MIR503HG
MIR507
MIR517A
MIR518B
MIR518C
MIR518F
MIR519B
MIR525
MIR532
MIR539
MIR542
MIR548V
MIR568
MIR569
MIR570
MIR571
MIR572
MIR574
MIR576
MIR584
MIR601
MIR615
MIR6216
MIR622
MIR625
MIR629
MIR631
MIR6362
MIR638
MIR639
MIR6407
MIR645
MIR652
MIR657
MIR659
MIR663A
MIR667
MIR687
MIR7016
MIR708
MIR7085
MIR711
MIR7-3
MIR760
MIR7659
MIR8091
MIR8120
MIR888
MIR9-1
MIR92A2
MIR92B
MIR99A
MIR99B
MIRLET7C
MIRLET7C-1
MIRLET7E
MIS18A
MIS18BP1
MISP
MIX23
MKKS
MKLN1
MKLN1OS
MKS1
MLEC
MLH3
MLLT11
MLN
MLN51
MLPH
MLRN
MMADHC
MMP17
MMP1B
MMP23B
MMP24
MMP26
MMP8
MMS19
MMUT
MND1
MNDA
MO25
MOB1B
MOB2
MOB3A
MOB3B
MOBP
MOCOS
MOCS1
MOGAT3
MOGAT3A
MORC2A
MORC3
MORN2
MORN4
MOS
MOSPD2
MOSPD3
MOV10
MOXD1
MPC1
MPEG1
MPHOSPH6
MPHOSPH8
MPHOSPH9
MPI
MPIG6B
MPND
MPP1
MPP2
MPPE1
MPPED2
MPV17L
MPX
MRAP2
MRC2
MRE11A
MRGPRF
MRGPRX1
MRGPRX2
MRGPRX4
MRI1
MRM3
MRNIP
MRO
MROH5
MROH7
MRPL10
MRPL15
MRPL2
MRPL27
MRPL3
MRPL33
MRPL35
MRPL40
MRPL45
MRPL47
MRPL50
MRPL9
MRPS11
MRPS12
MRPS15
MRPS16
MRPS17
MRPS18A
MRPS18B
MRPS18C
MRPS2
MRPS22
MRPS23
MRPS25
MRPS26
MRPS27
MRPS28
MRTFA
MRTFB
MRTO4
MS4A4D
MS4A6C
MS4A6D
MS4A7
MSANTD2
MSC
MSF
MSH3
MSH4
MSH5
MSI1
MSL1
MSL3L2
MSP130
MSRB3
MST1
MST1L
MST1R
MSTNB
MSX1
MSX2
MSX3
MT
MT1B
MT1E
MT1F
MT1G
MT1HL1
MT1IP
MT1L
MT1M
MT1-PS2
MTA
MTA2
MTA3
MTARC2
MTB
MTCL1
MTCL2
MTDH
MTERF1
MTERF1A
MTERF2
MTF-1
MTFMT
MTFP1
MTFR1
MTFR1L
MTFR2
MTHFD2L
MTIF3
MTL-1
MTL-2
MTMR11
MTMR12
MTMR2
MTMR6
MTMR9
MTNA
MTNAP1
MTNB
MTNC
MTND
MTNE
MTNR1AA
MTO1
MTRF1L
MTRR
MTUS1
MTX3
MUC12
MUC19
MUC21
MUC5B
MUCL2
MUCL3
MUG2
MUL1
MUP1
MUP14
MUP21
MUP3
MUP5
MUP9
MUSTN1
MVB12A
MVB12B
MVL
MXD4
MXRA5
MXRA8
MXRA8A
MYBPC1
MYBPC3
MYBPHB
MYCBP
MYCH
MYCL
MYCS
MYCT1
MYEOV
MYF5
MYF6
MYG1
MYH15
MYH16
MYHC4
MYHZ1.1
MYHZ1.2
MYHZ2
MYL11
MYL3
MYL4
MYL6
MYL6B
MYLIP
MYLK2
MYLK3
MYLPFA
MYLZ3
MYNN
MYO10
MYO18B
MYO1A
MYO6B
MYO7A
MYO7B
MYOCD
MYOD1
MYOF
MYOG
MYOM1A
MYOM2
MYOT
MYPN
MYRF
MYT1
MYT1L
MZB1
MZT1
N
N4BP2L1
N4BP2L2
NAA10
NAA16
NAA30
NAA60
NAALAD2
NAALADL2
NAB1
NABP1
NACAD
NACC2
NADK
NADK2
NAE1
NAIP
NAIP3-PS1
NALF1
NANOS2
NANP
NANS
NAP1L2
NAP1L4
NAPG
NAPSA
NARF
NARS2
NAT10
NAT14
NAT16
NAT5
NAT8L
NAT9
NAV1
NAV3
NAXD
NBAS
NBEAL1
NBL1
NBPF1
NBPF15
NBPF3
NBR2
NCALD
NCAPD3
NCAPH2
NCBP1
NCCRP1
NCDN
NCK1
NCKAP1
NCKAP5
NCMAP
NCOR2
NCR1
NCR2
NCR3
NCSTN
ND2
ND4
ND4L
ND6
NDEL1
NDNL2
NDP
NDUFA1
NDUFA12
NDUFA13
NDUFA2
NDUFA6
NDUFA9
NDUFAF1
NDUFAF3
NDUFAF7
NDUFB1
NDUFB11
NDUFB2
NDUFB3
NDUFB5
NDUFB6
NDUFB7
NDUFC1
NDUFS6
NDUFS7
NEBL
NECAB3
NECAP1
NECAP2
NECTIN3
NECTIN4
NEDD1
NEDD8
NEGR1
NEIL1
NEK4
NELL1
NEMF
NEMP1
NEMP2
NENF
NEO1
NET1
NEU4
NEURL1A
NEURL1B
NEURL3
NEUROD2
NEUROD4
NEUROG1
NEUROG3
NF1
NFATC2
NFE2
NFE2L2B
NFE4
NFKBIAB
NFKBID
NFKBIE
NFRKB
NFS1
NFXL1
NFYC-AS1
NG
NGB
NGDN
NGEF
NGLY1
NGP
NGRN
NHERF1
NHERF4
NHLRC1
NHLRC3
NHP2
NHSL1
NIBAN1
NID1
NINAB
NINJ2
NIP7
NIPA2
NIPAL3
NIPAL4
NIPSNAP3B
NIT1
NK4
NKAIN1
NKAIN3
NKAIN4
NKAPD1
NKD1
NKPD1
NKRF
NKX1-2
NKX2-6
NLGN2
NLN
NLRC4
NLRP12
NLRP13
NLRP4F
NLRP7
NMB
NMBR
NMD3
NME1-NME2
NME3
NME7
NMNAT1
NMNAT2
NMRAL1
NMRK2
NMT1A
NMT2
NOCT
NOD2
NODAL
NOL1
NOL10
NOL11
NOL8
NOLA2
NOMO2
NONO
NOP16
NOP53
NOP58
NOS
NOS1AP
NOSIP
NOTCH1A
NOTUM
NOVA1
NOVA2
NOX3
NP
NPAP1
NPAS1
NPB
NPBWR2
NPC1L1
NPDC1
NPEPL1
NPFFL
NPFFR1
NPIPB3
NPL
NPR3
NPSR1
NPTN
NPTX2
NPW
NPY5R
NPY6R
NR2C1
NR2C2
NR4A2
NRADD
NRARP
NRARPB
NRBP2
NRG4
NRGN
NRIP1
NRIP2
NRIP3
NRK
NRL
NRM
NRON
NRP1B
NRP2A
NRSN2
NRXN2
NSA2
NSD1
NSD3
NSDHL
NSG1
NSMCE1
NSMCE2
NSMCE4A
NSRP1
NSUN3
NSUN5
NSUN5P2
NSUN6
NT5C2
NT5C3
NT5DC4
NT5M
NTAN1
NTAQ1
NTF4
NTM
NTMT1
NTMT2
NTN1B
NTN3
NTSR1
NTSR2
NUAK1
NUAK2
NUBPL
NUCB1
NUDCD1
NUDCD2
NUDT1
NUDT12
NUDT13
NUDT18
NUDT19
NUDT22
NUDT3
NUDT8
NUFIP2
NUMBL
NUP107
NUP133
NUP155
NUP160
NUP210
NUP214
NUP42
NUP50
NUP62
NUP62CL
NUP88
NUP98
NUTF2
NUTM2A
NUTM2D
NUTM2F
NXF1
NXN
NXNL1
NXNL2
NXPE2
NXPE3
NXPE4
NXPH1
NXPH2
NXPH4
NXT2
NYAP2
NYNRIN
OARD1
OAS1A
OAS1C
OAS1G
OAS1H
OAS2
OASL1
OAZ1
OAZ3
OBI1
OBOX5
OBP1A
OBP2A
OBP2B
OBP3
OBP99A
OCLNA
OCSTAMP
ODF2
ODR4
OFD1
OGDHL
OGFRL1
OGN
OIP5-AS1
OIT3
OLAH
OLFM4
OLFML2B
OLIG3
OLR1102
OPCML
OPN1MW2
OPN1SW
OPN5
OR10A2
OR10A5
OR10AG57
OR10AK14
OR10AK7E
OR10G2
OR10G3C
OR10G7
OR10H2
OR10H5
OR10J27
OR10J3
OR10K1
OR10P21
OR10Q12
OR10U3
OR10Z1
OR11G2
OR11H4
OR11H4C
OR11H6
OR11L3
OR11M3
OR12D13
OR12D2B
OR12E9
OR12J2
OR13A18
OR13A26C
OR13A27
OR13A27C
OR13A27D
OR13C7B
OR13J1
OR14J5B
OR1A1
OR1A2
OR1C1
OR1D2
OR1D4
OR1E16D
OR1E25
OR1E3
OR1F1
OR1F21C
OR1F31
OR1F33
OR1I1
OR1I2
OR1J13
OR1J16B
OR1K1
OR1L4
OR1N1B
OR1N2
OR1O11B
OR1O4
OR1P1
OR1P1E
OR1Q1
OR1R1
OR1X2D
OR2A2
OR2A4
OR2AB1
OR2AD1
OR2AG16B
OR2AG17
OR2AG18
OR2AG20
OR2AG2B
OR2AJ4B
OR2AK4
OR2AK4C
OR2AK6E
OR2B11
OR2B28
OR2D2B
OR2D3C
OR2F2
OR2G6
OR2L13
OR2M1P
OR2N1I
OR2S2
OR2T1
OR2T11
OR2T2
OR2T29
OR2T3
OR2T33
OR2T34
OR2T35
OR2T45
OR2T45B
OR2T47
OR2T48
OR2Y11
OR2Y12
OR2Y13
OR2Y14
OR2Y1C
OR2Y1F
OR2Y1G
OR2Y1H
OR2Y1I
OR2Z1
OR30BT3
OR30BX1
OR3A1
OR3A4
OR3A4P
OR42E2
OR4A69
OR4A71
OR4A72
OR4A77
OR4A77E
OR4A81
OR4B1
OR4B13B
OR4B1C
OR4C105
OR4C112B
OR4C122
OR4C129
OR4C3
OR4C31
OR4C52
OR4D11
OR4F14D
OR4F14E
OR4F15
OR4F60B
OR4F7B
OR4K17
OR4K5
OR4P8
OR4X11
OR4X13
OR4X6
OR51A10
OR51A7
OR51AB3
OR51AH3
OR51B6B
OR51E1
OR51E2
OR51F1G
OR51F2
OR51F23C
OR51G1
OR51Q1
OR51S1
OR51V1
OR51V8
OR52A5
OR52A5B
OR52AC1
OR52AD1
OR52AE7B
OR52AE9
OR52D13
OR52D3
OR52E15B
OR52E3
OR52E4
OR52E7
OR52H2
OR52I2
OR52J3B
OR52N1
OR52N20
OR52N4E
OR52P1
OR52R1
OR52W1
OR52Z1
OR56A1
OR56B2
OR56B6
OR5AC16
OR5AC23
OR5AF1B
OR5AN6
OR5AP2
OR5AR1
OR5B121
OR5D16
OR5G27B
OR5G9
OR5H1
OR5H14
OR5H17B
OR5H27
OR5K2
OR5L1
OR5L13
OR5M10
OR5M10B
OR5M11
OR5P79
OR5T2
OR5T5
OR5V1
OR5W22
OR6A2
OR6AE1
OR6B13
OR6C203
OR6C35
OR6C35D
OR6C4
OR6C66
OR6C68
OR6C69B
OR6C69E
OR6C88
OR6D13C
OR6D15B
OR6E1
OR6F2
OR6J1
OR6K3
OR6Q1
OR6X1
OR70A12
OR70A2
OR7A36
OR7A38
OR7D11
OR7E125P
OR7E14P
OR7E170
OR7E171B
OR7E171D
OR7E19P
OR7G12
OR7G23E
OR7G25
OR7G30
OR8B12
OR8B1D
OR8B49
OR8B57
OR8B8
OR8C16
OR8C20
OR8G24
OR8G36C
OR8G52
OR8H10C
OR8J3
OR8K22
OR8K23
OR8S5
OR9G19
OR9G4
OR9I14
OR9K2
OR9S14B
OR9S23
ORAI1
ORAI3
ORC2
ORC5
ORG
ORMDL2
ORMDL3
OS9
OSBP2
OSBPL11
OSBPL1A
OSBPL2
OSBPL5
OSBPL8
OSER1
OSER1-DT
OSGEP
OSR2
OST4
OSTC
OTC
OTOL1
OTOR
OTP
OTUD3
OTUD4
OTUD5
OVOL1
OVOL2
OVOL3
OXGR1
OXLD1
OXSR1
P22K15
P2RX5
P2RX6
P2RY1
P2RY10
P2RY4
P2RY6
P3H3
P3H4
P4HA2
P4HA3
P4HTM
PA2G4
PABPC1A
PABPC3
PABPC4
PACS1
PACSIN1
PADI1
PADI2
PADI3
PAEP
PAF1
PAFAH1B3
PAGE4
PAGE5
PAICS
PAIP1
PAK1IP1
PAK4
PAK6-AS1
PALMD
PALS1A
PAM
PAM16
PAMR1
PAN2
PANK1
PANX1
PAOX
PAPLN
PAPSS2
PAQR5
PAQR7
PAQR7B
PAQR8
PARD3
PARD3B
PARD6A
PARD6B
PARK
PARK2
PARL
PARP12
PARP15
PARP4P2
PARP9
PARVA
PATJ
PATL1
PAX5
PAX6
PAX7B
PAXBP1
PAXBP1-AS1
PAXIP1
PBDC1
PBLD1
PBLD2
PBSN
PBX4
PBXIP1
PCBD2
PCBP2
PCBP3
PCBP4
PCCA
PCDH1
PCDH19
PCDH8
PCDHA6
PCDHB2
PCDHB22
PCDHB4
PCDHB9
PCDHGA1
PCDHGA12
PCDHGA3
PCDHGA8
PCDHGA9
PCDHGB6
PCED1A
PCF11
PCGF1
PCM1
PCMTD2
PCNP
PCNX1
PCNX4
PCSK1N
PCSK4
PCSK5
PCSK6
PCYOX1
PCYOX1L
PCYT1B
PCYT2
PDAP1
PDCD1
PDCD2
PDCD4
PDCD5
PDCL
PDE11A
PDE12
PDE1A
PDE2A
PDE3B
PDE4BA
PDE4C
PDE4D
PDE6B
PDE7A
PDE7B
PDGFC
PDGFD
PDHA2
PDHX
PDIA5
PDL1
PDLIM3
PDLIM4
PDLIM5
PDP2
PDPN
PDR-1
PDSS2
PDXK
PDYN
PDZD2
PDZK1
PDZRN3
PEA15
PEA15A
PEBP4
PEG3
PELI1
PELI2
PELI3
PELP1
PERM1
PES
PEX1
PEX13
PEX16
PEX19
PEX26
PEX5
PEX5L
PF4V1
PFDN2
PFDN4
PFDN5
PFK
PFKFB4
PFN2
PGA5
PGAP4
PGCP
PGGT1B
PGLYRP1
PGLYRP2
PGM1
PGM2
PGM2L1
PGPEP1
PGR15L
PGS1
PHACTR1
PHACTR4
PHC1
PHC2
PHETA2
PHF1
PHF11A
PHF11B
PHF12
PHF14
PHF21B
PHF23
PHF5A
PHF8
PHGR1
PHLPP1
PHLPP2
PHOX2A
PHOX2B
PHRF1
PHTF2
PHXR2
PHXR4
PHYHD1
PIAS
PIAS1
PIAS2
PIAS3
PIAS4
PICK1
PIEZO2
PIF1
PIGB
PIGF
PIGG
PIGH
PIGL
PIGM
PIGO
PIGQ
PIGR
PIGV
PIGX
PIGYL
PIGZ
PIH1D1
PIK3AP1
PIK3C2A
PIK3CD
PIK3IP1
PIK3R2
PIK3R5
PILRB2
PIM2
PIN1
PIN4
PIN4P1
PIN4-PS
PINLYP
PINX1
PIP4K2A
PIP4P2
PIRT
PITPNB
PITPNM2
PITRM1
PITX2
PITX3
PIWIL1
PIWIL2
PIWIL3
PIWIL4
PJA1
PJVK
PKD1L3
PKD2L2
PKHD1
PKHD1L1
PKN1
PKN3
PKNOX1
PKP1
PKP3
PLA2G2C
PLA2G2D
PLA2G2E
PLA2G2F
PLA2G4D
PLAAT1
PLAAT4
PLAC8L1
PLATR7
PLB1
PLCB4
PLCD1
PLCD3
PLCE1
PLCL2
PLCXD1
PLD3
PLD4
PLD5
PLEKHA1
PLEKHA8
PLEKHB1
PLEKHD1
PLEKHG3
PLEKHG4
PLEKHH2
PLEKHO1
PLEKHO2
PLET1
PLGRKT
PLIN3
PLIN5
PLLP
PLP1
PLP1A
PLPP1
PLPP2
PLPP5
PLPPR2
PLPPR4
PLPPR5
PLSCR2
PLXDC2
PLXNA1
PLXNA4OS1
PLXNB1
PLXNB2A.1
PLXNB3
PM20D2
PMCH
PMEL
PMF1
PMFBP1
PMM1
PMPCA
PMS2
PMS2P5
PNLDC1
PNMA6A
PNMA8A
PNMA8B
PNO1
PNP5A
PNPLA5
PNPLA7
PNRC1
POC5
PODN
PODNL1
PODXL2
POF1B
POGK
POGLUT1
POGLUT2
POLD2
POLD4
POLDIP2
POLE3
POLH
POLK
POLL
POLR1B
POLR2B
POLR2D
POLR2E
POLR2G
POLR2I
POLR2K
POLR2L
POLR3B
POLR3E
POLR3F
POLR3K
POM121
POM121C
POM121L10P
POM121L12
POM121L8P
POMGNT2
POP1
POP4
POP5
POP7
POPDC3
POT1
POTEC
POTEF
POU2AF1
POU2AF2
POU2F3
POU3F1
POU3F4
POU4F2
POU5F2
POU6F2
PPA2
PPCS
PPDPF
PPHLN1
PPIC
PPIE
PPIH
PPIL2
PPIL3
PPIP5K2
PPM1E
PPM1H
PPM1J
PPME1
PPP1CAB
PPP1CB
PPP1CC
PPP1R11
PPP1R12B
PPP1R12C
PPP1R13BA
PPP1R13L
PPP1R14B
PPP1R14D
PPP1R15B
PPP1R1A
PPP1R1C
PPP1R26-AS1
PPP1R3A
PPP1R9A
PPP2R1A
PPP2R1B
PPP2R2A
PPP2R2C
PPP2R3A
PPP2R5B
PPP3R1
PPP3R2
PPP4R3A
PPP4R3B
PPP5C
PPP6R2
PPT2
PPTC7
PPWD1
PPY2P
PQN-54
PQN-76
PQN-78
PQN-91
PRAMEF11
PRAMEF13
PRAMEF15
PRAMEF19
PRAMEF20
PRAMEF22
PRAMEF5
PRAMEF7
PRAMEL5
PRAP1
PRB1
PRB2
PRB3
PRCC
PRDM1
PRDM14
PRDM16
PRDM16-DT
PRDM8
PRDX-2
PREB
PRELID3A
PRELID3B
PREP
PREPL
PREX1
PREX2
PRH2
PRICKLE1
PRIMA1
PRKACG
PRKAR1A
PRKAR1B
PRKAR2A
PRKCH
PRKD3
PRKY
PRL2C3
PRL3D1
PRL3D2
PRL4A1
PRL5A1
PRL5A2
PRL7A3
PRL8A7
PRLH
PRLHR
PRMT2
PRMT6
PRND
PROC
PROCA1
PROCR
PRODH2
PROKR1
PROKR2
PROL1
PROM2
PROP1
PRORSD1
PROSER2
PROSER3
PROX1
PRPF4
PRPF40B
PRPF8
PRPS1
PRPSAP1
PRPSAP2
PRR14
PRR14L
PRR15
PRR15LA
PRR16
PRR23B
PRR23E
PRR35
PRR5
PRR5L
PRR7
PRR9
PRRC2A
PRRC2B
PRRG2
PRRT3
PRRT4
PRRX2
PRSS12
PRSS16
PRSS2
PRSS27
PRSS32
PRSS34
PRSS35
PRSS38
PRSS40
PRSS45P
PRSS46
PRSS55
PRSS58
PRTG
PRUNE1
PRX2
PRX3
PRX6A
PRX6B
PRX6C
PRXL2A
PRY
PSA
PSAPL1
PSG11
PSG19
PSG20
PSG9
PSMA1
PSMA4
PSMA7
PSMB1
PSMB3
PSMB4
PSMB7
PSMC1
PSMC3IP
PSMD1
PSMD10
PSMD14
PSMD2
PSMD3
PSMD6
PSMD8
PSMD9
PSME1
PSME2
PSME3
PSME3IP1
PSME4
PSMG3
PSN
PSORS1C1
PSPC1
PSTPIP1
PTAFR
PTCD2
PTCHD1
PTER
PTGDR2
PTGES2
PTGFR
PTGIR
PTGR1
PTGR2
PTGS2OS
PTH
PTH1R
PTH2
PTH2R
PTK2AA
PTPA
PTPDC1
PTPMT1
PTPN13
PTPN18
PTPN3
PTPN6
PTPN7
PTPRA
PTPRB
PTPRC
PTPRE
PTPRJ
PTPRN2
PTPRO
PTPRQ
PTPRS
PTRF
PTRH2
PTTG1IP
PTX1
PTX4
PUDP
PUM1
PUM2
PUM3
PURA
PVALB5
PVALB8
PVALEF
PVRIG
PWWP2B
PXDC1
PXDNL
PXMP2
PYDC1
PYGB
PYY2
PZP
QARS1
QDPRB.2
QPCTL
QPRT
QRFPR
QRFPRL
QRICH2
QSOX1
QSOX2
QTRT2
R3HCC1
R3HCC1L
R3HDM1
R3HDML
RAB11A
RAB11B
RAB12
RAB18
RAB19
RAB2
RAB24
RAB25
RAB27B
RAB32
RAB38
RAB39B
RAB3B
RAB3GAP1
RAB3IL1
RAB40B
RAB40C
RAB41
RAB42
RAB44
RAB4A
RAB4B
RAB5B
RAB7B
RAB8A
RAB8B
RAB9
RAB9B
RABEP2
RABEPK
RABGAP1L
RABGGTA
RABL2A
RABL2B
RABL6
RAD1
RAD17
RAD21
RAD51D
RAD52
RAD9B
RAET1G
RAET1L
RAG2
RALBP1
RALGAPA1
RALGDS
RALGPS1
RALY
RALYL
RAMP3
RANBP17
RANBP9
RAP1A
RAP1GAP
RAPGEF1
RAPGEF2
RAPGEF5
RAPGEF6
RARG
RARS2
RASA3
RASEF
RASGRF2
RASL10B
RASL11A
RASL11B
RASSF2
RASSF3
RASSF4
RATNP-3B
RAVER1
RAVER2
RAX
RAX2
RBBP4
RBBP5
RBBP6
RBBP8
RBBP8NL
RBCK1
RBFA
RBFOX2
RBJ
RBL2
RBM10
RBM12
RBM12B
RBM13
RBM15B
RBM18
RBM20
RBM22
RBM27
RBM33
RBM38
RBM3OS
RBM4
RBM48
RBMX2
RBP1
RBPMS
RBSN
RC3H1
RC3H2
RCAN2
RCBTB1
RCBTB2
RCC2
RCCD1
RCN1
RCN3
RCOR1
RCOR2
RCOR3
RCSD1
RCVRN
RDH1
RDH11
RDH12L
RDH13
RDH14
RDH16
RDX
RECK
REEP1
REEP5
REEP6
REG1A
REL1
RELCH
RELN
REM1
REM2
RENBP
REP15
RER1
RERE
RERG
RESF1
RETNLA
RETREG2
REV3L
REXO1L1P
REXO1L2P
RFFL
RFLNA
RFNG
RFPL3S
RFPL4B
RFT1
RFTN2
RFWD2
RFX1B
RFX4
RGD1309362
RGD1559600
RGL1
RGPD3
RGPD4
RGPD5
RGPD8
RGS11
RGS17
RGS19
RGS6
RGS8
RGS9
RHBDD3
RHBDL3
RHCG
RHOBTB2
RHOBTB3
RHOD
RHOV
RHOX6
RHOXF2B
RHPN2
RIC1
RIC8B
RICTOR
RIF1
RIIAD1
RILPL2
RIMS2
RIOK1
RIPK2
RIPOR2
RIPOR3
RIPPLY1
RIT1
RIT2
RITA1
RL15
RL19
RL23A
RLF
RLIG1
RLN3
RMDN1
RMI1
RMND1
RMND5B
RMRP
RNA18SN4
RNASE13
RNASE2B
RNASE4
RNASE7
RNASEL
RNASET2B
RNF103
RNF111
RNF113B
RNF114
RNF121
RNF126
RNF128
RNF130
RNF141
RNF144B
RNF145
RNF149
RNF150
RNF157
RNF167
RNF168
RNF169
RNF180
RNF183
RNF185
RNF19A
RNF19B
RNF207
RNF208
RNF213
RNF222
RNF24
RNF34
RNF4
RNF40
RNF41L
RNF43
RNF44
RNF5
RNF5P1
RNF6
RNF7
RNF8
RNFT2
RNGTT
RNH1
RNMT
RNPC3
RNPS1
RNU11
RNU1-3
RNU6ATAC
RNVU1-18
RNVU1-7
ROBO1
ROBO4
ROR2
RORB
RORC
RP1L1
RPAIN
RPAP2
RPAP3
RPE
RPE65
RPF2
RPGR
RPGRIP1L
RPH3A
RPH3AL
RPL10A
RPL10P12
RPL11
RPL14
RPL15
RPL15-PS6
RPL19-PS3
RPL21P44
RPL22
RPL22L1
RPL26-PS6
RPL27
RPL27A
RPL27P2
RPL28
RPL29P15
RPL31
RPL36
RPL37A
RPL39
RPL3L
RPL4
RPL41
RPL6
RPL7A
RPL7L1
RPL8
RPL9
RPL9-PS1
RPLP0
RPLP2P3
RPP20
RPP30
RPP40
RPRD1B
RPS11
RPS11-PS2
RPS15
RPS15A-PS4
RPS18
RPS19BP1
RPS21
RPS23
RPS26P35
RPS27A-PS1
RPS27L
RPS27P29
RPS29
RPS2P35
RPS3.L
RPS4X
RPS6KA6
RPS6KC1
RPS8
RPS9
RPTN
RPTOROS
RPUSD2
RPUSD3
RRAGB
RRAS2
RRN3
RRP12
RRP36
RRP7A
RRP8
RRS1
RS13
RS14
RS2
RSBN1L
RSF1
RSPH4A
RSPO2
RSPO3
RSPRY1
RSRC1
RSRP1
RSSA
RT1-A1
RT1-A3
RT1-BA
RT1-BB
RT1-CE10
RT1-CE16
RT1-DA
RT1-DB1
RT1-M1-5
RT1-M5
RT1-N1
RT1-N2
RT1-S3
RT1-T24-4
RTBDN
RTCB
RTF2
RTKN
RTKN2
RTL10
RTL3
RTL8A
RTL8B
RTN4A
RTN4IP1
RTN4RL1
RTP4
RTP5
RTRAF
RUBCNL
RUFY1
RUNDC1
RUNDC3B
RUNX1
RUNX3
RUSC1
RUSC2
RUSF1
RUVBL1
RUVBL2
RWDD1
RWDD3
RXFP1
RXFP4
RXRG
RYR1
RYR1B
S100A1
S100A13
S100A16
S100A2
S100A7
SAA
SAAL1
SACM1L
SAGE
SAKS1
SALL1
SALL2
SALL4
SAMD1
SAMD10
SAMD15
SAMD5
SANBR
SAP18
SAP47
SAPCD2
SAR1A
SARM1
SARNP
SART1
SASH1
SASH3
SATB1
SATB2
SAYSD1
SBDS
SBF1
SBF2
SBK1
SBK2
SBK3
SBNO1
SBNO2
SBP
SBP2
SC5D
SCAF1
SCAF4
SCAF8
SCAI
SCAMP2
SCAMP3
SCAND1
SCAND2P
SCAP
SCARA3
SCARNA12
SCARNA16
SCARNA9
SCARNA9L
SCCPDH
SCD4
SCD5
SCEL
SCG5
SCGB1A1
SCGB1B3
SCGB1C1
SCGB1D2
SCGB2A2
SCGB2B20
SCGB2B25-PS
SCGB2B7
SCIN
SCLT1
SCMH1
SCML1
SCML2
SCN1A
SCN2B
SCN5A
SCN8A
SCNM1
SCNN1B
SCNN1D
SCNN1G
SCO2
SCOC
SCPEP1
SCRIB
SCRN2
SCRT1
SCRT2
SCT
SCUBE1
SCYL2
SDC3
SDC4
SDCBP
SDF2
SDF4
SDHAP1
SDHB-1
SDHC
SDK1
SEBOX
SEC1
SEC11A
SEC14L1
SEC14L2
SEC14L4
SEC16A
SEC16B
SEC22B
SEC22C
SEC23B
SEC6
SEC61A1
SEC61B
SECISBP2
SECISBP2L
SEL1L3
SELENOS
SELENOT
SELENOT1A
SELENOV
SELENOW
SEMA3AA
SEMA3D
SEMA3F
SEMA3FA
SEMA4C
SEMA4F
SEMA5A
SEMA5B
SEMA6B
SEMA6C
SEMA6E
SEMA7A
SEMG1
SENP1
SENP3
SENP7
SEPTIN14
SEPTIN6
SEPTIN8
SERHL
SERINC1
SERINC4
SERP2
SERPINA11
SERPINA12
SERPINA1A
SERPINA1E
SERPINA3C
SERPINA3F
SERPINA4
SERPINA5
SERPINB12
SERPINB1B
SERPINB1L3
SERPINB3C
SERPINB4
SERPINB6
SERPINB9
SERPINB9B
SERPINB9F
SERPINF2
SERPING1
SERPINI1
SETBP1
SETD1B
SETDB2
SETMAR
SEZ6L2
SF3B2
SF3B6
SFMBT2
SFR1
SFRS3
SFTA2
SFTPA2
SFXN2
SFXN3
SFXN5
SGCA
SGCB
SGIP1
SGO1
SGPL1
SGPP1
SGPP2
SGSM2
SGTA
SGTB
SH2B1
SH2D1B1
SH2D2A
SH2D3C
SH2D6
SH2D7
SH3BGRL
SH3BGRL3
SH3BP2
SH3BP4
SH3D19
SH3D21
SH3GL1
SH3GL2
SH3GLB2
SH3PXD2A
SH3PXD2B
SH3RF2
SH3RF3
SH3TC1
SH3TC2
SH3YL1
SHANK1
SHARPIN
SHFL
SHISA2
SHISA3
SHISA4
SHISA5
SHISA6
SHISA9
SHISAL1
SHLD2
SHOC1
SHOX
SHPRH
SHROOM1
SIAE
SIDT1
SIGLEC1
SIK3
SIL1
SIM1
SIMC1
SIPA1L3
SIRPA
SIRPB1
SIRPB3
SIRT7
SIVA1
SIX1
SIX2
SIX4
SIX5
SIX6
SKA1
SKAP1
SKOR2
SKP1
SLAIN1
SLAIN2
SLAMF7
SLAMF8
SLC10A3
SLC12A5
SLC12A8
SLC13A2
SLC13A4
SLC14A1
SLC14A2
SLC15A2
SLC15A4
SLC16A11
SLC16A12
SLC16A13
SLC16A2
SLC16A5
SLC16A7
SLC16A8
SLC16A9
SLC17A1
SLC17A5
SLC19A3
SLC1A1
SLC1A3A
SLC22A10
SLC22A13
SLC22A17
SLC22A19
SLC22A20
SLC22A26
SLC23A1
SLC23A2
SLC23A3
SLC23A4
SLC24A2
SLC24A4
SLC25A14
SLC25A15
SLC25A16
SLC25A18
SLC25A2
SLC25A24
SLC25A27
SLC25A30
SLC25A31
SLC25A32
SLC25A33
SLC25A36
SLC25A40
SLC25A41
SLC25A44
SLC25A45
SLC25A51
SLC25A53
SLC25A6
SLC26A10
SLC26A11
SLC26A4
SLC26A6
SLC26A7
SLC27A3
SLC27A6
SLC28A2
SLC29A2
SLC29A3
SLC2A10
SLC2A11
SLC2A14
SLC2A4RG
SLC2A4RG-PS
SLC2A8
SLC30A2
SLC30A3
SLC30A6
SLC30A8
SLC30A9
SLC32A1
SLC34A1
SLC34A3
SLC35A2
SLC35A4
SLC35B1
SLC35B3
SLC35E3
SLC35F3
SLC35F4
SLC35F5
SLC35G1
SLC35G3
SLC35G5
SLC35G6
SLC37A1
SLC37A2
SLC38A11
SLC38A3
SLC38A5
SLC38A6
SLC39A1
SLC39A12
SLC39A14
SLC39A2
SLC39A9
SLC41A2
SLC41A3
SLC43A2A
SLC44A2
SLC45A1
SLC46A1
SLC46A2
SLC46A3
SLC47A2
SLC49A3
SLC4A10
SLC4A11
SLC4A3
SLC52A1
SLC52A3
SLC5A12
SLC5A4A
SLC5A4B
SLC5A9
SLC66A1
SLC66A3
SLC6A1
SLC6A11
SLC6A13
SLC6A15
SLC6A17
SLC6A20
SLC6A21
SLC6A5
SLC6A8
SLC7A10
SLC7A12
SLC7A14
SLC7A3
SLC7A6
SLC7A9
SLC8A2
SLC8B1
SLC9A3-OT1
SLC9A5
SLC9A8
SLC9A9
SLCO1B2
SLCO1C1
SLCO1D1
SLCO3A1
SLCO5A1
SLCO6D1
SLF1
SLFN11
SLFN12L
SLFN9
SLIT1
SLIT2
SLIT3
SLITRK1
SLK
SLMAP
SLMAPB
SLPR
SLTM
SLU7
SLURP1
SLURP2
SM30A
SM50
SMAP1
SMAP2
SMARCA2
SMARCA4A
SMARCAL1
SMARCC1
SMARCD2
SMARCD3
SMARCE1
SMCO1
SMCO3
SMCR8
SMG5
SMG6
SMIM1
SMIM10L2A
SMIM12
SMIM14
SMIM15
SMIM24
SMIM45
SMIM7
SMIM8
SMN2
SMNDC1
SMOC2
SMPD2
SMPDL3B
SMPTB
SMPX
SMR3A
SMR3B
SMTNL1
SMTNL2
SMURF1
SMYD1
SMYD1B
SMYD2
SMYD3
SMYD5
SMYHC1
SNAI2
SNAI3-AS1
SNAP29
SNAPC5
SNAPIN
SNAR-A1
SNHG1
SNHG29
SNHG32
SNHG7
SNHG7OS
SNHG8
SNIP1
SNORA20
SNORA28
SNORA29
SNORA38
SNORA38B
SNORA54
SNORA5A
SNORA5C
SNORA64
SNORA70
SNORA72
SNORA80A
SNORC
SNORD101
SNORD103C
SNORD14C
SNORD21
SNORD22
SNORD32B
SNORD34
SNORD38A
SNORD38B
SNORD46
SNORD4A
SNORD50A
SNORD50B
SNORD54
SNORD56
SNORD59A
SNORD61
SNORD73A
SNORD87
SNRKB
SNRNP200
SNRNP35
SNRNP40
SNRNP48
SNRPC
SNRPG
SNRPN
SNTA1
SNTG2
SNW1
SNX10
SNX13
SNX14
SNX15
SNX16
SNX19
SNX24
SNX3
SNX30
SNX4
SNX5
SNX8
SNX9
SOCS3A
SOCS4
SOCS6
SOD-1
SOD-2
SOD-4
SORBS1
SORBS2
SOS2
SOWAHA
SOWAHC
SOX12
SOX15
SOX17
SOX18
SOX2OT
SOX30
SOX4A
SOX6
SOX9B
SP110
SP6
SP8
SPA17
SPACA9
SPACDR
SPAG1
SPAG16
SPAG6
SPAG7
SPANXA2-OT1
SPANXC
SPANXD
SPANXN1
SPANXN5
SPAST
SPATA3
SPATA31D1
SPATA31E1
SPATA32
SPATA7
SPATA8
SPATC1
SPATC1L
SPATS1
SPATS2L
SPCS2
SPDL1
SPDYE4
SPDYE8
SPEER4COS
SPEM1
SPG21
SPIB
SPIDR
SPIN
SPIN2A
SPIN2D
SPIN3
SPINDOC
SPINK1
SPINK12
SPINK13
SPINK4
SPINK5
SPIRE1
SPMIP11
SPMIP6
SPN
SPNS1
SPNS3
SPOCD1
SPOCK2
SPON2
SPOPL
SPP2
SPPL2A
SPPL2B
SPPL2C
SPR
SPRR1A
SPRR2A3
SPRR2B
SPRR2D
SPRR2E
SPRR2F
SPRR2G
SPRR2H
SPRR2I
SPRR2J-PS
SPRR2K
SPRY2
SPRY3
SPRY4
SPRYD4
SPTA1
SPTB
SPTBN2
SPTBN5
SPTSSA
SPTSSB
SPX
SQOR
SRCR12
SRD5A2
SRGAP3
SRGN
SRL
SRP14
SRP19
SRP54
SRP54A
SRP68
SRP72
SRPRB
SRPX2
SRRD
SRRM4
SRSF2
SRSF3
SRSF6
SRSF7
SRSF9
SRY
SSB
SSBP2
SSBP3
SSBP3-AS1
SSH2
SSPO
SSPOP
SSRP1
SST
SSTR4
SSTR5-AS1
SSX1
SSX3
SSX8P
ST18
ST3GAL2
ST3GAL3
ST3GAL4
ST6GAL1
ST6GALNAC5
ST6GALNAC6
ST8SIA5
ST8SIA6
STAB2
STAC
STAC2
STAG3L4
STAI
STAMBP
STAMBPL1
STAP1
STAP2
STARD3NL
STARD4
STARD5
STAT5
STBD1
STC1
STEAP2
STEAP3
STFA2
STFA3
STIL
STIM1
STK17A
STK19
STK24
STK32A
STK33
STK39
STK4
STKLD1
STMN2
STMN3
STMND1
STMP1
STN1
STOML1
STOML3
STON2
STOX1
STPG1
STRADA
STRAP
STRIP1
STRIP2
STRN3
STRN4
STS
STUM
STX12
STX18
STX18-AS1
STX19
STX1B
STX2
STX5
STX8
STXBP1
STXBP6
STYX
STYXL2
SUCNR1
SUCO
SUDS3
SUGP1
SUGT1
SUGT1P3
SULT1A2
SULT2A8
SULT2B1
SULT2ST1
SULT2ST2
SUMF2
SUMO2
SUMO4
SUN3
SUPT16H
SUPT20
SUPT3H
SUPT4H1
SUPT5H
SUPT6H
SUR-7
SURF1
SURF2
SURF4
SUSD1
SUSD3
SUZ12P1
SV2B
SV2C
SVEP1
SVOP
SVOPL
SVS5
SWAP70
SYAP1
SYBU
SYCP3
SYF2
SYN
SYN2
SYN3
SYNCRIP
SYNDIG1L
SYNE2
SYNE3
SYNE4
SYNGR1
SYNGR3
SYNGR4
SYNJ2BP-COX16
SYNM
SYNPO2
SYNPO2L
SYNPR
SYNRG
SYPL1
SYS1
SYT8
SYTL2
SYTL3
SYTL4
SYX5
T
TAAR4
TAAR5
TAAR7B
TAAR8
TAB3
TAC3
TAC3B
TACD2
TACR1
TADA3
TADA3L
TAF1
TAF11
TAF15
TAF1B
TAF2
TAF4B
TAF5L
TAF7
TAF9
TAF9B
TAFA2
TAFA5
TAFAZZIN
TAGLN3
TAK1
TAL2
TALDO
TAMALIN
TAMM41
TANC1
TAOK1
TAOK3
TAPT1
TARBP1
TARBP2
TARDBP
TARM1
TARS2
TAS2R1
TAS2R104
TAS2R125
TAS2R129
TAS2R14
TAS2R38
TAS2R50
TASOR
TATDN2
TBATA
TBC1D10A
TBC1D12
TBC1D15
TBC1D16
TBC1D2
TBC1D21
TBC1D25
TBC1D26
TBC1D28
TBC1D29P
TBC1D2B
TBC1D3
TBC1D30
TBC1D31
TBC1D7
TBC1D9B
TBCA
TBCCD1
TBKBP1
TBL1Y
TBL3
TBPL2
TBRG1
TBX18
TBX19
TBX2B
TBXTA
TC2N
TCAF3
TCAP
TCEA3
TCEAL6
TCEAL7
TCEAL8
TCEAL9
TCEANC
TCERG1
TCERG1L
TCF15
TCF20
TCFL1
TCFL5
TCHP
TCIM
TCL1B5
TCN1
TCN2
TCP10L
TCP11
TCRA
TCRB
TCTE1
TCTN1
TCTN3
TDP1
TDP2
TDRD10
TDRD3
TDRD7
TDRD9
TDRG1
TEAD2
TEC
TECR
TECTB
TEKT4P2
TEKTL1
TELO2
TENM1
TENM3
TENT2
TENT4A
TENT4B
TENT5A
TENT5B
TERF2IP
TESK1
TESPA1
TEX10
TEX101
TEX12
TEX13B
TEX19
TEX21
TEX261
TEX264
TEX29
TEX30
TEX44
TEX51
TEX55
TEX9
TFA
TFAP2B
TFAP2E
TFAP4
TFF3
TFG
TFIP11
TGM7
TGOLN1
TGOLN2
TGS1
THAP1
THAP4
THBS3
THEM4
THEM6
THEMIS
THEMIS2
THNSL1
THOC3
THOC4
THOC5
THOC6
THOP1
THPO
THRA
THSD4
THUMPD1
THUMPD3
THYN1
TIA1
TIAL1
TIAM1
TICRR
TIFA
TIGD2
TIGD5
TIMD2
TIMELESS
TIMM21
TIMM22
TIMM23
TIMM29
TIMM44
TIMM8A1
TIMM9
TINCR
TINF2
TIRAP
TK2
TLCD3B
TLE1
TLE3
TLE5
TLE6
TLK2
TLL1
TLN2
TLNRD1
TLR11
TLR5
TLR9
TLX2
TM4SF1
TM4SF18
TM4SF4
TM4SF5
TM6SF2
TM9SF1
TMBIM4
TMC3
TMC5
TMC6
TMC7
TMC8
TMCC1
TMCO1
TMCO3
TMED1
TMED10
TMED2
TMED5
TMED6
TMED7
TMEM104
TMEM105
TMEM106B
TMEM120A
TMEM121
TMEM123
TMEM125
TMEM126A
TMEM126B
TMEM128
TMEM130
TMEM131
TMEM132A
TMEM132B
TMEM132D
TMEM132E-DT
TMEM135
TMEM138
TMEM144
TMEM14A
TMEM14B
TMEM150A
TMEM161B
TMEM164
TMEM169
TMEM175
TMEM176A
TMEM18
TMEM181
TMEM182
TMEM183A
TMEM184A
TMEM184B
TMEM198
TMEM199
TMEM200C
TMEM201
TMEM204
TMEM205
TMEM208
TMEM213
TMEM215
TMEM216
TMEM221
TMEM222
TMEM229B
TMEM232
TMEM25
TMEM252
TMEM255B
TMEM258
TMEM259
TMEM26
TMEM260
TMEM263
TMEM30A
TMEM30B
TMEM35
TMEM35B
TMEM41B
TMEM42
TMEM43
TMEM44
TMEM45A2
TMEM47
TMEM61
TMEM62
TMEM63A
TMEM70
TMEM71
TMEM74B
TMEM87A
TMEM88B
TMEM89
TMEM9
TMEM91
TMIE
TMIGD1
TMLHE
TMOD1
TMOD2
TMPRSS15
TMPRSS3
TMPRSS5
TMPRSS6
TMSB15A
TMSB4Y
TMTC2
TMX3
TMX4
TNA
TNFAIP2
TNFAIP8
TNFAIP8L2B
TNFAIP8L3
TNFRSF12A
TNFRSF17
TNFRSF18
TNFRSF19
TNFRSF6B
TNFSF13
TNFSF13B
TNFSF18
TNFSF4
TNFSF8
TNIK
TNIP2
TNK1
TNK2
TNMD
TNN
TNNI2
TNNI3
TNNI3K
TNNT1
TNP1
TNRC18
TNRC6B
TNS4
TNXA-PS1
TOM1
TOM1L2
TOMM20L
TOMM34
TOMM40L
TOMM70
TOMM70A
TOP2B
TOP3A
TOP3B
TOPBP1
TOR1AIP2
TOR2A
TOX2
TOX3
TOX4
TP53I11
TP53I13
TP53TG1
TP53TG5
TPBG
TPC1808
TPD52
TPD52L3
TPH1
TPI1B
TPP1
TPP2
TPPP
TPPP2
TPRG1L
TPRN
TPRXL
TPSG1
TPT1-AS1
TPTE
TPTE2
TPTE2P1
TPTEP1
TRABD2A
TRAF3IP1
TRAF4
TRAF5
TRAIP
TRAK1
TRAM1L1
TRAM2
TRAPPC1
TRAPPC13
TRAPPC4
TRAPPC5
TRAPPC9
TRAV8-3
TRBC1
TRBV13-2
TRBV17
TRCG1
TREM1
TREM2
TREM3
TREML1
TREML4
TREX1
TREX2
TRGV9
TRHR2
TRIAP1
TRIB2
TRIL
TRIM15
TRIM16
TRIM17
TRIM21
TRIM25
TRIM29
TRIM30B
TRIM31
TRIM33
TRIM35
TRIM37
TRIM39
TRIM44
TRIM45
TRIM47
TRIM5
TRIM50
TRIM54
TRIM60
TRIM66
TRIM67
TRIM69
TRIM71
TRIM72
TRIM75
TRIM8
TRIML2
TRIO
TRIP10
TRIP11
TRMT1
TRMT10A
TRMT10B
TRMT112
TRMT6
TRMT61B
TRMU
TRNP1
TRNT1
TRO
TROAP
TRP53BP1
TRP53INP1
TRP53INP2
TRP63
TRP73
TRPA1
TRPM8
TRPV3
TRY10
TSBP1
TSEN15
TSEN2
TSEN34
TSG101
TSHZ3
TSKU
TSN
TSPAN1
TSPAN11
TSPAN13
TSPAN18
TSPAN2
TSPAN4
TSPAN5
TSPO2
TSPYL1
TSR1
TSR2
TSR3
TSSK1B
TSSK2
TSTD1
TSTD2
TTC13
TTC14
TTC17
TTC19
TTC21A
TTC21B
TTC24
TTC29
TTC31
TTC35
TTC39D
TTC41
TTC5
TTC6
TTC9
TTC9C
TTL
TTLL10
TTLL11
TTLL12
TTLL3
TTLL7
TTLL9
TTPA
TTPAL
TTTY13
TTYH3
TUBA1B
TUBA2
TUBB
TUBB2B
TUBD1
TUBGCP2
TUBGCP3
TUBGCP4
TUFM
TUFT1
TULP2
TULP3
TULP4
TUSC7
TUT1
TUT4
TVP23A
TVP23C
TWF1
TWIST2
TWSG1
TXLNB
TXLNG
TXLNGY
TXNDC11
TXNDC12
TXNDC9
TXNL4A
TXNL4B
TYRO3
TYSND1
TYW3
U2AF2
U90926
UACA
UAP1L1
UBA3
UBA6
UBA7
UBAC2
UBALD1
UBAP2
UBAP2L
UBC
UBE2D1
UBE2D2
UBE2D3
UBE2E1
UBE2H
UBE2J1
UBE2J2
UBE2K
UBE2L6
UBE2N
UBE2O
UBE2Q2
UBE2QL1
UBE2Z
UBE3B
UBE4B
UBL3
UBL4B
UBLCP1
UBN1
UBN2
UBP1
UBQLN1
UBQLN3
UBR1
UBR7
UBTD1
UBTF
UBXN1
UBXN2B
UBXN4
UBXN7
UCK1
UCMA
UCN2
UCN3
UFM1
UGDH
UGGT1
UGP2
UGT1A6A
UGT1A7C
UGT2A3
UGT2B10
UGT2B11
UGT2B17
UGT8
UHMK1
ULBP1
ULBP3
ULE-3
UMOD
UNC119
UNC119B
UNC50
UNC5CL
UNC5D
UNC79
UNC80
UNC93B1
UNCX
UNK
UPB1
UPF3A
UPK1A
UPK2
UPK3A
UPK3BL
UPRT
UQCC
UQCC1
UQCC3
UQCR10
UQCRFS1
URAD
URB1-AS1
URI1
URM1
UROS
USB1
USE1
USF1
USH1C
USH1G
USP17L30
USP19
USP21
USP24
USP32
USP37
USP38
USP39
USP45
USP49
USP5
USP53
USP6
USP6NL
USP8
UST
UTF1
UTP15
UTP18
UTP25
UTP3
UTP6
UTRN
UTS1
UTS2
UTS2B
UTY
UVRAG
UVSSA
UXS1
UXT
VAC14
VAMP1
VAMP3
VAMP5
VAMP8
VARS1
VARS2
VAT1L
VAV2
VBP1
VCAN
VCPIP1
VCPKMT
VCY
VDRB
VEGFA
VEGFR-1
VEPH1
VEZF1
VGF
VGLL3
VGLL4
VHAPPA1-2
VIL1
VIPAS39
VIPR1
VIRMA
VIT
VKORC1L1
VMN1R205
VMN1R212
VMN1R-PS8
VMN2R10
VMN2R3
VMN2R96
VMN2R97
VMO1
VMP1
VN1R1
VN1R10P
VN1R3
VNN3
VOM1R21
VOM1R31
VOM1R38
VOM1R76
VOM1R8
VOM1R88
VOM2R28
VOM2R51
VOPP1
VPREB1
VPS11
VPS13C
VPS24
VPS25
VPS33A
VPS33B
VPS35L
VPS36
VPS37B
VPS37C
VPS37D
VPS39
VPS41
VPS45
VPS4B
VPS50
VPS54
VPS8
VRK3
VSIG1
VSIG10
VSIG10L
VSIG2
VSIG8A
VSNL1
VSX1
VTCN1
VTG2
VWA2
VWA5B2
VWA7
VWA8
VWC2
VWCE
VXN
WARS2
WASF1
WASHC2C
WASHC4
WASHC5
WASL
WBP11
WBP11P1
WDFY1
WDFY2
WDFY3
WDR11
WDR13
WDR17
WDR20
WDR37
WDR38
WDR4
WDR43
WDR44
WDR45
WDR45B
WDR47
WDR48
WDR55
WDR5B
WDR6
WDR62
WDR64
WDR7
WDR73
WDR77
WDR81
WDR82
WDR86
WDR87
WDR89
WDR90
WDR95
WDTC1
WFDC10
WFDC12
WFDC15B
WFDC16
WFDC17
WFDC18
WFDC21
WFS1
WG
WHRN
WIPF1
WIPF3
WIPI2
WIZ
WLS
WNK4
WNT10A
WNT11
WNT2
WNT3
WNT4
WNT8B
WNT9A
WNT9B
WRAP53
WRN
WSB2
WSCD2
WTAP
WWC1
WWC3
WWP2
WWTR1
XAGE2
XIRP2
XKR6
XKR8
XKRX
XLR3A
XLR4B
XLR4C
XPO4
XPO5
XPO6
XRRA1
XYLT1
YAF2
YARS2
YIF1A
YIPF3
YIPF4
YIPF6
YIPF7
YJEFN3
YJU2
YLPM1
YOD1
YPEL2
YRDC
YTHDC1
ZAN
ZAP70
ZAR1
ZAR1L
ZBED1
ZBED3
ZBED6
ZBTB1
ZBTB11
ZBTB11-AS1
ZBTB12
ZBTB17
ZBTB18
ZBTB2
ZBTB20
ZBTB22
ZBTB24
ZBTB25
ZBTB37
ZBTB41
ZBTB7A
ZC3H12A
ZC3H14
ZC3H15
ZC3H6
ZC3H7B
ZC3H8
ZC3HAV1
ZCCHC12
ZCCHC2
ZDBF2
ZDHHC11
ZDHHC16
ZDHHC17
ZDHHC18
ZDHHC20
ZDHHC3
ZDHHC7
ZDHHC8BP
ZEB2A
ZEN
ZER1
ZFAND4
ZFAND6
ZFAS1
ZFC3H1
ZFHX2
ZFHX3
ZFHX4
ZFP101
ZFP12
ZFP131
ZFP14
ZFP142
ZFP174
ZFP2
ZFP219
ZFP266
ZFP27
ZFP280B
ZFP300
ZFP330
ZFP384
ZFP385C
ZFP385D
ZFP40
ZFP407
ZFP41
ZFP414
ZFP422-PS
ZFP454
ZFP459
ZFP503
ZFP51
ZFP512B
ZFP518B
ZFP52
ZFP54
ZFP566
ZFP592
ZFP61
ZFP612
ZFP62
ZFP639
ZFP641
ZFP647
ZFP683
ZFP69
ZFP692
ZFP7
ZFP740
ZFP750
ZFP811
ZFP82
ZFP820
ZFP827
ZFP85
ZFP9
ZFP90
ZFP951
ZFP958
ZFP972
ZFPL1
ZFPM1
ZFTA
ZFX
ZFYVE1
ZFYVE26
ZFYVE28
ZG16
ZGRF1
ZIC5
ZIM1
ZKSCAN5
ZMPSTE24
ZMYND19
ZMYND8
ZNF12
ZNF121
ZNF124
ZNF135
ZNF137P
ZNF14
ZNF141
ZNF175
ZNF180
ZNF181
ZNF182
ZNF189
ZNF195
ZNF20
ZNF204P
ZNF207
ZNF217
ZNF219
ZNF22
ZNF222
ZNF223
ZNF225
ZNF229
ZNF230
ZNF233
ZNF235
ZNF239
ZNF25
ZNF250
ZNF252P
ZNF263
ZNF274
ZNF277
ZNF282
ZNF287
ZNF292
ZNF296
ZNF29P
ZNF3
ZNF304
ZNF317
ZNF32
ZNF320
ZNF322
ZNF324
ZNF326
ZNF331
ZNF337
ZNF33A
ZNF34
ZNF347
ZNF358
ZNF362
ZNF367
ZNF385A
ZNF385B
ZNF385D
ZNF394
ZNF395
ZNF404
ZNF407
ZNF408
ZNF41
ZNF419
ZNF420
ZNF426
ZNF430
ZNF431
ZNF432
ZNF436-AS1
ZNF438
ZNF439
ZNF440
ZNF442
ZNF443
ZNF444
ZNF445
ZNF446
ZNF45
ZNF451
ZNF454
ZNF461
ZNF462
ZNF467
ZNF469
ZNF473
ZNF479
ZNF484
ZNF488
ZNF497
ZNF507
ZNF511
ZNF519
ZNF524
ZNF541
ZNF549
ZNF550
ZNF552
ZNF557
ZNF558
ZNF573
ZNF574
ZNF575
ZNF576
ZNF577
ZNF579
ZNF584
ZNF586
ZNF587
ZNF587B
ZNF593
ZNF6
ZNF608
ZNF611
ZNF614
ZNF615
ZNF616
ZNF618
ZNF623
ZNF626
ZNF628
ZNF639
ZNF641
ZNF649
ZNF654
ZNF655
ZNF658
ZNF66
ZNF665
ZNF670
ZNF671
ZNF681
ZNF684
ZNF692
ZNF697
ZNF699
ZNF7
ZNF703
ZNF704
ZNF706
ZNF710
ZNF711
ZNF731P
ZNF740
ZNF75D
ZNF761
ZNF763
ZNF768
ZNF77
ZNF770
ZNF771
ZNF775
ZNF776
ZNF778
ZNF780A
ZNF780B
ZNF791
ZNF805
ZNF81
ZNF813
ZNF816
ZNF827
ZNF835
ZNF84
ZNF841
ZNF843
ZNF846
ZNG1A
ZNG1C
ZNG1E
ZNHIT2
ZNRF2
ZNRF4
ZP2
ZP3
ZP3.1
ZP3A.1
ZP4
ZPLD1
ZPR1
ZRANB1
ZRANB2
ZRANB3
ZRSR2
ZSCAN10
ZSCAN16
ZSCAN26
ZSWIM4
ZSWIM5
ZSWIM8
ZUP1
ZWILCH
ZYG11A
ZYG11B
