# Supplementary material for: Unveiling the molecular mechanisms of stigmasterol on diabetic retinopathy: BNM framework construction and experimental validation
Source: Front Med (Lausanne). 2025 May 9;12:1537139. doi: 10.3389/fmed.2025.1537139 (PMC12098638; doi:10.3389/fmed.2025.1537139)
Supplement: Supplementary file 2 [file Data_Sheet_1.zip › Supplement_Data/Computer Data/Medicine_Target_Data/Core_Gene_GOres.csv]

ONTOLOGY	Description	geneID	BgRatio	pvalue	p.adjust	qvalue	Count
BP	response to UV-A	MMP2/MMP9/MMP3/AKT1/EGFR	14/18870	7.93E-14	1.21E-10	3.29E-11	5
BP	muscle cell proliferation	MMP2/MMP9/PTGS2/IL6/PPARG/MAPK14/AKT1	247/18870	4.53E-11	3.45E-08	9.39E-09	7
BP	response to UV	MMP2/MMP9/MMP3/MAPK14/AKT1/EGFR	152/18870	2.20E-10	7.95E-08	2.16E-08	6
BP	cellular response to reactive oxygen species	MMP2/MMP9/MMP3/IL6/AKT1/EGFR	154/18870	2.38E-10	7.95E-08	2.16E-08	6
BP	cellular response to chemical stress	MMP2/MMP9/PTGS2/MMP3/IL6/AKT1/EGFR	317/18870	2.61E-10	7.95E-08	2.16E-08	7
BP	regulation of smooth muscle cell proliferation	MMP2/MMP9/PTGS2/IL6/PPARG/AKT1	171/18870	4.48E-10	9.82E-08	2.67E-08	6
BP	response to lipopolysaccharide	MMP9/PTGS2/MMP3/IL6/MAPK14/AKT1/NOS2	348/18870	5.00E-10	9.82E-08	2.67E-08	7
BP	smooth muscle cell proliferation	MMP2/MMP9/PTGS2/IL6/PPARG/AKT1	175/18870	5.15E-10	9.82E-08	2.67E-08	6
BP	response to molecule of bacterial origin	MMP9/PTGS2/MMP3/IL6/MAPK14/AKT1/NOS2	369/18870	7.52E-10	1.27E-07	3.47E-08	7
BP	response to oxidative stress	MMP2/MMP9/PTGS2/MMP3/IL6/AKT1/EGFR	400/18870	1.32E-09	1.85E-07	5.04E-08	7
BP	response to reactive oxygen species	MMP2/MMP9/MMP3/IL6/AKT1/EGFR	205/18870	1.34E-09	1.85E-07	5.04E-08	6
BP	cellular response to lipopolysaccharide	MMP9/MMP3/IL6/MAPK14/AKT1/NOS2	226/18870	2.40E-09	2.97E-07	8.07E-08	6
BP	positive regulation of smooth muscle cell proliferation	MMP2/MMP9/PTGS2/IL6/AKT1	98/18870	2.62E-09	2.97E-07	8.07E-08	5
BP	ossification	MMP2/PTGS2/IL6/PPARG/MAPK14/AKT1/EGFR	444/18870	2.73E-09	2.97E-07	8.07E-08	7
BP	cellular response to molecule of bacterial origin	MMP9/MMP3/IL6/MAPK14/AKT1/NOS2	239/18870	3.36E-09	3.42E-07	9.30E-08	6
BP	cellular response to oxidative stress	MMP2/MMP9/MMP3/IL6/AKT1/EGFR	255/18870	4.96E-09	4.73E-07	1.29E-07	6
BP	cellular response to biotic stimulus	MMP9/MMP3/IL6/MAPK14/AKT1/NOS2	265/18870	6.24E-09	5.60E-07	1.52E-07	6
BP	regulation of neuroinflammatory response	MMP9/PTGS2/MMP3/IL6	41/18870	9.37E-09	7.94E-07	2.16E-07	4
BP	response to light stimulus	MMP2/MMP9/MMP3/MAPK14/AKT1/EGFR	318/18870	1.85E-08	1.49E-06	4.05E-07	6
BP	regulation of fat cell differentiation	PTGS2/IL6/PPARG/MAPK14/AKT1	146/18870	1.96E-08	1.50E-06	4.07E-07	5
BP	placenta development	PTGS2/PPARG/MAPK14/AKT1/EGFR	151/18870	2.32E-08	1.69E-06	4.59E-07	5
BP	response to amyloid-beta	MMP2/MMP9/MMP3/ICAM1	53/18870	2.70E-08	1.87E-06	5.09E-07	4
BP	cellular response to UV-A	MMP2/MMP9/MMP3	11/18870	3.23E-08	2.14E-06	5.83E-07	3
BP	extracellular matrix disassembly	MMP2/MMP9/MMP3/IL6	62/18870	5.13E-08	3.26E-06	8.86E-07	4
BP	positive regulation of fat cell differentiation	PTGS2/PPARG/MAPK14/AKT1	71/18870	8.90E-08	5.43E-06	1.48E-06	4
BP	regulation of inflammatory response	MMP9/PTGS2/MMP3/IL6/PPARG/MAPK14	425/18870	1.04E-07	6.09E-06	1.66E-06	6
BP	response to radiation	MMP2/MMP9/MMP3/MAPK14/AKT1/EGFR	428/18870	1.08E-07	6.11E-06	1.66E-06	6
BP	neuroinflammatory response	MMP9/PTGS2/MMP3/IL6	82/18870	1.60E-07	8.70E-06	2.36E-06	4
BP	cellular response to inorganic substance	MMP9/PTGS2/MMP3/AKT1/EGFR	229/18870	1.86E-07	9.79E-06	2.66E-06	5
BP	cellular response to UV	MMP2/MMP9/MMP3/MAPK14	90/18870	2.33E-07	1.18E-05	3.22E-06	4
BP	fat cell differentiation	PTGS2/IL6/PPARG/MAPK14/AKT1	248/18870	2.77E-07	1.36E-05	3.70E-06	5
BP	positive regulation of peptidyl-serine phosphorylation	PTGS2/IL6/AKT1/EGFR	104/18870	4.17E-07	1.99E-05	5.40E-06	4
BP	collagen metabolic process	MMP2/MMP9/MMP3/IL6	106/18870	4.50E-07	2.08E-05	5.65E-06	4
BP	fatty acid transport	PTGS2/PPARG/AKT1/NOS2	116/18870	6.46E-07	2.77E-05	7.53E-06	4
BP	regulation of epithelial cell migration	MMP9/PTGS2/PPARG/KDR/AKT1	295/18870	6.54E-07	2.77E-05	7.53E-06	5
BP	peptidyl-serine phosphorylation	PTGS2/IL6/MAPK14/AKT1/EGFR	295/18870	6.54E-07	2.77E-05	7.53E-06	5
BP	peptidyl-serine modification	PTGS2/IL6/MAPK14/AKT1/EGFR	308/18870	8.09E-07	3.28E-05	8.92E-06	5
BP	cellular response to light stimulus	MMP2/MMP9/MMP3/MAPK14	123/18870	8.17E-07	3.28E-05	8.92E-06	4
BP	response to decreased oxygen levels	MMP2/PTGS2/PPARG/AKT1/NOS2	315/18870	9.03E-07	3.53E-05	9.61E-06	5
BP	response to fluid shear stress	MMP2/PTGS2/AKT1	34/18870	1.16E-06	4.38E-05	1.19E-05	3
BP	cellular response to abiotic stimulus	MMP2/MMP9/PTGS2/MMP3/MAPK14	334/18870	1.21E-06	4.38E-05	1.19E-05	5
BP	cellular response to environmental stimulus	MMP2/MMP9/PTGS2/MMP3/MAPK14	334/18870	1.21E-06	4.38E-05	1.19E-05	5
BP	regulation of peptidyl-serine phosphorylation	PTGS2/IL6/AKT1/EGFR	138/18870	1.30E-06	4.59E-05	1.25E-05	4
BP	response to oxygen levels	MMP2/PTGS2/PPARG/AKT1/NOS2	343/18870	1.37E-06	4.76E-05	1.30E-05	5
BP	cellular response to cadmium ion	MMP9/AKT1/EGFR	37/18870	1.51E-06	5.11E-05	1.39E-05	3
BP	positive regulation of small molecule metabolic process	PTGS2/PPARG/AKT1/NOS2	147/18870	1.67E-06	5.53E-05	1.50E-05	4
BP	regulation of mitochondrion organization	MMP9/PPARG/KDR/AKT1	152/18870	1.91E-06	6.18E-05	1.68E-05	4
BP	regulation of blood vessel endothelial cell migration	PTGS2/PPARG/KDR/AKT1	153/18870	1.96E-06	6.21E-05	1.69E-05	4
BP	epithelial cell migration	MMP9/PTGS2/PPARG/KDR/AKT1	372/18870	2.05E-06	6.38E-05	1.73E-05	5
BP	epithelium migration	MMP9/PTGS2/PPARG/KDR/AKT1	375/18870	2.13E-06	6.50E-05	1.77E-05	5
BP	tissue migration	MMP9/PTGS2/PPARG/KDR/AKT1	380/18870	2.27E-06	6.80E-05	1.85E-05	5
BP	collagen catabolic process	MMP2/MMP9/MMP3	45/18870	2.75E-06	8.05E-05	2.19E-05	3
BP	positive regulation of epithelial cell migration	MMP9/PTGS2/KDR/AKT1	176/18870	3.42E-06	9.83E-05	2.67E-05	4
BP	monocarboxylic acid transport	PTGS2/PPARG/AKT1/NOS2	179/18870	3.65E-06	0.000103142	2.81E-05	4
BP	blood vessel endothelial cell migration	PTGS2/PPARG/KDR/AKT1	181/18870	3.82E-06	0.000103947	2.83E-05	4
BP	cellular response to radiation	MMP2/MMP9/MMP3/MAPK14	181/18870	3.82E-06	0.000103947	2.83E-05	4
BP	female pregnancy	MMP2/MMP9/PTGS2/AKT1	186/18870	4.25E-06	0.000113792	3.09E-05	4
BP	cellular response to metal ion	MMP9/PTGS2/AKT1/EGFR	200/18870	5.67E-06	0.000149124	4.06E-05	4
BP	response to cadmium ion	MMP9/AKT1/EGFR	59/18870	6.26E-06	0.000161824	4.40E-05	3
BP	multi-organism reproductive process	MMP2/MMP9/PTGS2/AKT1	206/18870	6.38E-06	0.000162057	4.41E-05	4
BP	embryo implantation	MMP2/MMP9/PTGS2	60/18870	6.59E-06	0.000164697	4.48E-05	3
BP	positive regulation of protein localization	PTGS2/PPARG/MAPK14/AKT1/EGFR	476/18870	6.84E-06	0.000168286	4.58E-05	5
BP	epithelial cell proliferation	IL6/PPARG/KDR/AKT1/EGFR	480/18870	7.13E-06	0.000172504	4.69E-05	5
BP	multi-multicellular organism process	MMP2/MMP9/PTGS2/AKT1	216/18870	7.69E-06	0.000183271	4.98E-05	4
BP	ameboidal-type cell migration	MMP9/PTGS2/PPARG/KDR/AKT1	497/18870	8.44E-06	0.000198057	5.39E-05	5
BP	negative regulation of lipid localization	IL6/PPARG/AKT1	66/18870	8.79E-06	0.000203116	5.52E-05	3
BP	regulation of endothelial cell migration	PTGS2/PPARG/KDR/AKT1	231/18870	1.00E-05	0.000228243	6.21E-05	4
BP	nitric oxide biosynthetic process	PTGS2/AKT1/NOS2	73/18870	1.19E-05	0.000267279	7.27E-05	3
BP	negative regulation of apoptotic signaling pathway	MMP9/PTGS2/ICAM1/AKT1	243/18870	1.22E-05	0.000270635	7.36E-05	4
BP	cellular response to vascular endothelial growth factor stimulus	MAPK14/KDR/AKT1	75/18870	1.29E-05	0.000281687	7.66E-05	3
BP	positive regulation of blood vessel endothelial cell migration	PTGS2/KDR/AKT1	76/18870	1.35E-05	0.000289029	7.86E-05	3
BP	glucose homeostasis	ICAM1/IL6/PPARG/AKT1	251/18870	1.39E-05	0.000294664	8.01E-05	4
BP	carbohydrate homeostasis	ICAM1/IL6/PPARG/AKT1	252/18870	1.41E-05	0.000295214	8.03E-05	4
BP	nitric oxide metabolic process	PTGS2/AKT1/NOS2	78/18870	1.46E-05	0.000299882	8.16E-05	3
BP	reactive nitrogen species metabolic process	PTGS2/AKT1/NOS2	79/18870	1.51E-05	0.000306364	8.33E-05	3
BP	osteoblast differentiation	IL6/PPARG/MAPK14/AKT1	257/18870	1.53E-05	0.000306364	8.33E-05	4
BP	cytokine production involved in inflammatory response	IL6/MAPK14/NOS2	81/18870	1.63E-05	0.00031873	8.67E-05	3
BP	regulation of cytokine production involved in inflammatory response	IL6/MAPK14/NOS2	81/18870	1.63E-05	0.00031873	8.67E-05	3
BP	endothelial cell migration	PTGS2/PPARG/KDR/AKT1	284/18870	2.26E-05	0.000436443	0.000118694	4
BP	positive regulation of protein localization to nucleus	PTGS2/MAPK14/AKT1	93/18870	2.47E-05	0.00046481	0.000126409	3
BP	regulation of vascular associated smooth muscle cell proliferation	MMP2/MMP9/PPARG	93/18870	2.47E-05	0.00046481	0.000126409	3
BP	vascular associated smooth muscle cell proliferation	MMP2/MMP9/PPARG	95/18870	2.63E-05	0.000489392	0.000133094	3
BP	cell migration involved in sprouting angiogenesis	PTGS2/KDR/AKT1	96/18870	2.72E-05	0.000495702	0.00013481	3
BP	response to hypoxia	MMP2/PTGS2/PPARG/NOS2	298/18870	2.73E-05	0.000495702	0.00013481	4
BP	regulation of fatty acid metabolic process	PTGS2/PPARG/AKT1	100/18870	3.07E-05	0.000550555	0.000149728	3
BP	extracellular matrix organization	MMP2/MMP9/MMP3/IL6	321/18870	3.65E-05	0.000636656	0.000173144	4
BP	production of molecular mediator involved in inflammatory response	IL6/MAPK14/NOS2	106/18870	3.65E-05	0.000636656	0.000173144	3
BP	extracellular structure organization	MMP2/MMP9/MMP3/IL6	322/18870	3.70E-05	0.000636656	0.000173144	4
BP	external encapsulating structure organization	MMP2/MMP9/MMP3/IL6	323/18870	3.74E-05	0.000636656	0.000173144	4
BP	epidermal growth factor receptor signaling pathway	MMP9/AKT1/EGFR	107/18870	3.76E-05	0.000636656	0.000173144	3
BP	positive regulation of cyclin-dependent protein serine/threonine kinase activity	AKT1/EGFR	15/18870	3.87E-05	0.000649345	0.000176595	2
BP	regulation of small molecule metabolic process	PTGS2/PPARG/AKT1/NOS2	337/18870	4.42E-05	0.000710611	0.000193257	4
BP	response to estradiol	MMP2/PTGS2/EGFR	113/18870	4.42E-05	0.000710611	0.000193257	3
BP	regulation of epithelial cell apoptotic process	ICAM1/IL6/KDR	113/18870	4.42E-05	0.000710611	0.000193257	3
BP	positive regulation of brown fat cell differentiation	PTGS2/MAPK14	16/18870	4.43E-05	0.000710611	0.000193257	2
BP	negative regulation of intrinsic apoptotic signaling pathway	MMP9/PTGS2/AKT1	114/18870	4.54E-05	0.000721288	0.00019616	3
BP	prostaglandin secretion	PTGS2/NOS2	17/18870	5.02E-05	0.00078779	0.000214246	2
BP	negative regulation of catabolic process	MAPK14/AKT1/EGFR/NOS2	349/18870	5.06E-05	0.00078779	0.000214246	4
BP	carboxylic acid transport	PTGS2/PPARG/AKT1/NOS2	351/18870	5.18E-05	0.000797395	0.000216858	4
BP	organic acid transport	PTGS2/PPARG/AKT1/NOS2	352/18870	5.23E-05	0.000798221	0.000217083	4
BP	gland morphogenesis	MMP2/IL6/EGFR	122/18870	5.56E-05	0.000828705	0.000225373	3
BP	peptidyl-tyrosine autophosphorylation	KDR/EGFR	18/18870	5.64E-05	0.000828705	0.000225373	2
BP	positive regulation of cyclin-dependent protein kinase activity	AKT1/EGFR	18/18870	5.64E-05	0.000828705	0.000225373	2
BP	response to metal ion	MMP9/PTGS2/AKT1/EGFR	359/18870	5.65E-05	0.000828705	0.000225373	4
BP	ERBB signaling pathway	MMP9/AKT1/EGFR	124/18870	5.83E-05	0.000847459	0.000230474	3
BP	modulation of process of another organism	AKT1/NOS2	19/18870	6.30E-05	0.000906576	0.000246551	2
BP	positive regulation of endothelial cell migration	PTGS2/KDR/AKT1	130/18870	6.72E-05	0.000957295	0.000260345	3
BP	negative regulation of tissue remodeling	IL6/PPARG	21/18870	7.73E-05	0.001081932	0.000294241	2
BP	cellular response to fluid shear stress	MMP2/PTGS2	21/18870	7.73E-05	0.001081932	0.000294241	2
BP	leukocyte migration	MMP2/ICAM1/IL6/AKT1	396/18870	8.27E-05	0.001147131	0.000311972	4
BP	regulation of apoptotic signaling pathway	MMP9/PTGS2/ICAM1/AKT1	398/18870	8.44E-05	0.001157837	0.000314884	4
BP	negative regulation of lipid storage	IL6/PPARG	22/18870	8.50E-05	0.001157837	0.000314884	2
BP	fatty acid metabolic process	PTGS2/PPARG/MAPK14/AKT1	401/18870	8.69E-05	0.00117236	0.000318833	4
BP	regulation of protein localization to nucleus	PTGS2/MAPK14/AKT1	143/18870	8.92E-05	0.001192889	0.000324416	3
BP	regulation of cellular ketone metabolic process	PTGS2/PPARG/AKT1	144/18870	9.10E-05	0.001196836	0.00032549	3
BP	epithelial cell apoptotic process	ICAM1/IL6/KDR	144/18870	9.10E-05	0.001196836	0.00032549	3
BP	regulation of epithelial cell proliferation	PPARG/KDR/AKT1/EGFR	407/18870	9.20E-05	0.001199376	0.000326181	4
BP	positive regulation of lipid metabolic process	PTGS2/PPARG/AKT1	145/18870	9.29E-05	0.001200976	0.000326616	3
BP	wound healing	IL6/PPARG/MAPK14/KDR	423/18870	0.000106835	0.001369099	0.000372338	4
BP	regulation of brown fat cell differentiation	PTGS2/MAPK14	25/18870	0.000110318	0.001401952	0.000381273	2
BP	response to peptide hormone	PTGS2/PPARG/MAPK14/AKT1	430/18870	0.000113836	0.001434714	0.000390183	4
BP	cellular response to decreased oxygen levels	PTGS2/PPARG/AKT1	158/18870	0.000119877	0.001498462	0.00040752	3
BP	protein import into nucleus	PTGS2/MAPK14/AKT1	161/18870	0.000126745	0.001558189	0.000423763	3
BP	organic anion transport	PTGS2/PPARG/AKT1/NOS2	443/18870	0.00012772	0.001558189	0.000423763	4
BP	gland development	MMP2/IL6/AKT1/EGFR	443/18870	0.00012772	0.001558189	0.000423763	4
BP	regulation of cysteine-type endopeptidase activity involved in apoptotic process	MMP9/PPARG/AKT1	163/18870	0.000131463	0.00159112	0.000432719	3
BP	import into nucleus	PTGS2/MAPK14/AKT1	166/18870	0.000138753	0.001620594	0.000440734	3
BP	positive regulation of acute inflammatory response	PTGS2/IL6	28/18870	0.000138853	0.001620594	0.000440734	2
BP	prostaglandin transport	PTGS2/NOS2	28/18870	0.000138853	0.001620594	0.000440734	2
BP	inflammatory response to wounding	IL6/PPARG	28/18870	0.000138853	0.001620594	0.000440734	2
BP	lipid transport	PTGS2/PPARG/AKT1/NOS2	453/18870	0.000139212	0.001620594	0.000440734	4
BP	chemotaxis	MMP2/IL6/MAPK14/KDR	468/18870	0.000157838	0.001786049	0.000485731	4
BP	cellular response to oxygen levels	PTGS2/PPARG/AKT1	174/18870	0.000159472	0.001786049	0.000485731	3
BP	nitric oxide mediated signal transduction	EGFR/NOS2	30/18870	0.000159678	0.001786049	0.000485731	2
BP	positive regulation of vascular endothelial growth factor production	PTGS2/IL6	30/18870	0.000159678	0.001786049	0.000485731	2
BP	regulation of mitochondrial fission	PPARG/KDR	30/18870	0.000159678	0.001786049	0.000485731	2
BP	taxis	MMP2/IL6/MAPK14/KDR	470/18870	0.000160452	0.001786049	0.000485731	4
BP	positive regulation of MAPK cascade	ICAM1/IL6/KDR/EGFR	474/18870	0.000165774	0.001831918	0.000498206	4
BP	regulation of nitric-oxide synthase activity	AKT1/EGFR	31/18870	0.00017063	0.00187202	0.000509112	2
BP	regulation of endothelial cell proliferation	PPARG/KDR/AKT1	181/18870	0.000179173	0.001942915	0.000528392	3
BP	signal release	PTGS2/IL6/PPARG/NOS2	484/18870	0.00017964	0.001942915	0.000528392	4
BP	regulation of lipid localization	IL6/PPARG/AKT1	183/18870	0.00018508	0.00198765	0.000540558	3
BP	tissue remodeling	MMP2/IL6/PPARG	184/18870	0.00018808	0.002005744	0.000545479	3
BP	response to nutrient levels	PTGS2/PPARG/MAPK14/AKT1	495/18870	0.000195848	0.00207408	0.000564064	4
BP	regulation of blood pressure	PTGS2/PPARG/NOS2	187/18870	0.000197269	0.002074731	0.000564241	3
BP	cellular component disassembly	MMP2/MMP9/MMP3/IL6	497/18870	0.000198905	0.002077601	0.000565021	4
BP	positive regulation of cytokine production	PTGS2/IL6/MAPK14/NOS2	499/18870	0.000201997	0.002095542	0.000569901	4
BP	sprouting angiogenesis	PTGS2/KDR/AKT1	190/18870	0.000206747	0.002116034	0.000575474	3
BP	regulation of intrinsic apoptotic signaling pathway	MMP9/PTGS2/AKT1	190/18870	0.000206747	0.002116034	0.000575474	3
BP	maternal placenta development	PTGS2/AKT1	35/18870	0.000218025	0.002201905	0.000598827	2
BP	positive regulation of cell migration involved in sprouting angiogenesis	PTGS2/KDR	35/18870	0.000218025	0.002201905	0.000598827	2
BP	regulation of cysteine-type endopeptidase activity	MMP9/PPARG/AKT1	195/18870	0.000223193	0.002239268	0.000608988	3
BP	negative regulation of endothelial cell apoptotic process	ICAM1/KDR	36/18870	0.000230768	0.00230014	0.000625543	2
BP	protein autophosphorylation	KDR/AKT1/EGFR	199/18870	0.000236945	0.002346367	0.000638115	3
BP	positive regulation of glucose import	MAPK14/AKT1	37/18870	0.000243869	0.002399353	0.000652525	2
BP	endothelial cell proliferation	PPARG/KDR/AKT1	202/18870	0.000247612	0.002420567	0.000658294	3
BP	maintenance of blood-brain barrier	PTGS2/IL6	38/18870	0.000257326	0.002449349	0.000666121	2
BP	positive regulation of nitric oxide biosynthetic process	PTGS2/AKT1	38/18870	0.000257326	0.002449349	0.000666121	2
BP	cellular response to estradiol stimulus	MMP2/EGFR	38/18870	0.000257326	0.002449349	0.000666121	2
BP	cellular response to low-density lipoprotein particle stimulus	PPARG/AKT1	38/18870	0.000257326	0.002449349	0.000666121	2
BP	negative regulation of immune response	PPARG/MAPK14/AKT1	205/18870	0.000258587	0.002449349	0.000666121	3
BP	mononuclear cell migration	ICAM1/IL6/AKT1	207/18870	0.000266076	0.00250473	0.000681183	3
BP	positive regulation of cyclase activity	MAPK14/NOS2	39/18870	0.00027114	0.002505988	0.000681525	2
BP	response to lipoprotein particle	PPARG/AKT1	39/18870	0.00027114	0.002505988	0.000681525	2
BP	positive regulation of nitric oxide metabolic process	PTGS2/AKT1	39/18870	0.00027114	0.002505988	0.000681525	2
BP	biological process involved in interaction with host	ICAM1/AKT1/EGFR	211/18870	0.000281474	0.002585833	0.000703239	3
BP	mitochondrial fission	PPARG/KDR	40/18870	0.000285309	0.002589862	0.000704335	2
BP	positive regulation of protein import into nucleus	PTGS2/MAPK14	40/18870	0.000285309	0.002589862	0.000704335	2
BP	response to mechanical stimulus	MMP2/PTGS2/MAPK14	213/18870	0.000289385	0.002611318	0.00071017	3
BP	epithelial cell development	ICAM1/KDR/AKT1	214/18870	0.000293394	0.002631921	0.000715773	3
BP	positive regulation of DNA binding	MMP9/PPARG	41/18870	0.000299835	0.002658418	0.00072298	2
BP	positive regulation of fatty acid metabolic process	PTGS2/PPARG	41/18870	0.000299835	0.002658418	0.00072298	2
BP	positive regulation of epithelial cell proliferation	KDR/AKT1/EGFR	218/18870	0.000309791	0.002715121	0.000738401	3
BP	positive regulation of ERK1 and ERK2 cascade	ICAM1/KDR/EGFR	218/18870	0.000309791	0.002715121	0.000738401	3
BP	cellular response to epidermal growth factor stimulus	AKT1/EGFR	42/18870	0.000314715	0.002726936	0.000741614	2
BP	cellular response to lipoprotein particle stimulus	PPARG/AKT1	42/18870	0.000314715	0.002726936	0.000741614	2
BP	organ or tissue specific immune response	IL6/NOS2	43/18870	0.000329951	0.002842795	0.000773122	2
BP	cellular ketone metabolic process	PTGS2/PPARG/AKT1	226/18870	0.000344342	0.00294385	0.000800605	3
BP	positive regulation of glucose transmembrane transport	MAPK14/AKT1	44/18870	0.00034554	0.00294385	0.000800605	2
BP	regulation of release of cytochrome c from mitochondria	MMP9/AKT1	45/18870	0.000361484	0.003054329	0.000830651	2
BP	regulation of leukocyte migration	ICAM1/IL6/AKT1	230/18870	0.000362514	0.003054329	0.000830651	3
BP	endocrine pancreas development	IL6/AKT1	46/18870	0.000377782	0.003114148	0.000846919	2
BP	icosanoid secretion	PTGS2/NOS2	46/18870	0.000377782	0.003114148	0.000846919	2
BP	regulation of monooxygenase activity	AKT1/EGFR	46/18870	0.000377782	0.003114148	0.000846919	2
BP	response to epidermal growth factor	AKT1/EGFR	46/18870	0.000377782	0.003114148	0.000846919	2
BP	reactive oxygen species metabolic process	MMP3/MAPK14/NOS2	234/18870	0.000381296	0.003126215	0.000850201	3
BP	myeloid leukocyte differentiation	MMP9/PPARG/MAPK14	235/18870	0.000386087	0.003148574	0.000856282	3
BP	lipid export from cell	PTGS2/NOS2	47/18870	0.000394433	0.003199522	0.000870137	2
BP	acute-phase response	PTGS2/IL6	48/18870	0.000411437	0.003319793	0.000902846	2
BP	regulation of acute inflammatory response	PTGS2/IL6	49/18870	0.000428793	0.003423115	0.000930946	2
BP	endodermal cell differentiation	MMP2/MMP9	49/18870	0.000428793	0.003423115	0.000930946	2
BP	positive regulation of DNA-binding transcription factor activity	IL6/PPARG/AKT1	244/18870	0.000430976	0.003423115	0.000930946	3
BP	regulation of leukocyte mediated immunity	ICAM1/IL6/NOS2	249/18870	0.000457308	0.003613446	0.000982708	3
BP	positive regulation of organ growth	MAPK14/AKT1	51/18870	0.000464562	0.003633114	0.000988056	2
BP	ephrin receptor signaling pathway	MMP2/MMP9	51/18870	0.000464562	0.003633114	0.000988056	2
BP	regulation of hormone secretion	IL6/PPARG/NOS2	251/18870	0.000468125	0.003642299	0.000990555	3
BP	negative regulation of mitochondrion organization	PPARG/AKT1	52/18870	0.000482974	0.003664354	0.000996553	2
BP	negative regulation of cysteine-type endopeptidase activity involved in apoptotic process	MMP9/AKT1	52/18870	0.000482974	0.003664354	0.000996553	2
BP	positive regulation of G1/S transition of mitotic cell cycle	AKT1/EGFR	52/18870	0.000482974	0.003664354	0.000996553	2
BP	positive regulation of miRNA transcription	PPARG/EGFR	52/18870	0.000482974	0.003664354	0.000996553	2
BP	positive regulation of vascular associated smooth muscle cell proliferation	MMP2/MMP9	52/18870	0.000482974	0.003664354	0.000996553	2
BP	positive regulation of growth	MAPK14/AKT1/EGFR	256/18870	0.000495886	0.003743696	0.00101813	3
BP	response to tumor necrosis factor	PTGS2/MAPK14/AKT1	259/18870	0.000513041	0.003854129	0.001048164	3
BP	regulation of lipid storage	IL6/PPARG	54/18870	0.00052085	0.003855809	0.00104862	2
BP	regulation of cyclase activity	MAPK14/NOS2	54/18870	0.00052085	0.003855809	0.00104862	2
BP	brown fat cell differentiation	PTGS2/MAPK14	54/18870	0.00052085	0.003855809	0.00104862	2
BP	anatomical structure maturation	MMP2/PPARG/KDR	261/18870	0.000524688	0.003865456	0.001051244	3
BP	regulation of binding	MMP9/PPARG/AKT1	262/18870	0.000530575	0.003890032	0.001057928	3
BP	regulation of protein secretion	IL6/PPARG/NOS2	266/18870	0.000554547	0.004046336	0.001100436	3
BP	ovarian follicle development	MMP2/KDR	56/18870	0.000560128	0.004048317	0.001100975	2
BP	release of cytochrome c from mitochondria	MMP9/AKT1	56/18870	0.000560128	0.004048317	0.001100975	2
BP	response to insulin	PPARG/MAPK14/AKT1	269/18870	0.000572977	0.004121647	0.001120917	3
BP	endoderm formation	MMP2/MMP9	58/18870	0.000600803	0.004241783	0.001153589	2
BP	lipopolysaccharide-mediated signaling pathway	MAPK14/AKT1	58/18870	0.000600803	0.004241783	0.001153589	2
BP	regulation of protein import into nucleus	PTGS2/MAPK14	58/18870	0.000600803	0.004241783	0.001153589	2
BP	regulation of nitric oxide biosynthetic process	PTGS2/AKT1	58/18870	0.000600803	0.004241783	0.001153589	2
BP	peptidyl-tyrosine phosphorylation	IL6/KDR/EGFR	276/18870	0.000617501	0.004328942	0.001177293	3
BP	regulation of vascular endothelial growth factor production	PTGS2/IL6	59/18870	0.000621665	0.004328942	0.001177293	2
BP	maternal process involved in female pregnancy	PTGS2/AKT1	59/18870	0.000621665	0.004328942	0.001177293	2
BP	peptidyl-tyrosine modification	IL6/KDR/EGFR	278/18870	0.000630618	0.004371333	0.001188821	3
BP	regulation of glucose import	MAPK14/AKT1	60/18870	0.000642874	0.004416139	0.001201007	2
BP	regulation of nitric oxide metabolic process	PTGS2/AKT1	60/18870	0.000642874	0.004416139	0.001201007	2
BP	vascular endothelial growth factor receptor signaling pathway	MAPK14/KDR	61/18870	0.000664432	0.00450337	0.00122473	2
BP	positive regulation of protein localization to plasma membrane	AKT1/EGFR	61/18870	0.000664432	0.00450337	0.00122473	2
BP	regulation of endothelial cell apoptotic process	ICAM1/KDR	61/18870	0.000664432	0.00450337	0.00122473	2
BP	regulation of protein serine/threonine kinase activity	PPARG/AKT1/EGFR	285/18870	0.000677937	0.004574575	0.001244095	3
BP	cell fate commitment	IL6/PPARG/KDR	286/18870	0.000684877	0.00459063	0.001248461	3
BP	positive regulation of nucleocytoplasmic transport	PTGS2/MAPK14	62/18870	0.000686337	0.00459063	0.001248461	2
BP	regulation of endopeptidase activity	MMP9/PPARG/AKT1	288/18870	0.000698894	0.004637762	0.001261279	3
BP	vascular endothelial growth factor production	PTGS2/IL6	63/18870	0.000708589	0.004637762	0.001261279	2
BP	positive regulation of interleukin-8 production	IL6/NOS2	63/18870	0.000708589	0.004637762	0.001261279	2
BP	regulation of epidermal growth factor receptor signaling pathway	MMP9/EGFR	63/18870	0.000708589	0.004637762	0.001261279	2
BP	icosanoid transport	PTGS2/NOS2	63/18870	0.000708589	0.004637762	0.001261279	2
BP	phosphatidylinositol 3-kinase/protein kinase B signal transduction	KDR/AKT1/EGFR	290/18870	0.000713094	0.004647304	0.001263874	3
BP	regulation of vasoconstriction	MMP2/PTGS2	64/18870	0.000731189	0.004704906	0.001279539	2
BP	negative regulation of epithelial cell apoptotic process	ICAM1/KDR	64/18870	0.000731189	0.004704906	0.001279539	2
BP	positive regulation of miRNA metabolic process	PPARG/EGFR	64/18870	0.000731189	0.004704906	0.001279539	2
BP	positive regulation of cell cycle G1/S phase transition	AKT1/EGFR	65/18870	0.000754134	0.004808849	0.001307808	2
BP	negative regulation of cysteine-type endopeptidase activity	MMP9/AKT1	65/18870	0.000754134	0.004808849	0.001307808	2
BP	rhythmic process	MMP2/PPARG/NOS2	296/18870	0.000756802	0.004808849	0.001307808	3
BP	positive regulation of DNA metabolic process	IL6/AKT1/EGFR	298/18870	0.000771744	0.004883444	0.001328095	3
BP	long-chain fatty acid transport	PPARG/AKT1	67/18870	0.000801064	0.005027255	0.001367205	2
BP	endothelial cell apoptotic process	ICAM1/KDR	67/18870	0.000801064	0.005027255	0.001367205	2
BP	hormone secretion	IL6/PPARG/NOS2	308/18870	0.000849292	0.00528641	0.001437685	3
BP	positive regulation of protein transport	PTGS2/PPARG/MAPK14	308/18870	0.000849292	0.00528641	0.001437685	3
BP	second-messenger-mediated signaling	KDR/EGFR/NOS2	310/18870	0.000865376	0.005342909	0.00145305	3
BP	protein localization to nucleus	PTGS2/MAPK14/AKT1	310/18870	0.000865376	0.005342909	0.00145305	3
BP	regulation of ERBB signaling pathway	MMP9/EGFR	70/18870	0.000874048	0.005353107	0.001455823	2
BP	regulation of miRNA transcription	PPARG/EGFR	70/18870	0.000874048	0.005353107	0.001455823	2
BP	regulation of peptidase activity	MMP9/PPARG/AKT1	312/18870	0.000881654	0.005378089	0.001462618	3
BP	regulation of ERK1 and ERK2 cascade	ICAM1/KDR/EGFR	313/18870	0.000889866	0.005406555	0.001470359	3
BP	miRNA transcription	PPARG/EGFR	71/18870	0.000899065	0.005440773	0.001479665	2
BP	homeostasis of number of cells	IL6/MAPK14/AKT1	316/18870	0.000914795	0.005514079	0.001499601	3
BP	response to activity	MMP2/IL6	72/18870	0.000924426	0.005550197	0.001509424	2
BP	hormone transport	IL6/PPARG/NOS2	319/18870	0.000940166	0.005600599	0.001523131	3
BP	intrinsic apoptotic signaling pathway	MMP9/PTGS2/AKT1	319/18870	0.000940166	0.005600599	0.001523131	3
BP	regulation of mitochondrial membrane potential	KDR/AKT1	73/18870	0.000950131	0.005616083	0.001527342	2
BP	positive regulation of protein localization to cell periphery	AKT1/EGFR	73/18870	0.000950131	0.005616083	0.001527342	2
BP	negative regulation of defense response	PPARG/MAPK14/AKT1	321/18870	0.000957328	0.005636775	0.001532969	3
BP	biological process involved in symbiotic interaction	ICAM1/AKT1/EGFR	322/18870	0.000965983	0.005665863	0.00154088	3
BP	positive regulation of establishment of protein localization	PTGS2/PPARG/MAPK14	324/18870	0.000983444	0.005746175	0.001562721	3
BP	cell chemotaxis	MMP2/IL6/KDR	325/18870	0.000992249	0.005775495	0.001570695	3
BP	positive regulation of mitochondrion organization	MMP9/KDR	75/18870	0.001002569	0.005813374	0.001580997	2
BP	nucleocytoplasmic transport	PTGS2/MAPK14/AKT1	330/18870	0.001037031	0.005945387	0.001616899	3
BP	developmental maturation	MMP2/PPARG/KDR	330/18870	0.001037031	0.005945387	0.001616899	3
BP	nuclear transport	PTGS2/MAPK14/AKT1	330/18870	0.001037031	0.005945387	0.001616899	3
BP	glucose import	MAPK14/AKT1	77/18870	0.001056376	0.00603361	0.001640892	2
BP	regulation of glucose transmembrane transport	MAPK14/AKT1	78/18870	0.001083793	0.006167104	0.001677197	2
BP	ERK1 and ERK2 cascade	ICAM1/KDR/EGFR	336/18870	0.001092448	0.006193247	0.001684307	3
BP	positive regulation of kinase activity	KDR/AKT1/EGFR	337/18870	0.001101864	0.00622349	0.001692532	3
BP	pancreas development	IL6/AKT1	79/18870	0.00111155	0.006255035	0.00170111	2
BP	regulation of cell migration involved in sprouting angiogenesis	PTGS2/KDR	80/18870	0.001139649	0.006389577	0.0017377	2
BP	regulation of lipid metabolic process	PTGS2/PPARG/AKT1	342/18870	0.001149719	0.006422422	0.001746633	3
BP	regulation of cyclin-dependent protein serine/threonine kinase activity	AKT1/EGFR	82/18870	0.001196868	0.006637175	0.001805037	2
BP	regulation of oxidoreductase activity	AKT1/EGFR	82/18870	0.001196868	0.006637175	0.001805037	2
BP	regulation of angiogenesis	IL6/PPARG/KDR	349/18870	0.001218911	0.006717686	0.001826932	3
BP	endoderm development	MMP2/MMP9	83/18870	0.001225987	0.006717686	0.001826932	2
BP	vasoconstriction	MMP2/PTGS2	83/18870	0.001225987	0.006717686	0.001826932	2
BP	maintenance of location	IL6/PPARG/AKT1	350/18870	0.001229006	0.006717686	0.001826932	3
BP	regulation of vasculature development	IL6/PPARG/KDR	354/18870	0.00126992	0.006901392	0.001876893	3
BP	regulation of tissue remodeling	IL6/PPARG	85/18870	0.001285243	0.006901392	0.001876893	2
BP	regulation of DNA binding	MMP9/PPARG	85/18870	0.001285243	0.006901392	0.001876893	2
BP	cellular response to amino acid stimulus	MMP2/EGFR	85/18870	0.001285243	0.006901392	0.001876893	2
BP	regulation of cyclin-dependent protein kinase activity	AKT1/EGFR	85/18870	0.001285243	0.006901392	0.001876893	2
BP	regulation of miRNA metabolic process	PPARG/EGFR	86/18870	0.001315379	0.007038432	0.001914162	2
BP	regulation of protein catabolic process	AKT1/EGFR/NOS2	364/18870	0.001375968	0.007289639	0.00198248	3
BP	embryonic placenta development	AKT1/EGFR	88/18870	0.001376666	0.007289639	0.00198248	2
BP	cellular response to virus	IL6/MAPK14	88/18870	0.001376666	0.007289639	0.00198248	2
BP	negative regulation of cytokine-mediated signaling pathway	IL6/PPARG	89/18870	0.001407816	0.007377732	0.002006437	2
BP	defense response to Gram-negative bacterium	IL6/NOS2	89/18870	0.001407816	0.007377732	0.002006437	2
BP	execution phase of apoptosis	IL6/AKT1	89/18870	0.001407816	0.007377732	0.002006437	2
BP	protein secretion	IL6/PPARG/NOS2	368/18870	0.001419911	0.007415632	0.002016745	3
BP	establishment of protein localization to extracellular region	IL6/PPARG/NOS2	369/18870	0.001431034	0.007448216	0.002025606	3
BP	positive regulation of lipid biosynthetic process	PTGS2/AKT1	90/18870	0.001439304	0.007465776	0.002030382	2
BP	negative regulation of innate immune response	PPARG/AKT1	91/18870	0.001471128	0.007604982	0.00206824	2
BP	cellular response to peptide	ICAM1/PPARG/AKT1	374/18870	0.00148748	0.007663535	0.002084164	3
BP	regulation of ncRNA transcription	PPARG/EGFR	92/18870	0.001503288	0.007718905	0.002099222	2
BP	protein localization to extracellular region	IL6/PPARG/NOS2	377/18870	0.001522014	0.007788832	0.00211824	3
BP	lipid storage	IL6/PPARG	94/18870	0.001568618	0.007947315	0.00216134	2
BP	negative regulation of response to cytokine stimulus	IL6/PPARG	94/18870	0.001568618	0.007947315	0.00216134	2
BP	cellular response to acid chemical	MMP2/EGFR	94/18870	0.001568618	0.007947315	0.00216134	2
BP	regulation of leukocyte mediated cytotoxicity	ICAM1/NOS2	96/18870	0.001635288	0.008257663	0.002245742	2
BP	regulation of immune effector process	ICAM1/IL6/NOS2	389/18870	0.001665226	0.008381086	0.002279308	3
BP	positive regulation of mitotic cell cycle phase transition	AKT1/EGFR	98/18870	0.001703297	0.008544501	0.00232375	2
BP	regulation of organ growth	MAPK14/AKT1	99/18870	0.001737803	0.008660618	0.00235533	2
BP	negative regulation of extrinsic apoptotic signaling pathway	ICAM1/AKT1	99/18870	0.001737803	0.008660618	0.00235533	2
BP	negative regulation of protein serine/threonine kinase activity	PPARG/AKT1	100/18870	0.001772642	0.008805469	0.002394723	2
BP	female gonad development	MMP2/KDR	101/18870	0.001807814	0.008893279	0.002418604	2
BP	positive regulation of interleukin-6 production	IL6/NOS2	101/18870	0.001807814	0.008893279	0.002418604	2
BP	response to hydrogen peroxide	MMP2/IL6	101/18870	0.001807814	0.008893279	0.002418604	2
BP	response to heat	PTGS2/AKT1	103/18870	0.001879157	0.009170821	0.002494084	2
BP	regulation of interleukin-8 production	IL6/NOS2	103/18870	0.001879157	0.009170821	0.002494084	2
BP	regulation of DNA-binding transcription factor activity	IL6/PPARG/AKT1	406/18870	0.001882274	0.009170821	0.002494084	3
BP	interleukin-8 production	IL6/NOS2	104/18870	0.001915326	0.009243268	0.002513786	2
BP	positive regulation of transmembrane receptor protein serine/threonine kinase signaling pathway	PPARG/KDR	104/18870	0.001915326	0.009243268	0.002513786	2
BP	positive regulation of protein localization to membrane	AKT1/EGFR	104/18870	0.001915326	0.009243268	0.002513786	2
BP	transmembrane receptor protein serine/threonine kinase signaling pathway	PPARG/MAPK14/KDR	410/18870	0.001935805	0.009312625	0.002532648	3
BP	miRNA metabolic process	PPARG/EGFR	105/18870	0.001951828	0.009330837	0.002537601	2
BP	development of primary female sexual characteristics	MMP2/KDR	105/18870	0.001951828	0.009330837	0.002537601	2
BP	positive regulation of transferase activity	KDR/AKT1/EGFR	414/18870	0.001990287	0.00948496	0.002579516	3
BP	acute inflammatory response	PTGS2/IL6	107/18870	0.002025824	0.009594351	0.002609266	2
BP	fatty acid oxidation	MAPK14/AKT1	107/18870	0.002025824	0.009594351	0.002609266	2
BP	leukocyte cell-cell adhesion	ICAM1/IL6/AKT1	419/18870	0.002059736	0.009711604	0.002641154	3
BP	regulation of protein localization to plasma membrane	AKT1/EGFR	108/18870	0.002063318	0.009711604	0.002641154	2
BP	leukocyte homeostasis	IL6/AKT1	109/18870	0.002101142	0.009828963	0.002673071	2
BP	regulation of nucleocytoplasmic transport	PTGS2/MAPK14	109/18870	0.002101142	0.009828963	0.002673071	2
BP	apoptotic mitochondrial changes	MMP9/AKT1	110/18870	0.002139297	0.009976842	0.002713288	2
BP	positive regulation of endothelial cell proliferation	KDR/AKT1	111/18870	0.00217778	0.010063985	0.002736987	2
BP	regulation of cell killing	ICAM1/NOS2	111/18870	0.00217778	0.010063985	0.002736987	2
BP	cellular response to interleukin-1	MMP2/IL6	111/18870	0.00217778	0.010063985	0.002736987	2
BP	myeloid cell differentiation	MMP9/PPARG/MAPK14	430/18870	0.002217852	0.0102182	0.002778927	3
BP	viral process	ICAM1/AKT1/EGFR	432/18870	0.002247395	0.010323123	0.002807462	3
BP	negative regulation of protein catabolic process	EGFR/NOS2	113/18870	0.002255735	0.010330318	0.002809419	2
BP	response to xenobiotic stimulus	MMP2/PTGS2/NOS2	434/18870	0.002277184	0.01039732	0.00282764	3
BP	lipid oxidation	MAPK14/AKT1	114/18870	0.002295205	0.010448322	0.002841511	2
BP	molting cycle	PTGS2/EGFR	117/18870	0.002415583	0.010898709	0.002963997	2
BP	hair cycle	PTGS2/EGFR	117/18870	0.002415583	0.010898709	0.002963997	2
BP	glucose transmembrane transport	MAPK14/AKT1	117/18870	0.002415583	0.010898709	0.002963997	2
BP	positive regulation of cell cycle phase transition	AKT1/EGFR	119/18870	0.00249747	0.011201886	0.003046449	2
BP	regulation of receptor signaling pathway via STAT	IL6/PPARG	119/18870	0.00249747	0.011201886	0.003046449	2
BP	hexose transmembrane transport	MAPK14/AKT1	120/18870	0.002538903	0.011288125	0.003069902	2
BP	female sex differentiation	MMP2/KDR	120/18870	0.002538903	0.011288125	0.003069902	2
BP	cellular response to type II interferon	PPARG/NOS2	120/18870	0.002538903	0.011288125	0.003069902	2
BP	embryonic organ development	KDR/AKT1/EGFR	453/18870	0.002572611	0.011374305	0.00309334	3
BP	regulation of BMP signaling pathway	PPARG/KDR	121/18870	0.002580662	0.011374305	0.00309334	2
BP	leukocyte apoptotic process	IL6/AKT1	121/18870	0.002580662	0.011374305	0.00309334	2
BP	regulation of cell cycle phase transition	MAPK14/AKT1/EGFR	456/18870	0.002621338	0.011493357	0.003125717	3
BP	glial cell development	IL6/AKT1	122/18870	0.002622746	0.011493357	0.003125717	2
BP	T cell activation involved in immune response	ICAM1/IL6	123/18870	0.002665156	0.011603207	0.003155592	2
BP	monosaccharide transmembrane transport	MAPK14/AKT1	123/18870	0.002665156	0.011603207	0.003155592	2
BP	establishment of protein localization to organelle	PTGS2/MAPK14/AKT1	459/18870	0.00267064	0.011603207	0.003155592	3
BP	endothelial cell differentiation	ICAM1/KDR	124/18870	0.002707891	0.011698395	0.003181479	2
BP	lymphocyte migration	ICAM1/AKT1	124/18870	0.002707891	0.011698395	0.003181479	2
BP	leukocyte mediated immunity	ICAM1/IL6/NOS2	466/18870	0.002787925	0.012003824	0.003264543	3
BP	response to amino acid	MMP2/EGFR	126/18870	0.002794333	0.012003824	0.003264543	2
BP	positive regulation of binding	MMP9/PPARG	127/18870	0.00283804	0.012094184	0.003289117	2
BP	response to glucocorticoid	PTGS2/IL6	127/18870	0.00283804	0.012094184	0.003289117	2
BP	negative regulation of transport	MMP9/PTGS2/AKT1	469/18870	0.002839159	0.012094184	0.003289117	3
BP	formation of primary germ layer	MMP2/MMP9	128/18870	0.00288207	0.012174948	0.003311082	2
BP	negative regulation of endopeptidase activity	MMP9/AKT1	128/18870	0.00288207	0.012174948	0.003311082	2
BP	positive regulation of mitotic cell cycle	AKT1/EGFR	128/18870	0.00288207	0.012174948	0.003311082	2
BP	T cell mediated immunity	ICAM1/IL6	129/18870	0.002926423	0.012328163	0.00335275	2
BP	negative regulation of catalytic activity	MMP9/PPARG/AKT1	480/18870	0.003032041	0.012737914	0.003464185	3
BP	negative regulation of response to external stimulus	PPARG/MAPK14/AKT1	481/18870	0.00304997	0.012778033	0.003475096	3
BP	positive regulation of cell adhesion	IL6/KDR/AKT1	482/18870	0.003067965	0.012818209	0.003486022	3
BP	platelet activation	IL6/MAPK14	133/18870	0.003107059	0.012910803	0.003511204	2
BP	negative regulation of monoatomic ion transport	MMP9/PTGS2	133/18870	0.003107059	0.012910803	0.003511204	2
BP	carbohydrate transmembrane transport	MAPK14/AKT1	136/18870	0.00324591	0.013414668	0.003648234	2
BP	ncRNA transcription	PPARG/EGFR	136/18870	0.00324591	0.013414668	0.003648234	2
BP	regulation of cell-cell adhesion	IL6/MAPK14/AKT1	493/18870	0.003270291	0.013478903	0.003665703	3
BP	negative regulation of peptidase activity	MMP9/AKT1	137/18870	0.003292834	0.01349885	0.003671128	2
BP	regulation of protein localization to cell periphery	AKT1/EGFR	137/18870	0.003292834	0.01349885	0.003671128	2
BP	nucleobase-containing compound catabolic process	IL6/MAPK14/AKT1	496/18870	0.003326875	0.013601834	0.003699136	3
BP	endocrine system development	IL6/AKT1	139/18870	0.003387642	0.013776412	0.003746613	2
BP	regulation of generation of precursor metabolites and energy	AKT1/NOS2	139/18870	0.003387642	0.013776412	0.003746613	2
BP	leukocyte mediated cytotoxicity	ICAM1/NOS2	140/18870	0.003435525	0.013860253	0.003769415	2
BP	response to interleukin-1	MMP2/IL6	140/18870	0.003435525	0.013860253	0.003769415	2
BP	positive regulation of protein serine/threonine kinase activity	AKT1/EGFR	140/18870	0.003435525	0.013860253	0.003769415	2
BP	response to acid chemical	MMP2/EGFR	141/18870	0.003483727	0.014017633	0.003812216	2
BP	regulation of protein binding	MMP9/AKT1	142/18870	0.003532246	0.014138257	0.00384502	2
BP	regulation of MAP kinase activity	PPARG/EGFR	142/18870	0.003532246	0.014138257	0.00384502	2
BP	endothelium development	ICAM1/KDR	143/18870	0.003581084	0.014258887	0.003877827	2
BP	response to type II interferon	PPARG/NOS2	143/18870	0.003581084	0.014258887	0.003877827	2
BP	negative regulation of transmembrane transport	MMP9/AKT1	144/18870	0.00363024	0.014416968	0.003920818	2
BP	positive regulation of chemotaxis	IL6/KDR	145/18870	0.003679713	0.014575486	0.003963928	2
BP	regulation of tube diameter	MMP2/PTGS2	146/18870	0.003729503	0.014696361	0.003996801	2
BP	blood vessel diameter maintenance	MMP2/PTGS2	146/18870	0.003729503	0.014696361	0.003996801	2
BP	regulation of tube size	MMP2/PTGS2	147/18870	0.003779609	0.014779241	0.004019341	2
BP	cellular response to hypoxia	PTGS2/PPARG	147/18870	0.003779609	0.014779241	0.004019341	2
BP	regulation of reactive oxygen species metabolic process	MMP3/MAPK14	147/18870	0.003779609	0.014779241	0.004019341	2
BP	non-canonical NF-kappaB signal transduction	AKT1/EGFR	148/18870	0.003830032	0.014938104	0.004062546	2
BP	positive regulation of leukocyte migration	ICAM1/IL6	149/18870	0.00388077	0.015058969	0.004095416	2
BP	response to corticosteroid	PTGS2/IL6	149/18870	0.00388077	0.015058969	0.004095416	2
BP	negative regulation of response to biotic stimulus	PPARG/AKT1	150/18870	0.003931825	0.015179829	0.004128285	2
BP	regulation of osteoblast differentiation	IL6/PPARG	150/18870	0.003931825	0.015179829	0.004128285	2
BP	positive regulation of leukocyte mediated immunity	IL6/NOS2	151/18870	0.003983194	0.01533932	0.00417166	2
BP	positive regulation of inflammatory response	PTGS2/IL6	152/18870	0.004034878	0.015499217	0.004215145	2
BP	regulation of lipid transport	PPARG/AKT1	153/18870	0.004086877	0.015659515	0.00425874	2
BP	response to nutrient	PTGS2/PPARG	155/18870	0.004191816	0.016021352	0.004357144	2
BP	viral entry into host cell	ICAM1/EGFR	156/18870	0.004244756	0.016183132	0.004401142	2
BP	positive regulation of intracellular protein transport	PTGS2/MAPK14	158/18870	0.004351575	0.01650784	0.004489449	2
BP	regulation of extrinsic apoptotic signaling pathway	ICAM1/AKT1	158/18870	0.004351575	0.01650784	0.004489449	2
BP	carbohydrate transport	MAPK14/AKT1	159/18870	0.004405453	0.016629495	0.004522534	2
BP	regulation of macroautophagy	KDR/AKT1	159/18870	0.004405453	0.016629495	0.004522534	2
BP	female gamete generation	MMP2/AKT1	163/18870	0.004624083	0.017326108	0.004711984	2
BP	positive regulation of cell growth	AKT1/EGFR	163/18870	0.004624083	0.017326108	0.004711984	2
BP	entry into host	ICAM1/EGFR	163/18870	0.004624083	0.017326108	0.004711984	2
BP	regulation of insulin secretion	IL6/NOS2	165/18870	0.004735262	0.017699204	0.00481345	2
BP	BMP signaling pathway	PPARG/KDR	167/18870	0.004847682	0.018031012	0.004903689	2
BP	positive regulation of developmental growth	MAPK14/AKT1	167/18870	0.004847682	0.018031012	0.004903689	2
BP	regulation of cytokine-mediated signaling pathway	IL6/PPARG	171/18870	0.005076229	0.018743945	0.005097577	2
BP	response to temperature stimulus	PTGS2/AKT1	171/18870	0.005076229	0.018743945	0.005097577	2
BP	positive regulation of phosphatidylinositol 3-kinase/protein kinase B signal transduction	KDR/EGFR	171/18870	0.005076229	0.018743945	0.005097577	2
BP	myeloid cell homeostasis	IL6/MAPK14	173/18870	0.005192351	0.019126413	0.005201592	2
BP	interleukin-6 production	IL6/NOS2	177/18870	0.005428278	0.019851615	0.005398817	2
BP	regulation of interleukin-6 production	IL6/NOS2	177/18870	0.005428278	0.019851615	0.005398817	2
BP	organ growth	MAPK14/AKT1	177/18870	0.005428278	0.019851615	0.005398817	2
BP	negative regulation of protein kinase activity	PPARG/AKT1	179/18870	0.005548077	0.020144803	0.005478552	2
BP	response to BMP	PPARG/KDR	179/18870	0.005548077	0.020144803	0.005478552	2
BP	cellular response to BMP stimulus	PPARG/KDR	179/18870	0.005548077	0.020144803	0.005478552	2
BP	regulation of protein localization to membrane	AKT1/EGFR	181/18870	0.005669097	0.020535326	0.005584758	2
BP	regulation of response to cytokine stimulus	IL6/PPARG	183/18870	0.005791334	0.020878921	0.005678202	2
BP	regulation of G1/S transition of mitotic cell cycle	AKT1/EGFR	183/18870	0.005791334	0.020878921	0.005678202	2
BP	movement in host	ICAM1/EGFR	188/18870	0.006102235	0.021832205	0.005937456	2
BP	receptor signaling pathway via STAT	IL6/PPARG	188/18870	0.006102235	0.021832205	0.005937456	2
BP	regulation of lipid biosynthetic process	PTGS2/AKT1	189/18870	0.006165322	0.021832205	0.005937456	2
BP	regeneration	MMP2/IL6	191/18870	0.006292402	0.021832205	0.005937456	2
BP	T cell activation via T cell receptor contact with antigen bound to MHC molecule on antigen presenting cell	ICAM1	10/18870	0.006342641	0.021832205	0.005937456	1
BP	intrinsic apoptotic signaling pathway in response to osmotic stress	PTGS2	10/18870	0.006342641	0.021832205	0.005937456	1
BP	positive regulation of mitochondrial membrane potential	AKT1	10/18870	0.006342641	0.021832205	0.005937456	1
BP	peripheral nervous system axon regeneration	MMP2	10/18870	0.006342641	0.021832205	0.005937456	1
BP	negative regulation of muscle adaptation	PPARG	10/18870	0.006342641	0.021832205	0.005937456	1
BP	long-chain fatty acid import across plasma membrane	AKT1	10/18870	0.006342641	0.021832205	0.005937456	1
BP	regulation of deoxyribonuclease activity	AKT1	10/18870	0.006342641	0.021832205	0.005937456	1
BP	adhesion of symbiont to host cell	ICAM1	10/18870	0.006342641	0.021832205	0.005937456	1
BP	bone trabecula formation	MMP2	10/18870	0.006342641	0.021832205	0.005937456	1
BP	response to lipoteichoic acid	MAPK14	10/18870	0.006342641	0.021832205	0.005937456	1
BP	cellular response to lipoteichoic acid	MAPK14	10/18870	0.006342641	0.021832205	0.005937456	1
BP	type B pancreatic cell apoptotic process	IL6	10/18870	0.006342641	0.021832205	0.005937456	1
BP	regulation of bone development	KDR	10/18870	0.006342641	0.021832205	0.005937456	1
BP	negative regulation of miRNA processing	IL6	10/18870	0.006342641	0.021832205	0.005937456	1
BP	positive regulation of adipose tissue development	PPARG	10/18870	0.006342641	0.021832205	0.005937456	1
BP	regulation of interleukin-1-mediated signaling pathway	IL6	10/18870	0.006342641	0.021832205	0.005937456	1
BP	lipid modification	MAPK14/AKT1	192/18870	0.006356393	0.021832205	0.005937456	2
BP	glucose metabolic process	MAPK14/AKT1	193/18870	0.006420685	0.021954135	0.005970616	2
BP	negative regulation of kinase activity	PPARG/AKT1	193/18870	0.006420685	0.021954135	0.005970616	2
BP	cell maturation	PPARG/KDR	195/18870	0.006550169	0.022296892	0.006063831	2
BP	regulation of peptide hormone secretion	IL6/NOS2	195/18870	0.006550169	0.022296892	0.006063831	2
BP	gastrulation	MMP2/MMP9	197/18870	0.006680851	0.022691088	0.006171036	2
BP	regulation of peptide secretion	IL6/NOS2	198/18870	0.006746641	0.022812922	0.00620417	2
BP	response to hexose	PTGS2/ICAM1	198/18870	0.006746641	0.022812922	0.00620417	2
BP	insulin secretion	IL6/NOS2	199/18870	0.00681273	0.022825496	0.00620759	2
BP	regulation of peptide transport	IL6/NOS2	200/18870	0.006879116	0.022825496	0.00620759	2
BP	positive regulation of intracellular transport	PTGS2/MAPK14	201/18870	0.0069458	0.022825496	0.00620759	2
BP	fever generation	PTGS2	11/18870	0.006974873	0.022825496	0.00620759	1
BP	arginine catabolic process	NOS2	11/18870	0.006974873	0.022825496	0.00620759	1
BP	negative regulation of cholesterol storage	PPARG	11/18870	0.006974873	0.022825496	0.00620759	1
BP	positive regulation of synaptic plasticity	PTGS2	11/18870	0.006974873	0.022825496	0.00620759	1
BP	negative regulation of collagen biosynthetic process	IL6	11/18870	0.006974873	0.022825496	0.00620759	1
BP	post-embryonic animal organ morphogenesis	KDR	11/18870	0.006974873	0.022825496	0.00620759	1
BP	regulation of killing of cells of another organism	NOS2	11/18870	0.006974873	0.022825496	0.00620759	1
BP	response to interleukin-18	AKT1	11/18870	0.006974873	0.022825496	0.00620759	1
BP	positive regulation of platelet aggregation	IL6	11/18870	0.006974873	0.022825496	0.00620759	1
BP	regulation of apoptotic DNA fragmentation	IL6	11/18870	0.006974873	0.022825496	0.00620759	1
BP	positive regulation of membrane depolarization	KDR	11/18870	0.006974873	0.022825496	0.00620759	1
BP	positive regulation of vascular associated smooth muscle cell apoptotic process	PPARG	11/18870	0.006974873	0.022825496	0.00620759	1
BP	negative regulation of inflammatory response	PPARG/MAPK14	202/18870	0.007012782	0.022900413	0.006227964	2
BP	regulation of plasma membrane bounded cell projection assembly	ICAM1/AKT1	203/18870	0.007080061	0.023070713	0.006274278	2
BP	circadian rhythm	PPARG/NOS2	204/18870	0.007147637	0.023241251	0.006320658	2
BP	regulation of cell projection assembly	ICAM1/AKT1	205/18870	0.00721551	0.023412026	0.006367101	2
BP	cellular response to insulin stimulus	PPARG/AKT1	206/18870	0.007283678	0.023533071	0.006400021	2
BP	response to monosaccharide	PTGS2/ICAM1	206/18870	0.007283678	0.023533071	0.006400021	2
BP	negative regulation of cellular catabolic process	MAPK14/AKT1	208/18870	0.007420903	0.023918087	0.006504729	2
BP	regulation of cell cycle G1/S phase transition	AKT1/EGFR	209/18870	0.007489958	0.023918087	0.006504729	2
BP	luteinization	MMP2	12/18870	0.007606736	0.023918087	0.006504729	1
BP	endocardium development	KDR	12/18870	0.007606736	0.023918087	0.006504729	1
BP	negative regulation of collagen metabolic process	IL6	12/18870	0.007606736	0.023918087	0.006504729	1
BP	regulation of nitric oxide mediated signal transduction	EGFR	12/18870	0.007606736	0.023918087	0.006504729	1
BP	mammalian oogenesis stage	AKT1	12/18870	0.007606736	0.023918087	0.006504729	1
BP	regulation of heat generation	PTGS2	12/18870	0.007606736	0.023918087	0.006504729	1
BP	positive regulation of keratinocyte migration	MMP9	12/18870	0.007606736	0.023918087	0.006504729	1
BP	negative regulation of miRNA-mediated gene silencing	IL6	12/18870	0.007606736	0.023918087	0.006504729	1
BP	cellular response to UV-B	MAPK14	12/18870	0.007606736	0.023918087	0.006504729	1
BP	positive regulation of vasculogenesis	KDR	12/18870	0.007606736	0.023918087	0.006504729	1
BP	regulation of cysteine-type endopeptidase activity involved in apoptotic signaling pathway	MMP9	12/18870	0.007606736	0.023918087	0.006504729	1
BP	lymphocyte activation involved in immune response	ICAM1/IL6	213/18870	0.007769123	0.024378419	0.00662992	2
BP	bone development	MAPK14/KDR	215/18870	0.007910467	0.02477097	0.006736678	2
BP	positive regulation of transmembrane transport	MAPK14/AKT1	217/18870	0.008052983	0.024927184	0.006779162	2
BP	negative regulation of hydrolase activity	MMP9/AKT1	218/18870	0.008124679	0.024927184	0.006779162	2
BP	regulation of prostaglandin biosynthetic process	PTGS2	13/18870	0.00823823	0.024927184	0.006779162	1
BP	response to peptidoglycan	IL6	13/18870	0.00823823	0.024927184	0.006779162	1
BP	negative regulation of hippo signaling	MAPK14	13/18870	0.00823823	0.024927184	0.006779162	1
BP	T-helper 2 cell cytokine production	IL6	13/18870	0.00823823	0.024927184	0.006779162	1
BP	adhesion of symbiont to host	ICAM1	13/18870	0.00823823	0.024927184	0.006779162	1
BP	negative regulation of smooth muscle contraction	PTGS2	13/18870	0.00823823	0.024927184	0.006779162	1
BP	negative regulation of post-transcriptional gene silencing	IL6	13/18870	0.00823823	0.024927184	0.006779162	1
BP	negative regulation of gene silencing by regulatory ncRNA	IL6	13/18870	0.00823823	0.024927184	0.006779162	1
BP	eyelid development in camera-type eye	EGFR	13/18870	0.00823823	0.024927184	0.006779162	1
BP	bone trabecula morphogenesis	MMP2	13/18870	0.00823823	0.024927184	0.006779162	1
BP	T cell extravasation	ICAM1	13/18870	0.00823823	0.024927184	0.006779162	1
BP	regulation of cellular response to osmotic stress	PTGS2	13/18870	0.00823823	0.024927184	0.006779162	1
BP	negative regulation of post-transcriptional gene silencing by regulatory ncRNA	IL6	13/18870	0.00823823	0.024927184	0.006779162	1
BP	regulation of DNA catabolic process	IL6	13/18870	0.00823823	0.024927184	0.006779162	1
BP	regulation of T-helper 2 cell cytokine production	IL6	13/18870	0.00823823	0.024927184	0.006779162	1
BP	cell killing	ICAM1/NOS2	223/18870	0.00848753	0.025630661	0.006970478	2
BP	blood coagulation	IL6/MAPK14	224/18870	0.008560972	0.025801349	0.007016898	2
BP	negative regulation of transferase activity	PPARG/AKT1	225/18870	0.008634704	0.025972235	0.007063372	2
BP	regulation of intracellular protein transport	PTGS2/MAPK14	226/18870	0.008708725	0.026143318	0.0071099	2
BP	negative regulation of macrophage derived foam cell differentiation	PPARG	14/18870	0.008869356	0.026162027	0.007114988	1
BP	negative regulation of fatty acid oxidation	AKT1	14/18870	0.008869356	0.026162027	0.007114988	1
BP	regulation of keratinocyte migration	MMP9	14/18870	0.008869356	0.026162027	0.007114988	1
BP	regulation of response to type II interferon	PPARG	14/18870	0.008869356	0.026162027	0.007114988	1
BP	regulation of type II interferon-mediated signaling pathway	PPARG	14/18870	0.008869356	0.026162027	0.007114988	1
BP	blood vessel endothelial cell differentiation	KDR	14/18870	0.008869356	0.026162027	0.007114988	1
BP	cellular response to oxidised low-density lipoprotein particle stimulus	AKT1	14/18870	0.008869356	0.026162027	0.007114988	1
BP	regulation of connective tissue replacement	PPARG	14/18870	0.008869356	0.026162027	0.007114988	1
BP	negative regulation of cardiocyte differentiation	EGFR	14/18870	0.008869356	0.026162027	0.007114988	1
BP	coagulation	IL6/MAPK14	229/18870	0.008932521	0.026246812	0.007138046	2
BP	extrinsic apoptotic signaling pathway	ICAM1/AKT1	229/18870	0.008932521	0.026246812	0.007138046	2
BP	response to carbohydrate	PTGS2/ICAM1	230/18870	0.009007697	0.02631559	0.007156751	2
BP	skeletal system morphogenesis	MMP2/MAPK14	230/18870	0.009007697	0.02631559	0.007156751	2
BP	stress-activated MAPK cascade	MAPK14/EGFR	230/18870	0.009007697	0.02631559	0.007156751	2
BP	hemostasis	IL6/MAPK14	231/18870	0.00908316	0.02643477	0.007189163	2
BP	regulation of peptidyl-tyrosine phosphorylation	IL6/EGFR	231/18870	0.00908316	0.02643477	0.007189163	2
BP	regulation of chemotaxis	IL6/KDR	232/18870	0.009158911	0.026604456	0.00723531	2
BP	gonad development	MMP2/KDR	233/18870	0.009234949	0.026723523	0.007267692	2
BP	hexose metabolic process	MAPK14/AKT1	233/18870	0.009234949	0.026723523	0.007267692	2
BP	regulation of mRNA stability	MAPK14/AKT1	235/18870	0.009387884	0.026829025	0.007296384	2
BP	negative regulation of proteolysis	MMP9/AKT1	235/18870	0.009387884	0.026829025	0.007296384	2
BP	sphingosine-1-phosphate receptor signaling pathway	AKT1	15/18870	0.009500114	0.026829025	0.007296384	1
BP	parturition	MMP2	15/18870	0.009500114	0.026829025	0.007296384	1
BP	positive regulation of fibroblast migration	AKT1	15/18870	0.009500114	0.026829025	0.007296384	1
BP	regulation of sequestering of triglyceride	PPARG	15/18870	0.009500114	0.026829025	0.007296384	1
BP	ovulation	MMP2	15/18870	0.009500114	0.026829025	0.007296384	1
BP	positive regulation of glycogen biosynthetic process	AKT1	15/18870	0.009500114	0.026829025	0.007296384	1
BP	positive regulation of membrane potential	AKT1	15/18870	0.009500114	0.026829025	0.007296384	1
BP	cellular response to nitric oxide	MMP3	15/18870	0.009500114	0.026829025	0.007296384	1
BP	negative regulation of lymphocyte migration	AKT1	15/18870	0.009500114	0.026829025	0.007296384	1
BP	positive regulation of endothelial cell chemotaxis	KDR	15/18870	0.009500114	0.026829025	0.007296384	1
BP	regulation of unsaturated fatty acid biosynthetic process	PTGS2	15/18870	0.009500114	0.026829025	0.007296384	1
BP	stress-activated protein kinase signaling cascade	MAPK14/EGFR	238/18870	0.009619433	0.027015903	0.007347207	2
BP	development of primary sexual characteristics	MMP2/KDR	238/18870	0.009619433	0.027015903	0.007347207	2
BP	cellular response to tumor necrosis factor	MAPK14/AKT1	238/18870	0.009619433	0.027015903	0.007347207	2
BP	leukocyte chemotaxis	MMP2/IL6	240/18870	0.009775225	0.027391876	0.007449456	2
BP	peptide hormone secretion	IL6/NOS2	241/18870	0.009853547	0.027391876	0.007449456	2
BP	myeloid leukocyte migration	MMP2/IL6	242/18870	0.009932154	0.027391876	0.007449456	2
BP	regulation of synapse organization	MAPK14/AKT1	244/18870	0.010090219	0.027391876	0.007449456	2
BP	regulation of extracellular matrix disassembly	IL6	16/18870	0.010130503	0.027391876	0.007449456	1
BP	protein nitrosylation	NOS2	16/18870	0.010130503	0.027391876	0.007449456	1
BP	peptidyl-cysteine S-nitrosylation	NOS2	16/18870	0.010130503	0.027391876	0.007449456	1
BP	positive regulation of nucleotide biosynthetic process	NOS2	16/18870	0.010130503	0.027391876	0.007449456	1
BP	positive regulation of homotypic cell-cell adhesion	IL6	16/18870	0.010130503	0.027391876	0.007449456	1
BP	positive regulation of smooth muscle cell apoptotic process	PPARG	16/18870	0.010130503	0.027391876	0.007449456	1
BP	negative regulation of bone resorption	IL6	16/18870	0.010130503	0.027391876	0.007449456	1
BP	regulation of response to osmotic stress	PTGS2	16/18870	0.010130503	0.027391876	0.007449456	1
BP	positive regulation of nitric-oxide synthase biosynthetic process	KDR	16/18870	0.010130503	0.027391876	0.007449456	1
BP	cellular response to prostaglandin E stimulus	AKT1	16/18870	0.010130503	0.027391876	0.007449456	1
BP	T-helper 17 cell lineage commitment	IL6	16/18870	0.010130503	0.027391876	0.007449456	1
BP	positive regulation of purine nucleotide biosynthetic process	NOS2	16/18870	0.010130503	0.027391876	0.007449456	1
BP	positive regulation of myoblast fusion	MAPK14	16/18870	0.010130503	0.027391876	0.007449456	1
BP	regulation of miRNA processing	IL6	16/18870	0.010130503	0.027391876	0.007449456	1
BP	regulation of adipose tissue development	PPARG	16/18870	0.010130503	0.027391876	0.007449456	1
BP	regulation of epithelial cell differentiation involved in kidney development	MMP9	16/18870	0.010130503	0.027391876	0.007449456	1
BP	regulation of vasculogenesis	KDR	16/18870	0.010130503	0.027391876	0.007449456	1
BP	peptide secretion	IL6/NOS2	246/18870	0.010249416	0.027664354	0.007523559	2
BP	regulation of RNA stability	MAPK14/AKT1	247/18870	0.010329439	0.027782	0.007555554	2
BP	regulation of muscle system process	PTGS2/PPARG	247/18870	0.010329439	0.027782	0.007555554	2
BP	regulation of phosphatidylinositol 3-kinase/protein kinase B signal transduction	KDR/EGFR	248/18870	0.010409744	0.027860444	0.007576887	2
BP	regulation of synapse structure or activity	MAPK14/AKT1	250/18870	0.010571198	0.027860444	0.007576887	2
BP	positive regulation of T cell activation	IL6/AKT1	251/18870	0.010652347	0.027860444	0.007576887	2
BP	G1/S transition of mitotic cell cycle	AKT1/EGFR	252/18870	0.010733777	0.027860444	0.007576887	2
BP	glial cell differentiation	IL6/AKT1	252/18870	0.010733777	0.027860444	0.007576887	2
BP	organic acid catabolic process	AKT1/NOS2	252/18870	0.010733777	0.027860444	0.007576887	2
BP	carboxylic acid catabolic process	AKT1/NOS2	252/18870	0.010733777	0.027860444	0.007576887	2
BP	regulation of mRNA catabolic process	MAPK14/AKT1	252/18870	0.010733777	0.027860444	0.007576887	2
BP	I-kappaB phosphorylation	AKT1	17/18870	0.010760525	0.027860444	0.007576887	1
BP	post-embryonic animal morphogenesis	KDR	17/18870	0.010760525	0.027860444	0.007576887	1
BP	regulation of cardiac muscle adaptation	PPARG	17/18870	0.010760525	0.027860444	0.007576887	1
BP	positive regulation of myotube differentiation	MAPK14	17/18870	0.010760525	0.027860444	0.007576887	1
BP	heat generation	PTGS2	17/18870	0.010760525	0.027860444	0.007576887	1
BP	surfactant homeostasis	KDR	17/18870	0.010760525	0.027860444	0.007576887	1
BP	long-chain fatty acid import into cell	AKT1	17/18870	0.010760525	0.027860444	0.007576887	1
BP	white fat cell differentiation	PPARG	17/18870	0.010760525	0.027860444	0.007576887	1
BP	mammary gland epithelial cell differentiation	AKT1	17/18870	0.010760525	0.027860444	0.007576887	1
BP	positive regulation of glycogen metabolic process	AKT1	17/18870	0.010760525	0.027860444	0.007576887	1
BP	regulation of regulatory ncRNA processing	IL6	17/18870	0.010760525	0.027860444	0.007576887	1
BP	regulation of receptor binding	MMP9	17/18870	0.010760525	0.027860444	0.007576887	1
BP	cellular response to reactive nitrogen species	MMP3	17/18870	0.010760525	0.027860444	0.007576887	1
BP	regulation of cardiac muscle hypertrophy in response to stress	PPARG	17/18870	0.010760525	0.027860444	0.007576887	1
BP	regulation of blood circulation	MMP2/PTGS2	258/18870	0.011228237	0.028758318	0.007821072	2
BP	positive regulation of cellular extravasation	ICAM1	18/18870	0.01139018	0.028758318	0.007821072	1
BP	positive regulation of type 2 immune response	IL6	18/18870	0.01139018	0.028758318	0.007821072	1
BP	response to manganese ion	PTGS2	18/18870	0.01139018	0.028758318	0.007821072	1
BP	sequestering of triglyceride	PPARG	18/18870	0.01139018	0.028758318	0.007821072	1
BP	ERBB2 signaling pathway	EGFR	18/18870	0.01139018	0.028758318	0.007821072	1
BP	myelin maintenance	AKT1	18/18870	0.01139018	0.028758318	0.007821072	1
BP	negative regulation of bone remodeling	IL6	18/18870	0.01139018	0.028758318	0.007821072	1
BP	post-embryonic animal organ development	KDR	18/18870	0.01139018	0.028758318	0.007821072	1
BP	positive regulation of nitric-oxide synthase activity	AKT1	18/18870	0.01139018	0.028758318	0.007821072	1
BP	cellular response to ATP	PTGS2	18/18870	0.01139018	0.028758318	0.007821072	1
BP	sphingolipid mediated signaling pathway	AKT1	18/18870	0.01139018	0.028758318	0.007821072	1
BP	positive regulation of neuroinflammatory response	IL6	18/18870	0.01139018	0.028758318	0.007821072	1
BP	vascular associated smooth muscle cell apoptotic process	PPARG	18/18870	0.01139018	0.028758318	0.007821072	1
BP	regulation of vascular associated smooth muscle cell apoptotic process	PPARG	18/18870	0.01139018	0.028758318	0.007821072	1
BP	monosaccharide metabolic process	MAPK14/AKT1	261/18870	0.011479231	0.028935252	0.00786919	2
BP	peptide transport	IL6/NOS2	262/18870	0.011563452	0.029003723	0.007887812	2
BP	regulation of canonical Wnt signaling pathway	MAPK14/EGFR	262/18870	0.011563452	0.029003723	0.007887812	2
BP	positive regulation of cell cycle process	AKT1/EGFR	262/18870	0.011563452	0.029003723	0.007887812	2
BP	cartilage condensation	MAPK14	19/18870	0.012019467	0.02990161	0.008132	1
BP	regulation of cholesterol storage	PPARG	19/18870	0.012019467	0.02990161	0.008132	1
BP	CD4-positive, alpha-beta T cell cytokine production	IL6	19/18870	0.012019467	0.02990161	0.008132	1
BP	behavioral response to pain	AKT1	19/18870	0.012019467	0.02990161	0.008132	1
BP	labyrinthine layer blood vessel development	AKT1	19/18870	0.012019467	0.02990161	0.008132	1
BP	vascular process in circulatory system	MMP2/PTGS2	269/18870	0.01216074	0.030203791	0.00821418	2
BP	positive regulation of immune effector process	IL6/NOS2	270/18870	0.012247169	0.030368996	0.008259109	2
BP	regulation of transporter activity	MMP9/PPARG	271/18870	0.012333873	0.030376046	0.008261027	2
BP	learning or memory	PTGS2/EGFR	274/18870	0.01259563	0.030376046	0.008261027	2
BP	T-helper cell lineage commitment	IL6	20/18870	0.012648387	0.030376046	0.008261027	1
BP	apoptotic DNA fragmentation	IL6	20/18870	0.012648387	0.030376046	0.008261027	1
BP	arginine metabolic process	NOS2	20/18870	0.012648387	0.030376046	0.008261027	1
BP	primary miRNA processing	IL6	20/18870	0.012648387	0.030376046	0.008261027	1
BP	regulation of fatty acid beta-oxidation	AKT1	20/18870	0.012648387	0.030376046	0.008261027	1
BP	lipoprotein transport	PPARG	20/18870	0.012648387	0.030376046	0.008261027	1
BP	keratinocyte migration	MMP9	20/18870	0.012648387	0.030376046	0.008261027	1
BP	nitric-oxide synthase biosynthetic process	KDR	20/18870	0.012648387	0.030376046	0.008261027	1
BP	regulation of nitric-oxide synthase biosynthetic process	KDR	20/18870	0.012648387	0.030376046	0.008261027	1
BP	regulation of mitochondrial depolarization	KDR	20/18870	0.012648387	0.030376046	0.008261027	1
BP	response to hyperoxia	MMP2	20/18870	0.012648387	0.030376046	0.008261027	1
BP	response to nitric oxide	MMP3	20/18870	0.012648387	0.030376046	0.008261027	1
BP	negative regulation of release of cytochrome c from mitochondria	AKT1	20/18870	0.012648387	0.030376046	0.008261027	1
BP	connective tissue replacement	PPARG	20/18870	0.012648387	0.030376046	0.008261027	1
BP	lipid import into cell	AKT1	20/18870	0.012648387	0.030376046	0.008261027	1
BP	fatty acid transmembrane transport	AKT1	20/18870	0.012648387	0.030376046	0.008261027	1
BP	negative regulation of cilium assembly	AKT1	20/18870	0.012648387	0.030376046	0.008261027	1
BP	regulation of microglial cell activation	IL6	20/18870	0.012648387	0.030376046	0.008261027	1
BP	positive regulation of leukocyte cell-cell adhesion	IL6/AKT1	275/18870	0.012683429	0.03041231	0.008270889	2
BP	tissue homeostasis	PTGS2/IL6	279/18870	0.013037354	0.03106557	0.008448549	2
BP	cell cycle G1/S phase transition	AKT1/EGFR	279/18870	0.013037354	0.03106557	0.008448549	2
BP	anatomical structure homeostasis	PTGS2/IL6	279/18870	0.013037354	0.03106557	0.008448549	2
BP	cell-cell adhesion via plasma-membrane adhesion molecules	ICAM1/MAPK14	279/18870	0.013037354	0.03106557	0.008448549	2
BP	neutrophil homeostasis	IL6	21/18870	0.013276939	0.031101893	0.008458427	1
BP	response to UV-B	MAPK14	21/18870	0.013276939	0.031101893	0.008458427	1
BP	response to lead ion	PTGS2	21/18870	0.013276939	0.031101893	0.008458427	1
BP	response to muramyl dipeptide	MAPK14	21/18870	0.013276939	0.031101893	0.008458427	1
BP	lipoprotein localization	PPARG	21/18870	0.013276939	0.031101893	0.008458427	1
BP	positive regulation of nucleotide metabolic process	NOS2	21/18870	0.013276939	0.031101893	0.008458427	1
BP	cellular response to prostaglandin stimulus	AKT1	21/18870	0.013276939	0.031101893	0.008458427	1
BP	positive regulation of mitochondrial fission	KDR	21/18870	0.013276939	0.031101893	0.008458427	1
BP	positive regulation of purine nucleotide metabolic process	NOS2	21/18870	0.013276939	0.031101893	0.008458427	1
BP	regulation of myoblast fusion	MAPK14	21/18870	0.013276939	0.031101893	0.008458427	1
BP	positive regulation of protein localization to cell surface	AKT1	21/18870	0.013276939	0.031101893	0.008458427	1
BP	positive regulation of protein kinase activity	AKT1/EGFR	282/18870	0.013305652	0.031121349	0.008463718	2
BP	connective tissue development	PPARG/MAPK14	285/18870	0.013576388	0.031705959	0.008622708	2
BP	sex differentiation	MMP2/KDR	288/18870	0.013849552	0.032294445	0.008782751	2
BP	regulation of nuclease activity	AKT1	22/18870	0.013905125	0.032325177	0.008791109	1
BP	calcium-mediated signaling using intracellular calcium source	KDR	22/18870	0.013905125	0.032325177	0.008791109	1
BP	protein localization to plasma membrane	AKT1/EGFR	290/18870	0.014033006	0.032572808	0.008858455	2
BP	CD4-positive, alpha-beta T cell lineage commitment	IL6	23/18870	0.014532945	0.033227497	0.009036503	1
BP	negative regulation of muscle contraction	PTGS2	23/18870	0.014532945	0.033227497	0.009036503	1
BP	mitochondrial depolarization	KDR	23/18870	0.014532945	0.033227497	0.009036503	1
BP	positive regulation of glial cell proliferation	IL6	23/18870	0.014532945	0.033227497	0.009036503	1
BP	negative regulation of SMAD protein signal transduction	PPARG	23/18870	0.014532945	0.033227497	0.009036503	1
BP	vascular wound healing	KDR	23/18870	0.014532945	0.033227497	0.009036503	1
BP	positive regulation of transforming growth factor beta production	PTGS2	23/18870	0.014532945	0.033227497	0.009036503	1
BP	hepatocyte proliferation	IL6	23/18870	0.014532945	0.033227497	0.009036503	1
BP	epithelial cell proliferation involved in liver morphogenesis	IL6	23/18870	0.014532945	0.033227497	0.009036503	1
BP	cell aggregation	MAPK14	23/18870	0.014532945	0.033227497	0.009036503	1
BP	regulation of transmembrane receptor protein serine/threonine kinase signaling pathway	PPARG/KDR	297/18870	0.01468353	0.033521531	0.009116468	2
BP	leukocyte activation involved in immune response	ICAM1/IL6	301/18870	0.015061117	0.033999421	0.009246434	2
BP	epithelial cell maturation	KDR	24/18870	0.015160397	0.033999421	0.009246434	1
BP	type B pancreatic cell development	AKT1	24/18870	0.015160397	0.033999421	0.009246434	1
BP	inflammatory cell apoptotic process	IL6	24/18870	0.015160397	0.033999421	0.009246434	1
BP	negative regulation of organic acid transport	AKT1	24/18870	0.015160397	0.033999421	0.009246434	1
BP	response to prostaglandin E	AKT1	24/18870	0.015160397	0.033999421	0.009246434	1
BP	embryonic hemopoiesis	KDR	24/18870	0.015160397	0.033999421	0.009246434	1
BP	peroxisome proliferator activated receptor signaling pathway	PPARG	24/18870	0.015160397	0.033999421	0.009246434	1
BP	positive regulation of fatty acid biosynthetic process	PTGS2	24/18870	0.015160397	0.033999421	0.009246434	1
BP	positive regulation of syncytium formation by plasma membrane fusion	MAPK14	24/18870	0.015160397	0.033999421	0.009246434	1
BP	morphogenesis of an epithelial fold	EGFR	24/18870	0.015160397	0.033999421	0.009246434	1
BP	regulation of endothelial cell chemotaxis	KDR	24/18870	0.015160397	0.033999421	0.009246434	1
BP	negative regulation of protein phosphorylation	PPARG/AKT1	304/18870	0.015347088	0.034367562	0.009346554	2
BP	cell activation involved in immune response	ICAM1/IL6	305/18870	0.01544294	0.034430532	0.009363679	2
BP	reproductive structure development	MMP2/KDR	305/18870	0.01544294	0.034430532	0.009363679	2
BP	striated muscle cell differentiation	MAPK14/AKT1	305/18870	0.01544294	0.034430532	0.009363679	2
BP	positive regulation of mesenchymal cell proliferation	KDR	25/18870	0.015787484	0.0345422	0.009394048	1
BP	alpha-beta T cell lineage commitment	IL6	25/18870	0.015787484	0.0345422	0.009394048	1
BP	cholesterol storage	PPARG	25/18870	0.015787484	0.0345422	0.009394048	1
BP	response to muscle stretch	MAPK14	25/18870	0.015787484	0.0345422	0.009394048	1
BP	decidualization	PTGS2	25/18870	0.015787484	0.0345422	0.009394048	1
BP	astrocyte activation	IL6	25/18870	0.015787484	0.0345422	0.009394048	1
BP	positive regulation of positive chemotaxis	KDR	25/18870	0.015787484	0.0345422	0.009394048	1
BP	3'-UTR-mediated mRNA stabilization	MAPK14	25/18870	0.015787484	0.0345422	0.009394048	1
BP	negative regulation of mononuclear cell migration	AKT1	25/18870	0.015787484	0.0345422	0.009394048	1
BP	liver morphogenesis	IL6	25/18870	0.015787484	0.0345422	0.009394048	1
BP	positive regulation of release of cytochrome c from mitochondria	MMP9	25/18870	0.015787484	0.0345422	0.009394048	1
BP	negative regulation of miRNA transcription	PPARG	25/18870	0.015787484	0.0345422	0.009394048	1
BP	negative regulation of vascular endothelial cell proliferation	PPARG	25/18870	0.015787484	0.0345422	0.009394048	1
BP	reproductive system development	MMP2/KDR	309/18870	0.01582898	0.034583373	0.009405245	2
BP	mRNA catabolic process	MAPK14/AKT1	310/18870	0.015926146	0.034696247	0.009435942	2
BP	cellular response to peptide hormone stimulus	PPARG/AKT1	310/18870	0.015926146	0.034696247	0.009435942	2
BP	negative regulation of cell adhesion	MMP2/AKT1	312/18870	0.016121264	0.035071223	0.00953792	2
BP	positive regulation of T cell cytokine production	IL6	26/18870	0.016414205	0.035107521	0.009547792	1
BP	regulation of hippo signaling	MAPK14	26/18870	0.016414205	0.035107521	0.009547792	1
BP	CD4-positive or CD8-positive, alpha-beta T cell lineage commitment	IL6	26/18870	0.016414205	0.035107521	0.009547792	1
BP	regulation of positive chemotaxis	KDR	26/18870	0.016414205	0.035107521	0.009547792	1
BP	positive regulation of focal adhesion assembly	KDR	26/18870	0.016414205	0.035107521	0.009547792	1
BP	type II interferon-mediated signaling pathway	PPARG	26/18870	0.016414205	0.035107521	0.009547792	1
BP	trabecula formation	MMP2	26/18870	0.016414205	0.035107521	0.009547792	1
BP	positive regulation of SMAD protein signal transduction	PPARG	26/18870	0.016414205	0.035107521	0.009547792	1
BP	prostate gland epithelium morphogenesis	MMP2	26/18870	0.016414205	0.035107521	0.009547792	1
BP	interleukin-6-mediated signaling pathway	IL6	26/18870	0.016414205	0.035107521	0.009547792	1
BP	positive regulation of leukocyte adhesion to vascular endothelial cell	IL6	26/18870	0.016414205	0.035107521	0.009547792	1
BP	negative regulation of miRNA metabolic process	PPARG	26/18870	0.016414205	0.035107521	0.009547792	1
BP	canonical Wnt signaling pathway	MAPK14/EGFR	316/18870	0.016514633	0.035272851	0.009592755	2
BP	cognition	PTGS2/EGFR	317/18870	0.016613626	0.035434658	0.009636759	2
BP	viral life cycle	ICAM1/EGFR	321/18870	0.017012194	0.035794564	0.009734639	2
BP	glutamine family amino acid catabolic process	NOS2	27/18870	0.01704056	0.035794564	0.009734639	1
BP	positive regulation of cholesterol efflux	PPARG	27/18870	0.01704056	0.035794564	0.009734639	1
BP	positive regulation of interleukin-17 production	IL6	27/18870	0.01704056	0.035794564	0.009734639	1
BP	response to increased oxygen levels	MMP2	27/18870	0.01704056	0.035794564	0.009734639	1
BP	negative regulation of epidermal growth factor receptor signaling pathway	EGFR	27/18870	0.01704056	0.035794564	0.009734639	1
BP	positive regulation of epidermal growth factor receptor signaling pathway	MMP9	27/18870	0.01704056	0.035794564	0.009734639	1
BP	negative regulation of lipid catabolic process	AKT1	27/18870	0.01704056	0.035794564	0.009734639	1
BP	regulation of platelet aggregation	IL6	27/18870	0.01704056	0.035794564	0.009734639	1
BP	synaptic membrane adhesion	MAPK14	27/18870	0.01704056	0.035794564	0.009734639	1
BP	negative regulation of signaling receptor activity	PPARG	27/18870	0.01704056	0.035794564	0.009734639	1
BP	positive regulation of cell-cell adhesion	IL6/AKT1	322/18870	0.017112482	0.035896198	0.009762279	2
BP	negative regulation of phosphorylation	PPARG/AKT1	327/18870	0.017617793	0.036605281	0.00995512	2
BP	synaptic transmission, dopaminergic	PTGS2	28/18870	0.017666549	0.036605281	0.00995512	1
BP	innate immune response in mucosa	NOS2	28/18870	0.017666549	0.036605281	0.00995512	1
BP	activation of phospholipase C activity	EGFR	28/18870	0.017666549	0.036605281	0.00995512	1
BP	myelination in peripheral nervous system	AKT1	28/18870	0.017666549	0.036605281	0.00995512	1
BP	peripheral nervous system axon ensheathment	AKT1	28/18870	0.017666549	0.036605281	0.00995512	1
BP	prostate gland morphogenesis	MMP2	28/18870	0.017666549	0.036605281	0.00995512	1
BP	regulation of miRNA-mediated gene silencing	IL6	28/18870	0.017666549	0.036605281	0.00995512	1
BP	positive regulation of extracellular matrix organization	IL6	28/18870	0.017666549	0.036605281	0.00995512	1
BP	regulation of developmental growth	MAPK14/AKT1	328/18870	0.017719626	0.036665441	0.009971482	2
BP	defense response to bacterium	IL6/NOS2	330/18870	0.017924062	0.0369381	0.010045633	2
BP	response to steroid hormone	PTGS2/IL6	330/18870	0.017924062	0.0369381	0.010045633	2
BP	positive regulation of lymphocyte activation	IL6/AKT1	330/18870	0.017924062	0.0369381	0.010045633	2
BP	macroautophagy	KDR/AKT1	331/18870	0.018026663	0.037099408	0.010089502	2
BP	positive regulation of monooxygenase activity	AKT1	29/18870	0.018292172	0.037443708	0.010183138	1
BP	liver regeneration	IL6	29/18870	0.018292172	0.037443708	0.010183138	1
BP	regulation of post-transcriptional gene silencing by regulatory ncRNA	IL6	29/18870	0.018292172	0.037443708	0.010183138	1
BP	positive regulation of ERBB signaling pathway	MMP9	29/18870	0.018292172	0.037443708	0.010183138	1
BP	positive regulation of cell cycle	AKT1/EGFR	334/18870	0.018335998	0.037483106	0.010193853	2
BP	regulation of intracellular transport	PTGS2/MAPK14	336/18870	0.018543495	0.037856532	0.010295409	2
BP	energy derivation by oxidation of organic compounds	AKT1/NOS2	337/18870	0.018647624	0.038018217	0.01033938	2
BP	regulation of Wnt signaling pathway	MAPK14/EGFR	338/18870	0.018752006	0.03812908	0.010369531	2
BP	gliogenesis	IL6/AKT1	338/18870	0.018752006	0.03812908	0.010369531	2
BP	type B pancreatic cell differentiation	AKT1	30/18870	0.018917431	0.038160161	0.010377983	1
BP	apoptotic nuclear changes	IL6	30/18870	0.018917431	0.038160161	0.010377983	1
BP	positive regulation of smooth muscle contraction	PTGS2	30/18870	0.018917431	0.038160161	0.010377983	1
BP	positive regulation of cardiac muscle cell proliferation	MAPK14	30/18870	0.018917431	0.038160161	0.010377983	1
BP	regulation of syncytium formation by plasma membrane fusion	MAPK14	30/18870	0.018917431	0.038160161	0.010377983	1
BP	regulation of post-transcriptional gene silencing	IL6	30/18870	0.018917431	0.038160161	0.010377983	1
BP	camera-type eye development	KDR/EGFR	344/18870	0.01938361	0.038503933	0.010471475	2
BP	lymph vessel development	KDR	31/18870	0.019542324	0.038503933	0.010471475	1
BP	muscle hypertrophy in response to stress	PPARG	31/18870	0.019542324	0.038503933	0.010471475	1
BP	regulation of glycogen biosynthetic process	AKT1	31/18870	0.019542324	0.038503933	0.010471475	1
BP	regulation of glucan biosynthetic process	AKT1	31/18870	0.019542324	0.038503933	0.010471475	1
BP	Schwann cell development	AKT1	31/18870	0.019542324	0.038503933	0.010471475	1
BP	cardiac muscle adaptation	PPARG	31/18870	0.019542324	0.038503933	0.010471475	1
BP	cardiac muscle hypertrophy in response to stress	PPARG	31/18870	0.019542324	0.038503933	0.010471475	1
BP	negative regulation of chemokine production	IL6	31/18870	0.019542324	0.038503933	0.010471475	1
BP	endothelial cell chemotaxis	KDR	31/18870	0.019542324	0.038503933	0.010471475	1
BP	face morphogenesis	MMP2	31/18870	0.019542324	0.038503933	0.010471475	1
BP	placenta blood vessel development	AKT1	31/18870	0.019542324	0.038503933	0.010471475	1
BP	regulation of gene silencing by regulatory ncRNA	IL6	31/18870	0.019542324	0.038503933	0.010471475	1
BP	positive regulation of cell-substrate junction organization	KDR	31/18870	0.019542324	0.038503933	0.010471475	1
BP	positive regulation of cytokine production involved in inflammatory response	IL6	31/18870	0.019542324	0.038503933	0.010471475	1
BP	regulation of ruffle assembly	ICAM1	31/18870	0.019542324	0.038503933	0.010471475	1
BP	negative regulation of extrinsic apoptotic signaling pathway via death domain receptors	ICAM1	31/18870	0.019542324	0.038503933	0.010471475	1
BP	regulation of fatty acid transport	AKT1	31/18870	0.019542324	0.038503933	0.010471475	1
BP	positive regulation of proteolysis	PPARG/AKT1	350/18870	0.020024264	0.038684843	0.010520675	2
BP	prostaglandin biosynthetic process	PTGS2	32/18870	0.020166853	0.038684843	0.010520675	1
BP	mature B cell differentiation involved in immune response	IL6	32/18870	0.020166853	0.038684843	0.010520675	1
BP	T cell lineage commitment	IL6	32/18870	0.020166853	0.038684843	0.010520675	1
BP	DNA catabolic process	IL6	32/18870	0.020166853	0.038684843	0.010520675	1
BP	cellular component disassembly involved in execution phase of apoptosis	IL6	32/18870	0.020166853	0.038684843	0.010520675	1
BP	salivary gland morphogenesis	EGFR	32/18870	0.020166853	0.038684843	0.010520675	1
BP	regulation of mesenchymal cell proliferation	KDR	32/18870	0.020166853	0.038684843	0.010520675	1
BP	positive regulation of sodium ion transport	AKT1	32/18870	0.020166853	0.038684843	0.010520675	1
BP	negative regulation of macroautophagy	AKT1	32/18870	0.020166853	0.038684843	0.010520675	1
BP	regulation of nucleotide biosynthetic process	NOS2	32/18870	0.020166853	0.038684843	0.010520675	1
BP	regulation of smooth muscle cell apoptotic process	PPARG	32/18870	0.020166853	0.038684843	0.010520675	1
BP	response to prostaglandin	AKT1	32/18870	0.020166853	0.038684843	0.010520675	1
BP	positive regulation of vasoconstriction	PTGS2	32/18870	0.020166853	0.038684843	0.010520675	1
BP	prostanoid biosynthetic process	PTGS2	32/18870	0.020166853	0.038684843	0.010520675	1
BP	retinoic acid receptor signaling pathway	PPARG	32/18870	0.020166853	0.038684843	0.010520675	1
BP	regulation of astrocyte differentiation	IL6	32/18870	0.020166853	0.038684843	0.010520675	1
BP	angiogenesis involved in wound healing	KDR	32/18870	0.020166853	0.038684843	0.010520675	1
BP	interleukin-1-mediated signaling pathway	IL6	32/18870	0.020166853	0.038684843	0.010520675	1
BP	regulation of purine nucleotide biosynthetic process	NOS2	32/18870	0.020166853	0.038684843	0.010520675	1
BP	negative regulation of ERBB signaling pathway	EGFR	32/18870	0.020166853	0.038684843	0.010520675	1
BP	protein localization to cell periphery	AKT1/EGFR	353/18870	0.020347965	0.038983225	0.010601823	2
BP	amide transport	IL6/NOS2	354/18870	0.020456363	0.039141724	0.010644928	2
BP	regulation of autophagy	KDR/AKT1	355/18870	0.02056501	0.03924047	0.010671783	2
BP	regulation of mitotic cell cycle phase transition	AKT1/EGFR	355/18870	0.02056501	0.03924047	0.010671783	2
BP	regulation of cellular response to growth factor stimulus	PPARG/KDR	357/18870	0.020783046	0.03924047	0.010671783	2
BP	negative regulation of inflammatory response to antigenic stimulus	MAPK14	33/18870	0.020791016	0.03924047	0.010671783	1
BP	regulation of macrophage derived foam cell differentiation	PPARG	33/18870	0.020791016	0.03924047	0.010671783	1
BP	response to ATP	PTGS2	33/18870	0.020791016	0.03924047	0.010671783	1
BP	smooth muscle cell apoptotic process	PPARG	33/18870	0.020791016	0.03924047	0.010671783	1
BP	positive regulation of erythrocyte differentiation	MAPK14	33/18870	0.020791016	0.03924047	0.010671783	1
BP	T-helper 17 cell differentiation	IL6	33/18870	0.020791016	0.03924047	0.010671783	1
BP	negative regulation of receptor signaling pathway via STAT	PPARG	33/18870	0.020791016	0.03924047	0.010671783	1
BP	regulation of cardiocyte differentiation	EGFR	33/18870	0.020791016	0.03924047	0.010671783	1
BP	regulation of mRNA metabolic process	MAPK14/AKT1	362/18870	0.021332463	0.039972575	0.010870885	2
BP	regulation of type 2 immune response	IL6	34/18870	0.021414816	0.039972575	0.010870885	1
BP	salivary gland development	EGFR	34/18870	0.021414816	0.039972575	0.010870885	1
BP	positive regulation of muscle cell apoptotic process	PPARG	34/18870	0.021414816	0.039972575	0.010870885	1
BP	regulation of homotypic cell-cell adhesion	IL6	34/18870	0.021414816	0.039972575	0.010870885	1
BP	anoikis	AKT1	34/18870	0.021414816	0.039972575	0.010870885	1
BP	regulation of fatty acid oxidation	AKT1	34/18870	0.021414816	0.039972575	0.010870885	1
BP	response to pain	AKT1	34/18870	0.021414816	0.039972575	0.010870885	1
BP	negative regulation of oxidative stress-induced intrinsic apoptotic signaling pathway	AKT1	34/18870	0.021414816	0.039972575	0.010870885	1
BP	negative regulation of organelle organization	PPARG/AKT1	363/18870	0.021443085	0.039976412	0.010871928	2
BP	regulation of body fluid levels	IL6/MAPK14	365/18870	0.021665067	0.040340936	0.010971064	2
BP	RNA catabolic process	MAPK14/AKT1	367/18870	0.021888028	0.040589773	0.011038737	2
BP	lymphocyte mediated immunity	ICAM1/IL6	368/18870	0.021999876	0.040589773	0.011038737	2
BP	response to dietary excess	MAPK14	35/18870	0.022038251	0.040589773	0.011038737	1
BP	neutrophil mediated immunity	IL6	35/18870	0.022038251	0.040589773	0.011038737	1
BP	negative regulation of cardiac muscle hypertrophy	PPARG	35/18870	0.022038251	0.040589773	0.011038737	1
BP	monocyte differentiation	PPARG	35/18870	0.022038251	0.040589773	0.011038737	1
BP	positive regulation of synaptic transmission, glutamatergic	PTGS2	35/18870	0.022038251	0.040589773	0.011038737	1
BP	negative regulation of signal transduction in absence of ligand	AKT1	35/18870	0.022038251	0.040589773	0.011038737	1
BP	negative regulation of extrinsic apoptotic signaling pathway in absence of ligand	AKT1	35/18870	0.022038251	0.040589773	0.011038737	1
BP	negative regulation of cell migration	PPARG/AKT1	373/18870	0.02256277	0.041486813	0.011282695	2
BP	branching involved in blood vessel morphogenesis	KDR	36/18870	0.022661322	0.041486813	0.011282695	1
BP	glandular epithelial cell development	AKT1	36/18870	0.022661322	0.041486813	0.011282695	1
BP	response to food	AKT1	36/18870	0.022661322	0.041486813	0.011282695	1
BP	positive regulation of cardiac muscle tissue growth	MAPK14	36/18870	0.022661322	0.041486813	0.011282695	1
BP	small molecule catabolic process	AKT1/NOS2	375/18870	0.022789629	0.041671683	0.011332972	2
BP	negative regulation of phosphate metabolic process	PPARG/AKT1	376/18870	0.022903421	0.041829601	0.011375919	2
BP	negative regulation of phosphorus metabolic process	PPARG/AKT1	377/18870	0.023017455	0.041987583	0.011418884	2
BP	positive regulation of phospholipase C activity	EGFR	37/18870	0.023284029	0.042221336	0.011482455	1
BP	negative regulation of muscle hypertrophy	PPARG	37/18870	0.023284029	0.042221336	0.011482455	1
BP	response to vitamin D	PTGS2	37/18870	0.023284029	0.042221336	0.011482455	1
BP	enteroendocrine cell differentiation	AKT1	37/18870	0.023284029	0.042221336	0.011482455	1
BP	head morphogenesis	MMP2	37/18870	0.023284029	0.042221336	0.011482455	1
BP	adaptive immune response based on somatic recombination of immune receptors built from immunoglobulin superfamily domains	ICAM1/IL6	380/18870	0.023361005	0.042260419	0.011493084	2
BP	positive regulation of leukocyte activation	IL6/AKT1	380/18870	0.023361005	0.042260419	0.011493084	2
BP	regulation of T cell activation	IL6/AKT1	381/18870	0.023476004	0.042418134	0.011535976	2
BP	regulation of leukocyte cell-cell adhesion	IL6/AKT1	382/18870	0.023591242	0.04257591	0.011578884	2
BP	mature B cell differentiation	IL6	38/18870	0.023906372	0.04264002	0.01159632	1
BP	T cell cytokine production	IL6	38/18870	0.023906372	0.04264002	0.01159632	1
BP	regulation of T cell cytokine production	IL6	38/18870	0.023906372	0.04264002	0.01159632	1
BP	positive regulation of sterol transport	PPARG	38/18870	0.023906372	0.04264002	0.01159632	1
BP	positive regulation of cholesterol transport	PPARG	38/18870	0.023906372	0.04264002	0.01159632	1
BP	regulation of collagen biosynthetic process	IL6	38/18870	0.023906372	0.04264002	0.01159632	1
BP	positive regulation of DNA replication	EGFR	38/18870	0.023906372	0.04264002	0.01159632	1
BP	response to growth hormone	AKT1	38/18870	0.023906372	0.04264002	0.01159632	1
BP	regulation of glycogen metabolic process	AKT1	38/18870	0.023906372	0.04264002	0.01159632	1
BP	response to angiotensin	PTGS2	38/18870	0.023906372	0.04264002	0.01159632	1
BP	negative regulation of cell motility	PPARG/AKT1	388/18870	0.024287702	0.043269562	0.011767529	2
BP	mucosal immune response	NOS2	39/18870	0.024528352	0.043343843	0.01178773	1
BP	regulation of fibroblast migration	AKT1	39/18870	0.024528352	0.043343843	0.01178773	1
BP	Schwann cell differentiation	AKT1	39/18870	0.024528352	0.043343843	0.01178773	1
BP	regulation of polysaccharide biosynthetic process	AKT1	39/18870	0.024528352	0.043343843	0.01178773	1
BP	negative regulation of Notch signaling pathway	AKT1	39/18870	0.024528352	0.043343843	0.01178773	1
BP	negative regulation of plasma membrane bounded cell projection assembly	AKT1	39/18870	0.024528352	0.043343843	0.01178773	1
BP	regulation of phospholipase C activity	EGFR	39/18870	0.024528352	0.043343843	0.01178773	1
BP	eye development	KDR/EGFR	391/18870	0.024639151	0.043489243	0.011827273	2
BP	in utero embryonic development	AKT1/EGFR	392/18870	0.024756776	0.043646339	0.011869997	2
BP	visual system development	KDR/EGFR	395/18870	0.025111071	0.043933221	0.011948017	2
BP	macrophage derived foam cell differentiation	PPARG	40/18870	0.025149968	0.043933221	0.011948017	1
BP	myeloid cell apoptotic process	IL6	40/18870	0.025149968	0.043933221	0.011948017	1
BP	positive T cell selection	IL6	40/18870	0.025149968	0.043933221	0.011948017	1
BP	positive regulation of lyase activity	NOS2	40/18870	0.025149968	0.043933221	0.011948017	1
BP	positive regulation of heart growth	MAPK14	40/18870	0.025149968	0.043933221	0.011948017	1
BP	cellular response to interleukin-6	IL6	40/18870	0.025149968	0.043933221	0.011948017	1
BP	regulation of hematopoietic progenitor cell differentiation	KDR	40/18870	0.025149968	0.043933221	0.011948017	1
BP	positive regulation of cellular catabolic process	IL6/KDR	396/18870	0.025229643	0.043971663	0.011958471	2
BP	positive regulation of cell activation	IL6/AKT1	396/18870	0.025229643	0.043971663	0.011958471	2
BP	regulation of metal ion transport	PTGS2/AKT1	398/18870	0.025467492	0.044335531	0.012057428	2
BP	regulation of cellular extravasation	ICAM1	41/18870	0.025771222	0.044508622	0.012104502	1
BP	cell redox homeostasis	NOS2	41/18870	0.025771222	0.044508622	0.012104502	1
BP	macrophage chemotaxis	MMP2	41/18870	0.025771222	0.044508622	0.012104502	1
BP	regulation of glial cell proliferation	IL6	41/18870	0.025771222	0.044508622	0.012104502	1
BP	maintenance of protein localization in organelle	AKT1	41/18870	0.025771222	0.044508622	0.012104502	1
BP	foam cell differentiation	PPARG	41/18870	0.025771222	0.044508622	0.012104502	1
BP	regulation of leukocyte adhesion to vascular endothelial cell	IL6	41/18870	0.025771222	0.044508622	0.012104502	1
BP	sensory system development	KDR/EGFR	401/18870	0.02582603	0.044552823	0.012116523	2
BP	positive regulation of BMP signaling pathway	KDR	42/18870	0.026392112	0.045121044	0.012271055	1
BP	positive regulation of interleukin-10 production	IL6	42/18870	0.026392112	0.045121044	0.012271055	1
BP	type 2 immune response	IL6	42/18870	0.026392112	0.045121044	0.012271055	1
BP	regulation of bone resorption	IL6	42/18870	0.026392112	0.045121044	0.012271055	1
BP	negative regulation of fatty acid metabolic process	AKT1	42/18870	0.026392112	0.045121044	0.012271055	1
BP	regulation of transforming growth factor beta production	PTGS2	42/18870	0.026392112	0.045121044	0.012271055	1
BP	negative regulation of vascular associated smooth muscle cell proliferation	PPARG	42/18870	0.026392112	0.045121044	0.012271055	1
BP	regulation of protein localization to cell surface	AKT1	42/18870	0.026392112	0.045121044	0.012271055	1
BP	negative regulation of cell cycle	PTGS2/MAPK14	407/18870	0.026549425	0.045339164	0.012330375	2
BP	regulation of collagen metabolic process	IL6	43/18870	0.02701264	0.045771417	0.01244793	1
BP	astrocyte development	IL6	43/18870	0.02701264	0.045771417	0.01244793	1
BP	tRNA methylation	AKT1	43/18870	0.02701264	0.045771417	0.01244793	1
BP	positive regulation of interleukin-12 production	MAPK14	43/18870	0.02701264	0.045771417	0.01244793	1
BP	positive regulation of myoblast differentiation	MAPK14	43/18870	0.02701264	0.045771417	0.01244793	1
BP	positive regulation of epithelial cell apoptotic process	IL6	43/18870	0.02701264	0.045771417	0.01244793	1
BP	cellular response to amyloid-beta	ICAM1	43/18870	0.02701264	0.045771417	0.01244793	1
BP	mesenchymal cell proliferation	KDR	44/18870	0.027632805	0.046563566	0.012663362	1
BP	hippo signaling	MAPK14	44/18870	0.027632805	0.046563566	0.012663362	1
BP	response to interleukin-6	IL6	44/18870	0.027632805	0.046563566	0.012663362	1
BP	semaphorin-plexin signaling pathway	KDR	44/18870	0.027632805	0.046563566	0.012663362	1
BP	ruffle assembly	ICAM1	44/18870	0.027632805	0.046563566	0.012663362	1
BP	regulation of cell growth	AKT1/EGFR	417/18870	0.027773663	0.046749267	0.012713865	2
BP	muscle cell differentiation	MAPK14/AKT1	419/18870	0.028021277	0.047114054	0.012813071	2
BP	positive regulation of glucose metabolic process	AKT1	45/18870	0.028252608	0.047242573	0.012848023	1
BP	peptidyl-cysteine modification	NOS2	45/18870	0.028252608	0.047242573	0.012848023	1
BP	regulation of myelination	AKT1	45/18870	0.028252608	0.047242573	0.012848023	1
BP	response to electrical stimulus	MMP2	45/18870	0.028252608	0.047242573	0.012848023	1
BP	transforming growth factor beta production	PTGS2	45/18870	0.028252608	0.047242573	0.012848023	1
BP	negative regulation of locomotion	PPARG/AKT1	423/18870	0.028519251	0.047599863	0.012945191	2
BP	regulation of innate immune response	PPARG/AKT1	425/18870	0.028769607	0.047599863	0.012945191	2
BP	glycogen biosynthetic process	AKT1	46/18870	0.028872048	0.047599863	0.012945191	1
BP	glucan biosynthetic process	AKT1	46/18870	0.028872048	0.047599863	0.012945191	1
BP	regulation of polysaccharide metabolic process	AKT1	46/18870	0.028872048	0.047599863	0.012945191	1
BP	exocrine system development	EGFR	46/18870	0.028872048	0.047599863	0.012945191	1
BP	mRNA transcription by RNA polymerase II	PPARG	46/18870	0.028872048	0.047599863	0.012945191	1
BP	regulation of erythrocyte differentiation	MAPK14	46/18870	0.028872048	0.047599863	0.012945191	1
BP	labyrinthine layer development	AKT1	46/18870	0.028872048	0.047599863	0.012945191	1
BP	negative regulation of organelle assembly	AKT1	46/18870	0.028872048	0.047599863	0.012945191	1
BP	regulation of oxidative stress-induced intrinsic apoptotic signaling pathway	AKT1	46/18870	0.028872048	0.047599863	0.012945191	1
BP	cellular response to nerve growth factor stimulus	AKT1	46/18870	0.028872048	0.047599863	0.012945191	1
BP	regulation of extrinsic apoptotic signaling pathway in absence of ligand	AKT1	46/18870	0.028872048	0.047599863	0.012945191	1
BP	regulation of membrane depolarization	KDR	47/18870	0.029491127	0.048100501	0.013081344	1
BP	regulation of myotube differentiation	MAPK14	47/18870	0.029491127	0.048100501	0.013081344	1
BP	miRNA processing	IL6	47/18870	0.029491127	0.048100501	0.013081344	1
BP	epithelial cell differentiation involved in kidney development	MMP9	47/18870	0.029491127	0.048100501	0.013081344	1
BP	T cell homeostasis	AKT1	47/18870	0.029491127	0.048100501	0.013081344	1
BP	positive regulation of muscle contraction	PTGS2	47/18870	0.029491127	0.048100501	0.013081344	1
BP	positive regulation of oxidoreductase activity	AKT1	47/18870	0.029491127	0.048100501	0.013081344	1
BP	regulation of cardiac muscle cell proliferation	MAPK14	47/18870	0.029491127	0.048100501	0.013081344	1
BP	trabecula morphogenesis	MMP2	47/18870	0.029491127	0.048100501	0.013081344	1
BP	T-helper 17 type immune response	IL6	47/18870	0.029491127	0.048100501	0.013081344	1
BP	regulation of inflammatory response to antigenic stimulus	MAPK14	48/18870	0.030109843	0.048589959	0.013214457	1
BP	cerebral cortex cell migration	EGFR	48/18870	0.030109843	0.048589959	0.013214457	1
BP	T cell costimulation	AKT1	48/18870	0.030109843	0.048589959	0.013214457	1
BP	negative regulation of lipid transport	AKT1	48/18870	0.030109843	0.048589959	0.013214457	1
BP	interleukin-17 production	IL6	48/18870	0.030109843	0.048589959	0.013214457	1
BP	regulation of interleukin-17 production	IL6	48/18870	0.030109843	0.048589959	0.013214457	1
BP	collagen biosynthetic process	IL6	48/18870	0.030109843	0.048589959	0.013214457	1
BP	negative regulation of blood pressure	NOS2	48/18870	0.030109843	0.048589959	0.013214457	1
BP	regulation of purine nucleotide metabolic process	NOS2	48/18870	0.030109843	0.048589959	0.013214457	1
BP	response to nerve growth factor	AKT1	48/18870	0.030109843	0.048589959	0.013214457	1
BP	response to virus	IL6/MAPK14	436/18870	0.030162765	0.048623907	0.013223689	2
BP	negative regulation of protein modification process	PPARG/AKT1	437/18870	0.030290767	0.048660958	0.013233765	2
BP	ncRNA processing	IL6/AKT1	439/18870	0.030547442	0.048660958	0.013233765	2
BP	regulation of membrane potential	KDR/AKT1	440/18870	0.030676115	0.048660958	0.013233765	2
BP	microglial cell activation	IL6	49/18870	0.030728199	0.048660958	0.013233765	1
BP	regulation of nucleotide metabolic process	NOS2	49/18870	0.030728199	0.048660958	0.013233765	1
BP	myoblast fusion	MAPK14	49/18870	0.030728199	0.048660958	0.013233765	1
BP	body morphogenesis	MMP2	49/18870	0.030728199	0.048660958	0.013233765	1
BP	positive regulation of phospholipase activity	EGFR	49/18870	0.030728199	0.048660958	0.013233765	1
BP	regulation of platelet activation	IL6	49/18870	0.030728199	0.048660958	0.013233765	1
BP	regulation of cellular respiration	NOS2	49/18870	0.030728199	0.048660958	0.013233765	1
BP	positive regulation of receptor signaling pathway via JAK-STAT	IL6	49/18870	0.030728199	0.048660958	0.013233765	1
BP	regulation of bone remodeling	IL6	49/18870	0.030728199	0.048660958	0.013233765	1
BP	lung alveolus development	KDR	49/18870	0.030728199	0.048660958	0.013233765	1
BP	digestive tract morphogenesis	EGFR	49/18870	0.030728199	0.048660958	0.013233765	1
BP	establishment of endothelial barrier	ICAM1	49/18870	0.030728199	0.048660958	0.013233765	1
BP	negative regulation of reactive oxygen species metabolic process	MMP3	49/18870	0.030728199	0.048660958	0.013233765	1
BP	negative regulation of cation channel activity	MMP9	49/18870	0.030728199	0.048660958	0.013233765	1
BP	prostaglandin metabolic process	PTGS2	50/18870	0.031346193	0.049332243	0.013416327	1
BP	mRNA transcription	PPARG	50/18870	0.031346193	0.049332243	0.013416327	1
BP	ovulation cycle process	MMP2	50/18870	0.031346193	0.049332243	0.013416327	1
BP	prostate gland development	MMP2	50/18870	0.031346193	0.049332243	0.013416327	1
BP	lymphocyte costimulation	AKT1	50/18870	0.031346193	0.049332243	0.013416327	1
BP	regulation of extrinsic apoptotic signaling pathway via death domain receptors	ICAM1	50/18870	0.031346193	0.049332243	0.013416327	1
