# Supplementary material for: Unveiling the molecular mechanisms of stigmasterol on diabetic retinopathy: BNM framework construction and experimental validation
Source: Front Med (Lausanne). 2025 May 9;12:1537139. doi: 10.3389/fmed.2025.1537139 (PMC12098638; doi:10.3389/fmed.2025.1537139)
Supplement: Supplementary file 2 [file Data_Sheet_1.zip › Supplement_Data/Computer Data/Medicine_Target_Data/Core_Gene_KEGGres.csv]

ID	Description	GeneRatio	BgRatio	pvalue	p.adjust	qvalue	geneID	Count
hsa04668	TNF signaling pathway	7/12	114/8659	4.27E-11	6.75E-09	2.43E-09	MMP9/PTGS2/MMP3/ICAM1/IL6/MAPK14/AKT1	7
hsa05417	Lipid and atherosclerosis	7/12	215/8659	3.76E-09	2.97E-07	1.07E-07	MMP9/MMP3/ICAM1/IL6/PPARG/MAPK14/AKT1	7
hsa04926	Relaxin signaling pathway	6/12	129/8659	8.36E-09	4.40E-07	1.58E-07	MMP2/MMP9/MAPK14/AKT1/EGFR/NOS2	6
hsa05418	Fluid shear stress and atherosclerosis	6/12	139/8659	1.31E-08	5.18E-07	1.86E-07	MMP2/MMP9/ICAM1/MAPK14/KDR/AKT1	6
hsa04657	IL-17 signaling pathway	5/12	94/8659	1.01E-07	2.73E-06	9.81E-07	MMP9/PTGS2/MMP3/IL6/MAPK14	5
hsa01522	Endocrine resistance	5/12	98/8659	1.25E-07	2.73E-06	9.81E-07	MMP2/MMP9/MAPK14/AKT1/EGFR	5
hsa05205	Proteoglycans in cancer	6/12	205/8659	1.34E-07	2.73E-06	9.81E-07	MMP2/MMP9/MAPK14/KDR/AKT1/EGFR	6
hsa04933	AGE-RAGE signaling pathway in diabetic complications	5/12	100/8659	1.38E-07	2.73E-06	9.81E-07	MMP2/ICAM1/IL6/MAPK14/AKT1	5
hsa04370	VEGF signaling pathway	4/12	59/8659	9.24E-07	1.62E-05	5.84E-06	PTGS2/MAPK14/KDR/AKT1	4
hsa01521	EGFR tyrosine kinase inhibitor resistance	4/12	79/8659	3.01E-06	4.75E-05	1.71E-05	IL6/KDR/AKT1/EGFR	4
hsa05167	Kaposi sarcoma-associated herpesvirus infection	5/12	194/8659	3.74E-06	5.37E-05	1.93E-05	PTGS2/ICAM1/IL6/MAPK14/AKT1	5
hsa05215	Prostate cancer	4/12	97/8659	6.84E-06	9.00E-05	3.24E-05	MMP9/MMP3/AKT1/EGFR	4
hsa05163	Human cytomegalovirus infection	5/12	225/8659	7.73E-06	9.40E-05	3.38E-05	PTGS2/IL6/MAPK14/AKT1/EGFR	5
hsa05142	Chagas disease	4/12	102/8659	8.36E-06	9.43E-05	3.39E-05	IL6/MAPK14/AKT1/NOS2	4
hsa04625	C-type lectin receptor signaling pathway	4/12	104/8659	9.03E-06	9.51E-05	3.42E-05	PTGS2/IL6/MAPK14/AKT1	4
hsa04066	HIF-1 signaling pathway	4/12	109/8659	1.09E-05	0.000107465	3.87E-05	IL6/AKT1/EGFR/NOS2	4
hsa04670	Leukocyte transendothelial migration	4/12	115/8659	1.35E-05	0.000125128	4.50E-05	MMP2/MMP9/ICAM1/MAPK14	4
hsa05219	Bladder cancer	3/12	41/8659	2.10E-05	0.000184748	6.65E-05	MMP2/MMP9/EGFR	3
hsa04068	FoxO signaling pathway	4/12	131/8659	2.25E-05	0.000187493	6.75E-05	IL6/MAPK14/AKT1/EGFR	4
hsa04915	Estrogen signaling pathway	4/12	137/8659	2.69E-05	0.000212544	7.65E-05	MMP2/MMP9/AKT1/EGFR	4
hsa04932	Non-alcoholic fatty liver disease	4/12	155/8659	4.37E-05	0.000328937	0.000118338	IL6/PPARG/MAPK14/AKT1	4
hsa05161	Hepatitis B	4/12	162/8659	5.20E-05	0.000373343	0.000134314	MMP9/IL6/MAPK14/AKT1	4
hsa05152	Tuberculosis	4/12	180/8659	7.85E-05	0.000539036	0.000193924	IL6/MAPK14/AKT1/NOS2	4
hsa05202	Transcriptional misregulation in cancer	4/12	193/8659	0.000102941	0.000677696	0.000243808	MMP9/MMP3/IL6/PPARG	4
hsa05169	Epstein-Barr virus infection	4/12	202/8659	0.00012287	0.000761111	0.000273817	ICAM1/IL6/MAPK14/AKT1	4
hsa05415	Diabetic cardiomyopathy	4/12	203/8659	0.000125246	0.000761111	0.000273817	MMP2/MMP9/MAPK14/AKT1	4
hsa05133	Pertussis	3/12	76/8659	0.000135054	0.000778163	0.000279952	IL6/MAPK14/NOS2	3
hsa05140	Leishmaniasis	3/12	77/8659	0.00014042	0.000778163	0.000279952	PTGS2/MAPK14/NOS2	3
hsa04015	Rap1 signaling pathway	4/12	210/8659	0.000142827	0.000778163	0.000279952	MAPK14/KDR/AKT1/EGFR	4
hsa05171	Coronavirus disease - COVID-19	4/12	232/8659	0.000209849	0.001100706	0.00039599	MMP3/IL6/MAPK14/EGFR	4
hsa05235	PD-L1 expression and PD-1 checkpoint pathway in cancer	3/12	89/8659	0.000215961	0.001100706	0.00039599	MAPK14/AKT1/EGFR	3
hsa05222	Small cell lung cancer	3/12	92/8659	0.000238252	0.001143179	0.00041127	PTGS2/AKT1/NOS2	3
hsa04912	GnRH signaling pathway	3/12	93/8659	0.000246001	0.001143179	0.00041127	MMP2/MAPK14/EGFR	3
hsa05323	Rheumatoid arthritis	3/12	93/8659	0.000246001	0.001143179	0.00041127	MMP3/ICAM1/IL6	3
hsa04620	Toll-like receptor signaling pathway	3/12	108/8659	0.000382504	0.001726732	0.000621209	IL6/MAPK14/AKT1	3
hsa05145	Toxoplasmosis	3/12	111/8659	0.000414614	0.001819695	0.000654654	MAPK14/AKT1/NOS2	3
hsa04010	MAPK signaling pathway	4/12	301/8659	0.000567902	0.002425097	0.000872453	MAPK14/KDR/AKT1/EGFR	4
hsa04380	Osteoclast differentiation	3/12	135/8659	0.000735568	0.003058412	0.001100295	PPARG/MAPK14/AKT1	3
hsa05135	Yersinia infection	3/12	137/8659	0.000767794	0.003110548	0.001119051	IL6/MAPK14/AKT1	3
hsa04936	Alcoholic liver disease	3/12	142/8659	0.000852283	0.003366516	0.001211139	IL6/MAPK14/AKT1	3
hsa04151	PI3K-Akt signaling pathway	4/12	359/8659	0.001103483	0.004098823	0.001474593	IL6/KDR/AKT1/EGFR	4
hsa04148	Efferocytosis	3/12	156/8659	0.001119837	0.004098823	0.001474593	PTGS2/PPARG/MAPK14	3
hsa04218	Cellular senescence	3/12	156/8659	0.001119837	0.004098823	0.001474593	IL6/MAPK14/AKT1	3
hsa05143	African trypanosomiasis	2/12	37/8659	0.001141444	0.004098823	0.001474593	ICAM1/IL6	2
hsa04630	JAK-STAT signaling pathway	3/12	166/8659	0.001340309	0.004705974	0.001693022	IL6/AKT1/EGFR	3
hsa05010	Alzheimer disease	4/12	384/8659	0.001418943	0.004873761	0.001753385	PTGS2/IL6/AKT1/NOS2	4
hsa05164	Influenza A	3/12	171/8659	0.001460145	0.004908571	0.001765908	ICAM1/IL6/AKT1	3
hsa05144	Malaria	2/12	50/8659	0.002078591	0.006842028	0.002461489	ICAM1/IL6	2
hsa04510	Focal adhesion	3/12	203/8659	0.002388849	0.007702818	0.002771167	KDR/AKT1/EGFR	3
hsa04923	Regulation of lipolysis in adipocytes	2/12	58/8659	0.002787601	0.008636098	0.003106924	PTGS2/AKT1	2
hsa05213	Endometrial cancer	2/12	58/8659	0.002787601	0.008636098	0.003106924	AKT1/EGFR	2
hsa05166	Human T-cell leukemia virus 1 infection	3/12	222/8659	0.003081938	0.009168038	0.003298295	ICAM1/IL6/AKT1	3
hsa05208	Chemical carcinogenesis - reactive oxygen species	3/12	223/8659	0.003121508	0.009168038	0.003298295	MAPK14/AKT1/EGFR	3
hsa05022	Pathways of neurodegeneration - multiple diseases	4/12	476/8659	0.00313338	0.009168038	0.003298295	PTGS2/IL6/MAPK14/NOS2	4
hsa04014	Ras signaling pathway	3/12	236/8659	0.003664943	0.010528383	0.003787693	KDR/AKT1/EGFR	3
hsa04664	Fc epsilon RI signaling pathway	2/12	68/8659	0.003812133	0.010694349	0.003847401	MAPK14/AKT1	2
hsa04917	Prolactin signaling pathway	2/12	70/8659	0.004035178	0.010694349	0.003847401	MAPK14/AKT1	2
hsa05120	Epithelial cell signaling in Helicobacter pylori infection	2/12	70/8659	0.004035178	0.010694349	0.003847401	MAPK14/EGFR	2
hsa05230	Central carbon metabolism in cancer	2/12	70/8659	0.004035178	0.010694349	0.003847401	AKT1/EGFR	2
hsa05131	Shigellosis	3/12	247/8659	0.004167818	0.010694349	0.003847401	MAPK14/AKT1/EGFR	3
hsa05132	Salmonella infection	3/12	249/8659	0.004263583	0.010694349	0.003847401	IL6/MAPK14/AKT1	3
hsa05218	Melanoma	2/12	72/8659	0.004264202	0.010694349	0.003847401	AKT1/EGFR	2
hsa05223	Non-small cell lung cancer	2/12	72/8659	0.004264202	0.010694349	0.003847401	AKT1/EGFR	2
hsa04020	Calcium signaling pathway	3/12	253/8659	0.004459164	0.01100856	0.003960441	KDR/EGFR/NOS2	3
hsa05214	Glioma	2/12	75/8659	0.004618884	0.01122744	0.004039186	AKT1/EGFR	2
hsa05212	Pancreatic cancer	2/12	76/8659	0.004740068	0.011347436	0.004082355	AKT1/EGFR	2
hsa04012	ErbB signaling pathway	2/12	85/8659	0.005896569	0.013905343	0.005002588	AKT1/EGFR	2
hsa05210	Colorectal cancer	2/12	86/8659	0.006032319	0.014016271	0.005042496	AKT1/EGFR	2
hsa04211	Longevity regulating pathway	2/12	89/8659	0.006448176	0.014765388	0.005311998	PPARG/AKT1	2
hsa05231	Choline metabolism in cancer	2/12	98/8659	0.007772379	0.017490905	0.006292531	AKT1/EGFR	2
hsa05206	MicroRNAs in cancer	3/12	310/8659	0.007859837	0.017490905	0.006292531	MMP9/PTGS2/EGFR	3
hsa04914	Progesterone-mediated oocyte maturation	2/12	102/8659	0.008397325	0.018175031	0.006538652	MAPK14/AKT1	2
hsa05146	Amoebiasis	2/12	102/8659	0.008397325	0.018175031	0.006538652	IL6/NOS2	2
hsa04064	NF-kappa B signaling pathway	2/12	104/8659	0.008718095	0.018614311	0.006696687	PTGS2/ICAM1	2
hsa04659	Th17 cell differentiation	2/12	108/8659	0.009376093	0.019321772	0.006951204	IL6/MAPK14	2
hsa04931	Insulin resistance	2/12	108/8659	0.009376093	0.019321772	0.006951204	IL6/AKT1	2
hsa05165	Human papillomavirus infection	3/12	331/8659	0.009416306	0.019321772	0.006951204	PTGS2/AKT1/EGFR	3
hsa04722	Neurotrophin signaling pathway	2/12	119/8659	0.011297123	0.022474009	0.008085253	MAPK14/AKT1	2
hsa04935	Growth hormone synthesis, secretion and action	2/12	120/8659	0.011479765	0.022474009	0.008085253	MAPK14/AKT1	2
hsa04071	Sphingolipid signaling pathway	2/12	121/8659	0.011663726	0.022474009	0.008085253	MAPK14/AKT1	2
hsa04152	AMPK signaling pathway	2/12	121/8659	0.011663726	0.022474009	0.008085253	PPARG/AKT1	2
hsa04660	T cell receptor signaling pathway	2/12	121/8659	0.011663726	0.022474009	0.008085253	MAPK14/AKT1	2
hsa04611	Platelet activation	2/12	124/8659	0.01222349	0.023268813	0.008371192	MAPK14/AKT1	2
hsa04728	Dopaminergic synapse	2/12	132/8659	0.0137734	0.02590711	0.009320346	MAPK14/AKT1	2
hsa05162	Measles	2/12	138/8659	0.014989648	0.02786311	0.010024037	IL6/AKT1	2
hsa04371	Apelin signaling pathway	2/12	139/8659	0.015196782	0.02791967	0.010044385	AKT1/NOS2	2
hsa04550	Signaling pathways regulating pluripotency of stem cells	2/12	143/8659	0.01603785	0.029126211	0.01047845	MAPK14/AKT1	2
hsa05224	Breast cancer	2/12	147/8659	0.016898807	0.030050073	0.010810819	AKT1/EGFR	2
hsa04072	Phospholipase D signaling pathway	2/12	148/8659	0.01711713	0.030050073	0.010810819	AKT1/EGFR	2
hsa04723	Retrograde endocannabinoid signaling	2/12	148/8659	0.01711713	0.030050073	0.010810819	PTGS2/MAPK14	2
hsa05226	Gastric cancer	2/12	149/8659	0.01733668	0.030101048	0.010829158	AKT1/EGFR	2
hsa04261	Adrenergic signaling in cardiomyocytes	2/12	154/8659	0.018452719	0.031349781	0.011278402	MAPK14/AKT1	2
hsa04921	Oxytocin signaling pathway	2/12	154/8659	0.018452719	0.031349781	0.011278402	PTGS2/EGFR	2
hsa05160	Hepatitis C	2/12	158/8659	0.019367309	0.032553562	0.011711475	AKT1/EGFR	2
hsa05225	Hepatocellular carcinoma	2/12	168/8659	0.021736994	0.036152053	0.013006068	AKT1/EGFR	2
hsa04621	NOD-like receptor signaling pathway	2/12	186/8659	0.026293592	0.043274871	0.015568574	IL6/MAPK14	2
hsa04613	Neutrophil extracellular trap formation	2/12	191/8659	0.027623807	0.044995479	0.016187581	MAPK14/AKT1	2
hsa05130	Pathogenic Escherichia coli infection	2/12	198/8659	0.029531944	0.047612727	0.017129162	IL6/MAPK14	2
hsa00220	Arginine biosynthesis	1/12	22/8659	0.030084901	0.048014287	0.017273627	NOS2	1
hsa05170	Human immunodeficiency virus 1 infection	2/12	212/8659	0.033504871	0.052413561	0.018856311	MAPK14/AKT1	2
hsa05207	Chemical carcinogenesis - receptor activation	2/12	212/8659	0.033504871	0.052413561	0.018856311	AKT1/EGFR	2
hsa04810	Regulation of actin cytoskeleton	2/12	229/8659	0.03860021	0.059792482	0.021510953	AKT1/EGFR	2
hsa04714	Thermogenesis	2/12	232/8659	0.039529275	0.06063714	0.021814827	PPARG/MAPK14	2
hsa01523	Antifolate resistance	1/12	30/8659	0.040817529	0.062011246	0.022309176	IL6	1
