# Supplementary material for: Unveiling the molecular mechanisms of stigmasterol on diabetic retinopathy: BNM framework construction and experimental validation
Source: Front Med (Lausanne). 2025 May 9;12:1537139. doi: 10.3389/fmed.2025.1537139 (PMC12098638; doi:10.3389/fmed.2025.1537139)
Supplement: Supplementary file 2 [file Data_Sheet_1.zip › Supplement_Data/Computer Data/Medicine_Target_Data/Cornus officinalis_indegrent.csv]

MolId	MolName
MOL002883	Ethyl oleate (NF)
MOL001494	Mandenol
MOL001495	Ethyl linolenate
MOL005481	2,6,10,14,18-pentamethylicosa-2,6,10,14,18-pentaene
MOL005530	Hydroxygenkwanin
MOL005503	Cornudentanone
MOL002879	Diop
MOL001771	poriferast-5-en-3beta-ol
MOL000359	sitosterol
MOL000358	beta-sitosterol
MOL000449	Stigmasterol
MOL003137	Leucanthoside
MOL005531	Telocinobufagin
MOL008457	Tetrahydroalstonine
