# Supplementary material for: Unveiling the molecular mechanisms of stigmasterol on diabetic retinopathy: BNM framework construction and experimental validation
Source: Front Med (Lausanne). 2025 May 9;12:1537139. doi: 10.3389/fmed.2025.1537139 (PMC12098638; doi:10.3389/fmed.2025.1537139)
Supplement: Supplementary file 2 [file Data_Sheet_1.zip › Supplement_Data/Computer Data/Medicine_Target_Data/Cornus officinalis_target.txt]

APEX1
ABCB1
ABCC1
ABCG2
ABL1
ACACA
ACACB
ACHE
ACP1
ADORA1
ADORA2A
ADORA3
ADRA1A
ADRA1B
ADRA1D
ADRA2A
ADRA2B
ADRA2C
AHR
AKR1B1
AKR1B10
AKR1C1
AKR1C2
AKR1C3
AKT1
ALK
ALOX12
ALOX15
ALOX5
ALOX5AP
AMY1A
AOC3
APP
AR
ARG1
ASAH1
ASNS
ATP12A
AURKA
AURKB
AVPR1A
AVPR2
AXL
BACE1
BCHE
BDKRB1
BMP1
BRD2
BRD3
BRD4
C5AR1
CA1
CA12
CA13
CA14
CA2
CA3
CA4
CA5A
CA6
CA7
CA9
CACNA1G
CALCRL
CAMK2B
CAPN1
CASR
CBR1
CCNB3
CCND1
CCNE1
CCR3
CD38
CDC25A
CDC25B
CDC7
CDK1
CDK2
CDK5R1
CDK6
CES1
CES2
CETP
CFD
CFTR
CHEK1
CHRM2
CMA1
CNR1
CNR2
CPT1A
CPT1B
CPT2
CREBBP
CRHR1
CSF1R
CSNK1D
CSNK2A1
CSNK2A2
CTRC
CTSB
CTSG
CTSK
CTSL
CTSS
CTSV
CXCR1
CYP17A1
CYP19A1
CYP1B1
CYP26A1
CYP26B1
CYP2C19
CYP2C9
CYP2D6
CYP3A4
CYP51A1
DAPK1
DBF4
DGAT1
DGAT2
DHCR7
DNM1
DRD2
DRD3
DRD4
DYRK1A
ECE1
EGFR
ELANE
ELOVL6
EPAS1
EPHX1
EPHX2
ESR1
ESR2
F10
F2
F2R
F2RL3
FAAH
FABP1
FABP3
FABP4
FABP5
FASN
FDFT1
FFAR1
FKBP1A
FLT1
FLT3
FNTA
FPR2
G6PD
GABRA1
GABRA2
GABRA5
GABRB3
GCGR
GCK
GLO1
GLRA1
GPR35
GRIN2B
GRK6
GRM1
GRM2
GRM5
GSK3B
HCRTR1
HCRTR2
HDAC10
HDAC11
HDAC3
HDAC8
HIF1A
HMGCR
HRH3
HRH4
HSD11B1
HSD11B2
HSD17B1
HSD17B2
HTR1A
HTR2A
HTR2B
HTR6
HTR7
IDH1
IGF1R
IKBKE
IMPDH2
INCENP
ITK
JAK1
JAK2
JAK3
KCNH2
KCNK2
KDM4E
KDR
KIF11
KIT
LCK
LGMN
LIMK1
LIMK2
MAOA
MAOB
MAP3K5
MAPK1
MAPK10
MAPK11
MAPK12
MAPK14
MAPK8
MAPK9
MCHR1
MCL1
MET
MGAT2
MGLL
MMP1
MMP12
MMP13
MMP14
MMP2
MMP3
MMP9
MPEG1
MPO
MTNR1A
MTNR1B
NAAA
NEK2
NEK6
NLRP3
NOS1
NOS2
NOS3
NOX4
NPC1L1
NPY1R
NPY2R
NPY5R
NR1H2
NR1H3
NR1I3
NR3C1
NR3C2
NUAK1
OPRD1
OPRK1
OXTR
P2RX7
P2RY12
PARP1
PARP2
PDE10A
PDE2A
PDE3A
PDE6D
PDE7A
PDGFRB
PFKFB3
PGGT1B
PGR
PIK3CD
PIK3R1
PIM1
PKN1
PLA2G1B
PLA2G2A
PLAU
PLG
PLK1
PLK2
POLA1
POLB
PPARA
PPARD
PPARG
PPIA
PREP
PRKCA
PRKCD
PRKCQ
PRSS1
PSEN2
PSMB5
PTAFR
PTGER1
PTGER2
PTGES
PTGIR
PTGS1
PTGS2
PTK2
PTPN1
PTPN13
PTPN2
PTPN6
PTPRC
PTPRF
PTPRS
PYGL
PYGM
QPCT
RARA
RARB
RARG
RBP4
ROCK1
ROCK2
RORA
RORC
RXRA
RXRG
S1PR3
SCARB1
SCD
SCN9A
SERPINA6
SERPINE1
SHBG
SHH
SIRT1
SLC27A1
SLC27A4
SLC6A1
SLC6A15
SLC6A2
SLC6A4
SLC6A9
SMO
SOAT1
SOAT2
SQLE
SRC
SREBF2
ST6GAL1
SYK
TACR1
TACR3
TAS2R31
TBK1
TBXA2R
TBXAS1
TDP1
TERT
TGM1
TGM2
THRB
TK1
TNKS
TNKS2
TNNC1
TOP1
TRPC6
TRPV1
TSPO
TTR
TYK2
UGT2B7
VCP
VDR
WEE1
WNT3A
XDH
YES1
