# Supplementary material for: Unveiling the molecular mechanisms of stigmasterol on diabetic retinopathy: BNM framework construction and experimental validation
Source: Front Med (Lausanne). 2025 May 9;12:1537139. doi: 10.3389/fmed.2025.1537139 (PMC12098638; doi:10.3389/fmed.2025.1537139)
Supplement: Supplementary file 2 [file Data_Sheet_1.zip › Supplement_Data/Computer Data/Medicine_Target_Data/DisGeNET_DR.txt]

ICAM1
AGT
CASP3
THBS1
VEGFA
SIRT1
PON1
CRP
AGTR1
SOD1
AKR1B1
GAD2
NOS3
AGER
CCL2
SERPINF1
HIF1A
PGF
NFE2L2
EDN1
ANGPT2
BDNF
INS
CAT
CCN2
FGF2
PPARGC1A
FLT1
OCLN
CLDN1
GAPDH
MFN2
KDM1A
NUTF2
CD59
SERPINA3
IGF1R
AQP4
NPR3
ITGA4
EP300
HRAS
VTN
KEAP1
CYBA
KCNJ10
BDKRB2
FUCA1
BDKRB1
TIMM44
NOS1
ARHGAP22
NOX4
PLXDC2
HS6ST3
MYSM1
IL1B
ACE
LMO7
IL6
IGF1
MAN2A1
UCHL3
LMO7-AS1
KIAA0825
LINC01611
PDR
TNF
LINC02196
SERPINE1
NLRP3
ALB
EPO
RBFOX1
MMP9
LINC02774
TBC1D4
MTHFR
PPARG
PLXNA2
PPARA
MALAT1
KDR
REN
SOD2
TXNIP
GLP1R
TLR4
IL10
EHMT1
MOK
DECR1
ADIPOQ
AKT1
GCG
UCP2
TGFB1
AKR1A1
TTR
MIR126
ZGLP1
PIK3CB
GFAP
VDR
PIK3CA
MAPK3
SLC2A1
FN1
PIK3CD
PIK3CG
LOX
GFER
ROBO4
KMT2D
GABPA
SORD
RCBTB1
TCF7L2
TXN
CD34
ALOX15
VCAM1
SST
RBP4
MIAT
GOLGA6A
RHO
MMP2
MIR200B
ITGA2
HP
HMGB1
PNPLA2
LGALS1
MIR21
PRL
IL17D
RENBP
MEG3
HEMGN
IL17A
MIR15A
GH1
RPE
LTA
KNG1
SUCNR1
MIR29A
MYDGF
P2RX7
AIF1
SP1
MAPK1
PRKCB
GSTT1
PSMD9
APOA1
NFKB1
STAT3
PTX3
RAC1
APOE
TEK
STK38
PARP1
DPP4
POSTN
VEGFC
LILRB1
IL27
EGFR
CYBB
CLDN19
CTNNB1
LRP6
MIR145
MIR29B1
MIR146A
CORT
ACE2
RBP3
RELA
CLDN7
ROS1
MIR15B
MIR150
CTSD
LPA
SLC19A3
SELP
IL4
IL18
CXCL10
INSR
IRS1
HFE
MAP1LC3B
SELE
SRR
CASP1
KCNJ11
KLKB1
LCN1
TNFSF15
IL1A
MIR29B2
MIR30B
BCL2
LIPG
ANGPTL4
PRKCZ
GP6
MZB1
PDGFRB
PRKCA
PECAM1
NTN1
ADA2
OPN4
CD36
ATP6AP2
PLG
CD40
MIR383
CTNNBL1
KCNQ1OT1
NRP1
MBL2
CNR1
APLN
LRG1
MIR133B
ADCYAP1
PTGS2
MIR20B
NGF
NME2
PRRT2
NOS2
CHN2
NPY
CAPN10
HDAC6
GSTM1
RMC1
HNF1A
TLR2
HCAR2
CFH
SLC5A2
UCP1
CXCR4
GHRH
SCG3
GJA1
ANGPTL3
POU2F3
NME1-NME2
SMPD1
TNC
FGF21
HOXB3
FOXO1
SIRT3
CCN1
IGFBP3
ENG
SIRT6
WNK1
EPHB2
SPARC
ALDH2
TIMP3
HMGA1
SYT1
GORASP1
XPR1
MAPK13
TIMP1
MAPK7
SERPING1
GORAB
PRNP
UMOD
HSPB3
SELENBP1
PTEN
BSG
PLXDC1
MIR411
MIR449B
CTSH
MIR590
VPS51
CCNL1
AKR1B10
FAM20C
UPP1
HTRA1
SOCS3
SLC50A1
CD14
ROCK2
TYRP1
TBPL1
STAP2
PHLDA2
VPS26A
PRKAA1
SRGN
CLOCK
CCR2
TMEM63B
CD40LG
CD74
HDAC9
VAV2
RMDN3
ABCG2
PRKAA2
SYBU
KL
SUMO1
MYO5C
ANGPTL8
TLE1
FBXW7
ADCY10
PRKCD
GRAP2
MCTP2
SULT1A1
TM7SF2
UBE2I
C3
PRKAB1
TRPC1
AVP
MIR451A
VSIR
PLVAP
CX3CL1
ST8SIA4
CCL21
SESN2
CCL15
CCL8
CCL3
TAS1R3
CFB
S100A12
C5AR1
LOH19CR1
RXRG
RS1
CASP8
SDC1
RTN4R
PLA2G7
SCUBE1
COL18A1
SELL
PER2
ARMC9
HMGA2
FBRS
COLEC12
SHBG
AIMP2
ST3GAL4
MRPL14
PRDM16
SDHB
CXCL12
PINK1
SLMAP
BMP4
CA1
TRPV4
VPREB1
RARRES2
RAF1
VLDLR
SOD3
CTSF
VIP
FGF16
PROM1
BAX
TSC22D1
VIM
PTPN1
PTN
SPP1
VWF
B4GALT2
RDH5
OGT
RPS19
SLC6A2
RPE65
CNBP
RPGR
ZNRF1
SLC12A3
ROCK1
RNASE3
IGSF21
SNHG7
API5
RUNX2
XBP1
AOC3
MIR146B
ELAVL2
MMRN1
ATF6
FLT4
ADNP
SIRT5
SIRT4
TARDBP
HEY1
FOS
FOSB
ATP6V0A2
CASP14
NLRP1
SCAF8
ELK3
EPHB1
ERBB3
ERCC1
ERCC4
F2
FAAH
FABP4
PTK2B
TMEM217
FGF3
FGF13
IL17RA
GAD1
TXN2
GLO1
GLUL
GNAT1
ANG
H19
OR10A4
ANGPT1
IGHD1-14
GPX4
GRB2
REM1
GRIK2
GLI1
GCLC
RNF19A
POLDIP2
FBXO8
AKT3
GCK
GDNF
GGT1
GH2
GIP
PABPC1
NOX1
INTU
RGCC
ELANE
CDKN2B-AS1
CARM1
TXNRD2
AHSA1
RN7SL263P
MTCO2P12
NFAT5
NES
ARPP21
HPSE
UTS2
SDS
RBPMS
YAP1
RAPGEF3
HOTAIR
MIR543
FOXO6
CDH5
MIR1470
MIR2116
HOTTIP
MIR3197
BANCR
CDH13
SIGMAR1
SEMA3A
AZIN2
UCN3
C1QTNF3
MAPK14
CST3
GPBAR1
RMDN2
CNKSR3
ADRB3
CYP2C19
SARDH
JAG1
DSPP
DUSP1
EGF
ROMO1
CRX
CCR5
CNTF
KLHDC7A
COL11A2
ACVR1C
COMP
MAP3K8
PPARGC1B
ATF2
MAGEC3
UPRT
CRK
AHSG
ANPEP
MIR219A1
ATF4
ATM
NF1
NFKBIA
NGFR
NID1
NOTCH2
NOVA1
PNP
ACR
NT5E
NUCB2
COX2
MMP10
MIR221
MIR223
MIR23B
MIR27A
MIR27B
MIR28
MIR30A
MIR320A
MIR93
MEFV
MME
MMP3
NVL
MIR377
MIR384
ACP1
ABCB1
SERPINA1
PLAU
TLR9
IGL
PON2
SMOX
CPVL
CCHCR1
PPARD
CDKAL1
EMCN
ISYNA1
OGG1
TNFRSF11B
PEBP1
NOX3
SERPINB2
MBL3P
TVP23B
RMDN1
ING4
TUBD1
PCSK2
TLR7
ENOX1
MIR217
NR3C1
HSPB2
APOB
C1QTNF9
ID2
GADL1
MALRD1
IDE
IDUA
IFNG
IKBKB
IL1RN
CXCL8
HSPB1
HSPA5
GRM5
GSR
GSTP1
GUCA1A
H1-2
ANXA2
HGF
HHEX
HK2
HLA-A
HLA-DQB1
HNF4A
ITGB3
JUN
JUNB
LRP1
MIR122
MIR144
MIR148A
MIR152
MIR155
MIR17
MIR183
MIR192
MIR195
MIR203A
MIR204
FENDRR
LGALS3
JUND
ENHO
KCNQ1
KLK1
ARF6
KIF11
SUMO4
ARMS2
HES5
LEKR1
LIN28B
AFF3
MIR211
APEX1
SERPINA6
AVPR2
