# Supplementary material for: Unveiling the molecular mechanisms of stigmasterol on diabetic retinopathy: BNM framework construction and experimental validation
Source: Front Med (Lausanne). 2025 May 9;12:1537139. doi: 10.3389/fmed.2025.1537139 (PMC12098638; doi:10.3389/fmed.2025.1537139)
Supplement: Supplementary file 2 [file Data_Sheet_1.zip › Supplement_Data/Computer Data/Medicine_Target_Data/Fructus ligustris_indigrent.csv]

MolId	MolName
MOL000358	beta-sitosterol
MOL000422	kaempferol
MOL004576	taxifolin
MOL005146	Lucidumoside D
MOL005147	Lucidumoside D_qt
MOL005190	eriodictyol
MOL005212	Olitoriside_qt
MOL000006	luteolin
MOL000098	quercetin
