# Supplementary material for: Unveiling the molecular mechanisms of stigmasterol on diabetic retinopathy: BNM framework construction and experimental validation
Source: Front Med (Lausanne). 2025 May 9;12:1537139. doi: 10.3389/fmed.2025.1537139 (PMC12098638; doi:10.3389/fmed.2025.1537139)
Supplement: Supplementary file 2 [file Data_Sheet_1.zip › Supplement_Data/Computer Data/Medicine_Target_Data/Fructus ligustris_target.txt]

ABCB1
ABCC1
ABCG2
ACHE
ADORA1
ADORA2A
ADORA3
ADRB2
AHR
AKR1A1
AKR1B1
AKR1B10
AKR1C1
AKR1C2
AKR1C3
AKR1C4
AKT1
ALK
ALOX12
ALOX15
ALOX5
AMY1A
APEX1
APOB
APOE
APP
AR
ARG1
ATP12A
ATP1A1
AURKB
AVPR2
AXL
BACE1
BCHE
BCL2
CA1
CA12
CA13
CA14
CA2
CA3
CA4
CA5A
CA5B
CA6
CA7
CA9
CAMK2B
CBR1
CCNA2
CCNB3
CD38
CDC25A
CDC25B
CDK1
CDK2
CDK5R1
CDK6
CES1
CES2
CFTR
CHRM2
CHRNA7
CLK1
CSNK2A1
CTRC
CTSB
CXCR1
CYP17A1
CYP19A1
CYP1B1
CYP2C19
CYP51A1
DAPK1
DHCR7
DPP4
DRD2
DRD4
DYRK1A
DYRK1B
EDNRA
EGFR
EPAS1
ESR1
ESR2
ESRRA
F2
F2RL1
FDFT1
FFAR1
FGFR1
FLT3
FUT4
FUT7
G6PD
GLI1
GLO1
GLRA1
GLRA2
GPR35
GRK6
GRM5
GSK3B
HIF1A
HMGCR
HSD11B1
HSD11B2
HSD17B1
HSD17B2
IARS
ICAM1
IGF1R
IGFBP3
IL2
INSR
JUN
KCNA3
KCNH2
KDM4E
KDR
KIT
KLK1
KLK2
LCK
MAOA
MAOB
MAPT
MCL1
MET
MMP12
MMP13
MMP2
MMP3
MMP9
MPG
MPO
MTTP
MYLK
NCOA2
NEK2
NEK6
NOS2
NOX4
NPC1L1
NQO2
NR1H2
NR1H3
NR1I3
NR3C1
NR3C2
NUAK1
ODC1
PARP1
PFKFB3
PIK3CG
PIK3R1
PIM1
PKN1
PLA2G10
PLA2G1B
PLA2G2A
PLA2G5
PLG
PLK1
POLB
PPARD
PPARG
PPM1B
PPP1CC
PPP2CA
PPP2R5A
PREP
PRKCA
PRKCB
PRKCD
PRKCE
PRKCH
PRKCQ
PRSS1
PTGER1
PTGER2
PTGES
PTGS1
PTGS2
PTK2
PTPA
PTPN1
PTPN2
PTPN6
PTPRS
PYGL
RORA
RORC
RXRA
SCN5A
SERPINA6
SHBG
SHH
SLC22A12
SLC6A2
SLC6A4
SNCA
SOAT1
SOAT2
SQLE
SRC
SRD5A1
SREBF2
ST3GAL3
STAT3
STS
SYK
TAS2R31
TDP1
TERT
TNKS
TNKS2
TOP1
TOP2A
TREM2
TTR
TYR
UGT2B7
VDR
XDH
