# Supplementary material for: Unveiling the molecular mechanisms of stigmasterol on diabetic retinopathy: BNM framework construction and experimental validation
Source: Front Med (Lausanne). 2025 May 9;12:1537139. doi: 10.3389/fmed.2025.1537139 (PMC12098638; doi:10.3389/fmed.2025.1537139)
Supplement: Supplementary file 2 [file Data_Sheet_1.zip › Supplement_Data/Computer Data/Medicine_Target_Data/GeneCards_DR.txt]

INS
GCK
KCNJ11
HNF1A
VEGFA
ABCC8
IL6
ACE
HNF4A
PPARG
PDX1
HNF1B
TCF7L2
WFS1
NEUROD1
INSR
IRS1
PAX4
PON1
SLC30A8
ALB
ADIPOQ
PVT1
RETN
CDKAL1
AKR1B1
ENPP1
SLC2A2
TNF
IGF2BP2
EPO
HFE
PTPN22
MEG3
LRP5
USH2A
AVPR2
IRS2
LIPC
RHO
EYS
INS-IGF2
MIR126
NOS3
SOD2
MTNR1B
AGER
AKT2
IGF1
HLA-DQB1
CTLA4
PTPN1
ABCA4
FOXP3
ICAM1
CCL2
MT-TL1
CDKN2B-AS1
IGF2
CRP
GAS5
TBC1D4
MALAT1
APOE
RPE65
MTHFR
HLA-DRB1
CAPN10
BDNF-AS
LOC126862549
KLF11
GCG
LEP
PRPH2
MIR125A
CNGB1
MIR29A
IMPG2
PDE6A
CRB1
HLA-DQA1
IL6-AS1
LOC126859963
RPGR
FZD4
PCARE
SERPINE1
BEST1
MIAT
HMGA1
MIR21
CRX
WRN
IL2RA
CEL
RBP3
LMNA
APOB
SUMO4
SOCS1
IAPP
IL1B
H19
PROM1
ALMS1
BLK
IL1RN
PRPF31
SOD2-OT1
TGFB1
CFAP418
PDE6B
RFX6
AGT
AKT1
GAD2
RLBP1
BBS2
FTO
CERKL
CAT
TULP1
STAT3
APPL1
PRPF8
RP1
SLC2A1
BBS1
SAG
ZFP57
HYMAI
CTNNB1
MIR17
MT-TE
RDH12
IL10
EDN1
MIR29C
DPP4
SERPINF1
PLAGL1
PTPRN
UCP2
NR2E3
LPL
AGTR1
IGF2-AS
CXCL8
GAD1
ADRB3
VDR
TTC8
C12orf43
MERTK
SLC19A2
ARL6
GLIS3
RBP4
VCAM1
HFE-AS1
CDKN2A
GHRL
POLR1C
BDNF
REN
VWF
LRAT
IMPDH1
APOA1
ITPR3
LEPR
AP4B1-AS1
MT-TK
MMP9
HP
CP
MC4R
KCNQ1
ANGPT2
PRKCB
RP2
SOD1
AIPL1
MT-ND1
MIR192
SPATA7
PRSS23
RBPJ
FAM161A
SNRNP200
MIR206
MIR657
IGFBP3
FGF2
CNGA1
FLT1
ROM1
SST
IGFBP1
NRL
SELE
PPARGC1A
IFIH1
MIR34A
HHEX
GLP1R
NOS2
LINC01672
PGF
CEP290
TUG1
MIR145
GPHN
MIR155
PIK3R1
CDKN2B
EIF2AK3
BMP6
TOPORS
CCR5
MT-ATP6
AOC3
PRCD
PPARA
PTF1A
POMC
IER3IP1
PCSK1
PRPF6
KDR
IL18
NEUROG3
ZNF513
MVCD7
SORD
SIRT1
MIR216A
TLR4
SLC5A2
DHDDS
HIF1A
SELP
GUCA1B
SEMA4A
MIR20A
ZFYVE26
IFT172
ATM
ZDHHC24
IFNG
NAGLU
MIR140
BBS4
AIRE
GATA6
CCN2
IGF1R
PTEN
NAMPT
SMAD5-AS1
CAV1
AHI1
GCKR
TP53
MIR146A
CISD2
NPPB
CXCL10
HBA1
JAZF1
KLHL7
SHBG
ADM
MMP2
MAFA
MEG8
RGR
GH1
DNAJC3
UCP1
BBS10
IL17A
CST3
LTA
TNFRSF11B
APOC3
IDH3B
CERNA3
PLAT
IL4
CXCL12
NPY
PNPLA6
MEN1
DCAF17
CETP
NDP
HLA-A
MAK
NPPA
HGF
ABCA1
BBS7
LOC101927157
HLA-B
THBD
CA4
CFH
GSTM1
PRPF3
MIR142
ST3GAL4
RP9
PON2
BGLAP
TIMP3
APLN
BBS9
NGF
FGF21
GCGR
PDE6G
BBS12
HMOX1
MAPK8
BBIP1
ACE2
CD36
MTTP
GPT
GGT1
HMGCR
NFE2L2
SCAPER
NLRP3
CDHR1
CAPN5
ZNF408
LEPQTL1
CLN3
USH2A-AS1
CYGB
F2
GHR
LRRC32
MTOR
LPA
IL2
FXN
IFT140
ADIPOR1
PIK3CG
HBB
ADRB2
MIR377
TF
PRPF31-AS1
CLRN1
ICA1
MED12
MKS1
FABP4
PIK3CA
FOS
PCBD1
PANK2
CDH23
PTPRN2
MIR223
IMPG1
NOTCH2
PRL
CFTR
ESR1
CAMK1D
KCNQ1OT1
FABP2
CPE
G6PC2
RRM2B
HGSNAT
POLG
GNB3
TERT
IGFBP2
PTGS2
SLC12A3
VPS13B
ALDH2
LCN2
MPO
CCL5
HLA-DPB1
AR
PHF3
AHSG
MOK
GIP
MAPK1
TIMP1
NFKB1
MIF
KL
STAT1
SPP1
THBS1
CDC123
MIR197
CALCA
MIR99A
F5
FOXO1
MYO7A
NR3C1
UMOD
HAMP
LINC02605
MLKL
ACP1
PARP1
RDH5
CRYAA
KIF11
ITGA4
SOD3
RARRES2
SNHG6
ANGPTL4
RCVRN
MIR217
RPGRIP1
MKKS
SDHB
AGBL5
FOXA2
GUCY2D
TREX1
INPP5E
HMGB1
MIR122
MT-ND4
MIR27A
TMX2-CTNND1
RP1L1
R3HDML-AS1
F3
MIR26B
FNDC5
MIR146B
NPHS1
MFN2
ATRIP
CNR1
GUCA1A
CNGB3
MT-ND5
CYP4V2
ANGPT1
IL6R
AMBP
MIR143
KNG1
PGR-AS1
MIR150
MIR199A1
ARL3
TAB2
ISL1
CASP3
MAPK14
ANGPTL8
CYBA
G6PD
ITLN1
CHM
MIR483
PRKAA2
MIR423
PLA2G7
MIR182
PMM2
SNHG18
MIR133B
ITGA2
HK1
MGAM
G6PC1
TXNIP
FN1
B2M
THADA
ADAMTS9
LDLR
MT-CO1
TSPAN8
SELL
MIR93
TTR
TNFRSF1A
SOCS3
PRKCD
LCA5
FAS
UTS2
TH
MIR23A
MBL2
MIR181A2
CYP3A4
TG
DHX38
MLXIPL
GAPDH
APOA4
PDCD1
NARS2
TNFRSF1B
TEK
SLC5A1
GNAS-AS1
MIR320A
GLO1
CLEC16A
CC2D2A
CASR
NPHP4
COG2
HSPA4
RCBTB1
AGTR2
TRIM32
FLVCR1
POMGNT1
SERPINC1
CTRC
MIR15B
IQCB1
MIR210
TPO
GSR
C3
TAP2
CFAP418-AS1
USH2A-AS2
JUN
LCAT
MIR96
PNPLA3
CD40
GPX1
PF4
GC
MT-CO2
MIR148A
SGK1
SURF1
FADS1
NOX4
MICA
LOC126860392
BBS5
SERPINA12
PLG
GFAP
HSPD1
MIR124-1HG
PWAR1
HSD11B1
CD63
NR3C2
FGFR1
CYP19A1
KIZ
MIR134
HRAS
FTH1
IFT88
IL1A
FSCN2
IGF2R
XBP1
MT-ND6
FBN1
VEGFB
CACNA1A
HSD11B2
SH2B3
ANXA5
TGFB2
PDE6B-AS1
ATRIP-TREX1
IDH3A
KIAA1549
PTX3
OFD1
MIR30A
CD40LG
TRPM6
XIST
PCK2
LOC122152296
FAM167A
CNTF
MIR221
TIMP2
H2AC18
HKDC1
PTPN2
USH1C
SRC
NR1H2
MT-TS2
NDUFS4
ATF6
SERPINA3
TINF2
MT-CYB
CACNA1F
MIA3
LOC126805793
EP300
NEAT1
SLC17A5
ELN
CREB1
ARHGEF18
PYY
GSTT1
PAX6
EGF
EGFR
AHR
RAC1
C4A
MT-TH
IL1R1
IGFBP7
HDAC9
TAP1
HSP90AA1
CDKN3
REEP6
ADGRV1
SIRT3
FASLG
GPR35
ERCC6
BRAF
COL18A1
CFAP410
ONECUT1
CYP11B2
ACACB
MT-ATP8
HSPA5
MMP3
WDPCP
FGB
CCK
IL13
MIRLET7C
TFAM
CDH5
PTCH1
IL15
GDF15
HADHA
MIR15A
SP1
MIR23B
MIR9-1
ITGAM
PTPN3
SLC19A1
SI
SHC1
MIRLET7B
STYX
PIK3CB
DLK1
APOH
SERPINA1
PRSS1
MIR27B
CNDP1
DNAH8
MIR33B
ENG
FABP1
LIPG
MT-CO3
BCL2
PDGFB
ARL2BP
MIR195
MIR144
CYP27B1
MT-TW
SCT
AKT3
FASN
TNFSF11
CPT1A
FOXM1
CS
SLC30A10
CTNS
MFSD8
KRTCAP3
SDCCAG8
PLA2G6
SOX2-OT
KIF7
SLC7A14
COMT
CDH3
MTHFD1
VTN
NFKBIA
SCARB1
IFT27
RPGRIP1L
MIR22
PAPPA
ADCY5
HOTAIR
EMSLR
TRD-GTC9-1
PRKCA
PCSK2
H6PD
SHH
CEP19
MLN
PNLIP
PCDH15
CCL11
TLR2
EDNRA
RLIG1
GNAT1
CCDC28B
BRCA2
ICOSLG
PSMB8
HOTTIP
IFT74
CSF1
GSTP1
LINC-ROR
PCSK9
ADAM9
NPHP1
MIR34C
ERN1
PRKAB2
PDE5A
BMP4
PDP1
CPT2
CHI3L1
BLM
MIR30B
GJA1
PTPRC
APOM
XK
MYH9
PSMD9
SLC24A1
SCD
OXT
PRPS1
PCDH12
MT-ND2
LOC105371046
CD274
PECAM1
BLOC1S1-RDH5
CTSB
LOC126806659
MT-ND3
MIR335
PHYH
AKR1B10
ACHE
PRPF4
TUB
RPS6KB1
IKBKB
CASP1
MIR211
MAP2K1
NOTCH3
CBS
MIR18A
MAPK10
NEK2
NRP1
FOXO3
GLI2
HLA-C
CYP2D6
NKX6-1
LZTFL1
MIR200B
PPT1
CCR6
NPC1
KRAS
ERCC4
MIR125B1
TGIF1
STK11
TCF4
MIR183
MIR451A
FGF23
CD163
PPY
CYP21A2
ERCC8
NTF3
IL12B
CCL3
ADRB1
TFRC
TTLL5
JAK2
ENO1
CACNA2D4
TMEM67
POLGARF
CYP2C9
KRT18
PEX6
MMP1
CD4
SNRPN
CYP17A1
PBX1
MIR106B
MYD88
AMACR
ALOX12
GDNF
REG1A
MMP14
MT-TQ
MLNR
CISH
TRE-TTC3-1
PROX1
CRYGS
CD44
SOX2
MIR7-3HG
KLK1
CTSD
APP
KCNJ1
RNF14
MIR25
GAST
ADAMTS13
MIR204
MIR222
MT-TS1
ADA2
F8
ITGB2
LGR5
GNPTG
PKHD1
LARGE1
ATXN7
CLRN1-AS1
TRPV1
CSNK2A1
ERBB3
MIR20B
CFAP20
CD28
TJP1
PKLR
RNU4ATAC
VEGFC
ITGB3
SIX3
PLIN2
MIR486-1
NOD2
DRD2
KCNJ10
VSX2
IL5
DCAF8
KLKB1
CSF3
ASTN2
MIR193A
CYP1A2
OPN4
MT-RNR1
POLD1
SLC5A4
TNFRSF25
MIR130B
EPOR
PSMB9
LRP6
ATXN2
LOC112806037
DNM1L
SNORD15A
NOTCH1
XRCC4
IRAK1
KCNV2
SULT1A3
HMGA2
CSF2
MIR199A2
RPS27A
MIP
EPAS1
MT-TF
LOC110121471
ADCY3
THBS2
CYP2C19
ERCC2
IL2RB
CASC2
TKT
OAS1
CNOT1
CHGA
ARAP1
TWNK
TENM4
MIR203A
MIR28
MB
PYGM
STX1A
HLA-DMA
KIR3DL1
PTH
LOX
MIR16-1
DGKB
CDK4
KIR2DL1
LGALS3
IFT122
ACTB
KEAP1
GUSB
FGA
DNMT3A
DUSP9
TGFBI
NCF1
LMNB2
PIWIL4
MIR24-1
IL23A
C2CD4B
HLA-DPA1
LHX1
GLUL
RNY3
COL4A1
COL4A5
CFB
LOC107133510
CLU
NGFR
GUCA1ANB-GUCA1A
PRKCG
F9
MIRLET7A1
DNASE1
TXN
MT-TP
HULC
MET
RHOA
GATA4
HADHB
HLA-DMB
MSTN
PROS1
JAG1
MIR19B1
SLC6A2
BRCA1
S100B
EPHB4
ADAR
HNF1A-AS1
CD59
DMXL2
MIR200C
CNGA3
CCL4
C2CD4A
UTS2R
KLF14
PRODH
ROBO1
CD34
PAX2
CSN2
MIR199B
SLC19A3
CXCL1
MIR494
HNF4G
MECP2
HSPA8
GATA3
SMAD3
CCND1
BCL11A
CCAT1
CD79A
KIF5B
TERC
MAPT
ZFAS1
NF1
COQ8A
MIR455
MIR574
MT-TL2
C5AR2
SMAD4
PTGDS
MNX1
MIR215
TBL2
ELMO1
CHKB-CPT1B
MAF
CRH
DDAH2
AIF1
WT1
CD8A
OTX2
EGR1
FURIN
DDIT3
SERPINA4
AQP4
KIAA0586
ARMS2
CNBP
PTGS1
RD3
MIR181D
NKX2-2
PLEK
EFEMP1
MT-TG
THRB
ADA
MYLK
SOST
CTNS-AS1
MIR26A1
C1QTNF5
NTRK1
HTRA1
DLL1
GHSR
FCGR2A
DUSP1
SLC25A4
RS1
TSPAN12
MT-TV
IL6ST
CYCS
HLA-DQA2
CASP9
DNMT1
BLOC1S1
P2RX7
MT-TI
RDH11
KCNK16
PEX1
PDE6C
PDPK1
APC
BANCR
FLT4
CCR2
PRTN3
MIR92A1
ANGPTL3
PTPRF
TSC2
HARS1
GAREM2
SCP2
GNRH1
ZIC2
TLR9
MT-TY
CD38
ABCB4
P3H2
ADGRA3
CDH23-AS1
CCL20
SCARB2
PKD2
AIP
MIR139
CANX
BTC
FGF8
ABCB1
SPARC
SLC16A1
ITGB1
IGFBP4
MIR128-2
POU5F1
TGFBR2
ERCC3
XRCC1
COQ4
TGFBR1
ADCYAP1
HPSE
GADD45G
TLR3
ITGA2B
RAF1
BAX
CXCR3
TNFRSF10A
SFTA3
BAMBI
LOC126806173
TRC-GCA24-1
FLNB
GREM1
MIR383
CAPN2
NSD1
HLA-G
ZFAND3
INSM2
MYSM1
LOC106099062
RHEB
DLG4
POSTN
MSR1
SLC11A2
MIR433
CEBPB
FCGR3B
MIR185
GAP43
NODAL
AFG3L2
OCA2
CA2
ETS1
MAPK3
CXCL9
NAA15
COL2A1
HAVCR1
LCN1
TNFRSF13B
BTNL2
ENO2
BMAL1
NDUFAF2
TRA-TGC7-1
AQP1
MATN4
ABCC6
CLCC1
CYBB
GLRX5
SLC6A6
DKK1
TRPM1
S100A9
CX3CL1
PALB2
SNHG14
ELAVL1
LINC01139
FXYD2
S100A8
FGF1
UBL7
PCNT
SLIT2
OPA1
NOX1
CX3CR1
NORAD
CUBN
IL7
NKX2-5
OGA
LRP1
LRP2
GAS6
RB1
MIR200A
COX15
TSPAN1
ADAMTSL1
TNFAIP3
TWIST1
SPTBN2
AQP11
KLHDC7A
ROBO4
CDH2
TGFA
PDCD1LG2
NRAS
UCN3
MDM2
LARS2
ERBB2
CXCR4
TMEM231
FH
WRAP53
SIRT6
IL12A
SNCA
RXRG
ALOX5
GJB2
MIR205
STAT4
TLX1NB
NTRK2
OGG1
CALR
NPY2R
NAT2
MT-TR
PIK3CD
PKD1
HSP90B1
HADH
TSC1
ATP6AP2
ZBED3
CCN1
RNLS
EDNRB
ABCG2
AQP5
CFI
EMC1
RET
IL23R
ENSA
MOG
VIM
HLA-DRB5
SEMA3A
CTSH
LOC111365141
HSPB1
FTL
PEX7
TRH
FUZ
MPZ
DNASE2
BSG
ARNT
ERCC1
MEFV
TNFSF10
ATF4
SDHD
KLF4
RAB4B-EGLN2
TSC22D1
TRAF6
POLR3A
RYR1
VIP
IFT43
RAX2
CEP41
DRAM2
GAS1
OCLN
TNFSF4
SH2B1
SIM1
APOL1
PDGFRB
FAS-AS1
SUCNR1
HLA-DRA
CMA1
MME
MIR499A
MIR98
NKX6-2
CYP2C8
PCAT1
LAMP2
SDHA
CTC1
LOC126860303
TBP
ATRX
CLTRN
FANCG
CHEK2
CDON
CCNL1
GCLC
OXA1L
TYMP
FOXP1
GRIA4
MIR136
RNU6-1
SLC2A10
MIR152
PRKN
GCC1
SERPINF2
MIR19A
CYTOR
CASP8
RNASEH1
PITPNM3
IFT52
IGFBP5
TNFSF12
NEFL
SELENOP
COL4A3
DARS2
LAMP1
LIF
TRPS1
CDK2
IFNA1
UCA1
RTEL1
NRG3
NR5A2
HBA2
SSTR3
TBX18
IRF8
IL21
LOC126806252
CRIPTO
MAFB
ADCY10
SMAD2
SERPINB7
ACTN4
NEK8
BRIP1
YAP1
MIR30D
C5
C17orf78
PRKAG2
CDH1
ANXA2
CRNDE
GTF2IRD2
DISP1
CDK5RAP3
KITLG
GLA
ANG
SOX9
L1CAM
AQP12A
SCARNA5
TUBGCP6
WDR19
MORC2
PMP22
UCHL1
TYK2
TOR1A
ELOVL4
IL4R
OXTR
NLRP1
ATL1
SCN10A
FMR1
MMP8
OCRL
DRD4
ELMO2
TRPV4
DGKE
CFD
MIR188
FOXC1
DDHD2
PANK1
AGMO
ELANE
FOXH1
GBA1
PWAR4
CEP104
MIRLET7E
PRDX1
MYC
NBN
POC1B
IFNB1
ATG7
APLNR
SLC1A5
MIR29B1
MT-TT
MT-ND4L
PDSS1
PLXDC1
ACAD9
GNRHR
TP53BP1
NDP-AS1
MIR324
TIMP4
GRP
ANK1
IL12RB1
VHL
NID1
DCN
CGA
IRF3
PLAUR
SLC9A3
IL21R
SETD2
MIR29B2
AXL
DNAJC30
XYLT1
MIR374A
RGS9BP
SNX17
RBFOX1
BDKRB2
IL9
TTC21B
MICB
PMS2
ADH1B
RECK
KIF12
NDUFS1
GZMB
CD68
VASH1
CHN2
MEF2C
DLC1
NDUFV1
NPPC
MAP3K5
SNHG16
MIRLET7A2
BCS1L
COL1A1
RUNX1
SAMHD1
IFNA2
LEKR1
CHIT1
AXIN1
FN3K
NYX
MT-RNR2
LOC110006319
CARMN
AGXT
SNHG7
MIR3939
IGSF21
ERCC5
FANCC
SYP
RNASEH2C
MGP
NDUFS2
TLR8
FGF14
YARS1
PUS1
MIR338
SLPI
NDUFV2
APEX1
TGM2
EDN2
DDX39B
UNC119
ATP5MK
FGFR2
ADAM17
PDGFRA
CTBP1
HTT
SLC4A4
HABP2
SCLT1
POLG2
E2F1
EDN3
ARHGAP22
ARL13B
HBEGF
CD80
NMNAT1
CDK6
CLCN3
PML
MAOA
IFNGR1
LOC285626
MFRP
ATXN10
LSM2
RARA
C1QTNF9
NES
VANGL2
MIR379
DDC
IL27
IKBKG
ATXN1
TRPM8
MVK
KCNN4
ZNHIT3
RNASEH2A
TTPA
CD86
MT-TM
LIG1
MT-TN
MCAM
EZR
CCR1
HMGCL
HPX
MIR148B
GHRH
CD69
FUS
KDM4C
COX5A
LTF
SKIC2
CDKN1A
COASY
SMC1A
C1QTNF3
KIT
COL11A2
VEGFD
LBP
LGALS1
NOTCH4
ANKS4B
OSBPL8
CPVL
PRF1
NUDT6
SPG7
MIR1273H
SLC9A1
NEU1
RIGI
KRT18P34
LIPA
DANCR
PRKG1
CXCL5
MIR103A1
HCCAT5
XYLT2
VPS33B
MTRR
TPH1
MAPKAPK3
SNORD118
CEP162
FOXP2
SCAF4
SERPINI1
ST6GAL1
BIRC5
LMNB1
NNAT
SNORD44
EIF2S1
SOAT1
PLAU
ANGPTL2
ABO
SNHG1
CDH13
DLL4
ITGA1
UBA5
UFM1
DDRGK1
UFL1
BDKRB1
BCL2L1
MKI67
DMD
GSS
FEN1
ACADM
CDKN1B
MIR26A2
LETM1
TRIM37
SUFU
ERCC8-AS1
CACNG2-DT
PON3
OPTN
ADORA2A
LTB
ATP13A2
IL22
PRKD1
PAM
MIR198
FADD
MIA2
DGUOK
TNC
STING1
KCNK1
TET2
FBXL4
NFKBIL1
PDE2A
CORT
RAG1
ANPEP
SMAD1
OSM
DNASE1L3
NLRP5
IRF5
CASC15
EZH2
ACD
TFEB
SACS
CA1
CD55
RHD
RNASEH2B
NDUFS7
HCRT
RGS9
MIR22HG
VCP
LOC126805794
NFAT5
ABHD12
IFT56
CD1A
ABCC9
CGAS
TBX21
GRB2
PIGF
S100A4
FCGRT
NT5E
RUNX2
SCO2
IFNAR1
VPS13C
IDO1
SSBP1
CASP14
HPRT1
MIR296
PARK7
COL5A1
SLC37A4
AFAP1-AS1
CNNM4
ENPP2
CREB5
YTHDF2
VEPH1
EFNB2
LPP
AUTS2
BAG6
CCDC68
TMEM70
SSTR2
MIR431
DGCR5
SLC2A5
IL10RA
LOC101928994
ABCC1
MSH3
NHP2
NOP10
FCGR3A
IDUA
MIR30C1
SCG3
ANXA1
FHIT
FOXA3
COX10
LINC02774
MPRIP
POT1
HCG18
MITF
TYMS
GABRR1
PARP2
TLR7
MIOX
COQ9
CARM1
GNAT2
TRAF3IP1
DDB1
MIR485
ABCB7
NPHP3
TBCCD1
MIR373
MAOB
SOX17
PSTPIP1
S100A12
KIF3B
NTF4
IL18R1
DACT1
LOC126805688
LOC126806174
UNC119B
MTR
JPX
GPX4
ACTG1
IL33
DDIT4
PCNA
MGMT
PTGDR
ZEB1-AS1
CREBBP
OPA3
ENHO
JAK1
COL11A1
LINC01611
EXOSC4
IL1RAPL2
MIRLET7I
FGF5
IMMT
MIR486-2
FANCA
LOC126863139
CR2
WDR72
DKC1
ALPP
TRPC1
CIITA
SMARCA4
MMP10
LCT
ABCC4
C1QTNF6
ZPR1
GRAMD2B
MIR137
ESM1
FCN3
NPM1
CR1
COQ2
MAEA
WNK1
TTN
SGSH
NBR2
ICOS
TRIM28
ZEB1
KLF1
IDH2
PDGFA
TRMU
MIR9-3
TXNRD2
SLC22A5
SNHG5
KCNMB1
SLC18A2
TBK1
SPTBN5
STIL
GPR179
RIMS1
HS6ST3
CHUK
CFAP47
ATP1A2
C1QA
NDUFAF1
NDUFB11
HAVCR2
UCN
TXN2
ZNF503-AS1
COL8A1
FA2H
LGALS4
PLCH1
CTBP1-DT
MYT1L
VPS13A
ACADS
ASIP
ATP6V1B1
DCTN1
KCNIP1
PANK3
C19orf12
PLA2G2A
LRG1
HLA-DRB6
GALP
ARID2
APRT
HBG2
TYR
AIFM1
PLXDC2
COQ8B
NSD2
CNTLN
RAB8A
DNAJC17
SORL1
RFX3
KIR2DL3
MT-TA
SDHAF1
ADAMTS18
GRK7
MFGE8
MIR429
GLI1
ATF3
XRCC6
MIR1260A
KLF7
OAT
HSD17B4
CDC42
BPI
TRAP1
COL4A4
TLR5
ATOH7
DHFR
ULK1
WDR45
ABCB11
PPP2R2B
SDHC
TRPC6
VSTM2B
MFF-DT
STRA6
HBE1
AQP8
RMI2
PLVAP
ERAP1
DDAH1
VLDLR
ETFDH
NR2F1-AS1
LY6G5B
KMT5B
NDUFA1
CRLS1
GRN
MAP3K21
MRPS15
OSCP1
LINC00917
LOC100506023
LOC101928236
LOC100131080
LOC729200
COX4I1
SRF
CYP7B1
PEX10
ATG5
LINC01619
ISG15
IL19
CTSF
TERF1
TPT1
NUS1
KCNMA1
MMP7
TESPA1
CYP2J2
NTN1
TRAF2
ETV6
SRSF6
UBR1
EIF2AK4
GPR161
DICER1
GRK1
LOC126806272
HAGH
CALB1
IRF1
ACP5
FUT2
SEC23B
CLCN2
UGT1A1
ALAS2
ITGAL
LINC-PINT
VIM-AS1
PEX2
POC5
MCHR1
RREB1
IGF2BP1
TCF19
RNF217-AS1
BIVM-ERCC5
ABCC2
KRT8
MIR124-3
CEP120
LCOR
CTSL
MIR345
MIR519D
CLASP1
MCL1
NANOG
LYVE1
STAT2
PER2
HSD17B10
CSK
FBLN1
PARN
OIP5-AS1
SYK
CDK1
PDSS2
SMPD1
METTL3
C5orf67
LINC00523
EXO1
FBL
LAP3
U2AF1
MCOLN1
PLA2G4A
NRXN3
YY1
STX3
IGFBP6
DBH
BHLHA15
SP6
NR4A2
NDUFS8
A2M
CAPN1
CCR3
CTSG
NFATC1
MIR425
BACE1
THY1
ADNP
NPC2
SCO1
FARSB
IQCE
MIR500A
MIR4435-2HG
AASS
CCR7
TULP3
MAN2A1
PPBP
MIR124-1
TNFSF15
ABCG8
G6PC3
MTHFSD
SPG11
NFIB
IL12RB2
CYP11A1
CRB2
IDS
PDPN
FCRL3
B9D1
SCAANT1
C2
TCTN2
FAAH
MIR17HG
SMARCA2
MLX
GPSM1
GCH1
CASP7
GFM2
ATP2B1-AS1
PBX2
IL37
BACE1-AS
GORAB
LINC01554
TYRO3
RBX1
KIAA0825
MIR208B
PRDM16
KRT19
MPV17
GPIHBP1
MICU1
FGF7
IL16
POLR2A
ZFPM1
F2R
HDAC1
MIR184
HNRNPC
NEK9
NDUFAF3
SDS
IARS2
GNAI1
ALPL
SCNN1B
RAD51
BCL9
LAMA1
RORA
DNM3
MIR543
NRM
UCHL3
COMMD6
RXRB
TEAD3
SLC7A14-AS1
RAB28
SUMO1
NCR3
GRM6
ROCK2
ACOX1
LCK
ETV1
TMEM216
CASC11
P4HB
FAM13A
TNFRSF11A
PPM1E
PF4V1
CD46
CDK5RAP1
AMPD1
DHCR7
SCG2
KRT7
F2RL1
MSH2
CETN3
WWOX
TSC22D3
TBX5
GTPBP3
MIR362
PENK
KCNA3
EPRS1
ASS1
FLCN
MIR149
SETDB1
NCAM1
SDHAF4
ATF6B
IL5RA
TUBD1
PPIG
MBNL1
FBXW7
SAMD11
PHGDH
HELLS
ZNF23
ROCK1
CEP164
MMP12
HIF1A-AS2
CXCL16
FOXRED1
SNHG12
KIF17
RDH14
CCDC26
HMCN1
CAMK4
HES7
VDAC1
MIR208A
LIG3
IL3
MIR662
ARSB
ATXN3
SYVN1
MIR190B
APOC4-APOC2
PDE6H
GSN
GGCX
ALAD
MAPKAP1
ARSG
SUV39H1
CD19
SUOX
SRSF1
CEP135
NOG
CRMA
NUTM2B-AS1
NAF1
HOXA11-AS
RARB
DNAJC5
RDH8
CSNK2B
PDE4A
TREM1
MYADM-AS2
PIWIL1
GNB1
HCG27
MSH5
RMST
PDE6D
PROCR
HDAC2
CHD7
APTX
GCDH
MIR1207
SLX1A-SULT1A3
MYO6
UBC
MMRN1
CNKSR3
STN1
XRCC3
PIM1
PITPNC1
COL4A2
LBR
NR4A3
ALDH9A1
UVSSA
CABP4
SQSTM1
MT-TD
XPA
RFX2
FGF3
TIMMDC1
TMEM126B
NUTF2
CLSTN1
COLEC12
ZNRF1
API5
PTGER3
CYB5R2
AURKA
FAH
PTBP1
IL17F
HDAC6
SRR
VNN1
ITGAV
TPMT
ACADVL
KIF1B
PRDX5
SLC1A3
SERPINB1
ATXN8OS
DGKQ
HLA-DQB2
MCTP2
MPDZ
MTO1
NR2F2
ITGAX
ABHD6
EXOSC2
CENPA
TRADD
MASP2
SMO
BBOX1
HDAC4
C9orf72
TMEM237
NIHCOLE
KLRK1
MDC1
FUCA1
PELATON
PREX1
PEX5
PDHX
DLGAP1
STK19
RAD52
SEMA3E
TRPC3
MIR877
UBE2D2
SDC1
COX7B
PINK1
BAD
MAVS
EEF1A1
WNK4
TMSB4X
TSPO
CCR4
TUBA1A
HBG1
MIR92A2
ADRA1B
SSTR1
FAT1
NR2E1
SUV39H2
NPR3
CYP11B1
XAB2
HSPB2
HYOU1
HAGLR
UBE2I
POU3F4
SCAF8
CXCR2
LOC109113863
USP7
CCAT2
MIR489
CYP2B6
IL11
CLUAP1
BANK1
DCX
MT-TC
GPSM3
SLC25A11
DDOST
FKBPL
AGK
ORMDL3
FSTL1
FN3KRP
IFT22
ABCC5
LSS
PATJ
ALK
TP53COR1
ABCC3
C4B
MTRFR
ACAT1
METRNL
BHMT
HOTAIRM1
CDH17
PPIA
SMC3
ALDH7A1
MIR320B1
VWA8
CCL1
TMPRSS2
ERF
RDH10
DPP10
H3-7
ECHS1
ARF6
COQ5
INVS
LIN28A
MIR6720
GLB1
PHACTR2
CLDN1
TNFSF13B
SMN2
C1QTNF1
NDUFS3
CACNA1S
E2F4
MRRF
STK4
HBS1L
SERPINE2
TRPM3
USP18
PALS1
FKRP
PIEZO1
PEX26
TRAF3
GRIK2
GALK1
VEZF1
COMMD1
SLC34A1
TNFSF18
C6orf47
CUL3
GYPB
ALG12
HEPH
TRP-AGG2-5
PALM2AKAP2
TBXAS1
FGFR3
GFOD3P
GAS5-AS1
HEXA
ATXN7L3B
GLIS2
CPM
CARD14
ASL
LCLAT1
MFSD2A
TINCR
NOD1
AGO2
RAMP2
SRGAP2
TRIM21
DAB1
FANCM
STAG2
NDUFS6
PCSK1N
PSORS1C3
CD47
ACAD10
ALCAM
VIPAS39
SLC35B3
IRF7
MIR1-1
ANKH
SNORD95
GCNT1
MIR328
MYOC
GRIA2
BANF1
MCU
IL32
NCALD
STRC
RTTN
EFNA1
C1R
TMEM163
L3MBTL1
ARR3
B4GALT2
NEK1
SSPN
NPAS3
ROMO1
C11orf40
SOX7
ALG1
MGME1
PIGN
METTL14
SETD7
AMPH
ENTPD1-AS1
CPT1C
LYRM4
MYCN
ELAC2
GLI3
IL17RA
NPR2
PSMB10
VARS1
WHRN
PANK4
RAB5A
ASIC5
RAB11A
EFEMP2
IFT81
PDK1
MIR4739
PDGFC
ACAA1
KIF3A
AHCY
CLDN4
RNF216
PFKFB3
SLC12A4
NDUFB8
SLC26A1
MRC1
SNAPIN
MPP4
HHIP
CLDN2
TPCN2
AQP4-AS1
MIR4485
KLF9
LGALS3BP
CD72
LOC110806263
CDKN2C
PLXND1
SLC1A7
ALDOB
SUCLA2
PCED1B-AS1
TNFRSF4
LTBP4
TMEM107
SMN1
JAM3
CTSA
IFT80
KLHL22
PCDH18
GSDMC
OR12D3
KHK
PAGR1
UBE2R2-AS1
KMT2D
CEP250
TNFAIP8
KCNQ1-AS1
NCOR1
PSMC6
SCARA5
BIRC3
SMARCA5
ATPAF2
ACTG2
HIRA
RABAC1
RGPD1
GRK2
MIR326
MIR1281
CDC42EP3
GRK5
ASAH1
SIX6
TLCD3B
MESP2
SRA1
EPHB2
TUFM
HNRNPA2B1
CCL18
SLC25A46
ALKBH5
MC1R
AATF
OPTC
IMPDH2
TLR1
CACNB2
M6PR
MIR3074
TEN1
CCND2-AS1
LECT2
MAX
TERF2IP
HLA-DQB1-AS1
PTK2B
KLC1
PTPRB
ACVRL1
IFNG-AS1
RNY5
TERF2
CSF1R
YARS2
MSN
MIR542
ELAVL2
EIF2B2
MIR92B
KIFAP3
PITPNM1
NNT
EMX2
PLD2
GNA11
MYO5B
PPP1R12A
PRDX3
SQLE
CTCF
TRPM2
TICAM1
PHEX
AIM2
ESPN
TLR6
MIR675
NDUFA11
TIAM1
PRDX4
EHMT1
SEMA3G
CHRD
SHPK
IFT20
DHX16
H1-2
CYP21A1P
SLC4A1
RNU6ATAC
TENM2
STC1
ATP5PO
POMT2
CAST
MYB
COA3
VCAN
DNM3OS
CASP12
FAM135A
IFT25
BSN
GJB1
MTAP
NRP2
IRX2-DT
MIR340
FLG-AS1
MTERF1
ACAA2
PTGES
PCAT19
BNIP3
MCPH1
FLOT1
CD22
FOXG1
MIR7-1
SIRPA
TCEA3
NFATC2
YTHDC1
PCSK6
TRPM7
HCFC1
USP14
TVP23B
CACNA1G-AS1
PRPSAP1
SFRP2
AZU1
GATM
MAPK9
GABBR1
NXNL1
SRRT
INPP4B
SLC27A5
TFF1
TNFSF13
MYO5A
MIR410
PTK2
NDUFB10
NDUFAF4
NDUFB3
SLMAP
MIR936
ALMS1P1
MIR202
CXCR5
TRAF1
MIR660
TRAF3IP2
RPA1
CCL17
AGO1
EIF4EBP1
FGFRL1
TFB1M
PDC
HELZ
ELOVL5
WNT1
CLN8
DYNLT2B
RPL3P2
DYNC2H1
HTR2B
TFE3
WDR35
TRAPPC10
MIR663A
COQ6
CD200
S100A13
SPAST
SGCB
CRYZL1
IL25
KCNQ5
RNF5
PHOX2A
KCNJ13
DDX23
CALB2
ENSG00000272221
XRCC5
NEIL1
RTBDN
HCP5
WTAP
TBCC
RECQL
DLX6-AS1
NLRP12
LINC02402
HLTF
MIR4651
NAP1L4
PSEN1
STAT6
HCAR2
PALM2
TBL1X
ELN-AS1
MIR518B
RECQL5
BACE2
EFTUD2
DNAJA2
ARL13A
IL34
DNA2
BEST2
DCTN2
TBCD
FANCL
PTPN6
DNMT3B
KLHL42
SPAG5-AS1
ALDH1A1
F11R
RANBP17
MTHFS
TRNT1
ATP8B1
IL26
FASTKD2
LRP2BP
SLC10A2
EGFEM1P
ALDH1B1
LIAS
MIR4668
GJD2
KHSRP
LINC00963
TPTEP1
MDH2
C5AR1
MIR135B
ACVR1C
TACR1
MAP2K7
APELA
KIF1A
IBSP
FCER2
ARL17A
ARAP2
STXBP2
TTC39C
GRIA1
GPHA2
SRGN
KDM6A
CD81
MIR3613
MIR4487
CENPB
LOC110973015
LUC7L2
MIR411
NDUFA6-DT
INHA
MLH1
PISD
RPS26
CD96
SLC4A5
PAPPA-AS1
KCNJ16
TTLL10
CBL
DDB2
TIRAP
NUBPL
ICAM5
MIR361
USP9X
EHHADH
PDIA2
BCO1
RPA2
LOC100132249
ASCL1
SNAP25
IFT57
SEC24B
HSALNG0080722
CNOT3
CFL1
LEFTY2
ASAP1
RMI1
MFAP4
SF3B1
EPX
ACO2
COX6B1
HIF1A-AS1
GYPA
PAFAH2
ELAVL3
VGF
EPHA1
B9D2
GADL1
HRG
RICTOR
ODC1
SAMM50
WIF1
SLC22A12
MIR222HG
ARF4
DPYSL5
UGGT2
HMGN1
NTN4
SPRED2
ECM1
PRM3
DDX11-AS1
MYOM2
NCF2
ATP6V0A2
CDK7
PSMD1
SLC35F3
FAM3B
HUWE1
C1QB
NCOR2
LNX1
VAX2
FANCD2
BRAP
PIGG
TKTL1
RPS15AP30
MN298114-173
TK2
GNAQ
SEC63
LDLRAP1
KLHL29
SLC30A7
ENTPD3-AS1
SNORD58B
MIR4435-1
MIR4688
APOA1-AS
RARS2
GPI
CHGB
PEX3
NDUFAF6
MIR769
VPS52
POLI
SUCLG1
GOLIM4
L3MBTL4
KCTD7
NPR1
SMILR
SOX11
PLA2R1
CUL4A
LOXL2-AS1
MIR320B2
TMEM132D
TMEM127
PLA2G10
GTF2H4
NDUFA5
EOLA1
SLC6A20
CYP4F2
TPX2
SP3
RECQL4
CEP83
CRYBA1
MAG
PSORS1C2
HSALNG0149394
ERAP2
LOC110283621
SMARCA1
EWSR1
ABCD3
YTHDF3
INKA2-AS1
WNT10B
TIE1
ARL2
CLCN5
MBTPS1
TCN2
MYO15A
S1PR1
PRICKLE4
NOP56
LUADT1
SLC25A17
LRP8
TBCB
RCC1L
MROCKI
RBBP4
MIR2116
MIR3197
CCNH
TYRP1
ALDH3A2
HSP90AB1
TOP1
CLDN3
RIPK1
CRYBB2
MMAB
CPOX
EXTL3
NDUFA3
SPTAN1
RPL29
TOP2B
IL36RN
RAB26
CCL26
OTOF
SMAD9
CFHR1
SLC17A7
CCHCR1
HCG22
RN7SKP15
GAN
PDIA3
UTRN
MRM2
CD247
LILRB1
LILRB3
MMUT
SLC22A6
PNKP
COA8
CDK10
AKT1S1
PLEKHB1
TBC1D32
VKORC1
CEP192
DPM1
NELFA
CASK
CD5
IFIT1
MIR138-1
GPLD1
COX4I2
GPATCH2
ETFB
CYC1
GBF1
HIF3A
PADI4
TSPAN7
RORC
OTC
DEFA1
MIR1307
PEBP1
ZBTB18
CRYM
GPR143
MFN1
ZIC3
AP5Z1
TOP2A
NDUFAF5
EML3
ARF3
CRYAB
MYRF
F13B
SIGMAR1
TNPO1
LRIT3
SDR9C7
PRSS56
CFAP36
TMSB15A
PSAP
ENSG00000272501
EVC
TOP3A
TADA3
MUTYH
MKLN1
MCM3AP-AS1
FGF13
TRAPPC3
ARL6IP6
TSPOAP1
MPP2
CYP4A11
STX5
CARD16
CDKL5
CLDN5
YWHAE
MIR1-1HG
CETN2
PDHA1
LAG3
ARMC9
TUBG1
GABRR2
SMIM43
GTF3C2-AS2
ITGA3
KLRC4
CCNA2
MEIS1
MLYCD
MAP2K3
CHD4
SLC9A5
ARSA
FCGR1A
MYO3A
EXOSC10
SFMBT1
MMADHC
GUCY2F
TPM3
PAK1
LIN7A
GDPD1
YPEL2
FOXN4
NRTN
MX1
SULF2
EXOC4
GALNS
RFX1
UQCRC2
POLRMT
OPLAH
H2AC20
PXK
PSORS1C1
MBD3L2
CREM
LAMP3
MAML1
HAX1
MIR671
ARL4D
NME1
ABCF1
KPNB1
EXOSC9
DNAAF3
LYN
MCF2
LFNG
PPP2R3C
IKZF1
FLT3LG
CYP1B1
SLC26A4
GAB2
TRIM72
PLA2G5
MIR638
KIF21A
TTN-AS1
MMAA
TSPAN2
TENT5A
TAPBP
PNMT
SDHAF3
TFF2
GJB4
NDUFAF8
MAP2K2
IQSEC1
CHML
RBP1
RALY
SNU13
MRTFA
XPC
OPN1LW
RHOD
MYH1
MIR302D
MIR155HG
CD244
UBXN11
CES1
GALT
RBL1
PLPP3
MMP25
STK25
BPTF
SRD5A3
GATAD1
RAD54L
ACKR1
NDUFA13
JPH3
CAND1
ITGAE
RBBP6
MIR583
GJA8
CEP78
CA6
MIR615
IL1RL2
NSFL1C
TFDP2
RILPL1
BLOC1S4
RABL2A
CIMAP3
MIR3157
COPS5
HRH1
C1QBP
TPK1
CCP110
RMC1
CHST14
MSX1
SUPV3L1
SMCHD1
UBTF
DNTT
USH1G
DYNLT3
TPI1
CTBP2
CSNK2A2
KDM1A
CALCRL
MIR589
AOX1
RP6
SERPINB5
HEY2
PSMA7
GLRX
HYAL1
H3C14
AFF2
OPN1SW
SRSF2
GABARAPL1
TMC1
BRAT1
LHX2
RSPH9
YTHDF1
SPP2
LSM8
PTPRQ
FRYL
ITGA6-AS1
LINC00861
PFAS
COX17
CD2
SAR1B
MIR498
AGBL1
COL6A3
CFC1
RBM7
LIX1L
SLC15A4
IL17C
SIAH1
FIRRE
EGLN1
MYO18A
CCDC85A
NAALADL2
ANKS6
PEX11A
TOM1L2
ALG8
SEC11C
INPP5B
RNF145
ZFHX4
ALDH6A1
TUBB4B
ARFGEF1
TSFM
RPS14
BIRC2
CCL7
DCAF1
CERK
RORB
GTF2H3
NLRC4
LPAR1
SIL1
ZNF644
RHBDD2
HEY1
TNFAIP8L2
SLC25A20
TULP2
WDR7
APOL4
SYN3
TIMD4
MIR4497
MIR449C
PDGFD
LAMA5
C1QTNF3-AMACR
ABCA2
EHD1
MTPAP
PTGES3
ADGRF5
GATAD2A
RCN2
TTLL6
INSM1
H2AX
AKAP12
MSH6
MAPK1IP1L
INPP1
ETFA
CLTB
ZIC1
TSLP
NME2
PI16
SLC45A3
FCGR2B
RNASE3
NFATC3
STMN2
HYDIN
FBXO45
LPCAT1
PDZD7
ATP2B2
C1QC
TXK
PEX14
SLC45A2
ARHGAP6
PTCD3
NCAPH2
PLA2G4D
AMELX
RALGPS1
FAM151A
DUX4L1
GATA5
GRIP1
MAP2K6
ZNF557
LINC01845
RPL31P12
NONHSAG043568.2
SLC35C1
SEC61A1
S100A6
GBA2
DCDC2
SSBP3
PPCDC
POU4F1
C2CD3
RBPMS
VSX1
POU4F2
WDR17
MRPS22
ADI1
GJB6
APOBEC1
GPR158
PNPT1
MIR100HG
ADAM15
PLAG1
TXNL4A
CWC27
CNGA2
EGFLAM
PLD1
L1CAM-AS1
STUM
LINC01646
LRRC77P
CD93
KAT5
GFRA2
MIR1262
KCNK15-AS1
HCN2
PDE4C
PGLYRP1
NFATC4
WARS2
TACO1
CAPZB
CCBE1
SLX4
MDH1
PITPNA
PPIB
IRF4
MIR602
CPAMD8
GMPPB
COX20
SERAC1
TMEM161A
SLC66A1
MUS81
ARB2A
PRDM15
FARS2
MIR646
H4C1
UBE2L3
STAP1
CFHR2
REEP5
FRMD4B
ELOVL2
UBR2
DDX27
HCG23
LOC105377683
ENSG00000271581
HSALNG0046196
KAT2B
EAPP
WNT3A
PMEL
COX6A2
SLC30A5
NELFE
RPIA
NCOA5
CATSPER1
SEPTIN8
DNAH11
SLC25A38
AGPS
GTF2H2
NDUFAB1
FHL2
AP2B1
PPM1D
SLAMF1
FAM50A
PAG1
PUS7L
MIR7977
TNIP1
TUBA4A
EPB41
DNAI1
FLVCR2
DNAH5
GUK1
OTX1
DGKA
CDS2
PREB
SLC16A7
SLC7A5
CCDC40
SNHG29
ATP2B4
RCC1
TRIM8
AAR2
ABHD16A
CRB3
KLHL31
FAM161B
OR2W3
HNRNPCL2
ACBD3-AS1
FAM225A
LRRC8C-DT
BISPR
LINC00940
LINC01254
LINC01324
RP9P
GTSE1-DT
TMEM132D-AS1
LINC02594
LINC02600
MIR4729
LOC102724608
DHCR7-DT
LOC105371277
LOC100421404
EVPL
BMPER
MRPL12
DISC1
RPS3
KCNN3
F2RL2
RAD51C
MAP4K2
HPE1
MYH11
UGCG
CCL24
MIR1224
CHRNA7
FANCF
LACC1
FAM171A2
TUBB6
PGAP1
CEP97
SEC31B
KAT2A
MAN2B1
CCRL2
RPLP0
LLGL2
AOC2
GNGT2
UXT
DACT2
TFPT
PPP1R12C
TARM1
ZNF841
LINC00958
SBF2-AS1
OXGR1
FBXW5
AGFG1
RAB1A
ZNF141
ARRB2
RRM1
GNLY
H4C16
TMEM147
CYP4F22
CXCL11
H4C5
CEP89
RAD17
MIR495
OSGEPL1
GPR22
QTRT2
TRMT61B
TRMT2B
LOC105372310
BHLHE41
GNAZ
FSTL5
MUC22
ENSG00000248359
LOC105379013
RN7SL865P
lnc-HLA-C-2
NONHSAG043472.2
lnc-IL12B-2
HSALNG0148758
SMPD2
ZRSR2
SNHG4
DZANK1
BAP1
SUMF1
AMN
ALDOA
ACOT8
GABARAP
BMP8B
PPP1R35
CNTROB
RPL4
SPTLC2
GAB1
OSBP
PITPNM2
CDS1
ST20
HNRNPK
ADSL
DHODH
POLE
PSMC5
MID1
GNAI3
GUCA2A
IGBP1P1
NDUFA10
GALC
VPS33A
AP1S3
WNT4
BTAF1
ANKRD11
GARIN4
PCM1
B3GAT3
MIR449B
MIR612
YBX3
TCEA1
MTMR3
GRK6
GTF2H1
VASH2
MFSD12
HACE1
CCDC88A
TACC3
TMEM170A
PITX1
SLC22A23
RPS5
C12orf4
PRIMPOL
TRN-GTT2-1
EXOSC3
EDEM1
HNRNPDL
KPNA1
PLEKHM1
EXOSC8
GNGT1
NME8
CIB2
EML1
DNAI2
PPIH
CFAP298
POU4F3
SRPX
U2AF2
DNAAF4
MYCL
OTOA
RAB3IP
RBM15
RSPH4A
SH3PXD2B
TGOLN2
DNAAF2
RRH
SMAP1
TUT1
LRIT1
TMC2
COL6A6
CROCC
METTL16
OPN1MW
CLRN2
LGSN
LHFPL5
NXNL2
SAMD7
OGFRL1
ZNF454
GUCA1C
KRCC1
OR8D4
TDRP
ZBTB8B
DNAAF6
PYDC1
POTEF
PART1
UMAD1
DIO3OS
LINC02210
LINC00504
MAGI2-AS3
PCBP1-AS1
RPL34-DT
SLC26A4-AS1
GPRC5D-AS1
MMP24OS
RNU11
VCAN-AS1
CHRM3-AS2
GPR158-AS1
HIPK1-AS1
LINC00293
LINC02470
TNS2-AS1
EAF1-AS1
LINC00379
LINC00927
LINC02257
TTC39A-AS1
ZNF566-AS1
H2AZ2-DT
LINC02575
TUBA1B-AS1
ZC3H11C
LINC01425
LOC339685
TGFB2-OT1
LINC02631
LINC01297
RNU12-2P
ENSG00000202198
IGHV4-38-2
LOC105377938
ENSG00000254564
OPSIN-LCR
RDPA
RP22
RP24
RP34
DFCTRPS
RP29
RP63
RPY
UPB1
EGFL7
KRT14
TBX2
NAP1L1
MIPEP
TRIM50
LOC110008580
TNFRSF12A
ARHGEF38
ENPEP
ACAD11
MYO1A
LTO1
OTUD3
DLST
MAPRE2
IL12A-AS1
ENSG00000275987
DDX11
AURKB
GUCY1B1
PPP1R10
ADAMTS6
SLC28A3
TBC1D5
UST
NOL11
OR5V1
SFTA2
PRDX6-AS1
STK19B
ENSG00000265511
ENSG00000272540
ACTG1P24
lnc-HLA-DQA1-8
lnc-HLA-DRB1-6
NDUFA12
NDUFA8
NDUFA9
NDUFA2
NDUFA4
PSMD12
SSB
TJP2
CEP55
PRDM1
GSDMD
REEP1
NCL
GDF1
SKA2
FBF1
TADA1
CPSF6
TRIM5
STAG3
RAB6A
BEAN1
KIAA0319L
LTK
TMEM129
VNN2
P2RX5
FIP1L1
TAX1BP3
ZIC5
LOC126862464
MIR31HG
HAS2-AS1
ISG20
MIR548AD
VPS4A
TSPAN16
VARS2
ITIH4
FMR1-AS1
PLCG2
ATN1
AKR1C2
STAB1
SLK
STX11
GPR108
CAMSAP3
TIPARP
PSMG1
TNFRSF17
COQ7
MALL
COL6A2
KCNC2
PXN
DKK2
MIR492
EN2
DYNC2I1
LRRK2
ADCY7
SLC25A13
NME7
CYP4F11
CYP4A22
TCEA2
MRNIP
CBX1
MIR325
ABCA3
STAU1
SIX3-AS1
POLR2I
ZNF528-AS1
PXYLP1
TSKU
RPL15
MYO9A
DYNC2I2
TCHP
LOC116158507
KLHL2
AQR
CACNG8
ITM2B
PEX11B
WNT16
GUCY1A1
PHC3
WASHC5
SLC15A5
PNPO
HSFX1
RARS1
TRAT1
TUBB
SMURF2
PDHB
ATCAY
CYP4F12
CYP4F3
FGF16
RDH13
COL6A1
ACTR2
POLE2
PCDHGC4
NTHL1
RNF7
PET100
SEPTIN11
PIK3AP1
MIR600
ZFPM2
MYO5C
FBRSL1
ESAM
GPR20
EPHB3
EHMT2
LOC107303340
POLR2B
RAG2
PDXP
SNORD3B-1
CPLANE1
EXOC7
NUP107
PLXNA2
STT3B
DNAJB6
GTF2F1
AGAP1
GBX2
PIGL
POP4
TSEN54
CMTM8
PSPN
SSR3
ARHGEF28
CNOT10
MYORG
TMEM94
OSBPL10
SF3B5
UBXN2A
TRIM58
CASKIN2
FAXC
PLD6
LYZL2
OR13G1
TBC1D19
CARD18
OR13D1
ZNF438
ZNF572
ZNF860
C1orf94
OC90
OR6N1
FOLH1B
OR2G3
ZFP82
OR2T8
TRIM77
ZNF735
LINC00536
OR14L1
DPP10-AS1
LINC00880
LINC01844
TIPARP-AS1
BALR6
LINC00881
LINC01539
LINC01905
LINC02511
LINC01947
LINC02090
LINC02349
MAN2A1-DT
ENSG00000243176
ENSG00000241770
ENSG00000261757
LINC02196
LINC02672
LINC02814
LOC102724446
MIR6891
NBPF13P
RPL13P12
THRAP3P1
ENSG00000235749
ENSG00000267327
KRT8P39
LINC02319
OR13D3P
RN7SKP230
RPLP0P9
SVIL2P
BDH2P1
DDX10P1
ENSG00000223872
ENSG00000225311
ENSG00000233191
ENSG00000253503
ENSG00000253619
OR3D1P
RNA5SP146
RNU1-58P
RNU6-169P
RNU6-667P
RNU7-4P
RPL26P11
SRSF6P2
TPT1P4
UBA52P7
ENSG00000250237
ENSG00000255429
LOC124903640
PPP1R2P6
RPSAP37
AMD1P1
ENSG00000226238
ENSG00000241596
ENSG00000258416
ENSG00000283584
HNRNPA1P46
HSALNG0030105
PCBP2P4
RN7SL691P
RNA5SP459
RNU4-77P
RNU6-938P
ENSG00000216475
ENSG00000287114
lnc-CCNL1-3
lnc-CCNL1-4
lnc-FRMPD2-5
lnc-LEKR1-42
CM034953-309
CM034966-338
ENSG00000290952
HSALNG0007431
HSALNG0008504
HSALNG0020226-019
HSALNG0020226-023
HSALNG0030090
HSALNG0030098
HSALNG0049258
HSALNG0057278-014
MK280073-023
MK280144-580
RF00017-6838
lnc-LEKR1-6
lnc-PIK3R1-10
lnc-RHEB-2
lnc-SF3B5-3
piR-47864
piR-52740
CM034960-168
CM034968-162
FJ601678-076
HSALNG0028211
HSALNG0037602-333
HSALNG0052169
HSALNG0054066
HSALNG0054232
HSALNG0077057
HSALNG0077840
HSALNG0103761
HSALNG0123625
HSALNG0123626
HSALNG0145229
LOC105379011
LOC124904429
LOC124904626
OP794585
RF00017-3501
RF00017-6839
lnc-CCDC125-21
lnc-UTP23-5
piR-54121
piR-56310
CM034951-639
CM034953-199
HSALNG0008511
HSALNG0042665
HSALNG0092213
HSALNG0092214
HSALNG0147759
KR153194-131
LOC105375610
LOC107986902
LOC124902843
RF00004-026
lnc-VEPH1-1
piR-32810-107
piR-38220
piR-39341-315
piR-43325-031
piR-48965-070
piR-50443-131
piR-50443-400
piR-58297-391
CM034957-389
HSALNG0078466-563
VIPR2
MNX1-AS2
NDUFB7
SLC5A11
SLC18A1
TEAD1
MOCS2
PUF60
S1PR2
LAT
HGS
SEPTIN5
TTC19
CCT2
AARS2
FAM24B-CUZD1
CEP295
RAB23
NEDD4
SPTLC1
TNFRSF13C
MLANA
RNASE2
SIGLEC1
FOXE3
EFHC2
LYPD3
SIM2
TWSG1
WDR81
AMD1
VAX1
HAO1
GNPAT
NF2
MIR629
COPS8
LOC100507346
SEC24D
RO60
MIR19B2
MIR8085
MHRT
PKD1L1
SCAI
LIMA1
EDIL3
IMMP2L
LOC126860970
LOC126860971
WG
DUSP19
MIR9-2HG
LOC106627981
H2BC21
H4C15
GCM2
PINLYP
SPTA1
NEURL4
HBM
TIGD3
VWA5B1
HPS5
TEAD4
AKAP13
NFE2
MYO3B
ACOX2
CHST5
APCS
LIN28B
ANAPC2
MARCHF3
MIR381
H4C3
H4C11
H4C9
H4C12
H4C2
H4C8
H4C4
H4C6
H4C13
H4C14
SLC6A15
AKAP11
FCN2
NIPBL
OTULIN
NELFCD
CPPED1
EVC2
TCTN1
HNMT
CHERP
CD27
HS2ST1
DYNLRB2
AK7
RALYL
TPPP3
CDHR3
NEK5
XCL2
DRC7
PHRF1
CPNE3
ALG14
COX6A1
ADCY9
EHBP1
DINOL
EIF4G3
C13orf42
CFHR5
INA
SLC17A1
MTRNR2L5
MIR346
MIR575
RAC3
FBXW11
RAD21
EYA4
PRRX1
BOC
ELAVL4
HHAT
TGIF2
ZIC4
KAZALD1
HPE6
LOC110599567
SBE2
HPE8
NDUFC1
APOL3
GFM1
PAX9
CLC
RPS2
LSR
EPHA2
MIR654
SMYD2
DHPS
TRPV5
NACA
PTPMT1
TMEM161B-DT
DHX30
SQOR
SLC38A5
PIERCE1
ABCC11
KIF2A
PDYN
SLC30A1
FERMT2
ZNF532
POLR2L
SPG21
COPS6
ALDH16A1
KCTD17
SF3A1
DYNLT1
TRAPPC11
SULT1A1
C1QTNF2
HARBI1
CYP51A1
UNC93B1
GCM1
CLIC5
SLX1A
NPHP3-ACAD11
RASGRP2
ANTXR1
NT5C3B
FLYWCH1
C5orf60
MTFMT
MRPS34
STON1
GNG12-AS1
LINC00871
LGR4
RPS29
FBXO31
RSF1
RAPGEF3
EGLN2
SEC24C
ETHE1
CDK20
LONP1
RAB7A
CAPN8
TAS1R3
RGS16
DVL1
CUL7
GRHPR
TRPV6
CHD1
KREMEN1
JARID2
SLC26A5
ALG6
FUT9
SAR1A
THBS3
SRM
TMEM106B
CDH18
KIFBP
BLOC1S3
PTCD1
SLC35A5
TYSND1
MARVELD3
CFAP58
ZNF771
ERICH6B
C1orf141
RPEL1
PLS3
HES5
CXCL13
ZCCHC8
AFG3L1P
MIR299
CTTN
ICAM2
RPS9
RPLP2
EIF5B
MRPS27
SLIRP
ARAF
HOGA1
PKD2L2
LOC126806306
MIR637
ENTPD5
LMO4
ZFR
DPP3
CHCHD4
PLLP
CHCHD7
PIKFYVE
C1S
CUL4B
NLGN4X
POLR1A
PI4K2A
VAC14
ATP5F1E
ELOVL1
SH3BP2
SIGLEC8
CTR9
CLPTM1L
CSTF1
ARL6IP5
COPS4
UNC80
PRSS58
PLAAT1
GGT5
VPS45
FAR2
DPEP1
ECSIT
BLTP3A
DUX4
HBB-LCR
PLP1
APOBEC3G
OPRK1
PUS7
GMFB
CKAP2
LINC01089
NIFK-AS1
MIR5195
TGM1
RIPK2
DLL3
MICALL1
SLC35B1
PLPPR5
CDK13
MPP3
ZBTB24
CLCN7
KDM4A
CDH8
HIBCH
VPS35
RPL7
UQCRQ
COG4
THEM4
TFB2M
CBX7
ANKMY1
GNL1
HEXD
MIR1301
FOXO6
MOCS1
PTDSS1
SORBS2
LRP12
BIN3
DHX40
GPR137B
HYAL3
SNX32
ORMDL2
VGLL3
GPR137
XRRA1
LINS1
TSGA10IP
PLEKHB2
UPK1B
CAGE1
SPESP1
CUL2
H1-0
ELOB
KMT5C
ARSH
COTL1
CARHSP1
GP9
ZNF570
SLC8B1
CLPP
LTBP2
SLC32A1
ADAMTSL4
ALDH3A1
SOX10
DCT
EIF3A
NLK
SALL4
ALG9
CILK1
DYNLL1
PORCN
RASSF1
SLC34A3
XPR1
EFHC1
EIF1AX
SEC13
DYNC2LI1
SNRPA
FHOD1
GOLPH3
SNRPD1
HSCB
SGTB
EMP1
IFT70B
EFCAB7
TMEM218
CRYBG3
RNU105C
PNKD
ZHX2
CCDC126
RUNDC1
OR12D2
ARSJ
RPL31
LIM2
MTMR4
OBSL1
TRIM23
CCDC8
TRIM17
PRR11
RAB27A
HBD
GUF1
TRUB1
TRUB2
MIR3200
MRPS12
MIR18B
ELOC
MIR484
MIR622
ANXA3
XPO1
RPS27L
MIR3148
ENO3
CASC9
UQCRFS1
RASGRP3
ASAH2
CFHR3
GYPE
RRAGC
MARCHF6
LINC00237
TMEM177
VWA3A
RPS6KA5
MAP1LC3B
CD151
DYNC1LI2
SIX4
DYNLL2
GEN1
CKAP4
KLHDC2
SEC14L3
NUDCD2
ACSM4
FBXL15
CEP15
CWF19L2
HEATR5A
CFAP95
FAM186A
FAM170B
LINC02914
PRAMEF12
SPATA31A1
SNORD42B
PRR21
GDE1
VWA1
DEPP1
FBXO7
SLC25A19
UQCRC1
UBASH3B
ARMC6
QDPR
AGGF1
MIR518C
ARRB1
SGK2
AMIGO2
APOBEC3C
APOBEC3F
HHIP-AS1
EGLN3
TUBB2A
CDH15
CD70
CD84
KLRC1
SP7
ALG2
CHIA
ALDH1L2
PSME3
PREX2
TMEM138
MZF1
RNPC3
IFNA21
INTS2
TAC4
WDR73
STIP1
GAPDHS
PIP5KL1
C10orf95-AS1
GPR146
CA7
MYLK2
GMDS
RFXANK
AKAP5
UQCC2
ARPP19
SOX1
PRH1
PRH2
NMT1
RAB3A
COX7C
GRIN2D
C8B
H1-5
PRELP
PAF1
PROM2
BPIFA2
LINGO3
DEFA1B
SLC1A6
RIN2
DLX4
LINC00323
HOXB3
ALDH5A1
SERPINB9
TUFMP1
SNHG8
MSRB1
MOAP1
EMP2
FBLN2
CC2D1A
RGS5
TRIM46
HSP90AA2P
MIR513A1
LINC01833
ST3GAL5
SEMA3F
SGK3
HPS1
CD160
BTG2
C10orf88
OR52B4
LINC00511
HAGLROS
COX10-DT
MIR4709
SERPINA6
