# Supplementary material for: Unveiling the molecular mechanisms of stigmasterol on diabetic retinopathy: BNM framework construction and experimental validation
Source: Front Med (Lausanne). 2025 May 9;12:1537139. doi: 10.3389/fmed.2025.1537139 (PMC12098638; doi:10.3389/fmed.2025.1537139)
Supplement: Supplementary file 2 [file Data_Sheet_1.zip › Supplement_Data/Computer Data/Medicine_Target_Data/Intersection_Gene_GOres.csv]

ONTOLOGY	ID	Description	GeneRatio	BgRatio	pvalue	p.adjust	qvalue	geneID	Count
BP	GO:0070141	response to UV-A	5/32	14/18870	2.00E-11	3.97E-08	1.84E-08	AKT1/MMP9/MMP2/MMP3/EGFR	5
BP	GO:1904645	response to amyloid-beta	6/32	53/18870	3.14E-10	3.11E-07	1.44E-07	MMP9/PARP1/MMP2/MMP3/IGF1R/ICAM1	6
BP	GO:0062197	cellular response to chemical stress	9/32	317/18870	1.90E-09	1.26E-06	5.82E-07	AKT1/PTGS2/MMP9/PARP1/AKR1B1/MMP2/MMP3/EGFR/IL6	9
BP	GO:0001890	placenta development	7/32	151/18870	5.20E-09	2.04E-06	9.45E-07	AKT1/PTGS2/PARP1/PPARG/VDR/EGFR/MAPK14	7
BP	GO:0009411	response to UV	7/32	152/18870	5.44E-09	2.04E-06	9.45E-07	AKT1/MMP9/PARP1/MMP2/MMP3/EGFR/MAPK14	7
BP	GO:0033002	muscle cell proliferation	8/32	247/18870	6.17E-09	2.04E-06	9.45E-07	AKT1/PTGS2/MMP9/MMP2/PPARG/IGF1R/IL6/MAPK14	8
BP	GO:0048660	regulation of smooth muscle cell proliferation	7/32	171/18870	1.23E-08	3.19E-06	1.48E-06	AKT1/PTGS2/MMP9/MMP2/PPARG/IGF1R/IL6	7
BP	GO:0048661	positive regulation of smooth muscle cell proliferation	6/32	98/18870	1.37E-08	3.19E-06	1.48E-06	AKT1/PTGS2/MMP9/MMP2/IGF1R/IL6	6
BP	GO:0048659	smooth muscle cell proliferation	7/32	175/18870	1.45E-08	3.19E-06	1.48E-06	AKT1/PTGS2/MMP9/MMP2/PPARG/IGF1R/IL6	7
BP	GO:0022617	extracellular matrix disassembly	5/32	62/18870	6.11E-08	1.06E-05	4.93E-06	MMP9/MMP2/MMP3/PLG/IL6	5
BP	GO:0071214	cellular response to abiotic stimulus	8/32	334/18870	6.44E-08	1.06E-05	4.93E-06	PTGS2/MMP9/PARP1/AKR1B1/MMP2/MMP3/IGF1R/MAPK14	8
BP	GO:0104004	cellular response to environmental stimulus	8/32	334/18870	6.44E-08	1.06E-05	4.93E-06	PTGS2/MMP9/PARP1/AKR1B1/MMP2/MMP3/IGF1R/MAPK14	8
BP	GO:0034599	cellular response to oxidative stress	7/32	255/18870	1.91E-07	2.88E-05	1.34E-05	AKT1/MMP9/PARP1/MMP2/MMP3/EGFR/IL6	7
BP	GO:0034614	cellular response to reactive oxygen species	6/32	154/18870	2.04E-07	2.88E-05	1.34E-05	AKT1/MMP9/MMP2/MMP3/EGFR/IL6	6
BP	GO:0150076	neuroinflammatory response	5/32	82/18870	2.52E-07	3.17E-05	1.47E-05	PTGS2/MMP9/MMP3/NR3C1/IL6	5
BP	GO:0006979	response to oxidative stress	8/32	400/18870	2.56E-07	3.17E-05	1.47E-05	AKT1/PTGS2/MMP9/PARP1/MMP2/MMP3/EGFR/IL6	8
BP	GO:0001893	maternal placenta development	4/32	35/18870	3.44E-07	4.01E-05	1.86E-05	AKT1/PTGS2/PARP1/VDR	4
BP	GO:0034644	cellular response to UV	5/32	90/18870	4.01E-07	4.42E-05	2.05E-05	MMP9/PARP1/MMP2/MMP3/MAPK14	5
BP	GO:1900182	positive regulation of protein localization to nucleus	5/32	93/18870	4.73E-07	4.93E-05	2.29E-05	AKT1/PTGS2/PARP1/F2/MAPK14	5
BP	GO:0001503	ossification	8/32	444/18870	5.65E-07	5.49E-05	2.54E-05	AKT1/PTGS2/MMP2/PPARG/VDR/EGFR/IL6/MAPK14	8
BP	GO:0048771	tissue remodeling	6/32	184/18870	5.81E-07	5.49E-05	2.54E-05	MMP2/PPARG/NOX4/VDR/PLG/IL6	6
BP	GO:0007565	female pregnancy	6/32	186/18870	6.20E-07	5.58E-05	2.59E-05	AKT1/PTGS2/MMP9/PARP1/MMP2/VDR	6
BP	GO:0150077	regulation of neuroinflammatory response	4/32	41/18870	6.60E-07	5.69E-05	2.64E-05	PTGS2/MMP9/MMP3/IL6	4
BP	GO:0071492	cellular response to UV-A	3/32	11/18870	7.24E-07	5.98E-05	2.77E-05	MMP9/MMP2/MMP3	3
BP	GO:0009416	response to light stimulus	7/32	318/18870	8.47E-07	6.71E-05	3.11E-05	AKT1/MMP9/PARP1/MMP2/MMP3/EGFR/MAPK14	7
BP	GO:0032963	collagen metabolic process	5/32	106/18870	9.08E-07	6.92E-05	3.21E-05	MMP9/MMP2/MMP3/F2/IL6	5
BP	GO:0000302	response to reactive oxygen species	6/32	205/18870	1.09E-06	7.97E-05	3.69E-05	AKT1/MMP9/MMP2/MMP3/EGFR/IL6	6
BP	GO:0044703	multi-organism reproductive process	6/32	206/18870	1.13E-06	7.97E-05	3.69E-05	AKT1/PTGS2/MMP9/PARP1/MMP2/VDR	6
BP	GO:0033674	positive regulation of kinase activity	7/32	337/18870	1.25E-06	8.53E-05	3.96E-05	AKT1/NOX4/IGF1R/KDR/PTPN1/EGFR/F2	7
BP	GO:0044706	multi-multicellular organism process	6/32	216/18870	1.48E-06	9.80E-05	4.54E-05	AKT1/PTGS2/MMP9/PARP1/MMP2/VDR	6
BP	GO:0032496	response to lipopolysaccharide	7/32	348/18870	1.55E-06	9.88E-05	4.58E-05	AKT1/NOS2/PTGS2/MMP9/MMP3/IL6/MAPK14	7
BP	GO:0022612	gland morphogenesis	5/32	122/18870	1.82E-06	0.000109233	5.06E-05	MMP2/VDR/NR3C1/EGFR/IL6	5
BP	GO:0071482	cellular response to light stimulus	5/32	123/18870	1.90E-06	0.000109233	5.06E-05	MMP9/PARP1/MMP2/MMP3/MAPK14	5
BP	GO:0042180	cellular ketone metabolic process	6/32	226/18870	1.93E-06	0.000109233	5.06E-05	AKT1/PTGS2/AKR1B1/PPARG/GLO1/AKR1B10	6
BP	GO:0071222	cellular response to lipopolysaccharide	6/32	226/18870	1.93E-06	0.000109233	5.06E-05	AKT1/NOS2/MMP9/MMP3/IL6/MAPK14	6
BP	GO:0071241	cellular response to inorganic substance	6/32	229/18870	2.08E-06	0.000113677	5.27E-05	AKT1/PTGS2/MMP9/PARP1/MMP3/EGFR	6
BP	GO:0050878	regulation of body fluid levels	7/32	365/18870	2.12E-06	0.000113677	5.27E-05	AKR1B1/VDR/F2/PLG/AVPR2/IL6/MAPK14	7
BP	GO:0002237	response to molecule of bacterial origin	7/32	369/18870	2.28E-06	0.000118978	5.52E-05	AKT1/NOS2/PTGS2/MMP9/MMP3/IL6/MAPK14	7
BP	GO:0002573	myeloid leukocyte differentiation	6/32	235/18870	2.42E-06	0.000122912	5.70E-05	MMP9/PARP1/PPARG/GLO1/NR3C1/MAPK14	6
BP	GO:0071219	cellular response to molecule of bacterial origin	6/32	239/18870	2.67E-06	0.000132126	6.13E-05	AKT1/NOS2/MMP9/MMP3/IL6/MAPK14	6
BP	GO:0060135	maternal process involved in female pregnancy	4/32	59/18870	2.90E-06	0.000140333	6.51E-05	AKT1/PTGS2/PARP1/VDR	4
BP	GO:0042593	glucose homeostasis	6/32	251/18870	3.54E-06	0.000163054	7.56E-05	AKT1/PPARG/NOX4/IGF1R/ICAM1/IL6	6
BP	GO:0038083	peptidyl-tyrosine autophosphorylation	3/32	18/18870	3.55E-06	0.000163054	7.56E-05	IGF1R/KDR/EGFR	3
BP	GO:0033500	carbohydrate homeostasis	6/32	252/18870	3.62E-06	0.000163054	7.56E-05	AKT1/PPARG/NOX4/IGF1R/ICAM1/IL6	6
BP	GO:1900180	regulation of protein localization to nucleus	5/32	143/18870	3.98E-06	0.000175259	8.13E-05	AKT1/PTGS2/PARP1/F2/MAPK14	5
BP	GO:0045834	positive regulation of lipid metabolic process	5/32	145/18870	4.26E-06	0.00018352	8.51E-05	AKT1/PTGS2/PPARG/IGF1R/F2	5
BP	GO:0045598	regulation of fat cell differentiation	5/32	146/18870	4.41E-06	0.000185763	8.61E-05	AKT1/PTGS2/PPARG/IL6/MAPK14	5
BP	GO:0071216	cellular response to biotic stimulus	6/32	265/18870	4.83E-06	0.000193149	8.96E-05	AKT1/NOS2/MMP9/MMP3/IL6/MAPK14	6
BP	GO:0031960	response to corticosteroid	5/32	149/18870	4.87E-06	0.000193149	8.96E-05	PTGS2/PARP1/IGF1R/NR3C1/IL6	5
BP	GO:0051347	positive regulation of transferase activity	7/32	414/18870	4.87E-06	0.000193149	8.96E-05	AKT1/NOX4/IGF1R/KDR/PTPN1/EGFR/F2	7
BP	GO:0032868	response to insulin	6/32	269/18870	5.27E-06	0.000204742	9.49E-05	AKT1/PARP1/PPARG/IGF1R/PTPN1/MAPK14	6
BP	GO:0043535	regulation of blood vessel endothelial cell migration	5/32	153/18870	5.54E-06	0.000211106	9.79E-05	AKT1/PTGS2/PPARG/KDR/PLG	5
BP	GO:0009314	response to radiation	7/32	428/18870	6.06E-06	0.000220173	0.000102082	AKT1/MMP9/PARP1/MMP2/MMP3/EGFR/MAPK14	7
BP	GO:0018108	peptidyl-tyrosine phosphorylation	6/32	276/18870	6.10E-06	0.000220173	0.000102082	NOX4/IGF1R/KDR/PTPN1/EGFR/IL6	6
BP	GO:0045600	positive regulation of fat cell differentiation	4/32	71/18870	6.11E-06	0.000220173	0.000102082	AKT1/PTGS2/PPARG/MAPK14	4
BP	GO:0043434	response to peptide hormone	7/32	430/18870	6.25E-06	0.000221118	0.000102521	AKT1/PTGS2/PARP1/PPARG/IGF1R/PTPN1/MAPK14	7
BP	GO:0018212	peptidyl-tyrosine modification	6/32	278/18870	6.36E-06	0.000221211	0.000102564	NOX4/IGF1R/KDR/PTPN1/EGFR/IL6	6
BP	GO:0043536	positive regulation of blood vessel endothelial cell migration	4/32	76/18870	8.02E-06	0.000274053	0.000127064	AKT1/PTGS2/KDR/PLG	4
BP	GO:0010632	regulation of epithelial cell migration	6/32	295/18870	8.93E-06	0.000299973	0.000139081	AKT1/PTGS2/MMP9/PPARG/KDR/PLG	6
BP	GO:0051054	positive regulation of DNA metabolic process	6/32	298/18870	9.46E-06	0.000312481	0.000144881	AKT1/PARP1/NOX4/IGF1R/EGFR/IL6	6
BP	GO:0046697	decidualization	3/32	25/18870	9.93E-06	0.000322754	0.000149644	PTGS2/PARP1/VDR	3
BP	GO:0002534	cytokine production involved in inflammatory response	4/32	81/18870	1.03E-05	0.000325245	0.000150799	NOS2/F2/IL6/MAPK14	4
BP	GO:1900015	regulation of cytokine production involved in inflammatory response	4/32	81/18870	1.03E-05	0.000325245	0.000150799	NOS2/F2/IL6/MAPK14	4
BP	GO:0010634	positive regulation of epithelial cell migration	5/32	176/18870	1.09E-05	0.000339055	0.000157202	AKT1/PTGS2/MMP9/KDR/PLG	5
BP	GO:0043410	positive regulation of MAPK cascade	7/32	474/18870	1.18E-05	0.000356838	0.000165447	NOX4/IGF1R/KDR/PTPN1/EGFR/ICAM1/IL6	7
BP	GO:0015718	monocarboxylic acid transport	5/32	179/18870	1.19E-05	0.000356838	0.000165447	AKT1/NOS2/PTGS2/PPARG/ABCG2	5
BP	GO:1903829	positive regulation of protein localization	7/32	476/18870	1.21E-05	0.000358351	0.000166148	AKT1/PTGS2/PARP1/PPARG/EGFR/F2/MAPK14	7
BP	GO:0043534	blood vessel endothelial cell migration	5/32	181/18870	1.25E-05	0.000360187	0.000166999	AKT1/PTGS2/PPARG/KDR/PLG	5
BP	GO:0071478	cellular response to radiation	5/32	181/18870	1.25E-05	0.000360187	0.000166999	MMP9/PARP1/MMP2/MMP3/MAPK14	5
BP	GO:2001242	regulation of intrinsic apoptotic signaling pathway	5/32	190/18870	1.59E-05	0.000448886	0.000208124	AKT1/PTGS2/MMP9/PARP1/PTPN1	5
BP	GO:0062012	regulation of small molecule metabolic process	6/32	337/18870	1.90E-05	0.000530406	0.000245921	AKT1/NOS2/PTGS2/PARP1/PPARG/NR3C1	6
BP	GO:0071248	cellular response to metal ion	5/32	200/18870	2.03E-05	0.000558793	0.000259083	AKT1/PTGS2/MMP9/PARP1/EGFR	5
BP	GO:0019216	regulation of lipid metabolic process	6/32	342/18870	2.06E-05	0.000560561	0.000259902	AKT1/PTGS2/PPARG/IGF1R/NR3C1/F2	6
BP	GO:0032869	cellular response to insulin stimulus	5/32	206/18870	2.34E-05	0.000626707	0.00029057	AKT1/PARP1/PPARG/IGF1R/PTPN1	5
BP	GO:0046942	carboxylic acid transport	6/32	351/18870	2.39E-05	0.000631556	0.000292819	AKT1/NOS2/PTGS2/PPARG/ABCG2/ABCB1	6
BP	GO:0015849	organic acid transport	6/32	352/18870	2.43E-05	0.000633299	0.000293627	AKT1/NOS2/PTGS2/PPARG/ABCG2/ABCB1	6
BP	GO:0034405	response to fluid shear stress	3/32	34/18870	2.56E-05	0.000658369	0.000305251	AKT1/PTGS2/MMP2	3
BP	GO:0033138	positive regulation of peptidyl-serine phosphorylation	4/32	104/18870	2.78E-05	0.000706466	0.000327551	AKT1/PTGS2/EGFR/IL6	4
BP	GO:0002532	production of molecular mediator involved in inflammatory response	4/32	106/18870	3.00E-05	0.000751798	0.000348569	NOS2/F2/IL6/MAPK14	4
BP	GO:0071276	cellular response to cadmium ion	3/32	37/18870	3.31E-05	0.000810219	0.000375655	AKT1/MMP9/EGFR	3
BP	GO:0010631	epithelial cell migration	6/32	372/18870	3.31E-05	0.000810219	0.000375655	AKT1/PTGS2/MMP9/PPARG/KDR/PLG	6
BP	GO:1901653	cellular response to peptide	6/32	374/18870	3.41E-05	0.000824718	0.000382378	AKT1/PARP1/PPARG/IGF1R/PTPN1/ICAM1	6
BP	GO:0090132	epithelium migration	6/32	375/18870	3.46E-05	0.000827045	0.000383456	AKT1/PTGS2/MMP9/PPARG/KDR/PLG	6
BP	GO:0071392	cellular response to estradiol stimulus	3/32	38/18870	3.59E-05	0.000846885	0.000392655	MMP2/IGF1R/EGFR	3
BP	GO:0090130	tissue migration	6/32	380/18870	3.73E-05	0.000869655	0.000403212	AKT1/PTGS2/MMP9/PPARG/KDR/PLG	6
BP	GO:0032355	response to estradiol	4/32	113/18870	3.85E-05	0.000874748	0.000405574	PTGS2/MMP2/IGF1R/EGFR	4
BP	GO:1904035	regulation of epithelial cell apoptotic process	4/32	113/18870	3.85E-05	0.000874748	0.000405574	IGF1R/KDR/ICAM1/IL6	4
BP	GO:0031281	positive regulation of cyclase activity	3/32	39/18870	3.88E-05	0.000874748	0.000405574	NOS2/AVPR2/MAPK14	3
BP	GO:2001243	negative regulation of intrinsic apoptotic signaling pathway	4/32	114/18870	3.99E-05	0.000881672	0.000408784	AKT1/PTGS2/MMP9/PTPN1	4
BP	GO:0007599	hemostasis	5/32	231/18870	4.05E-05	0.000881672	0.000408784	F2/PLG/AVPR2/IL6/MAPK14	5
BP	GO:0010594	regulation of endothelial cell migration	5/32	231/18870	4.05E-05	0.000881672	0.000408784	AKT1/PTGS2/PPARG/KDR/PLG	5
BP	GO:0015908	fatty acid transport	4/32	116/18870	4.27E-05	0.000917426	0.000425361	AKT1/NOS2/PTGS2/PPARG	4
BP	GO:0072593	reactive oxygen species metabolic process	5/32	234/18870	4.30E-05	0.000917426	0.000425361	NOS2/NOX4/MMP3/F2/MAPK14	5
BP	GO:2001233	regulation of apoptotic signaling pathway	6/32	398/18870	4.83E-05	0.0010179	0.000471946	AKT1/PTGS2/MMP9/PARP1/PTPN1/ICAM1	6
BP	GO:0006631	fatty acid metabolic process	6/32	401/18870	5.03E-05	0.001050143	0.000486895	AKT1/PTGS2/AKR1B1/PPARG/CYP2C19/MAPK14	6
BP	GO:2001234	negative regulation of apoptotic signaling pathway	5/32	243/18870	5.15E-05	0.001063544	0.000493109	AKT1/PTGS2/MMP9/PTPN1/ICAM1	5
BP	GO:1904646	cellular response to amyloid-beta	3/32	43/18870	5.22E-05	0.001066705	0.000494574	PARP1/IGF1R/ICAM1	3
BP	GO:0045444	fat cell differentiation	5/32	248/18870	5.67E-05	0.001147612	0.000532086	AKT1/PTGS2/PPARG/IL6/MAPK14	5
BP	GO:0030574	collagen catabolic process	3/32	45/18870	5.99E-05	0.001198981	0.000555904	MMP9/MMP2/MMP3	3
BP	GO:0051384	response to glucocorticoid	4/32	127/18870	6.08E-05	0.001205151	0.000558764	PTGS2/IGF1R/NR3C1/IL6	4
BP	GO:0032768	regulation of monooxygenase activity	3/32	46/18870	6.40E-05	0.001255786	0.000582241	AKT1/VDR/EGFR	3
BP	GO:0010595	positive regulation of endothelial cell migration	4/32	130/18870	6.66E-05	0.001294004	0.00059996	AKT1/PTGS2/KDR/PLG	4
BP	GO:0042060	wound healing	6/32	423/18870	6.77E-05	0.001302496	0.000603898	PPARG/KDR/F2/PLG/IL6/MAPK14	6
BP	GO:0050727	regulation of inflammatory response	6/32	425/18870	6.95E-05	0.001324066	0.000613898	PTGS2/MMP9/PPARG/MMP3/IL6/MAPK14	6
BP	GO:0006953	acute-phase response	3/32	48/18870	7.27E-05	0.00137316	0.000636661	PTGS2/F2/IL6	3
BP	GO:0030099	myeloid cell differentiation	6/32	430/18870	7.41E-05	0.001385815	0.000642528	MMP9/PARP1/PPARG/GLO1/NR3C1/MAPK14	6
BP	GO:0009410	response to xenobiotic stimulus	6/32	434/18870	7.80E-05	0.001444857	0.000669903	NOS2/PTGS2/MMP2/ABCB1/CYP2C19/SLC6A2	6
BP	GO:0003018	vascular process in circulatory system	5/32	269/18870	8.33E-05	0.001527252	0.000708105	PTGS2/MMP2/ABCG2/ABCB1/AVPR2	5
BP	GO:0033135	regulation of peptidyl-serine phosphorylation	4/32	138/18870	8.40E-05	0.001527252	0.000708105	AKT1/PTGS2/EGFR/IL6	4
BP	GO:0015711	organic anion transport	6/32	443/18870	8.73E-05	0.001559612	0.000723109	AKT1/NOS2/PTGS2/PPARG/ABCG2/ABCB1	6
BP	GO:0048732	gland development	6/32	443/18870	8.73E-05	0.001559612	0.000723109	AKT1/MMP2/VDR/NR3C1/EGFR/IL6	6
BP	GO:1902895	positive regulation of miRNA transcription	3/32	52/18870	9.25E-05	0.001637339	0.000759146	PPARG/NR3C1/EGFR	3
BP	GO:0006869	lipid transport	6/32	453/18870	9.88E-05	0.001722159	0.000798473	AKT1/NOS2/PTGS2/PPARG/ABCG2/ABCB1	6
BP	GO:1904019	epithelial cell apoptotic process	4/32	144/18870	9.91E-05	0.001722159	0.000798473	IGF1R/KDR/ICAM1/IL6	4
BP	GO:0031279	regulation of cyclase activity	3/32	54/18870	0.000103605	0.001785616	0.000827894	NOS2/AVPR2/MAPK14	3
BP	GO:0062013	positive regulation of small molecule metabolic process	4/32	147/18870	0.000107281	0.001822672	0.000845076	AKT1/NOS2/PTGS2/PPARG	4
BP	GO:0043542	endothelial cell migration	5/32	284/18870	0.000107595	0.001822672	0.000845076	AKT1/PTGS2/PPARG/KDR/PLG	5
BP	GO:0043491	phosphatidylinositol 3-kinase/protein kinase B signal transduction	5/32	290/18870	0.000118684	0.001993482	0.000924271	AKT1/NOX4/IGF1R/KDR/EGFR	5
BP	GO:0010821	regulation of mitochondrion organization	4/32	152/18870	0.00012208	0.002019592	0.000936377	AKT1/MMP9/PPARG/KDR	4
BP	GO:0030638	polyketide metabolic process	2/32	10/18870	0.000124314	0.002019592	0.000936377	AKR1B1/AKR1B10	2
BP	GO:0030647	aminoglycoside antibiotic metabolic process	2/32	10/18870	0.000124314	0.002019592	0.000936377	AKR1B1/AKR1B10	2
BP	GO:0044598	doxorubicin metabolic process	2/32	10/18870	0.000124314	0.002019592	0.000936377	AKR1B1/AKR1B10	2
BP	GO:0018105	peptidyl-serine phosphorylation	5/32	295/18870	0.000128579	0.002071893	0.000960626	AKT1/PTGS2/EGFR/IL6/MAPK14	5
BP	GO:0048511	rhythmic process	5/32	296/18870	0.000130631	0.002087274	0.000967758	NOS2/PARP1/MMP2/PPARG/IGF1R	5
BP	GO:0007584	response to nutrient	4/32	155/18870	0.000131639	0.002087274	0.000967758	PTGS2/PPARG/VDR/IGF1R	4
BP	GO:0046686	response to cadmium ion	3/32	59/18870	0.000135009	0.0021161	0.000981122	AKT1/MMP9/EGFR	3
BP	GO:0050673	epithelial cell proliferation	6/32	480/18870	0.000135593	0.0021161	0.000981122	AKT1/PPARG/VDR/KDR/EGFR/IL6	6
BP	GO:0032102	negative regulation of response to external stimulus	6/32	481/18870	0.000137142	0.002123554	0.000984578	AKT1/PARP1/PPARG/F2/PLG/MAPK14	6
BP	GO:0098754	detoxification	4/32	158/18870	0.000141731	0.002164217	0.001003432	PTGS2/ABCG2/ABCB1/AKR1B10	4
BP	GO:0007566	embryo implantation	3/32	60/18870	0.000141952	0.002164217	0.001003432	PTGS2/MMP9/MMP2	3
BP	GO:0048010	vascular endothelial growth factor receptor signaling pathway	3/32	61/18870	0.000149122	0.002256185	0.001046072	KDR/PTPN1/MAPK14	3
BP	GO:1904181	positive regulation of membrane depolarization	2/32	11/18870	0.000151778	0.002278975	0.001056639	PARP1/KDR	2
BP	GO:0120254	olefinic compound metabolic process	4/32	162/18870	0.000156045	0.002325416	0.001078171	PTGS2/AKR1B1/AKR1B10/CYP2C19	4
BP	GO:0018209	peptidyl-serine modification	5/32	308/18870	0.000157284	0.002326388	0.001078622	AKT1/PTGS2/EGFR/IL6/MAPK14	5
BP	GO:0031667	response to nutrient levels	6/32	495/18870	0.000160347	0.002337076	0.001083577	AKT1/PTGS2/PPARG/VDR/IGF1R/MAPK14	6
BP	GO:0034504	protein localization to nucleus	5/32	310/18870	0.000162103	0.002337076	0.001083577	AKT1/PTGS2/PARP1/F2/MAPK14	5
BP	GO:0071375	cellular response to peptide hormone stimulus	5/32	310/18870	0.000162103	0.002337076	0.001083577	AKT1/PARP1/PPARG/IGF1R/PTPN1	5
BP	GO:0001667	ameboidal-type cell migration	6/32	497/18870	0.000163902	0.002337076	0.001083577	AKT1/PTGS2/MMP9/PPARG/KDR/PLG	6
BP	GO:0022411	cellular component disassembly	6/32	497/18870	0.000163902	0.002337076	0.001083577	MMP9/MMP2/MMP3/IGF1R/PLG/IL6	6
BP	GO:0070372	regulation of ERK1 and ERK2 cascade	5/32	313/18870	0.000169543	0.002367898	0.001097868	NOX4/KDR/PTPN1/EGFR/ICAM1	5
BP	GO:0019229	regulation of vasoconstriction	3/32	64/18870	0.000172037	0.002367898	0.001097868	PTGS2/MMP2/AVPR2	3
BP	GO:0030225	macrophage differentiation	3/32	64/18870	0.000172037	0.002367898	0.001097868	MMP9/PARP1/NR3C1	3
BP	GO:1904036	negative regulation of epithelial cell apoptotic process	3/32	64/18870	0.000172037	0.002367898	0.001097868	IGF1R/KDR/ICAM1	3
BP	GO:2000630	positive regulation of miRNA metabolic process	3/32	64/18870	0.000172037	0.002367898	0.001097868	PPARG/NR3C1/EGFR	3
BP	GO:0036293	response to decreased oxygen levels	5/32	315/18870	0.000174647	0.002387241	0.001106836	AKT1/NOS2/PTGS2/MMP2/PPARG	5
BP	GO:0097193	intrinsic apoptotic signaling pathway	5/32	319/18870	0.000185207	0.002505898	0.001161851	AKT1/PTGS2/MMP9/PARP1/PTPN1	5
BP	GO:0042446	hormone biosynthetic process	3/32	66/18870	0.000188516	0.002505898	0.001161851	AKR1B1/IGF1R/NR3C1	3
BP	GO:0061180	mammary gland epithelium development	3/32	66/18870	0.000188516	0.002505898	0.001161851	AKT1/VDR/NR3C1	3
BP	GO:1905953	negative regulation of lipid localization	3/32	66/18870	0.000188516	0.002505898	0.001161851	AKT1/PPARG/IL6	3
BP	GO:0030198	extracellular matrix organization	5/32	321/18870	0.000190666	0.002505898	0.001161851	MMP9/MMP2/MMP3/PLG/IL6	5
BP	GO:0051897	positive regulation of phosphatidylinositol 3-kinase/protein kinase B signal transduction	4/32	171/18870	0.000192041	0.002505898	0.001161851	NOX4/IGF1R/KDR/EGFR	4
BP	GO:0043062	extracellular structure organization	5/32	322/18870	0.000193442	0.002505898	0.001161851	MMP9/MMP2/MMP3/PLG/IL6	5
BP	GO:0044403	biological process involved in symbiotic interaction	5/32	322/18870	0.000193442	0.002505898	0.001161851	AKT1/EGFR/F2/PLG/ICAM1	5
BP	GO:0045229	external encapsulating structure organization	5/32	323/18870	0.000196249	0.002525746	0.001171053	MMP9/MMP2/MMP3/PLG/IL6	5
BP	GO:0008202	steroid metabolic process	5/32	327/18870	0.000207788	0.002657	0.001231909	AKR1B1/IGF1R/NR3C1/CYP2C19/SERPINA6	5
BP	GO:0051918	negative regulation of fibrinolysis	2/32	13/18870	0.000214794	0.00272898	0.001265282	F2/PLG	2
BP	GO:0048545	response to steroid hormone	5/32	330/18870	0.000216777	0.002736635	0.001268831	PTGS2/PARP1/IGF1R/NR3C1/IL6	5
BP	GO:1902893	regulation of miRNA transcription	3/32	70/18870	0.000224474	0.002815875	0.00130557	PPARG/NR3C1/EGFR	3
BP	GO:0061614	miRNA transcription	3/32	71/18870	0.000234108	0.002918253	0.001353038	PPARG/NR3C1/EGFR	3
BP	GO:0070371	ERK1 and ERK2 cascade	5/32	336/18870	0.000235645	0.002919048	0.001353406	NOX4/KDR/PTPN1/EGFR/ICAM1	5
BP	GO:0006809	nitric oxide biosynthetic process	3/32	73/18870	0.000254171	0.003109667	0.001441786	AKT1/NOS2/PTGS2	3
BP	GO:0051881	regulation of mitochondrial membrane potential	3/32	73/18870	0.000254171	0.003109667	0.001441786	AKT1/PARP1/KDR	3
BP	GO:0070482	response to oxygen levels	5/32	343/18870	0.000259214	0.003151917	0.001461376	AKT1/NOS2/PTGS2/MMP2/PPARG	5
BP	GO:0008217	regulation of blood pressure	4/32	187/18870	0.000270303	0.003266715	0.001514601	NOS2/PTGS2/PPARG/AVPR2	4
BP	GO:0035924	cellular response to vascular endothelial growth factor stimulus	3/32	75/18870	0.000275314	0.003307103	0.001533327	AKT1/KDR/MAPK14	3
BP	GO:0046890	regulation of lipid biosynthetic process	4/32	189/18870	0.000281482	0.003360831	0.001558237	AKT1/PTGS2/IGF1R/NR3C1	4
BP	GO:0045737	positive regulation of cyclin-dependent protein serine/threonine kinase activity	2/32	15/18870	0.000288533	0.003404005	0.001578255	AKT1/EGFR	2
BP	GO:0090030	regulation of steroid hormone biosynthetic process	2/32	15/18870	0.000288533	0.003404005	0.001578255	IGF1R/NR3C1	2
BP	GO:1903036	positive regulation of response to wounding	3/32	77/18870	0.000297563	0.003489758	0.001618014	IGF1R/F2/PLG	3
BP	GO:0042886	amide transport	5/32	354/18870	0.000299835	0.003495724	0.00162078	NOS2/ABCG2/ABCB1/F2/IL6	5
BP	GO:0046209	nitric oxide metabolic process	3/32	78/18870	0.000309109	0.003582776	0.001661142	AKT1/NOS2/PTGS2	3
BP	GO:0010038	response to metal ion	5/32	359/18870	0.000319824	0.003676915	0.001704789	AKT1/PTGS2/MMP9/PARP1/EGFR	5
BP	GO:2001057	reactive nitrogen species metabolic process	3/32	79/18870	0.000320942	0.003676915	0.001704789	AKT1/NOS2/PTGS2	3
BP	GO:0047484	regulation of response to osmotic stress	2/32	16/18870	0.000329403	0.003709528	0.00171991	PTGS2/ABCB1	2
BP	GO:0090336	positive regulation of brown fat cell differentiation	2/32	16/18870	0.000329403	0.003709528	0.00171991	PTGS2/MAPK14	2
BP	GO:1904177	regulation of adipose tissue development	2/32	16/18870	0.000329403	0.003709528	0.00171991	PARP1/PPARG	2
BP	GO:0009746	response to hexose	4/32	198/18870	0.00033594	0.003761769	0.001744131	PTGS2/NOX4/IGF1R/ICAM1	4
BP	GO:0046777	protein autophosphorylation	4/32	199/18870	0.000342425	0.003812841	0.00176781	AKT1/IGF1R/KDR/EGFR	4
BP	GO:0006970	response to osmotic stress	3/32	81/18870	0.000345475	0.003825315	0.001773594	PTGS2/AKR1B1/ABCB1	3
BP	GO:0051341	regulation of oxidoreductase activity	3/32	82/18870	0.000358182	0.003943982	0.001828613	AKT1/VDR/EGFR	3
BP	GO:0042310	vasoconstriction	3/32	83/18870	0.000371187	0.004039038	0.001872686	PTGS2/MMP2/AVPR2	3
BP	GO:0032310	prostaglandin secretion	2/32	17/18870	0.000372928	0.004039038	0.001872686	NOS2/PTGS2	2
BP	GO:0110096	cellular response to aldehyde	2/32	17/18870	0.000372928	0.004039038	0.001872686	IGF1R/AKR1B10	2
BP	GO:0050777	negative regulation of immune response	4/32	205/18870	0.000383235	0.004128103	0.00191398	AKT1/PARP1/PPARG/MAPK14	4
BP	GO:0034284	response to monosaccharide	4/32	206/18870	0.00039036	0.004182128	0.001939029	PTGS2/NOX4/IGF1R/ICAM1	4
BP	GO:1901654	response to ketone	4/32	208/18870	0.000404895	0.004314527	0.002000415	AKT1/PARP1/IGF1R/NR3C1	4
BP	GO:0033273	response to vitamin	3/32	86/18870	0.000412016	0.004343696	0.002013939	PTGS2/VDR/IGF1R	3
BP	GO:2000628	regulation of miRNA metabolic process	3/32	86/18870	0.000412016	0.004343696	0.002013939	PPARG/NR3C1/EGFR	3
BP	GO:0051917	regulation of fibrinolysis	2/32	18/18870	0.0004191	0.004348988	0.002016393	F2/PLG	2
BP	GO:1904031	positive regulation of cyclin-dependent protein kinase activity	2/32	18/18870	0.0004191	0.004348988	0.002016393	AKT1/EGFR	2
BP	GO:1904044	response to aldosterone	2/32	18/18870	0.0004191	0.004348988	0.002016393	PARP1/IGF1R	2
BP	GO:0048708	astrocyte differentiation	3/32	87/18870	0.00042624	0.004400039	0.002040063	NR3C1/F2/IL6	3
BP	GO:0009612	response to mechanical stimulus	4/32	213/18870	0.000442924	0.004548576	0.002108931	PTGS2/MMP2/IGF1R/MAPK14	4
BP	GO:0002064	epithelial cell development	4/32	214/18870	0.000450825	0.004582237	0.002124538	AKT1/AKR1B1/KDR/ICAM1	4
BP	GO:0016051	carbohydrate biosynthetic process	4/32	214/18870	0.000450825	0.004582237	0.002124538	AKT1/PARP1/AKR1B1/NR3C1	4
BP	GO:0050829	defense response to Gram-negative bacterium	3/32	89/18870	0.000455628	0.004607423	0.002136216	NOS2/F2/IL6	3
BP	GO:0035821	modulation of process of another organism	2/32	19/18870	0.00046791	0.004707607	0.002182665	AKT1/NOS2	2
BP	GO:0046889	positive regulation of lipid biosynthetic process	3/32	90/18870	0.000470798	0.004712733	0.002185042	AKT1/PTGS2/IGF1R	3
BP	GO:0034764	positive regulation of transmembrane transport	4/32	217/18870	0.000475135	0.00473225	0.002194091	AKT1/ABCB1/F2/MAPK14	4
BP	GO:0070374	positive regulation of ERK1 and ERK2 cascade	4/32	218/18870	0.000483442	0.004790914	0.00222129	NOX4/KDR/EGFR/ICAM1	4
BP	GO:0045824	negative regulation of innate immune response	3/32	91/18870	0.000486288	0.004795141	0.00222325	AKT1/PARP1/PPARG	3
BP	GO:0140747	regulation of ncRNA transcription	3/32	92/18870	0.000502102	0.004926568	0.002284186	PPARG/NR3C1/EGFR	3
BP	GO:1904705	regulation of vascular associated smooth muscle cell proliferation	3/32	93/18870	0.000518243	0.005045844	0.002339488	MMP9/MMP2/PPARG	3
BP	GO:0051900	regulation of mitochondrial depolarization	2/32	20/18870	0.00051935	0.005045844	0.002339488	PARP1/KDR	2
BP	GO:0007596	blood coagulation	4/32	224/18870	0.000535481	0.005177183	0.002400383	F2/PLG/IL6/MAPK14	4
BP	GO:1990874	vascular associated smooth muscle cell proliferation	3/32	95/18870	0.000551514	0.005306319	0.002460256	MMP9/MMP2/PPARG	3
BP	GO:0050678	regulation of epithelial cell proliferation	5/32	407/18870	0.000567398	0.005360855	0.002485541	AKT1/PPARG/VDR/KDR/EGFR	5
BP	GO:0002042	cell migration involved in sprouting angiogenesis	3/32	96/18870	0.000568651	0.005360855	0.002485541	AKT1/PTGS2/KDR	3
BP	GO:0016137	glycoside metabolic process	2/32	21/18870	0.000573411	0.005360855	0.002485541	AKR1B1/AKR1B10	2
BP	GO:0034104	negative regulation of tissue remodeling	2/32	21/18870	0.000573411	0.005360855	0.002485541	PPARG/IL6	2
BP	GO:0035809	regulation of urine volume	2/32	21/18870	0.000573411	0.005360855	0.002485541	AKR1B1/AVPR2	2
BP	GO:0071498	cellular response to fluid shear stress	2/32	21/18870	0.000573411	0.005360855	0.002485541	PTGS2/MMP2	2
BP	GO:0050817	coagulation	4/32	229/18870	0.000581802	0.005413759	0.00251007	F2/PLG/IL6/MAPK14	4
BP	GO:0009743	response to carbohydrate	4/32	230/18870	0.000591397	0.005477332	0.002539546	PTGS2/NOX4/IGF1R/ICAM1	4
BP	GO:0050730	regulation of peptidyl-tyrosine phosphorylation	4/32	231/18870	0.000601105	0.005541348	0.002569227	NOX4/PTPN1/EGFR/IL6	4
BP	GO:0006721	terpenoid metabolic process	3/32	98/18870	0.00060394	0.005541708	0.002569394	AKR1B1/AKR1B10/CYP2C19	3
BP	GO:0019318	hexose metabolic process	4/32	233/18870	0.00062086	0.005670713	0.002629206	AKT1/AKR1B1/NR3C1/MAPK14	4
BP	GO:0010888	negative regulation of lipid storage	2/32	22/18870	0.000630085	0.005702413	0.002643904	PPARG/IL6	2
BP	GO:1902644	tertiary alcohol metabolic process	2/32	22/18870	0.000630085	0.005702413	0.002643904	AKR1B1/AKR1B10	2
BP	GO:0019217	regulation of fatty acid metabolic process	3/32	100/18870	0.000640601	0.005723454	0.00265366	AKT1/PTGS2/PPARG	3
BP	GO:0071901	negative regulation of protein serine/threonine kinase activity	3/32	100/18870	0.000640601	0.005723454	0.00265366	AKT1/PPARG/PTPN1	3
BP	GO:0045861	negative regulation of proteolysis	4/32	235/18870	0.000641073	0.005723454	0.00265366	AKT1/MMP9/F2/SERPINA6	4
BP	GO:0051882	mitochondrial depolarization	2/32	23/18870	0.000689363	0.006126984	0.002840755	PARP1/KDR	2
BP	GO:1901655	cellular response to ketone	3/32	103/18870	0.000698212	0.006177933	0.002864377	AKT1/IGF1R/NR3C1	3
BP	GO:0042445	hormone metabolic process	4/32	241/18870	0.000704519	0.006206033	0.002877406	AKR1B1/IGF1R/NR3C1/AKR1B10	4
BP	GO:0090100	positive regulation of transmembrane receptor protein serine/threonine kinase signaling pathway	3/32	104/18870	0.000718126	0.006297897	0.002919998	PARP1/PPARG/KDR	3
BP	GO:0010586	miRNA metabolic process	3/32	105/18870	0.000738398	0.006447156	0.002989201	PPARG/NR3C1/EGFR	3
BP	GO:0002070	epithelial cell maturation	2/32	24/18870	0.000751237	0.006473701	0.003001509	AKR1B1/KDR	2
BP	GO:0046885	regulation of hormone biosynthetic process	2/32	24/18870	0.000751237	0.006473701	0.003001509	IGF1R/NR3C1	2
BP	GO:0071549	cellular response to dexamethasone stimulus	2/32	24/18870	0.000751237	0.006473701	0.003001509	IGF1R/NR3C1	2
BP	GO:0002526	acute inflammatory response	3/32	107/18870	0.00078003	0.006663877	0.003089683	PTGS2/F2/IL6	3
BP	GO:0007173	epidermal growth factor receptor signaling pathway	3/32	107/18870	0.00078003	0.006663877	0.003089683	AKT1/MMP9/EGFR	3
BP	GO:0051896	regulation of phosphatidylinositol 3-kinase/protein kinase B signal transduction	4/32	248/18870	0.000784034	0.006669334	0.003092214	NOX4/IGF1R/KDR/EGFR	4
BP	GO:0008211	glucocorticoid metabolic process	2/32	25/18870	0.000815698	0.006879631	0.003189717	NR3C1/SERPINA6	2
BP	GO:0090335	regulation of brown fat cell differentiation	2/32	25/18870	0.000815698	0.006879631	0.003189717	PTGS2/MAPK14	2
BP	GO:0046883	regulation of hormone secretion	4/32	251/18870	0.000819983	0.006886467	0.003192886	NOS2/PPARG/F2/IL6	4
BP	GO:0010001	glial cell differentiation	4/32	252/18870	0.000832221	0.006959756	0.003226867	AKT1/NR3C1/F2/IL6	4
BP	GO:0045927	positive regulation of growth	4/32	256/18870	0.00088247	0.007320447	0.0033941	AKT1/EGFR/F2/MAPK14	4
BP	GO:0060391	positive regulation of SMAD protein signal transduction	2/32	26/18870	0.000882738	0.007320447	0.0033941	PARP1/PPARG	2
BP	GO:0001649	osteoblast differentiation	4/32	257/18870	0.00089536	0.007394177	0.003428284	AKT1/PPARG/IL6/MAPK14	4
BP	GO:0009636	response to toxic substance	4/32	258/18870	0.000908382	0.007470594	0.003463715	PTGS2/ABCG2/ABCB1/AKR1B10	4
BP	GO:0005996	monosaccharide metabolic process	4/32	261/18870	0.000948253	0.00773431	0.003585986	AKT1/AKR1B1/NR3C1/MAPK14	4
BP	GO:0071695	anatomical structure maturation	4/32	261/18870	0.000948253	0.00773431	0.003585986	AKR1B1/MMP2/PPARG/KDR	4
BP	GO:0042730	fibrinolysis	2/32	27/18870	0.000952349	0.007735882	0.003586715	F2/PLG	2
BP	GO:0033559	unsaturated fatty acid metabolic process	3/32	115/18870	0.000961439	0.007777842	0.003606169	PTGS2/AKR1B1/CYP2C19	3
BP	GO:0050708	regulation of protein secretion	4/32	266/18870	0.001017428	0.008057945	0.003736038	NOS2/PPARG/F2/IL6	4
BP	GO:0001963	synaptic transmission, dopaminergic	2/32	28/18870	0.001024522	0.008057945	0.003736038	PTGS2/SLC6A2	2
BP	GO:0002675	positive regulation of acute inflammatory response	2/32	28/18870	0.001024522	0.008057945	0.003736038	PTGS2/IL6	2
BP	GO:0015732	prostaglandin transport	2/32	28/18870	0.001024522	0.008057945	0.003736038	NOS2/PTGS2	2
BP	GO:0030194	positive regulation of blood coagulation	2/32	28/18870	0.001024522	0.008057945	0.003736038	F2/PLG	2
BP	GO:0090594	inflammatory response to wounding	2/32	28/18870	0.001024522	0.008057945	0.003736038	PPARG/IL6	2
BP	GO:1900048	positive regulation of hemostasis	2/32	28/18870	0.001024522	0.008057945	0.003736038	F2/PLG	2
BP	GO:1904892	regulation of receptor signaling pathway via STAT	3/32	119/18870	0.001061353	0.008281894	0.003839871	PPARG/F2/IL6	3
BP	GO:1990748	cellular detoxification	3/32	119/18870	0.001061353	0.008281894	0.003839871	PTGS2/ABCG2/AKR1B10	3
BP	GO:0032770	positive regulation of monooxygenase activity	2/32	29/18870	0.001099249	0.00851059	0.003945905	AKT1/VDR	2
BP	GO:0060603	mammary gland duct morphogenesis	2/32	29/18870	0.001099249	0.00851059	0.003945905	VDR/NR3C1	2
BP	GO:0007263	nitric oxide mediated signal transduction	2/32	30/18870	0.001176521	0.008934349	0.00414238	NOS2/EGFR	2
BP	GO:0010575	positive regulation of vascular endothelial growth factor production	2/32	30/18870	0.001176521	0.008934349	0.00414238	PTGS2/IL6	2
BP	GO:0050820	positive regulation of coagulation	2/32	30/18870	0.001176521	0.008934349	0.00414238	F2/PLG	2
BP	GO:0061098	positive regulation of protein tyrosine kinase activity	2/32	30/18870	0.001176521	0.008934349	0.00414238	NOX4/PTPN1	2
BP	GO:0090140	regulation of mitochondrial fission	2/32	30/18870	0.001176521	0.008934349	0.00414238	PPARG/KDR	2
BP	GO:0043086	negative regulation of catalytic activity	5/32	480/18870	0.001190641	0.009007062	0.004176093	AKT1/MMP9/PPARG/PTPN1/SERPINA6	5
BP	GO:0038127	ERBB signaling pathway	3/32	124/18870	0.001195192	0.009007111	0.004176115	AKT1/MMP9/EGFR	3
BP	GO:0006690	icosanoid metabolic process	3/32	125/18870	0.001223176	0.009148435	0.00424164	PTGS2/AKR1B1/CYP2C19	3
BP	GO:0008286	insulin receptor signaling pathway	3/32	125/18870	0.001223176	0.009148435	0.00424164	AKT1/IGF1R/PTPN1	3
BP	GO:0023061	signal release	5/32	484/18870	0.001235365	0.009204865	0.004267803	NOS2/PTGS2/PPARG/F2/IL6	5
BP	GO:0003014	renal system process	3/32	126/18870	0.001251572	0.009256027	0.004291525	AKR1B1/ABCG2/AVPR2	3
BP	GO:0043200	response to amino acid	3/32	126/18870	0.001251572	0.009256027	0.004291525	MMP2/IGF1R/EGFR	3
BP	GO:0050999	regulation of nitric-oxide synthase activity	2/32	31/18870	0.001256331	0.009256684	0.004291829	AKT1/EGFR	2
BP	GO:0045860	positive regulation of protein kinase activity	4/32	282/18870	0.001262691	0.009269085	0.004297579	AKT1/NOX4/PTPN1/EGFR	4
BP	GO:0010951	negative regulation of endopeptidase activity	3/32	128/18870	0.001309605	0.009531797	0.004419384	AKT1/MMP9/SERPINA6	3
BP	GO:0097237	cellular response to toxic substance	3/32	128/18870	0.001309605	0.009531797	0.004419384	PTGS2/ABCG2/AKR1B10	3
BP	GO:0071900	regulation of protein serine/threonine kinase activity	4/32	285/18870	0.001312906	0.009531797	0.004419384	AKT1/PPARG/PTPN1/EGFR	4
BP	GO:0006308	DNA catabolic process	2/32	32/18870	0.00133867	0.009544041	0.004425061	APEX1/IL6	2
BP	GO:0030808	regulation of nucleotide biosynthetic process	2/32	32/18870	0.00133867	0.009544041	0.004425061	NOS2/PARP1	2
BP	GO:0045907	positive regulation of vasoconstriction	2/32	32/18870	0.00133867	0.009544041	0.004425061	PTGS2/AVPR2	2
BP	GO:0048710	regulation of astrocyte differentiation	2/32	32/18870	0.00133867	0.009544041	0.004425061	F2/IL6	2
BP	GO:1900371	regulation of purine nucleotide biosynthetic process	2/32	32/18870	0.00133867	0.009544041	0.004425061	NOS2/PARP1	2
BP	GO:0071560	cellular response to transforming growth factor beta stimulus	4/32	287/18870	0.001347152	0.009570092	0.00443714	PARP1/PPARG/IGF1R/NR3C1	4
BP	GO:0052548	regulation of endopeptidase activity	4/32	288/18870	0.001364508	0.009658767	0.004478254	AKT1/MMP9/PPARG/SERPINA6	4
BP	GO:0071559	response to transforming growth factor beta	4/32	293/18870	0.001453646	0.010203408	0.004730775	PARP1/PPARG/IGF1R/NR3C1	4
BP	GO:0006720	isoprenoid metabolic process	3/32	133/18870	0.001462042	0.010203408	0.004730775	AKR1B1/AKR1B10/CYP2C19	3
BP	GO:0030168	platelet activation	3/32	133/18870	0.001462042	0.010203408	0.004730775	F2/IL6/MAPK14	3
BP	GO:0030879	mammary gland development	3/32	133/18870	0.001462042	0.010203408	0.004730775	AKT1/VDR/NR3C1	3
BP	GO:0048265	response to pain	2/32	34/18870	0.001510901	0.01050739	0.004871715	AKT1/SLC6A2	2
BP	GO:0001666	response to hypoxia	4/32	298/18870	0.001546786	0.010719333	0.004969981	NOS2/PTGS2/MMP2/PPARG	4
BP	GO:0071333	cellular response to glucose stimulus	3/32	136/18870	0.001558637	0.010726452	0.004973282	NOX4/IGF1R/ICAM1	3
BP	GO:0098781	ncRNA transcription	3/32	136/18870	0.001558637	0.010726452	0.004973282	PPARG/NR3C1/EGFR	3
BP	GO:0010466	negative regulation of peptidase activity	3/32	137/18870	0.001591704	0.010865551	0.005037775	AKT1/MMP9/SERPINA6	3
BP	GO:0002446	neutrophil mediated immunity	2/32	35/18870	0.001600777	0.010865551	0.005037775	F2/IL6	2
BP	GO:0070633	transepithelial transport	2/32	35/18870	0.001600777	0.010865551	0.005037775	ABCG2/ABCB1	2
BP	GO:0090050	positive regulation of cell migration involved in sprouting angiogenesis	2/32	35/18870	0.001600777	0.010865551	0.005037775	PTGS2/KDR	2
BP	GO:0071331	cellular response to hexose stimulus	3/32	138/18870	0.001625208	0.01099373	0.005097205	NOX4/IGF1R/ICAM1	3
BP	GO:0035270	endocrine system development	3/32	139/18870	0.001659153	0.011185176	0.005185968	AKT1/NR3C1/IL6	3
BP	GO:2000352	negative regulation of endothelial cell apoptotic process	2/32	36/18870	0.00169315	0.011263747	0.005222397	KDR/ICAM1	2
BP	GO:0001909	leukocyte mediated cytotoxicity	3/32	140/18870	0.00169354	0.011263747	0.005222397	NOS2/F2/ICAM1	3
BP	GO:0071326	cellular response to monosaccharide stimulus	3/32	140/18870	0.00169354	0.011263747	0.005222397	NOX4/IGF1R/ICAM1	3
BP	GO:0071902	positive regulation of protein serine/threonine kinase activity	3/32	140/18870	0.00169354	0.011263747	0.005222397	AKT1/PTPN1/EGFR	3
BP	GO:0001101	response to acid chemical	3/32	141/18870	0.001728372	0.011456965	0.005311982	MMP2/IGF1R/EGFR	3
BP	GO:0046879	hormone secretion	4/32	308/18870	0.001745451	0.011493299	0.005328828	NOS2/PPARG/F2/IL6	4
BP	GO:0051222	positive regulation of protein transport	4/32	308/18870	0.001745451	0.011493299	0.005328828	PTGS2/PPARG/F2/MAPK14	4
BP	GO:0043405	regulation of MAP kinase activity	3/32	142/18870	0.001763649	0.011574679	0.00536656	PPARG/PTPN1/EGFR	3
BP	GO:0033280	response to vitamin D	2/32	37/18870	0.00178801	0.011619134	0.005387171	PTGS2/VDR	2
BP	GO:0046326	positive regulation of glucose import	2/32	37/18870	0.00178801	0.011619134	0.005387171	AKT1/MAPK14	2
BP	GO:0051385	response to mineralocorticoid	2/32	37/18870	0.00178801	0.011619134	0.005387171	PARP1/IGF1R	2
BP	GO:0052547	regulation of peptidase activity	4/32	312/18870	0.001829675	0.011850377	0.005494386	AKT1/MMP9/PPARG/SERPINA6	4
BP	GO:0010565	regulation of cellular ketone metabolic process	3/32	144/18870	0.001835553	0.011850377	0.005494386	AKT1/PTGS2/PPARG	3
BP	GO:0032965	regulation of collagen biosynthetic process	2/32	38/18870	0.00188535	0.011938541	0.005535263	F2/IL6	2
BP	GO:0035633	maintenance of blood-brain barrier	2/32	38/18870	0.00188535	0.011938541	0.005535263	PTGS2/IL6	2
BP	GO:0045429	positive regulation of nitric oxide biosynthetic process	2/32	38/18870	0.00188535	0.011938541	0.005535263	AKT1/PTGS2	2
BP	GO:0060416	response to growth hormone	2/32	38/18870	0.00188535	0.011938541	0.005535263	AKT1/PTPN1	2
BP	GO:0071404	cellular response to low-density lipoprotein particle stimulus	2/32	38/18870	0.00188535	0.011938541	0.005535263	AKT1/PPARG	2
BP	GO:1990776	response to angiotensin	2/32	38/18870	0.00188535	0.011938541	0.005535263	PTGS2/IGF1R	2
BP	GO:0035296	regulation of tube diameter	3/32	146/18870	0.001909267	0.01201323	0.005569892	PTGS2/MMP2/AVPR2	3
BP	GO:0097746	blood vessel diameter maintenance	3/32	146/18870	0.001909267	0.01201323	0.005569892	PTGS2/MMP2/AVPR2	3
BP	GO:0035150	regulation of tube size	3/32	147/18870	0.001946809	0.01217216	0.005643579	PTGS2/MMP2/AVPR2	3
BP	GO:2000377	regulation of reactive oxygen species metabolic process	3/32	147/18870	0.001946809	0.01217216	0.005643579	MMP3/F2/MAPK14	3
BP	GO:0009914	hormone transport	4/32	319/18870	0.001983814	0.012181392	0.00564786	NOS2/PPARG/F2/IL6	4
BP	GO:0032350	regulation of hormone metabolic process	2/32	39/18870	0.001985161	0.012181392	0.00564786	IGF1R/NR3C1	2
BP	GO:0055094	response to lipoprotein particle	2/32	39/18870	0.001985161	0.012181392	0.00564786	AKT1/PPARG	2
BP	GO:0071548	response to dexamethasone	2/32	39/18870	0.001985161	0.012181392	0.00564786	IGF1R/NR3C1	2
BP	GO:1901661	quinone metabolic process	2/32	39/18870	0.001985161	0.012181392	0.00564786	AKR1B1/AKR1B10	2
BP	GO:1904407	positive regulation of nitric oxide metabolic process	2/32	39/18870	0.001985161	0.012181392	0.00564786	AKT1/PTGS2	2
BP	GO:0031348	negative regulation of defense response	4/32	321/18870	0.00202946	0.012414782	0.00575607	AKT1/PARP1/PPARG/MAPK14	4
BP	GO:0002832	negative regulation of response to biotic stimulus	3/32	150/18870	0.002062194	0.012576211	0.005830916	AKT1/PARP1/PPARG	3
BP	GO:0000266	mitochondrial fission	2/32	40/18870	0.002087436	0.012613715	0.005848305	PPARG/KDR	2
BP	GO:0042307	positive regulation of protein import into nucleus	2/32	40/18870	0.002087436	0.012613715	0.005848305	PTGS2/MAPK14	2
BP	GO:0051349	positive regulation of lyase activity	2/32	40/18870	0.002087436	0.012613715	0.005848305	NOS2/AVPR2	2
BP	GO:1904951	positive regulation of establishment of protein localization	4/32	324/18870	0.00209929	0.012622234	0.005852255	PTGS2/PPARG/F2/MAPK14	4
BP	GO:0071322	cellular response to carbohydrate stimulus	3/32	151/18870	0.002101583	0.012622234	0.005852255	NOX4/IGF1R/ICAM1	3
BP	GO:0043388	positive regulation of DNA binding	2/32	41/18870	0.002192166	0.013047668	0.006049506	MMP9/PPARG	2
BP	GO:0045454	cell redox homeostasis	2/32	41/18870	0.002192166	0.013047668	0.006049506	NOS2/APEX1	2
BP	GO:0045923	positive regulation of fatty acid metabolic process	2/32	41/18870	0.002192166	0.013047668	0.006049506	PTGS2/PPARG	2
BP	GO:0021700	developmental maturation	4/32	330/18870	0.002243926	0.013315751	0.006173801	AKR1B1/MMP2/PPARG/KDR	4
BP	GO:0071364	cellular response to epidermal growth factor stimulus	2/32	42/18870	0.002299344	0.01356339	0.006288618	AKT1/EGFR	2
BP	GO:0071402	cellular response to lipoprotein particle stimulus	2/32	42/18870	0.002299344	0.01356339	0.006288618	AKT1/PPARG	2
BP	GO:0001678	intracellular glucose homeostasis	3/32	157/18870	0.002347789	0.013808065	0.006402061	NOX4/IGF1R/ICAM1	3
BP	GO:0036294	cellular response to decreased oxygen levels	3/32	158/18870	0.002390487	0.014001639	0.006491811	AKT1/PTGS2/PPARG	3
BP	GO:0002251	organ or tissue specific immune response	2/32	43/18870	0.00240896	0.014001639	0.006491811	NOS2/IL6	2
BP	GO:0010712	regulation of collagen metabolic process	2/32	43/18870	0.00240896	0.014001639	0.006491811	F2/IL6	2
BP	GO:0060443	mammary gland morphogenesis	2/32	43/18870	0.00240896	0.014001639	0.006491811	VDR/NR3C1	2
BP	GO:0042063	gliogenesis	4/32	338/18870	0.002447327	0.014183049	0.006575921	AKT1/NR3C1/F2/IL6	4
BP	GO:0006284	base-excision repair	2/32	44/18870	0.002521008	0.014443799	0.006696817	PARP1/APEX1	2
BP	GO:0010828	positive regulation of glucose transmembrane transport	2/32	44/18870	0.002521008	0.014443799	0.006696817	AKT1/MAPK14	2
BP	GO:0120178	steroid hormone biosynthetic process	2/32	44/18870	0.002521008	0.014443799	0.006696817	AKR1B1/NR3C1	2
BP	GO:0006606	protein import into nucleus	3/32	161/18870	0.00252147	0.014443799	0.006696817	AKT1/PTGS2/MAPK14	3
BP	GO:0030307	positive regulation of cell growth	3/32	163/18870	0.00261122	0.014871946	0.006895326	AKT1/EGFR/F2	3
BP	GO:0043281	regulation of cysteine-type endopeptidase activity involved in apoptotic process	3/32	163/18870	0.00261122	0.014871946	0.006895326	AKT1/MMP9/PPARG	3
BP	GO:0090199	regulation of release of cytochrome c from mitochondria	2/32	45/18870	0.002635478	0.014967101	0.006939444	AKT1/MMP9	2
BP	GO:0050796	regulation of insulin secretion	3/32	165/18870	0.002702927	0.015237949	0.007065022	NOS2/F2/IL6	3
BP	GO:0009895	negative regulation of catabolic process	4/32	349/18870	0.002747345	0.015237949	0.007065022	AKT1/NOS2/EGFR/MAPK14	4
BP	GO:0051170	import into nucleus	3/32	166/18870	0.00274952	0.015237949	0.007065022	AKT1/PTGS2/MAPK14	3
BP	GO:0031018	endocrine pancreas development	2/32	46/18870	0.002752364	0.015237949	0.007065022	AKT1/IL6	2
BP	GO:0032309	icosanoid secretion	2/32	46/18870	0.002752364	0.015237949	0.007065022	NOS2/PTGS2	2
BP	GO:0042789	mRNA transcription by RNA polymerase II	2/32	46/18870	0.002752364	0.015237949	0.007065022	PPARG/VDR	2
BP	GO:0070849	response to epidermal growth factor	2/32	46/18870	0.002752364	0.015237949	0.007065022	AKT1/EGFR	2
BP	GO:1902175	regulation of oxidative stress-induced intrinsic apoptotic signaling pathway	2/32	46/18870	0.002752364	0.015237949	0.007065022	AKT1/PARP1	2
BP	GO:1990090	cellular response to nerve growth factor stimulus	2/32	46/18870	0.002752364	0.015237949	0.007065022	AKT1/PARP1	2
BP	GO:0051235	maintenance of location	4/32	350/18870	0.002775817	0.015324985	0.007105376	AKT1/PPARG/F2/IL6	4
BP	GO:0050731	positive regulation of peptidyl-tyrosine phosphorylation	3/32	168/18870	0.002844193	0.015636329	0.007249729	NOX4/PTPN1/IL6	3
BP	GO:0030522	intracellular receptor signaling pathway	4/32	353/18870	0.002862452	0.015636329	0.007249729	PARP1/PPARG/VDR/NR3C1	4
BP	GO:0003254	regulation of membrane depolarization	2/32	47/18870	0.002871657	0.015636329	0.007249729	PARP1/KDR	2
BP	GO:0051353	positive regulation of oxidoreductase activity	2/32	47/18870	0.002871657	0.015636329	0.007249729	AKT1/VDR	2
BP	GO:0140353	lipid export from cell	2/32	47/18870	0.002871657	0.015636329	0.007249729	NOS2/PTGS2	2
BP	GO:0001959	regulation of cytokine-mediated signaling pathway	3/32	171/18870	0.002989947	0.016078095	0.007454553	PPARG/PTPN1/IL6	3
BP	GO:0030195	negative regulation of blood coagulation	2/32	48/18870	0.002993349	0.016078095	0.007454553	F2/PLG	2
BP	GO:0032964	collagen biosynthetic process	2/32	48/18870	0.002993349	0.016078095	0.007454553	F2/IL6	2
BP	GO:1900542	regulation of purine nucleotide metabolic process	2/32	48/18870	0.002993349	0.016078095	0.007454553	NOS2/PARP1	2
BP	GO:1990089	response to nerve growth factor	2/32	48/18870	0.002993349	0.016078095	0.007454553	AKT1/PARP1	2
BP	GO:1903034	regulation of response to wounding	3/32	173/18870	0.003089632	0.016432844	0.007619031	IGF1R/F2/PLG	3
BP	GO:0002673	regulation of acute inflammatory response	2/32	49/18870	0.003117432	0.016432844	0.007619031	PTGS2/IL6	2
BP	GO:0006140	regulation of nucleotide metabolic process	2/32	49/18870	0.003117432	0.016432844	0.007619031	NOS2/PARP1	2
BP	GO:0010543	regulation of platelet activation	2/32	49/18870	0.003117432	0.016432844	0.007619031	F2/IL6	2
BP	GO:0035987	endodermal cell differentiation	2/32	49/18870	0.003117432	0.016432844	0.007619031	MMP9/MMP2	2
BP	GO:0046427	positive regulation of receptor signaling pathway via JAK-STAT	2/32	49/18870	0.003117432	0.016432844	0.007619031	F2/IL6	2
BP	GO:1900047	negative regulation of hemostasis	2/32	49/18870	0.003117432	0.016432844	0.007619031	F2/PLG	2
BP	GO:0071453	cellular response to oxygen levels	3/32	174/18870	0.003140235	0.016509141	0.007654406	AKT1/PTGS2/PPARG	3
BP	GO:0043409	negative regulation of MAPK cascade	3/32	176/18870	0.00324297	0.016875079	0.007824071	PPARG/IGF1R/PTPN1	3
BP	GO:0006693	prostaglandin metabolic process	2/32	50/18870	0.003243898	0.016875079	0.007824071	PTGS2/AKR1B1	2
BP	GO:0009299	mRNA transcription	2/32	50/18870	0.003243898	0.016875079	0.007824071	PPARG/VDR	2
BP	GO:0071385	cellular response to glucocorticoid stimulus	2/32	50/18870	0.003243898	0.016875079	0.007824071	IGF1R/NR3C1	2
BP	GO:0009306	protein secretion	4/32	368/18870	0.00332368	0.017228785	0.007988066	NOS2/PPARG/F2/IL6	4
BP	GO:0035592	establishment of protein localization to extracellular region	4/32	369/18870	0.003356128	0.017228785	0.007988066	NOS2/PPARG/F2/IL6	4
BP	GO:0006692	prostanoid metabolic process	2/32	51/18870	0.003372739	0.017228785	0.007988066	PTGS2/AKR1B1	2
BP	GO:0035094	response to nicotine	2/32	51/18870	0.003372739	0.017228785	0.007988066	MMP2/IGF1R	2
BP	GO:0043407	negative regulation of MAP kinase activity	2/32	51/18870	0.003372739	0.017228785	0.007988066	PPARG/PTPN1	2
BP	GO:0046622	positive regulation of organ growth	2/32	51/18870	0.003372739	0.017228785	0.007988066	AKT1/MAPK14	2
BP	GO:0048013	ephrin receptor signaling pathway	2/32	51/18870	0.003372739	0.017228785	0.007988066	MMP9/MMP2	2
BP	GO:0006469	negative regulation of protein kinase activity	3/32	179/18870	0.003400918	0.017328071	0.008034099	AKT1/PPARG/PTPN1	3
BP	GO:0010823	negative regulation of mitochondrion organization	2/32	52/18870	0.003503947	0.017429682	0.008081211	AKT1/PPARG	2
BP	GO:0031103	axon regeneration	2/32	52/18870	0.003503947	0.017429682	0.008081211	MMP2/IGF1R	2
BP	GO:0042572	retinol metabolic process	2/32	52/18870	0.003503947	0.017429682	0.008081211	AKR1B1/AKR1B10	2
BP	GO:0043154	negative regulation of cysteine-type endopeptidase activity involved in apoptotic process	2/32	52/18870	0.003503947	0.017429682	0.008081211	AKT1/MMP9	2
BP	GO:0048009	insulin-like growth factor receptor signaling pathway	2/32	52/18870	0.003503947	0.017429682	0.008081211	AKT1/IGF1R	2
BP	GO:0050819	negative regulation of coagulation	2/32	52/18870	0.003503947	0.017429682	0.008081211	F2/PLG	2
BP	GO:0071470	cellular response to osmotic stress	2/32	52/18870	0.003503947	0.017429682	0.008081211	PTGS2/AKR1B1	2
BP	GO:1900087	positive regulation of G1/S transition of mitotic cell cycle	2/32	52/18870	0.003503947	0.017429682	0.008081211	AKT1/EGFR	2
BP	GO:1904707	positive regulation of vascular associated smooth muscle cell proliferation	2/32	52/18870	0.003503947	0.017429682	0.008081211	MMP9/MMP2	2
BP	GO:0001936	regulation of endothelial cell proliferation	3/32	181/18870	0.003508801	0.017429682	0.008081211	AKT1/PPARG/KDR	3
BP	GO:0045936	negative regulation of phosphate metabolic process	4/32	376/18870	0.003589362	0.017757527	0.008233215	AKT1/PARP1/PPARG/PTPN1	4
BP	GO:0060759	regulation of response to cytokine stimulus	3/32	183/18870	0.003618766	0.017757527	0.008233215	PPARG/PTPN1/IL6	3
BP	GO:1905952	regulation of lipid localization	3/32	183/18870	0.003618766	0.017757527	0.008233215	AKT1/PPARG/IL6	3
BP	GO:0010563	negative regulation of phosphorus metabolic process	4/32	377/18870	0.003623561	0.017757527	0.008233215	AKT1/PARP1/PPARG/PTPN1	4
BP	GO:0071692	protein localization to extracellular region	4/32	377/18870	0.003623561	0.017757527	0.008233215	NOS2/PPARG/F2/IL6	4
BP	GO:0060390	regulation of SMAD protein signal transduction	2/32	53/18870	0.003637516	0.017757527	0.008233215	PARP1/PPARG	2
BP	GO:1904894	positive regulation of receptor signaling pathway via STAT	2/32	53/18870	0.003637516	0.017757527	0.008233215	F2/IL6	2
BP	GO:0006694	steroid biosynthetic process	3/32	184/18870	0.003674533	0.017894163	0.008296566	AKR1B1/IGF1R/NR3C1	3
BP	GO:0010883	regulation of lipid storage	2/32	54/18870	0.003773435	0.018285938	0.008478211	PPARG/IL6	2
BP	GO:0050873	brown fat cell differentiation	2/32	54/18870	0.003773435	0.018285938	0.008478211	PTGS2/MAPK14	2
BP	GO:0097696	receptor signaling pathway via STAT	3/32	188/18870	0.003902871	0.018867049	0.008747641	PPARG/F2/IL6	3
BP	GO:0002040	sprouting angiogenesis	3/32	190/18870	0.004020223	0.019387061	0.008988743	AKT1/PTGS2/KDR	3
BP	GO:0001541	ovarian follicle development	2/32	56/18870	0.004052298	0.019400131	0.008994803	MMP2/KDR	2
BP	GO:0001836	release of cytochrome c from mitochondria	2/32	56/18870	0.004052298	0.019400131	0.008994803	AKT1/MMP9	2
BP	GO:0061097	regulation of protein tyrosine kinase activity	2/32	56/18870	0.004052298	0.019400131	0.008994803	NOX4/PTPN1	2
BP	GO:0031099	regeneration	3/32	191/18870	0.0040797	0.019484255	0.009033806	MMP2/IGF1R/IL6	3
BP	GO:0071466	cellular response to xenobiotic stimulus	3/32	192/18870	0.004139713	0.019723346	0.00914466	NOS2/ABCB1/CYP2C19	3
BP	GO:0019748	secondary metabolic process	2/32	57/18870	0.004195225	0.019727307	0.009146497	AKR1B1/AKR1B10	2
BP	GO:0060612	adipose tissue development	2/32	57/18870	0.004195225	0.019727307	0.009146497	PARP1/PPARG	2
BP	GO:0006006	glucose metabolic process	3/32	193/18870	0.004200264	0.019727307	0.009146497	AKT1/NR3C1/MAPK14	3
BP	GO:0009749	response to glucose	3/32	193/18870	0.004200264	0.019727307	0.009146497	NOX4/IGF1R/ICAM1	3
BP	GO:0009755	hormone-mediated signaling pathway	3/32	193/18870	0.004200264	0.019727307	0.009146497	PARP1/PPARG/NR3C1	3
BP	GO:0033673	negative regulation of kinase activity	3/32	193/18870	0.004200264	0.019727307	0.009146497	AKT1/PPARG/PTPN1	3
BP	GO:0050900	leukocyte migration	4/32	396/18870	0.00431635	0.019867937	0.0092117	AKT1/MMP2/ICAM1/IL6	4
BP	GO:0048469	cell maturation	3/32	195/18870	0.004322984	0.019867937	0.0092117	AKR1B1/PPARG/KDR	3
BP	GO:0090276	regulation of peptide hormone secretion	3/32	195/18870	0.004322984	0.019867937	0.0092117	NOS2/F2/IL6	3
BP	GO:2000116	regulation of cysteine-type endopeptidase activity	3/32	195/18870	0.004322984	0.019867937	0.0092117	AKT1/MMP9/PPARG	3
BP	GO:0001706	endoderm formation	2/32	58/18870	0.004340473	0.019867937	0.0092117	MMP9/MMP2	2
BP	GO:0019369	arachidonic acid metabolic process	2/32	58/18870	0.004340473	0.019867937	0.0092117	PTGS2/CYP2C19	2
BP	GO:0031102	neuron projection regeneration	2/32	58/18870	0.004340473	0.019867937	0.0092117	MMP2/IGF1R	2
BP	GO:0031663	lipopolysaccharide-mediated signaling pathway	2/32	58/18870	0.004340473	0.019867937	0.0092117	AKT1/MAPK14	2
BP	GO:0042306	regulation of protein import into nucleus	2/32	58/18870	0.004340473	0.019867937	0.0092117	PTGS2/MAPK14	2
BP	GO:0045428	regulation of nitric oxide biosynthetic process	2/32	58/18870	0.004340473	0.019867937	0.0092117	AKT1/PTGS2	2
BP	GO:0051339	regulation of lyase activity	2/32	58/18870	0.004340473	0.019867937	0.0092117	NOS2/AVPR2	2
BP	GO:0010574	regulation of vascular endothelial growth factor production	2/32	59/18870	0.004488033	0.020496039	0.009502917	PTGS2/IL6	2
BP	GO:0002791	regulation of peptide secretion	3/32	198/18870	0.004511133	0.020554172	0.00952987	NOS2/F2/IL6	3
BP	GO:0030073	insulin secretion	3/32	199/18870	0.004574939	0.020797086	0.009642496	NOS2/F2/IL6	3
BP	GO:0042908	xenobiotic transport	2/32	60/18870	0.004637898	0.020850522	0.009667272	ABCG2/ABCB1	2
BP	GO:0046324	regulation of glucose import	2/32	60/18870	0.004637898	0.020850522	0.009667272	AKT1/MAPK14	2
BP	GO:0071384	cellular response to corticosteroid stimulus	2/32	60/18870	0.004637898	0.020850522	0.009667272	IGF1R/NR3C1	2
BP	GO:0080164	regulation of nitric oxide metabolic process	2/32	60/18870	0.004637898	0.020850522	0.009667272	AKT1/PTGS2	2
BP	GO:0090087	regulation of peptide transport	3/32	200/18870	0.004639294	0.020850522	0.009667272	NOS2/F2/IL6	3
BP	GO:0001935	endothelial cell proliferation	3/32	202/18870	0.004769651	0.021382653	0.009913992	AKT1/PPARG/KDR	3
BP	GO:1903078	positive regulation of protein localization to plasma membrane	2/32	61/18870	0.00479006	0.021382653	0.009913992	AKT1/EGFR	2
BP	GO:2000351	regulation of endothelial cell apoptotic process	2/32	61/18870	0.00479006	0.021382653	0.009913992	KDR/ICAM1	2
BP	GO:0007178	transmembrane receptor protein serine/threonine kinase signaling pathway	4/32	410/18870	0.004880917	0.021739277	0.01007934	PARP1/PPARG/KDR/MAPK14	4
BP	GO:0007623	circadian rhythm	3/32	204/18870	0.004902216	0.021785184	0.010100624	NOS2/PARP1/PPARG	3
BP	GO:0046824	positive regulation of nucleocytoplasmic transport	2/32	62/18870	0.004944511	0.021875045	0.010142288	PTGS2/MAPK14	2
BP	GO:0090303	positive regulation of wound healing	2/32	62/18870	0.004944511	0.021875045	0.010142288	F2/PLG	2
BP	GO:0008631	intrinsic apoptotic signaling pathway in response to oxidative stress	2/32	63/18870	0.005101243	0.022238588	0.010310844	AKT1/PARP1	2
BP	GO:0010573	vascular endothelial growth factor production	2/32	63/18870	0.005101243	0.022238588	0.010310844	PTGS2/IL6	2
BP	GO:0032757	positive regulation of interleukin-8 production	2/32	63/18870	0.005101243	0.022238588	0.010310844	NOS2/IL6	2
BP	GO:0042058	regulation of epidermal growth factor receptor signaling pathway	2/32	63/18870	0.005101243	0.022238588	0.010310844	MMP9/EGFR	2
BP	GO:0070050	neuron cellular homeostasis	2/32	63/18870	0.005101243	0.022238588	0.010310844	SLC6A2/IL6	2
BP	GO:0071715	icosanoid transport	2/32	63/18870	0.005101243	0.022238588	0.010310844	NOS2/PTGS2	2
BP	GO:0071674	mononuclear cell migration	3/32	207/18870	0.005105226	0.022238588	0.010310844	AKT1/ICAM1/IL6	3
BP	GO:0071383	cellular response to steroid hormone stimulus	3/32	208/18870	0.005174011	0.022488794	0.010426851	PARP1/IGF1R/NR3C1	3
BP	GO:0051701	biological process involved in interaction with host	3/32	211/18870	0.005383732	0.023349138	0.010825746	AKT1/EGFR/ICAM1	3
BP	GO:0045453	bone resorption	2/32	65/18870	0.005421523	0.023359693	0.01083064	NOX4/IL6	2
BP	GO:1902808	positive regulation of cell cycle G1/S phase transition	2/32	65/18870	0.005421523	0.023359693	0.01083064	AKT1/EGFR	2
BP	GO:2000117	negative regulation of cysteine-type endopeptidase activity	2/32	65/18870	0.005421523	0.023359693	0.01083064	AKT1/MMP9	2
BP	GO:0045088	regulation of innate immune response	4/32	425/18870	0.005539099	0.02381452	0.011041519	AKT1/PARP1/PPARG/PTPN1	4
BP	GO:0043270	positive regulation of monoatomic ion transport	3/32	214/18870	0.005598526	0.024017919	0.011135824	AKT1/ABCB1/F2	3
BP	GO:0010611	regulation of cardiac muscle hypertrophy	2/32	67/18870	0.005750837	0.02451217	0.011364982	PARP1/PPARG	2
BP	GO:0015909	long-chain fatty acid transport	2/32	67/18870	0.005750837	0.02451217	0.011364982	AKT1/PPARG	2
BP	GO:0072577	endothelial cell apoptotic process	2/32	67/18870	0.005750837	0.02451217	0.011364982	KDR/ICAM1	2
BP	GO:0050679	positive regulation of epithelial cell proliferation	3/32	218/18870	0.00589287	0.025009997	0.011595798	AKT1/KDR/EGFR	3
BP	GO:0051346	negative regulation of hydrolase activity	3/32	218/18870	0.00589287	0.025009997	0.011595798	AKT1/MMP9/SERPINA6	3
BP	GO:0030193	regulation of blood coagulation	2/32	68/18870	0.005918863	0.02501319	0.011597278	F2/PLG	2
BP	GO:2000379	positive regulation of reactive oxygen species metabolic process	2/32	68/18870	0.005918863	0.02501319	0.011597278	F2/MAPK14	2
BP	GO:0014743	regulation of muscle hypertrophy	2/32	70/18870	0.006261614	0.026288482	0.012188563	PARP1/PPARG	2
BP	GO:1900046	regulation of hemostasis	2/32	70/18870	0.006261614	0.026288482	0.012188563	F2/PLG	2
BP	GO:1901184	regulation of ERBB signaling pathway	2/32	70/18870	0.006261614	0.026288482	0.012188563	MMP9/EGFR	2
BP	GO:0001906	cell killing	3/32	223/18870	0.006273689	0.026288482	0.012188563	NOS2/F2/ICAM1	3
BP	GO:0051348	negative regulation of transferase activity	3/32	225/18870	0.006430057	0.026799989	0.012425721	AKT1/PPARG/PTPN1	3
BP	GO:0042698	ovulation cycle	2/32	71/18870	0.006436324	0.026799989	0.012425721	MMP2/IGF1R	2
BP	GO:1900076	regulation of cellular response to insulin stimulus	2/32	71/18870	0.006436324	0.026799989	0.012425721	PPARG/PTPN1	2
BP	GO:0033157	regulation of intracellular protein transport	3/32	226/18870	0.006509112	0.027046246	0.012539897	PTGS2/PTPN1/MAPK14	3
BP	GO:0006801	superoxide metabolic process	2/32	72/18870	0.006613248	0.027307202	0.012660889	NOS2/NOX4	2
BP	GO:0014823	response to activity	2/32	72/18870	0.006613248	0.027307202	0.012660889	MMP2/IL6	2
BP	GO:0071260	cellular response to mechanical stimulus	2/32	72/18870	0.006613248	0.027307202	0.012660889	PTGS2/IGF1R	2
BP	GO:0050818	regulation of coagulation	2/32	73/18870	0.006792377	0.027872651	0.012923057	F2/PLG	2
BP	GO:0140962	multicellular organismal-level chemical homeostasis	2/32	73/18870	0.006792377	0.027872651	0.012923057	AKR1B1/KDR	2
BP	GO:1904377	positive regulation of protein localization to cell periphery	2/32	73/18870	0.006792377	0.027872651	0.012923057	AKT1/EGFR	2
BP	GO:0002685	regulation of leukocyte migration	3/32	230/18870	0.006831158	0.027916197	0.012943247	AKT1/ICAM1/IL6	3
BP	GO:0051403	stress-activated MAPK cascade	3/32	230/18870	0.006831158	0.027916197	0.012943247	IGF1R/EGFR/MAPK14	3
BP	GO:0043523	regulation of neuron apoptotic process	3/32	232/18870	0.006995694	0.028529765	0.013227726	PARP1/KDR/NR3C1	3
BP	GO:0010822	positive regulation of mitochondrion organization	2/32	75/18870	0.007157221	0.029068878	0.013477683	MMP9/KDR	2
BP	GO:0061045	negative regulation of wound healing	2/32	75/18870	0.007157221	0.029068878	0.013477683	F2/PLG	2
BP	GO:0043488	regulation of mRNA stability	3/32	235/18870	0.007246914	0.029372971	0.013618675	AKT1/APEX1/MAPK14	3
BP	GO:0031098	stress-activated protein kinase signaling cascade	3/32	238/18870	0.007503456	0.030350715	0.014072003	IGF1R/EGFR/MAPK14	3
BP	GO:0046323	glucose import	2/32	77/18870	0.007530798	0.03039927	0.014094515	AKT1/MAPK14	2
BP	GO:0002443	leukocyte mediated immunity	4/32	466/18870	0.007636756	0.030764329	0.014263774	NOS2/F2/ICAM1/IL6	4
BP	GO:0010827	regulation of glucose transmembrane transport	2/32	78/18870	0.007720842	0.031039979	0.014391578	AKT1/MAPK14	2
BP	GO:0006935	chemotaxis	4/32	468/18870	0.007750785	0.031092775	0.014416057	MMP2/KDR/IL6/MAPK14	4
BP	GO:0030072	peptide hormone secretion	3/32	241/18870	0.00776535	0.031092775	0.014416057	NOS2/F2/IL6	3
BP	GO:0042330	taxis	4/32	470/18870	0.007865938	0.031432035	0.014573353	MMP2/KDR/IL6/MAPK14	4
BP	GO:0031016	pancreas development	2/32	79/18870	0.007913048	0.031493294	0.014601756	AKT1/IL6	2
BP	GO:0045685	regulation of glial cell differentiation	2/32	79/18870	0.007913048	0.031493294	0.014601756	F2/IL6	2
BP	GO:0051091	positive regulation of DNA-binding transcription factor activity	3/32	244/18870	0.008032622	0.031905123	0.014792699	AKT1/PPARG/IL6	3
BP	GO:0051899	membrane depolarization	2/32	80/18870	0.008107406	0.032073611	0.014870818	PARP1/KDR	2
BP	GO:0090049	regulation of cell migration involved in sprouting angiogenesis	2/32	80/18870	0.008107406	0.032073611	0.014870818	PTGS2/KDR	2
BP	GO:0002790	peptide secretion	3/32	246/18870	0.008213803	0.032429797	0.015035962	NOS2/F2/IL6	3
BP	GO:0050810	regulation of steroid biosynthetic process	2/32	81/18870	0.008303911	0.032596236	0.015113131	IGF1R/NR3C1	2
BP	GO:0043487	regulation of RNA stability	3/32	247/18870	0.008305297	0.032596236	0.015113131	AKT1/APEX1/MAPK14	3
BP	GO:0090257	regulation of muscle system process	3/32	247/18870	0.008305297	0.032596236	0.015113131	PTGS2/PARP1/PPARG	3
BP	GO:0002703	regulation of leukocyte mediated immunity	3/32	249/18870	0.008490096	0.033108177	0.01535049	NOS2/ICAM1/IL6	3
BP	GO:0000079	regulation of cyclin-dependent protein serine/threonine kinase activity	2/32	82/18870	0.008502554	0.033108177	0.01535049	AKT1/EGFR	2
BP	GO:0140115	export across plasma membrane	2/32	82/18870	0.008502554	0.033108177	0.01535049	ABCG2/ABCB1	2
BP	GO:1901657	glycosyl compound metabolic process	2/32	82/18870	0.008502554	0.033108177	0.01535049	AKR1B1/AKR1B10	2
BP	GO:0007492	endoderm development	2/32	83/18870	0.008703329	0.033823524	0.015682159	MMP9/MMP2	2
BP	GO:0061013	regulation of mRNA catabolic process	3/32	252/18870	0.008771833	0.034023041	0.015774664	AKT1/APEX1/MAPK14	3
BP	GO:0001523	retinoid metabolic process	2/32	84/18870	0.008906227	0.034276004	0.015891949	AKR1B1/AKR1B10	2
BP	GO:0010660	regulation of muscle cell apoptotic process	2/32	84/18870	0.008906227	0.034276004	0.015891949	PPARG/IGF1R	2
BP	GO:0048678	response to axon injury	2/32	84/18870	0.008906227	0.034276004	0.015891949	MMP2/IGF1R	2
BP	GO:0060395	SMAD protein signal transduction	2/32	84/18870	0.008906227	0.034276004	0.015891949	PARP1/PPARG	2
BP	GO:0097305	response to alcohol	3/32	254/18870	0.008962696	0.034426479	0.015961717	AKT1/PARP1/IGF1R	3
BP	GO:0034103	regulation of tissue remodeling	2/32	85/18870	0.009111242	0.03472785	0.016101446	PPARG/IL6	2
BP	GO:0051101	regulation of DNA binding	2/32	85/18870	0.009111242	0.03472785	0.016101446	MMP9/PPARG	2
BP	GO:0071230	cellular response to amino acid stimulus	2/32	85/18870	0.009111242	0.03472785	0.016101446	MMP2/EGFR	2
BP	GO:1904029	regulation of cyclin-dependent protein kinase activity	2/32	85/18870	0.009111242	0.03472785	0.016101446	AKT1/EGFR	2
BP	GO:0022407	regulation of cell-cell adhesion	4/32	493/18870	0.009272543	0.035207243	0.016323715	AKT1/PLG/IL6/MAPK14	4
BP	GO:0072521	purine-containing compound metabolic process	4/32	493/18870	0.009272543	0.035207243	0.016323715	NOS2/PARP1/ABCG2/TTR	4
BP	GO:1903522	regulation of blood circulation	3/32	258/18870	0.009351742	0.035440061	0.01643166	PTGS2/MMP2/AVPR2	3
BP	GO:0034612	response to tumor necrosis factor	3/32	259/18870	0.009450533	0.035741645	0.016571489	AKT1/PTGS2/MAPK14	3
BP	GO:0034655	nucleobase-containing compound catabolic process	4/32	496/18870	0.009467388	0.035741645	0.016571489	AKT1/APEX1/IL6/MAPK14	4
BP	GO:0010232	vascular transport	2/32	87/18870	0.009527593	0.035764563	0.016582115	ABCG2/ABCB1	2
BP	GO:0016101	diterpenoid metabolic process	2/32	87/18870	0.009527593	0.035764563	0.016582115	AKR1B1/AKR1B10	2
BP	GO:0150104	transport across blood-brain barrier	2/32	87/18870	0.009527593	0.035764563	0.016582115	ABCG2/ABCB1	2
BP	GO:0001819	positive regulation of cytokine production	4/32	499/18870	0.009664906	0.036122756	0.01674819	NOS2/PTGS2/IL6/MAPK14	4
BP	GO:0001892	embryonic placenta development	2/32	88/18870	0.009738914	0.036122756	0.01674819	AKT1/EGFR	2
BP	GO:0043406	positive regulation of MAP kinase activity	2/32	88/18870	0.009738914	0.036122756	0.01674819	PTPN1/EGFR	2
BP	GO:0098586	cellular response to virus	2/32	88/18870	0.009738914	0.036122756	0.01674819	IL6/MAPK14	2
BP	GO:0015833	peptide transport	3/32	262/18870	0.009750593	0.036122756	0.01674819	NOS2/F2/IL6	3
BP	GO:0051098	regulation of binding	3/32	262/18870	0.009750593	0.036122756	0.01674819	AKT1/MMP9/PPARG	3
BP	GO:0090068	positive regulation of cell cycle process	3/32	262/18870	0.009750593	0.036122756	0.01674819	AKT1/IGF1R/EGFR	3
BP	GO:0001960	negative regulation of cytokine-mediated signaling pathway	2/32	89/18870	0.009952323	0.036664507	0.01699937	PPARG/IL6	2
BP	GO:0046849	bone remodeling	2/32	89/18870	0.009952323	0.036664507	0.01699937	NOX4/IL6	2
BP	GO:0097194	execution phase of apoptosis	2/32	89/18870	0.009952323	0.036664507	0.01699937	AKT1/IL6	2
BP	GO:0010657	muscle cell apoptotic process	2/32	90/18870	0.010167812	0.037388876	0.017335222	PPARG/IGF1R	2
BP	GO:0033555	multicellular organismal response to stress	2/32	91/18870	0.010385375	0.038118172	0.017673357	AKT1/SLC6A2	2
BP	GO:0031640	killing of cells of another organism	2/32	92/18870	0.010605003	0.038709238	0.017947403	NOS2/F2	2
BP	GO:0050886	endocrine process	2/32	92/18870	0.010605003	0.038709238	0.017947403	PPARG/AVPR2	2
BP	GO:0141061	disruption of cell in another organism	2/32	92/18870	0.010605003	0.038709238	0.017947403	NOS2/F2	2
BP	GO:0032409	regulation of transporter activity	3/32	271/18870	0.010684122	0.038926341	0.018048062	MMP9/PPARG/ABCB1	3
BP	GO:0019319	hexose biosynthetic process	2/32	93/18870	0.01082669	0.039301282	0.018221902	AKR1B1/NR3C1	2
BP	GO:0043502	regulation of muscle adaptation	2/32	93/18870	0.01082669	0.039301282	0.018221902	PARP1/PPARG	2
BP	GO:0019915	lipid storage	2/32	94/18870	0.011050429	0.039894262	0.018496835	PPARG/IL6	2
BP	GO:0060761	negative regulation of response to cytokine stimulus	2/32	94/18870	0.011050429	0.039894262	0.018496835	PPARG/IL6	2
BP	GO:0071229	cellular response to acid chemical	2/32	94/18870	0.011050429	0.039894262	0.018496835	MMP2/EGFR	2
BP	GO:0021537	telencephalon development	3/32	276/18870	0.011224513	0.040449063	0.018754067	IGF1R/EGFR/AVPR2	3
BP	GO:0051402	neuron apoptotic process	3/32	278/18870	0.011445049	0.041168941	0.019087835	PARP1/KDR/NR3C1	3
BP	GO:0001910	regulation of leukocyte mediated cytotoxicity	2/32	96/18870	0.011504032	0.041306145	0.01915145	NOS2/ICAM1	2
BP	GO:0001894	tissue homeostasis	3/32	279/18870	0.011556257	0.041343867	0.019168939	PTGS2/NOX4/IL6	3
BP	GO:0060249	anatomical structure homeostasis	3/32	279/18870	0.011556257	0.041343867	0.019168939	PTGS2/NOX4/IL6	3
BP	GO:1903035	negative regulation of response to wounding	2/32	97/18870	0.011733883	0.041903705	0.019428506	F2/PLG	2
BP	GO:1901992	positive regulation of mitotic cell cycle phase transition	2/32	98/18870	0.011965757	0.04265491	0.0197768	AKT1/EGFR	2
BP	GO:0003300	cardiac muscle hypertrophy	2/32	99/18870	0.012199647	0.043178035	0.020019345	PARP1/PPARG	2
BP	GO:0046620	regulation of organ growth	2/32	99/18870	0.012199647	0.043178035	0.020019345	AKT1/MAPK14	2
BP	GO:0141060	disruption of anatomical structure in another organism	2/32	99/18870	0.012199647	0.043178035	0.020019345	NOS2/F2	2
BP	GO:2001237	negative regulation of extrinsic apoptotic signaling pathway	2/32	99/18870	0.012199647	0.043178035	0.020019345	AKT1/ICAM1	2
BP	GO:0061448	connective tissue development	3/32	285/18870	0.012236725	0.043232065	0.020044396	PARP1/PPARG/MAPK14	3
BP	GO:0045165	cell fate commitment	3/32	286/18870	0.012352344	0.043562894	0.020197784	PPARG/KDR/IL6	3
BP	GO:0008585	female gonad development	2/32	101/18870	0.012673446	0.044458001	0.020612797	MMP2/KDR	2
BP	GO:0032755	positive regulation of interleukin-6 production	2/32	101/18870	0.012673446	0.044458001	0.020612797	NOS2/IL6	2
BP	GO:0042542	response to hydrogen peroxide	2/32	101/18870	0.012673446	0.044458001	0.020612797	MMP2/IL6	2
BP	GO:0014897	striated muscle hypertrophy	2/32	102/18870	0.012913342	0.045139761	0.020928892	PARP1/PPARG	2
BP	GO:0046364	monosaccharide biosynthetic process	2/32	102/18870	0.012913342	0.045139761	0.020928892	AKR1B1/NR3C1	2
BP	GO:0006304	DNA modification	2/32	103/18870	0.013155226	0.045583318	0.021134546	PARP1/APEX1	2
BP	GO:0009408	response to heat	2/32	103/18870	0.013155226	0.045583318	0.021134546	AKT1/PTGS2	2
BP	GO:0010906	regulation of glucose metabolic process	2/32	103/18870	0.013155226	0.045583318	0.021134546	AKT1/NR3C1	2
BP	GO:0032677	regulation of interleukin-8 production	2/32	103/18870	0.013155226	0.045583318	0.021134546	NOS2/IL6	2
BP	GO:0097306	cellular response to alcohol	2/32	103/18870	0.013155226	0.045583318	0.021134546	AKT1/IGF1R	2
BP	GO:0014896	muscle hypertrophy	2/32	104/18870	0.013399091	0.046105899	0.021376839	PARP1/PPARG	2
BP	GO:0019218	regulation of steroid metabolic process	2/32	104/18870	0.013399091	0.046105899	0.021376839	IGF1R/NR3C1	2
BP	GO:0032637	interleukin-8 production	2/32	104/18870	0.013399091	0.046105899	0.021376839	NOS2/IL6	2
BP	GO:1905477	positive regulation of protein localization to membrane	2/32	104/18870	0.013399091	0.046105899	0.021376839	AKT1/EGFR	2
BP	GO:0043255	regulation of carbohydrate biosynthetic process	2/32	105/18870	0.013644929	0.04678078	0.021689745	AKT1/NR3C1	2
BP	GO:0046545	development of primary female sexual characteristics	2/32	105/18870	0.013644929	0.04678078	0.021689745	MMP2/KDR	2
BP	GO:0090092	regulation of transmembrane receptor protein serine/threonine kinase signaling pathway	3/32	297/18870	0.01366603	0.04678078	0.021689745	PARP1/PPARG/KDR	3
BP	GO:0030316	osteoclast differentiation	2/32	106/18870	0.013892735	0.047311686	0.021935898	GLO1/MAPK14	2
BP	GO:0034308	primary alcohol metabolic process	2/32	106/18870	0.013892735	0.047311686	0.021935898	AKR1B1/AKR1B10	2
BP	GO:0046425	regulation of receptor signaling pathway via JAK-STAT	2/32	106/18870	0.013892735	0.047311686	0.021935898	F2/IL6	2
BP	GO:0007249	canonical NF-kappaB signal transduction	3/32	300/18870	0.014037687	0.047723321	0.022126751	AKT1/PARP1/AVPR2	3
BP	GO:0019395	fatty acid oxidation	2/32	107/18870	0.014142501	0.047915277	0.02221575	AKT1/MAPK14	2
BP	GO:0140888	interferon-mediated signaling pathway	2/32	107/18870	0.014142501	0.047915277	0.02221575	PPARG/PTPN1	2
BP	GO:1903076	regulation of protein localization to plasma membrane	2/32	108/18870	0.01439422	0.048684887	0.022572578	AKT1/EGFR	2
BP	GO:0001933	negative regulation of protein phosphorylation	3/32	304/18870	0.014542192	0.049101574	0.022765773	AKT1/PPARG/PTPN1	3
BP	GO:0001776	leukocyte homeostasis	2/32	109/18870	0.014647885	0.04928099	0.022848959	AKT1/IL6	2
BP	GO:0046822	regulation of nucleocytoplasmic transport	2/32	109/18870	0.014647885	0.04928099	0.022848959	PTGS2/MAPK14	2
BP	GO:0051146	striated muscle cell differentiation	3/32	305/18870	0.014669921	0.04928099	0.022848959	AKT1/NOX4/MAPK14	3
BP	GO:0001676	long-chain fatty acid metabolic process	2/32	110/18870	0.01490349	0.049644902	0.023017685	PTGS2/CYP2C19	2
BP	GO:0002444	myeloid leukocyte mediated immunity	2/32	110/18870	0.01490349	0.049644902	0.023017685	F2/IL6	2
BP	GO:0008637	apoptotic mitochondrial changes	2/32	110/18870	0.01490349	0.049644902	0.023017685	AKT1/MMP9	2
BP	GO:0014013	regulation of gliogenesis	2/32	110/18870	0.01490349	0.049644902	0.023017685	F2/IL6	2
BP	GO:0090398	cellular senescence	2/32	110/18870	0.01490349	0.049644902	0.023017685	IGF1R/MAPK14	2
BP	GO:0001938	positive regulation of endothelial cell proliferation	2/32	111/18870	0.015161027	0.050165535	0.023259075	AKT1/KDR	2
BP	GO:0031341	regulation of cell killing	2/32	111/18870	0.015161027	0.050165535	0.023259075	NOS2/ICAM1	2
BP	GO:0035249	synaptic transmission, glutamatergic	2/32	111/18870	0.015161027	0.050165535	0.023259075	PTGS2/NR3C1	2
BP	GO:0071347	cellular response to interleukin-1	2/32	111/18870	0.015161027	0.050165535	0.023259075	MMP2/IL6	2
BP	GO:0006402	mRNA catabolic process	3/32	310/18870	0.015318211	0.050516963	0.023422013	AKT1/APEX1/MAPK14	3
BP	GO:0019932	second-messenger-mediated signaling	3/32	310/18870	0.015318211	0.050516963	0.023422013	NOS2/KDR/EGFR	3
BP	GO:0007162	negative regulation of cell adhesion	3/32	312/18870	0.015582035	0.05130165	0.023785831	AKT1/MMP2/PLG	3
BP	GO:0042177	negative regulation of protein catabolic process	2/32	113/18870	0.015681871	0.051544724	0.023898531	NOS2/EGFR	2
BP	GO:0034440	lipid oxidation	2/32	114/18870	0.015945165	0.052212182	0.024207996	AKT1/MAPK14	2
BP	GO:0042752	regulation of circadian rhythm	2/32	114/18870	0.015945165	0.052212182	0.024207996	PARP1/PPARG	2
BP	GO:0048872	homeostasis of number of cells	3/32	316/18870	0.016117427	0.052212182	0.024207996	AKT1/IL6/MAPK14	3
BP	GO:0062014	negative regulation of small molecule metabolic process	2/32	115/18870	0.016210363	0.052212182	0.024207996	AKT1/PARP1	2
BP	GO:0042303	molting cycle	2/32	117/18870	0.016746449	0.052212182	0.024207996	PTGS2/EGFR	2
BP	GO:0042633	hair cycle	2/32	117/18870	0.016746449	0.052212182	0.024207996	PTGS2/EGFR	2
BP	GO:1904659	glucose transmembrane transport	2/32	117/18870	0.016746449	0.052212182	0.024207996	AKT1/MAPK14	2
BP	GO:0002291	T cell activation via T cell receptor contact with antigen bound to MHC molecule on antigen presenting cell	1/32	10/18870	0.016833292	0.052212182	0.024207996	ICAM1	1
BP	GO:0008300	isoprenoid catabolic process	1/32	10/18870	0.016833292	0.052212182	0.024207996	AKR1B10	1
BP	GO:0008627	intrinsic apoptotic signaling pathway in response to osmotic stress	1/32	10/18870	0.016833292	0.052212182	0.024207996	PTGS2	1
BP	GO:0010918	positive regulation of mitochondrial membrane potential	1/32	10/18870	0.016833292	0.052212182	0.024207996	AKT1	1
BP	GO:0014012	peripheral nervous system axon regeneration	1/32	10/18870	0.016833292	0.052212182	0.024207996	MMP2	1
BP	GO:0014745	negative regulation of muscle adaptation	1/32	10/18870	0.016833292	0.052212182	0.024207996	PPARG	1
BP	GO:0015911	long-chain fatty acid import across plasma membrane	1/32	10/18870	0.016833292	0.052212182	0.024207996	AKT1	1
BP	GO:0019852	L-ascorbic acid metabolic process	1/32	10/18870	0.016833292	0.052212182	0.024207996	AKR1B1	1
BP	GO:0032070	regulation of deoxyribonuclease activity	1/32	10/18870	0.016833292	0.052212182	0.024207996	AKT1	1
BP	GO:0042538	hyperosmotic salinity response	1/32	10/18870	0.016833292	0.052212182	0.024207996	AKR1B1	1
BP	GO:0042711	maternal behavior	1/32	10/18870	0.016833292	0.052212182	0.024207996	NR3C1	1
BP	GO:0044650	adhesion of symbiont to host cell	1/32	10/18870	0.016833292	0.052212182	0.024207996	ICAM1	1
BP	GO:0060346	bone trabecula formation	1/32	10/18870	0.016833292	0.052212182	0.024207996	MMP2	1
BP	GO:0060397	growth hormone receptor signaling pathway via JAK-STAT	1/32	10/18870	0.016833292	0.052212182	0.024207996	PTPN1	1
BP	GO:0070391	response to lipoteichoic acid	1/32	10/18870	0.016833292	0.052212182	0.024207996	MAPK14	1
BP	GO:0070562	regulation of vitamin D receptor signaling pathway	1/32	10/18870	0.016833292	0.052212182	0.024207996	VDR	1
BP	GO:0071223	cellular response to lipoteichoic acid	1/32	10/18870	0.016833292	0.052212182	0.024207996	MAPK14	1
BP	GO:0072205	metanephric collecting duct development	1/32	10/18870	0.016833292	0.052212182	0.024207996	AKR1B1	1
BP	GO:0097050	type B pancreatic cell apoptotic process	1/32	10/18870	0.016833292	0.052212182	0.024207996	IL6	1
BP	GO:0097267	omega-hydroxylase P450 pathway	1/32	10/18870	0.016833292	0.052212182	0.024207996	CYP2C19	1
BP	GO:1900543	negative regulation of purine nucleotide metabolic process	1/32	10/18870	0.016833292	0.052212182	0.024207996	PARP1	1
BP	GO:1901334	lactone metabolic process	1/32	10/18870	0.016833292	0.052212182	0.024207996	AKR1B1	1
BP	GO:1903010	regulation of bone development	1/32	10/18870	0.016833292	0.052212182	0.024207996	KDR	1
BP	GO:1903799	negative regulation of miRNA processing	1/32	10/18870	0.016833292	0.052212182	0.024207996	IL6	1
BP	GO:1903943	regulation of hepatocyte apoptotic process	1/32	10/18870	0.016833292	0.052212182	0.024207996	IGF1R	1
BP	GO:1904179	positive regulation of adipose tissue development	1/32	10/18870	0.016833292	0.052212182	0.024207996	PPARG	1
BP	GO:1904760	regulation of myofibroblast differentiation	1/32	10/18870	0.016833292	0.052212182	0.024207996	PARP1	1
BP	GO:2000048	negative regulation of cell-cell adhesion mediated by cadherin	1/32	10/18870	0.016833292	0.052212182	0.024207996	PLG	1
BP	GO:2000659	regulation of interleukin-1-mediated signaling pathway	1/32	10/18870	0.016833292	0.052212182	0.024207996	IL6	1
BP	GO:0043500	muscle adaptation	2/32	118/18870	0.017017323	0.052700521	0.024434412	PARP1/PPARG	2
BP	GO:1901989	positive regulation of cell cycle phase transition	2/32	119/18870	0.017290074	0.053461665	0.024787314	AKT1/EGFR	2
BP	GO:0060326	cell chemotaxis	3/32	325/18870	0.017359922	0.053594026	0.024848683	MMP2/KDR/IL6	3
BP	GO:0008645	hexose transmembrane transport	2/32	120/18870	0.017564697	0.053847079	0.02496601	AKT1/MAPK14	2
BP	GO:0046660	female sex differentiation	2/32	120/18870	0.017564697	0.053847079	0.02496601	MMP2/KDR	2
BP	GO:0071346	cellular response to type II interferon	2/32	120/18870	0.017564697	0.053847079	0.02496601	NOS2/PPARG	2
BP	GO:0042326	negative regulation of phosphorylation	3/32	327/18870	0.017643169	0.053847079	0.02496601	AKT1/PPARG/PTPN1	3
BP	GO:0030278	regulation of ossification	2/32	121/18870	0.017841185	0.053847079	0.02496601	VDR/MAPK14	2
BP	GO:0030510	regulation of BMP signaling pathway	2/32	121/18870	0.017841185	0.053847079	0.02496601	PPARG/KDR	2
BP	GO:0051702	biological process involved in interaction with symbiont	2/32	121/18870	0.017841185	0.053847079	0.02496601	F2/PLG	2
BP	GO:0071887	leukocyte apoptotic process	2/32	121/18870	0.017841185	0.053847079	0.02496601	AKT1/IL6	2
BP	GO:0006913	nucleocytoplasmic transport	3/32	330/18870	0.018072917	0.053847079	0.02496601	AKT1/PTGS2/MAPK14	3
BP	GO:0042742	defense response to bacterium	3/32	330/18870	0.018072917	0.053847079	0.02496601	NOS2/F2/IL6	3
BP	GO:0051169	nuclear transport	3/32	330/18870	0.018072917	0.053847079	0.02496601	AKT1/PTGS2/MAPK14	3
BP	GO:0021782	glial cell development	2/32	122/18870	0.018119531	0.053847079	0.02496601	AKT1/IL6	2
BP	GO:0030518	intracellular steroid hormone receptor signaling pathway	2/32	122/18870	0.018119531	0.053847079	0.02496601	PARP1/NR3C1	2
BP	GO:0055074	calcium ion homeostasis	3/32	331/18870	0.018217468	0.053847079	0.02496601	VDR/KDR/F2	3
BP	GO:0002286	T cell activation involved in immune response	2/32	123/18870	0.018399727	0.053847079	0.02496601	ICAM1/IL6	2
BP	GO:0015749	monosaccharide transmembrane transport	2/32	123/18870	0.018399727	0.053847079	0.02496601	AKT1/MAPK14	2
BP	GO:0030282	bone mineralization	2/32	123/18870	0.018399727	0.053847079	0.02496601	PTGS2/VDR	2
BP	GO:0001660	fever generation	1/32	11/18870	0.018501443	0.053847079	0.02496601	PTGS2	1
BP	GO:0006527	arginine catabolic process	1/32	11/18870	0.018501443	0.053847079	0.02496601	NOS2	1
BP	GO:0010887	negative regulation of cholesterol storage	1/32	11/18870	0.018501443	0.053847079	0.02496601	PPARG	1
BP	GO:0015747	urate transport	1/32	11/18870	0.018501443	0.053847079	0.02496601	ABCG2	1
BP	GO:0031915	positive regulation of synaptic plasticity	1/32	11/18870	0.018501443	0.053847079	0.02496601	PTGS2	1
BP	GO:0031943	regulation of glucocorticoid metabolic process	1/32	11/18870	0.018501443	0.053847079	0.02496601	NR3C1	1
BP	GO:0032966	negative regulation of collagen biosynthetic process	1/32	11/18870	0.018501443	0.053847079	0.02496601	IL6	1
BP	GO:0033148	positive regulation of intracellular estrogen receptor signaling pathway	1/32	11/18870	0.018501443	0.053847079	0.02496601	PARP1	1
BP	GO:0038183	bile acid signaling pathway	1/32	11/18870	0.018501443	0.053847079	0.02496601	VDR	1
BP	GO:0045980	negative regulation of nucleotide metabolic process	1/32	11/18870	0.018501443	0.053847079	0.02496601	PARP1	1
BP	GO:0048563	post-embryonic animal organ morphogenesis	1/32	11/18870	0.018501443	0.053847079	0.02496601	KDR	1
BP	GO:0051709	regulation of killing of cells of another organism	1/32	11/18870	0.018501443	0.053847079	0.02496601	NOS2	1
BP	GO:0060746	parental behavior	1/32	11/18870	0.018501443	0.053847079	0.02496601	NR3C1	1
BP	GO:0062100	positive regulation of programmed necrotic cell death	1/32	11/18870	0.018501443	0.053847079	0.02496601	PARP1	1
BP	GO:0070213	protein auto-ADP-ribosylation	1/32	11/18870	0.018501443	0.053847079	0.02496601	PARP1	1
BP	GO:0070673	response to interleukin-18	1/32	11/18870	0.018501443	0.053847079	0.02496601	AKT1	1
BP	GO:0070944	neutrophil-mediated killing of bacterium	1/32	11/18870	0.018501443	0.053847079	0.02496601	F2	1
BP	GO:1901731	positive regulation of platelet aggregation	1/32	11/18870	0.018501443	0.053847079	0.02496601	IL6	1
BP	GO:1902510	regulation of apoptotic DNA fragmentation	1/32	11/18870	0.018501443	0.053847079	0.02496601	IL6	1
BP	GO:1903897	regulation of PERK-mediated unfolded protein response	1/32	11/18870	0.018501443	0.053847079	0.02496601	PTPN1	1
BP	GO:1905461	positive regulation of vascular associated smooth muscle cell apoptotic process	1/32	11/18870	0.018501443	0.053847079	0.02496601	PPARG	1
BP	GO:2000644	regulation of receptor catabolic process	1/32	11/18870	0.018501443	0.053847079	0.02496601	PTPN1	1
BP	GO:0045787	positive regulation of cell cycle	3/32	334/18870	0.018655029	0.054054403	0.025062135	AKT1/IGF1R/EGFR	3
BP	GO:0060562	epithelial tube morphogenesis	3/32	334/18870	0.018655029	0.054054403	0.025062135	VDR/KDR/NR3C1	3
BP	GO:0045446	endothelial cell differentiation	2/32	124/18870	0.018681769	0.054054403	0.025062135	KDR/ICAM1	2
BP	GO:0072676	lymphocyte migration	2/32	124/18870	0.018681769	0.054054403	0.025062135	AKT1/ICAM1	2
BP	GO:0032386	regulation of intracellular transport	3/32	336/18870	0.018949996	0.054636505	0.025332025	PTGS2/PTPN1/MAPK14	3
BP	GO:0006805	xenobiotic metabolic process	2/32	125/18870	0.018965649	0.054636505	0.025332025	ABCB1/CYP2C19	2
BP	GO:0072089	stem cell proliferation	2/32	125/18870	0.018965649	0.054636505	0.025332025	KDR/ABCB1	2
BP	GO:0051099	positive regulation of binding	2/32	127/18870	0.019538895	0.055592075	0.025775071	MMP9/PPARG	2
BP	GO:0090288	negative regulation of cellular response to growth factor stimulus	2/32	127/18870	0.019538895	0.055592075	0.025775071	PPARG/PTPN1	2
BP	GO:0001704	formation of primary germ layer	2/32	128/18870	0.019828249	0.055592075	0.025775071	MMP9/MMP2	2
BP	GO:0045931	positive regulation of mitotic cell cycle	2/32	128/18870	0.019828249	0.055592075	0.025775071	AKT1/EGFR	2
BP	GO:0002456	T cell mediated immunity	2/32	129/18870	0.020119414	0.055592075	0.025775071	ICAM1/IL6	2
BP	GO:0000012	single strand break repair	1/32	12/18870	0.020166853	0.055592075	0.025775071	PARP1	1
BP	GO:0001553	luteinization	1/32	12/18870	0.020166853	0.055592075	0.025775071	MMP2	1
BP	GO:0003084	positive regulation of systemic arterial blood pressure	1/32	12/18870	0.020166853	0.055592075	0.025775071	AVPR2	1
BP	GO:0003157	endocardium development	1/32	12/18870	0.020166853	0.055592075	0.025775071	KDR	1
BP	GO:0010713	negative regulation of collagen metabolic process	1/32	12/18870	0.020166853	0.055592075	0.025775071	IL6	1
BP	GO:0010749	regulation of nitric oxide mediated signal transduction	1/32	12/18870	0.020166853	0.055592075	0.025775071	EGFR	1
BP	GO:0014004	microglia differentiation	1/32	12/18870	0.020166853	0.055592075	0.025775071	NR3C1	1
BP	GO:0022605	mammalian oogenesis stage	1/32	12/18870	0.020166853	0.055592075	0.025775071	AKT1	1
BP	GO:0030948	negative regulation of vascular endothelial growth factor receptor signaling pathway	1/32	12/18870	0.020166853	0.055592075	0.025775071	PTPN1	1
BP	GO:0031650	regulation of heat generation	1/32	12/18870	0.020166853	0.055592075	0.025775071	PTGS2	1
BP	GO:0033145	positive regulation of intracellular steroid hormone receptor signaling pathway	1/32	12/18870	0.020166853	0.055592075	0.025775071	PARP1	1
BP	GO:0042364	water-soluble vitamin biosynthetic process	1/32	12/18870	0.020166853	0.055592075	0.025775071	AKR1B1	1
BP	GO:0046415	urate metabolic process	1/32	12/18870	0.020166853	0.055592075	0.025775071	ABCG2	1
BP	GO:0048012	hepatocyte growth factor receptor signaling pathway	1/32	12/18870	0.020166853	0.055592075	0.025775071	PTPN1	1
BP	GO:0051549	positive regulation of keratinocyte migration	1/32	12/18870	0.020166853	0.055592075	0.025775071	MMP9	1
BP	GO:0051583	dopamine uptake involved in synaptic transmission	1/32	12/18870	0.020166853	0.055592075	0.025775071	SLC6A2	1
BP	GO:0051934	catecholamine uptake involved in synaptic transmission	1/32	12/18870	0.020166853	0.055592075	0.025775071	SLC6A2	1
BP	GO:0060965	negative regulation of miRNA-mediated gene silencing	1/32	12/18870	0.020166853	0.055592075	0.025775071	IL6	1
BP	GO:0070561	vitamin D receptor signaling pathway	1/32	12/18870	0.020166853	0.055592075	0.025775071	VDR	1
BP	GO:0070943	neutrophil-mediated killing of symbiont cell	1/32	12/18870	0.020166853	0.055592075	0.025775071	F2	1
BP	GO:0071389	cellular response to mineralocorticoid stimulus	1/32	12/18870	0.020166853	0.055592075	0.025775071	IGF1R	1
BP	GO:0071394	cellular response to testosterone stimulus	1/32	12/18870	0.020166853	0.055592075	0.025775071	IGF1R	1
BP	GO:0071493	cellular response to UV-B	1/32	12/18870	0.020166853	0.055592075	0.025775071	MAPK14	1
BP	GO:1902337	regulation of apoptotic process involved in morphogenesis	1/32	12/18870	0.020166853	0.055592075	0.025775071	VDR	1
BP	GO:2001214	positive regulation of vasculogenesis	1/32	12/18870	0.020166853	0.055592075	0.025775071	KDR	1
BP	GO:2001267	regulation of cysteine-type endopeptidase activity involved in apoptotic signaling pathway	1/32	12/18870	0.020166853	0.055592075	0.025775071	MMP9	1
BP	GO:0045739	positive regulation of DNA repair	2/32	130/18870	0.020412385	0.056190759	0.026052649	PARP1/EGFR	2
BP	GO:0071496	cellular response to external stimulus	3/32	346/18870	0.020464008	0.056254735	0.026082311	PTGS2/VDR/IGF1R	3
BP	GO:0045765	regulation of angiogenesis	3/32	349/18870	0.020930963	0.057458682	0.026640517	PPARG/KDR/IL6	3
BP	GO:0046328	regulation of JNK cascade	2/32	132/18870	0.021003714	0.057578647	0.026696138	IGF1R/EGFR	2
BP	GO:0043271	negative regulation of monoatomic ion transport	2/32	133/18870	0.02130206	0.057919835	0.026854329	PTGS2/MMP9	2
BP	GO:0061041	regulation of wound healing	2/32	133/18870	0.02130206	0.057919835	0.026854329	F2/PLG	2
BP	GO:1901342	regulation of vasculature development	3/32	354/18870	0.021722318	0.057919835	0.026854329	PPARG/KDR/IL6	3
BP	GO:0031392	regulation of prostaglandin biosynthetic process	1/32	13/18870	0.021829524	0.057919835	0.026854329	PTGS2	1
BP	GO:0032494	response to peptidoglycan	1/32	13/18870	0.021829524	0.057919835	0.026854329	IL6	1
BP	GO:0033690	positive regulation of osteoblast proliferation	1/32	13/18870	0.021829524	0.057919835	0.026854329	IGF1R	1
BP	GO:0035331	negative regulation of hippo signaling	1/32	13/18870	0.021829524	0.057919835	0.026854329	MAPK14	1
BP	GO:0035745	T-helper 2 cell cytokine production	1/32	13/18870	0.021829524	0.057919835	0.026854329	IL6	1
BP	GO:0042921	glucocorticoid receptor signaling pathway	1/32	13/18870	0.021829524	0.057919835	0.026854329	NR3C1	1
BP	GO:0044406	adhesion of symbiont to host	1/32	13/18870	0.021829524	0.057919835	0.026854329	ICAM1	1
BP	GO:0045986	negative regulation of smooth muscle contraction	1/32	13/18870	0.021829524	0.057919835	0.026854329	PTGS2	1
BP	GO:0048680	positive regulation of axon regeneration	1/32	13/18870	0.021829524	0.057919835	0.026854329	IGF1R	1
BP	GO:0060149	negative regulation of post-transcriptional gene silencing	1/32	13/18870	0.021829524	0.057919835	0.026854329	IL6	1
BP	GO:0060967	negative regulation of gene silencing by regulatory ncRNA	1/32	13/18870	0.021829524	0.057919835	0.026854329	IL6	1
BP	GO:0061029	eyelid development in camera-type eye	1/32	13/18870	0.021829524	0.057919835	0.026854329	EGFR	1
BP	GO:0061430	bone trabecula morphogenesis	1/32	13/18870	0.021829524	0.057919835	0.026854329	MMP2	1
BP	GO:0070572	positive regulation of neuron projection regeneration	1/32	13/18870	0.021829524	0.057919835	0.026854329	IGF1R	1
BP	GO:0072683	T cell extravasation	1/32	13/18870	0.021829524	0.057919835	0.026854329	ICAM1	1
BP	GO:0106049	regulation of cellular response to osmotic stress	1/32	13/18870	0.021829524	0.057919835	0.026854329	PTGS2	1
BP	GO:1900103	positive regulation of endoplasmic reticulum unfolded protein response	1/32	13/18870	0.021829524	0.057919835	0.026854329	PTPN1	1
BP	GO:1900369	negative regulation of post-transcriptional gene silencing by regulatory ncRNA	1/32	13/18870	0.021829524	0.057919835	0.026854329	IL6	1
BP	GO:1903624	regulation of DNA catabolic process	1/32	13/18870	0.021829524	0.057919835	0.026854329	IL6	1
BP	GO:1904748	regulation of apoptotic process involved in development	1/32	13/18870	0.021829524	0.057919835	0.026854329	VDR	1
BP	GO:2000551	regulation of T-helper 2 cell cytokine production	1/32	13/18870	0.021829524	0.057919835	0.026854329	IL6	1
BP	GO:0090287	regulation of cellular response to growth factor stimulus	3/32	357/18870	0.022204994	0.058766026	0.027246662	PPARG/KDR/PTPN1	3
BP	GO:0034219	carbohydrate transmembrane transport	2/32	136/18870	0.022207746	0.058766026	0.027246662	AKT1/MAPK14	2
BP	GO:1904375	regulation of protein localization to cell periphery	2/32	137/18870	0.022513169	0.059494802	0.027584557	AKT1/EGFR	2
BP	GO:0010212	response to ionizing radiation	2/32	138/18870	0.022820345	0.060072406	0.027852361	PARP1/MAPK14	2
BP	GO:0043401	steroid hormone mediated signaling pathway	2/32	138/18870	0.022820345	0.060072406	0.027852361	PARP1/NR3C1	2
BP	GO:1903311	regulation of mRNA metabolic process	3/32	362/18870	0.023022568	0.060072406	0.027852361	AKT1/APEX1/MAPK14	3
BP	GO:0043467	regulation of generation of precursor metabolites and energy	2/32	139/18870	0.023129268	0.060072406	0.027852361	AKT1/NOS2	2
BP	GO:0010639	negative regulation of organelle organization	3/32	363/18870	0.02318805	0.060072406	0.027852361	AKT1/PARP1/PPARG	3
BP	GO:0042176	regulation of protein catabolic process	3/32	364/18870	0.023354189	0.060072406	0.027852361	AKT1/NOS2/EGFR	3
BP	GO:0008360	regulation of cell shape	2/32	140/18870	0.02343993	0.060072406	0.027852361	KDR/F2	2
BP	GO:0070555	response to interleukin-1	2/32	140/18870	0.02343993	0.060072406	0.027852361	MMP2/IL6	2
BP	GO:0006000	fructose metabolic process	1/32	14/18870	0.023489462	0.060072406	0.027852361	AKR1B1	1
BP	GO:0006287	base-excision repair, gap-filling	1/32	14/18870	0.023489462	0.060072406	0.027852361	APEX1	1
BP	GO:0010745	negative regulation of macrophage derived foam cell differentiation	1/32	14/18870	0.023489462	0.060072406	0.027852361	PPARG	1
BP	GO:0031958	corticosteroid receptor signaling pathway	1/32	14/18870	0.023489462	0.060072406	0.027852361	NR3C1	1
BP	GO:0035791	platelet-derived growth factor receptor-beta signaling pathway	1/32	14/18870	0.023489462	0.060072406	0.027852361	PTPN1	1
BP	GO:0046322	negative regulation of fatty acid oxidation	1/32	14/18870	0.023489462	0.060072406	0.027852361	AKT1	1
BP	GO:0050667	homocysteine metabolic process	1/32	14/18870	0.023489462	0.060072406	0.027852361	NOX4	1
BP	GO:0051547	regulation of keratinocyte migration	1/32	14/18870	0.023489462	0.060072406	0.027852361	MMP9	1
BP	GO:0060330	regulation of response to type II interferon	1/32	14/18870	0.023489462	0.060072406	0.027852361	PPARG	1
BP	GO:0060334	regulation of type II interferon-mediated signaling pathway	1/32	14/18870	0.023489462	0.060072406	0.027852361	PPARG	1
BP	GO:0060837	blood vessel endothelial cell differentiation	1/32	14/18870	0.023489462	0.060072406	0.027852361	KDR	1
BP	GO:0070942	neutrophil mediated cytotoxicity	1/32	14/18870	0.023489462	0.060072406	0.027852361	F2	1
BP	GO:0071472	cellular response to salt stress	1/32	14/18870	0.023489462	0.060072406	0.027852361	AKR1B1	1
BP	GO:0140052	cellular response to oxidised low-density lipoprotein particle stimulus	1/32	14/18870	0.023489462	0.060072406	0.027852361	AKT1	1
BP	GO:1903894	regulation of IRE1-mediated unfolded protein response	1/32	14/18870	0.023489462	0.060072406	0.027852361	PTPN1	1
BP	GO:1905203	regulation of connective tissue replacement	1/32	14/18870	0.023489462	0.060072406	0.027852361	PPARG	1
BP	GO:1905208	negative regulation of cardiocyte differentiation	1/32	14/18870	0.023489462	0.060072406	0.027852361	EGFR	1
BP	GO:0046887	positive regulation of hormone secretion	2/32	141/18870	0.023752327	0.060666381	0.028127755	PPARG/F2	2
BP	GO:0006401	RNA catabolic process	3/32	367/18870	0.023856541	0.060854138	0.028214808	AKT1/APEX1/MAPK14	3
BP	GO:0043393	regulation of protein binding	2/32	142/18870	0.024066451	0.061310675	0.02842648	AKT1/MMP9	2
BP	GO:0003158	endothelium development	2/32	143/18870	0.024382296	0.061956039	0.028725701	KDR/ICAM1	2
BP	GO:0034341	response to type II interferon	2/32	143/18870	0.024382296	0.061956039	0.028725701	NOS2/PPARG	2
BP	GO:0034763	negative regulation of transmembrane transport	2/32	144/18870	0.024699856	0.062145515	0.028813551	AKT1/MMP9	2
BP	GO:0050714	positive regulation of protein secretion	2/32	144/18870	0.024699856	0.062145515	0.028813551	PPARG/F2	2
BP	GO:0050921	positive regulation of chemotaxis	2/32	145/18870	0.025019124	0.062145515	0.028813551	KDR/IL6	2
BP	GO:0003376	sphingosine-1-phosphate receptor signaling pathway	1/32	15/18870	0.025146672	0.062145515	0.028813551	AKT1	1
BP	GO:0007567	parturition	1/32	15/18870	0.025146672	0.062145515	0.028813551	MMP2	1
BP	GO:0010763	positive regulation of fibroblast migration	1/32	15/18870	0.025146672	0.062145515	0.028813551	AKT1	1
BP	GO:0010889	regulation of sequestering of triglyceride	1/32	15/18870	0.025146672	0.062145515	0.028813551	PPARG	1
BP	GO:0030728	ovulation	1/32	15/18870	0.025146672	0.062145515	0.028813551	MMP2	1
BP	GO:0032352	positive regulation of hormone metabolic process	1/32	15/18870	0.025146672	0.062145515	0.028813551	IGF1R	1
BP	GO:0034310	primary alcohol catabolic process	1/32	15/18870	0.025146672	0.062145515	0.028813551	AKR1B10	1
BP	GO:0036446	myofibroblast differentiation	1/32	15/18870	0.025146672	0.062145515	0.028813551	PARP1	1
BP	GO:0044849	estrous cycle	1/32	15/18870	0.025146672	0.062145515	0.028813551	IGF1R	1
BP	GO:0045187	regulation of circadian sleep/wake cycle, sleep	1/32	15/18870	0.025146672	0.062145515	0.028813551	PARP1	1
BP	GO:0045725	positive regulation of glycogen biosynthetic process	1/32	15/18870	0.025146672	0.062145515	0.028813551	AKT1	1
BP	GO:0045838	positive regulation of membrane potential	1/32	15/18870	0.025146672	0.062145515	0.028813551	AKT1	1
BP	GO:0071732	cellular response to nitric oxide	1/32	15/18870	0.025146672	0.062145515	0.028813551	MMP3	1
BP	GO:0072044	collecting duct development	1/32	15/18870	0.025146672	0.062145515	0.028813551	AKR1B1	1
BP	GO:1900102	negative regulation of endoplasmic reticulum unfolded protein response	1/32	15/18870	0.025146672	0.062145515	0.028813551	PTPN1	1
BP	GO:1902065	response to L-glutamate	1/32	15/18870	0.025146672	0.062145515	0.028813551	IGF1R	1
BP	GO:2000402	negative regulation of lymphocyte migration	1/32	15/18870	0.025146672	0.062145515	0.028813551	AKT1	1
BP	GO:2001028	positive regulation of endothelial cell chemotaxis	1/32	15/18870	0.025146672	0.062145515	0.028813551	KDR	1
BP	GO:2001279	regulation of unsaturated fatty acid biosynthetic process	1/32	15/18870	0.025146672	0.062145515	0.028813551	PTGS2	1
BP	GO:0044282	small molecule catabolic process	3/32	375/18870	0.025225023	0.062261513	0.028867333	AKT1/NOS2/AKR1B10	3
BP	GO:0071456	cellular response to hypoxia	2/32	147/18870	0.02566276	0.063263172	0.029331748	PTGS2/PPARG	2
BP	GO:0038061	non-canonical NF-kappaB signal transduction	2/32	148/18870	0.025987115	0.063983184	0.029665579	AKT1/EGFR	2
BP	GO:0002687	positive regulation of leukocyte migration	2/32	149/18870	0.026313154	0.064154458	0.02974499	ICAM1/IL6	2
BP	GO:0050768	negative regulation of neurogenesis	2/32	149/18870	0.026313154	0.064154458	0.02974499	F2/IL6	2
BP	GO:0045667	regulation of osteoblast differentiation	2/32	150/18870	0.02664087	0.064154458	0.02974499	PPARG/IL6	2
BP	GO:0006704	glucocorticoid biosynthetic process	1/32	16/18870	0.026801156	0.064154458	0.02974499	NR3C1	1
BP	GO:0010715	regulation of extracellular matrix disassembly	1/32	16/18870	0.026801156	0.064154458	0.02974499	IL6	1
BP	GO:0017014	protein nitrosylation	1/32	16/18870	0.026801156	0.064154458	0.02974499	NOS2	1
BP	GO:0018119	peptidyl-cysteine S-nitrosylation	1/32	16/18870	0.026801156	0.064154458	0.02974499	NOS2	1
BP	GO:0030810	positive regulation of nucleotide biosynthetic process	1/32	16/18870	0.026801156	0.064154458	0.02974499	NOS2	1
BP	GO:0034112	positive regulation of homotypic cell-cell adhesion	1/32	16/18870	0.026801156	0.064154458	0.02974499	IL6	1
BP	GO:0034393	positive regulation of smooth muscle cell apoptotic process	1/32	16/18870	0.026801156	0.064154458	0.02974499	PPARG	1
BP	GO:0035435	phosphate ion transmembrane transport	1/32	16/18870	0.026801156	0.064154458	0.02974499	VDR	1
BP	GO:0035627	ceramide transport	1/32	16/18870	0.026801156	0.064154458	0.02974499	ABCB1	1
BP	GO:0045779	negative regulation of bone resorption	1/32	16/18870	0.026801156	0.064154458	0.02974499	IL6	1
BP	GO:0048712	negative regulation of astrocyte differentiation	1/32	16/18870	0.026801156	0.064154458	0.02974499	F2	1
BP	GO:0050802	circadian sleep/wake cycle, sleep	1/32	16/18870	0.026801156	0.064154458	0.02974499	PARP1	1
BP	GO:0051770	positive regulation of nitric-oxide synthase biosynthetic process	1/32	16/18870	0.026801156	0.064154458	0.02974499	KDR	1
BP	GO:0071380	cellular response to prostaglandin E stimulus	1/32	16/18870	0.026801156	0.064154458	0.02974499	AKT1	1
BP	GO:0072540	T-helper 17 cell lineage commitment	1/32	16/18870	0.026801156	0.064154458	0.02974499	IL6	1
BP	GO:1900373	positive regulation of purine nucleotide biosynthetic process	1/32	16/18870	0.026801156	0.064154458	0.02974499	NOS2	1
BP	GO:1901741	positive regulation of myoblast fusion	1/32	16/18870	0.026801156	0.064154458	0.02974499	MAPK14	1
BP	GO:1903798	regulation of miRNA processing	1/32	16/18870	0.026801156	0.064154458	0.02974499	IL6	1
BP	GO:2000696	regulation of epithelial cell differentiation involved in kidney development	1/32	16/18870	0.026801156	0.064154458	0.02974499	MMP9	1
BP	GO:2001212	regulation of vasculogenesis	1/32	16/18870	0.026801156	0.064154458	0.02974499	KDR	1
BP	GO:0002705	positive regulation of leukocyte mediated immunity	2/32	151/18870	0.026970256	0.06448136	0.029896557	NOS2/IL6	2
BP	GO:0050729	positive regulation of inflammatory response	2/32	152/18870	0.027301307	0.065194206	0.030227065	PTGS2/IL6	2
BP	GO:0032368	regulation of lipid transport	2/32	153/18870	0.027634016	0.06590929	0.030558612	AKT1/PPARG	2
BP	GO:0002697	regulation of immune effector process	3/32	389/18870	0.027720911	0.066037074	0.030617858	NOS2/ICAM1/IL6	3
BP	GO:0051961	negative regulation of nervous system development	2/32	155/18870	0.028304385	0.066423661	0.030797098	F2/IL6	2
BP	GO:0007252	I-kappaB phosphorylation	1/32	17/18870	0.02845292	0.066423661	0.030797098	AKT1	1
BP	GO:0009886	post-embryonic animal morphogenesis	1/32	17/18870	0.02845292	0.066423661	0.030797098	KDR	1
BP	GO:0010544	negative regulation of platelet activation	1/32	17/18870	0.02845292	0.066423661	0.030797098	F2	1
BP	GO:0010612	regulation of cardiac muscle adaptation	1/32	17/18870	0.02845292	0.066423661	0.030797098	PPARG	1
BP	GO:0010831	positive regulation of myotube differentiation	1/32	17/18870	0.02845292	0.066423661	0.030797098	MAPK14	1
BP	GO:0031649	heat generation	1/32	17/18870	0.02845292	0.066423661	0.030797098	PTGS2	1
BP	GO:0043129	surfactant homeostasis	1/32	17/18870	0.02845292	0.066423661	0.030797098	KDR	1
BP	GO:0044539	long-chain fatty acid import into cell	1/32	17/18870	0.02845292	0.066423661	0.030797098	AKT1	1
BP	GO:0050872	white fat cell differentiation	1/32	17/18870	0.02845292	0.066423661	0.030797098	PPARG	1
BP	GO:0060644	mammary gland epithelial cell differentiation	1/32	17/18870	0.02845292	0.066423661	0.030797098	AKT1	1
BP	GO:0070875	positive regulation of glycogen metabolic process	1/32	17/18870	0.02845292	0.066423661	0.030797098	AKT1	1
BP	GO:0070920	regulation of regulatory ncRNA processing	1/32	17/18870	0.02845292	0.066423661	0.030797098	IL6	1
BP	GO:0090494	dopamine uptake	1/32	17/18870	0.02845292	0.066423661	0.030797098	SLC6A2	1
BP	GO:1900120	regulation of receptor binding	1/32	17/18870	0.02845292	0.066423661	0.030797098	MMP9	1
BP	GO:1902170	cellular response to reactive nitrogen species	1/32	17/18870	0.02845292	0.066423661	0.030797098	MMP3	1
BP	GO:1903242	regulation of cardiac muscle hypertrophy in response to stress	1/32	17/18870	0.02845292	0.066423661	0.030797098	PPARG	1
BP	GO:0000723	telomere maintenance	2/32	156/18870	0.028642032	0.066551591	0.030856412	PARP1/APEX1	2
BP	GO:0046718	viral entry into host cell	2/32	156/18870	0.028642032	0.066551591	0.030856412	EGFR/ICAM1	2
BP	GO:0048754	branching morphogenesis of an epithelial tube	2/32	156/18870	0.028642032	0.066551591	0.030856412	VDR/KDR	2
BP	GO:1905039	carboxylic acid transmembrane transport	2/32	156/18870	0.028642032	0.066551591	0.030856412	AKT1/ABCB1	2
BP	GO:1903825	organic acid transmembrane transport	2/32	157/18870	0.028981312	0.067261078	0.031185364	AKT1/ABCB1	2
BP	GO:0031331	positive regulation of cellular catabolic process	3/32	396/18870	0.029017042	0.067265235	0.031187291	KDR/PTPN1/IL6	3
BP	GO:0034767	positive regulation of monoatomic ion transmembrane transport	2/32	158/18870	0.02932222	0.067735012	0.031405102	ABCB1/F2	2
BP	GO:0090316	positive regulation of intracellular protein transport	2/32	158/18870	0.02932222	0.067735012	0.031405102	PTGS2/MAPK14	2
BP	GO:2001236	regulation of extrinsic apoptotic signaling pathway	2/32	158/18870	0.02932222	0.067735012	0.031405102	AKT1/ICAM1	2
BP	GO:0010959	regulation of metal ion transport	3/32	398/18870	0.029393258	0.067820067	0.031444537	AKT1/PTGS2/F2	3
BP	GO:0008643	carbohydrate transport	2/32	159/18870	0.02966475	0.067874974	0.031469994	AKT1/MAPK14	2
BP	GO:0016241	regulation of macroautophagy	2/32	159/18870	0.02966475	0.067874974	0.031469994	AKT1/KDR	2
BP	GO:0002693	positive regulation of cellular extravasation	1/32	18/18870	0.030101969	0.067874974	0.031469994	ICAM1	1
BP	GO:0002830	positive regulation of type 2 immune response	1/32	18/18870	0.030101969	0.067874974	0.031469994	IL6	1
BP	GO:0010042	response to manganese ion	1/32	18/18870	0.030101969	0.067874974	0.031469994	PTGS2	1
BP	GO:0019373	epoxygenase P450 pathway	1/32	18/18870	0.030101969	0.067874974	0.031469994	CYP2C19	1
BP	GO:0030730	sequestering of triglyceride	1/32	18/18870	0.030101969	0.067874974	0.031469994	PPARG	1
BP	GO:0036499	PERK-mediated unfolded protein response	1/32	18/18870	0.030101969	0.067874974	0.031469994	PTPN1	1
BP	GO:0038128	ERBB2 signaling pathway	1/32	18/18870	0.030101969	0.067874974	0.031469994	EGFR	1
BP	GO:0043217	myelin maintenance	1/32	18/18870	0.030101969	0.067874974	0.031469994	AKT1	1
BP	GO:0044070	regulation of monoatomic anion transport	1/32	18/18870	0.030101969	0.067874974	0.031469994	ABCB1	1
BP	GO:0046851	negative regulation of bone remodeling	1/32	18/18870	0.030101969	0.067874974	0.031469994	IL6	1
BP	GO:0048569	post-embryonic animal organ development	1/32	18/18870	0.030101969	0.067874974	0.031469994	KDR	1
BP	GO:0051000	positive regulation of nitric-oxide synthase activity	1/32	18/18870	0.030101969	0.067874974	0.031469994	AKT1	1
BP	GO:0071318	cellular response to ATP	1/32	18/18870	0.030101969	0.067874974	0.031469994	PTGS2	1
BP	GO:0090493	catecholamine uptake	1/32	18/18870	0.030101969	0.067874974	0.031469994	SLC6A2	1
BP	GO:0090520	sphingolipid mediated signaling pathway	1/32	18/18870	0.030101969	0.067874974	0.031469994	AKT1	1
BP	GO:0150078	positive regulation of neuroinflammatory response	1/32	18/18870	0.030101969	0.067874974	0.031469994	IL6	1
BP	GO:1905288	vascular associated smooth muscle cell apoptotic process	1/32	18/18870	0.030101969	0.067874974	0.031469994	PPARG	1
BP	GO:1905459	regulation of vascular associated smooth muscle cell apoptotic process	1/32	18/18870	0.030101969	0.067874974	0.031469994	PPARG	1
BP	GO:0051090	regulation of DNA-binding transcription factor activity	3/32	406/18870	0.030924287	0.069649929	0.032292946	AKT1/PPARG/IL6	3
BP	GO:0007254	JNK cascade	2/32	163/18870	0.031050959	0.069697622	0.032315059	IGF1R/EGFR	2
BP	GO:0007292	female gamete generation	2/32	163/18870	0.031050959	0.069697622	0.032315059	AKT1/MMP2	2
BP	GO:0044409	entry into host	2/32	163/18870	0.031050959	0.069697622	0.032315059	EGFR/ICAM1	2
BP	GO:0030900	forebrain development	3/32	407/18870	0.031118607	0.069770451	0.032348825	IGF1R/EGFR/AVPR2	3
BP	GO:0001502	cartilage condensation	1/32	19/18870	0.031748305	0.070240738	0.032566873	MAPK14	1
BP	GO:0010885	regulation of cholesterol storage	1/32	19/18870	0.031748305	0.070240738	0.032566873	PPARG	1
BP	GO:0022410	circadian sleep/wake cycle process	1/32	19/18870	0.031748305	0.070240738	0.032566873	PARP1	1
BP	GO:0035743	CD4-positive, alpha-beta T cell cytokine production	1/32	19/18870	0.031748305	0.070240738	0.032566873	IL6	1
BP	GO:0042749	regulation of circadian sleep/wake cycle	1/32	19/18870	0.031748305	0.070240738	0.032566873	PARP1	1
BP	GO:0045618	positive regulation of keratinocyte differentiation	1/32	19/18870	0.031748305	0.070240738	0.032566873	VDR	1
BP	GO:0048266	behavioral response to pain	1/32	19/18870	0.031748305	0.070240738	0.032566873	AKT1	1
BP	GO:0060716	labyrinthine layer blood vessel development	1/32	19/18870	0.031748305	0.070240738	0.032566873	AKT1	1
BP	GO:0097254	renal tubular secretion	1/32	19/18870	0.031748305	0.070240738	0.032566873	ABCG2	1
BP	GO:1903376	regulation of oxidative stress-induced neuron intrinsic apoptotic signaling pathway	1/32	19/18870	0.031748305	0.070240738	0.032566873	PARP1	1
BP	GO:2001169	regulation of ATP biosynthetic process	1/32	19/18870	0.031748305	0.070240738	0.032566873	PARP1	1
BP	GO:0035051	cardiocyte differentiation	2/32	165/18870	0.031753633	0.070240738	0.032566873	NOX4/EGFR	2
BP	GO:0030509	BMP signaling pathway	2/32	167/18870	0.032462624	0.071626422	0.03320934	PPARG/KDR	2
BP	GO:0048639	positive regulation of developmental growth	2/32	167/18870	0.032462624	0.071626422	0.03320934	AKT1/MAPK14	2
BP	GO:0001558	regulation of cell growth	3/32	417/18870	0.033097674	0.071626422	0.03320934	AKT1/EGFR/F2	3
BP	GO:0015698	inorganic anion transport	2/32	169/18870	0.033177882	0.071626422	0.03320934	VDR/ABCB1	2
BP	GO:0002295	T-helper cell lineage commitment	1/32	20/18870	0.033391934	0.071626422	0.03320934	IL6	1
BP	GO:0006144	purine nucleobase metabolic process	1/32	20/18870	0.033391934	0.071626422	0.03320934	TTR	1
BP	GO:0006309	apoptotic DNA fragmentation	1/32	20/18870	0.033391934	0.071626422	0.03320934	IL6	1
BP	GO:0006525	arginine metabolic process	1/32	20/18870	0.033391934	0.071626422	0.03320934	NOS2	1
BP	GO:0006700	C21-steroid hormone biosynthetic process	1/32	20/18870	0.033391934	0.071626422	0.03320934	AKR1B1	1
BP	GO:0031053	primary miRNA processing	1/32	20/18870	0.033391934	0.071626422	0.03320934	IL6	1
BP	GO:0031998	regulation of fatty acid beta-oxidation	1/32	20/18870	0.033391934	0.071626422	0.03320934	AKT1	1
BP	GO:0034244	negative regulation of transcription elongation by RNA polymerase II	1/32	20/18870	0.033391934	0.071626422	0.03320934	PARP1	1
BP	GO:0036498	IRE1-mediated unfolded protein response	1/32	20/18870	0.033391934	0.071626422	0.03320934	PTPN1	1
BP	GO:0042953	lipoprotein transport	1/32	20/18870	0.033391934	0.071626422	0.03320934	PPARG	1
BP	GO:0045056	transcytosis	1/32	20/18870	0.033391934	0.071626422	0.03320934	IGF1R	1
BP	GO:0051546	keratinocyte migration	1/32	20/18870	0.033391934	0.071626422	0.03320934	MMP9	1
BP	GO:0051767	nitric-oxide synthase biosynthetic process	1/32	20/18870	0.033391934	0.071626422	0.03320934	KDR	1
BP	GO:0051769	regulation of nitric-oxide synthase biosynthetic process	1/32	20/18870	0.033391934	0.071626422	0.03320934	KDR	1
BP	GO:0055093	response to hyperoxia	1/32	20/18870	0.033391934	0.071626422	0.03320934	MMP2	1
BP	GO:0071474	cellular hyperosmotic response	1/32	20/18870	0.033391934	0.071626422	0.03320934	AKR1B1	1
BP	GO:0071731	response to nitric oxide	1/32	20/18870	0.033391934	0.071626422	0.03320934	MMP3	1
BP	GO:0090201	negative regulation of release of cytochrome c from mitochondria	1/32	20/18870	0.033391934	0.071626422	0.03320934	AKT1	1
BP	GO:0097709	connective tissue replacement	1/32	20/18870	0.033391934	0.071626422	0.03320934	PPARG	1
BP	GO:0140354	lipid import into cell	1/32	20/18870	0.033391934	0.071626422	0.03320934	AKT1	1
BP	GO:1902001	fatty acid transmembrane transport	1/32	20/18870	0.033391934	0.071626422	0.03320934	AKT1	1
BP	GO:1902018	negative regulation of cilium assembly	1/32	20/18870	0.033391934	0.071626422	0.03320934	AKT1	1
BP	GO:1902236	negative regulation of endoplasmic reticulum stress-induced intrinsic apoptotic signaling pathway	1/32	20/18870	0.033391934	0.071626422	0.03320934	PTPN1	1
BP	GO:1903978	regulation of microglial cell activation	1/32	20/18870	0.033391934	0.071626422	0.03320934	IL6	1
BP	GO:0007159	leukocyte cell-cell adhesion	3/32	419/18870	0.033501304	0.071705814	0.03324615	AKT1/ICAM1/IL6	3
BP	GO:0042692	muscle cell differentiation	3/32	419/18870	0.033501304	0.071705814	0.03324615	AKT1/NOX4/MAPK14	3
BP	GO:0009266	response to temperature stimulus	2/32	171/18870	0.03389936	0.072401434	0.033568672	AKT1/PTGS2	2
BP	GO:0030856	regulation of epithelial cell differentiation	2/32	171/18870	0.03389936	0.072401434	0.033568672	MMP9/VDR	2
BP	GO:0002262	myeloid cell homeostasis	2/32	173/18870	0.034627011	0.073243808	0.033959235	IL6/MAPK14	2
BP	GO:0050680	negative regulation of epithelial cell proliferation	2/32	173/18870	0.034627011	0.073243808	0.033959235	PPARG/VDR	2
BP	GO:0007259	receptor signaling pathway via JAK-STAT	2/32	174/18870	0.034993136	0.073243808	0.033959235	F2/IL6	2
BP	GO:0001780	neutrophil homeostasis	1/32	21/18870	0.035032861	0.073243808	0.033959235	IL6	1
BP	GO:0010224	response to UV-B	1/32	21/18870	0.035032861	0.073243808	0.033959235	MAPK14	1
BP	GO:0010288	response to lead ion	1/32	21/18870	0.035032861	0.073243808	0.033959235	PTGS2	1
BP	GO:0032495	response to muramyl dipeptide	1/32	21/18870	0.035032861	0.073243808	0.033959235	MAPK14	1
BP	GO:0036480	neuron intrinsic apoptotic signaling pathway in response to oxidative stress	1/32	21/18870	0.035032861	0.073243808	0.033959235	PARP1	1
BP	GO:0042745	circadian sleep/wake cycle	1/32	21/18870	0.035032861	0.073243808	0.033959235	PARP1	1
BP	GO:0044030	regulation of DNA methylation	1/32	21/18870	0.035032861	0.073243808	0.033959235	PARP1	1
BP	GO:0044872	lipoprotein localization	1/32	21/18870	0.035032861	0.073243808	0.033959235	PPARG	1
BP	GO:0045981	positive regulation of nucleotide metabolic process	1/32	21/18870	0.035032861	0.073243808	0.033959235	NOS2	1
BP	GO:0060444	branching involved in mammary gland duct morphogenesis	1/32	21/18870	0.035032861	0.073243808	0.033959235	VDR	1
BP	GO:0071379	cellular response to prostaglandin stimulus	1/32	21/18870	0.035032861	0.073243808	0.033959235	AKT1	1
BP	GO:0090141	positive regulation of mitochondrial fission	1/32	21/18870	0.035032861	0.073243808	0.033959235	KDR	1
BP	GO:0097284	hepatocyte apoptotic process	1/32	21/18870	0.035032861	0.073243808	0.033959235	IGF1R	1
BP	GO:1900544	positive regulation of purine nucleotide metabolic process	1/32	21/18870	0.035032861	0.073243808	0.033959235	NOS2	1
BP	GO:1901739	regulation of myoblast fusion	1/32	21/18870	0.035032861	0.073243808	0.033959235	MAPK14	1
BP	GO:2000010	positive regulation of protein localization to cell surface	1/32	21/18870	0.035032861	0.073243808	0.033959235	AKT1	1
BP	GO:2000047	regulation of cell-cell adhesion mediated by cadherin	1/32	21/18870	0.035032861	0.073243808	0.033959235	PLG	1
BP	GO:0031214	biomineral tissue development	2/32	175/18870	0.035360787	0.073851506	0.034240992	PTGS2/VDR	2
BP	GO:0022900	electron transport chain	2/32	176/18870	0.035729957	0.074543973	0.034562052	AKR1B1/NOX4	2
BP	GO:0032635	interleukin-6 production	2/32	177/18870	0.036100641	0.075080242	0.034810691	NOS2/IL6	2
BP	GO:0032675	regulation of interleukin-6 production	2/32	177/18870	0.036100641	0.075080242	0.034810691	NOS2/IL6	2
BP	GO:0035265	organ growth	2/32	177/18870	0.036100641	0.075080242	0.034810691	AKT1/MAPK14	2
BP	GO:0016032	viral process	3/32	432/18870	0.036188204	0.075183458	0.034858548	AKT1/EGFR/ICAM1	3
BP	GO:0015874	norepinephrine transport	1/32	22/18870	0.036671088	0.075553115	0.035029937	SLC6A2	1
BP	GO:0023019	signal transduction involved in regulation of gene expression	1/32	22/18870	0.036671088	0.075553115	0.035029937	PARP1	1
BP	GO:0030431	sleep	1/32	22/18870	0.036671088	0.075553115	0.035029937	PARP1	1
BP	GO:0032042	mitochondrial DNA metabolic process	1/32	22/18870	0.036671088	0.075553115	0.035029937	PARP1	1
BP	GO:0032069	regulation of nuclease activity	1/32	22/18870	0.036671088	0.075553115	0.035029937	AKT1	1
BP	GO:0035584	calcium-mediated signaling using intracellular calcium source	1/32	22/18870	0.036671088	0.075553115	0.035029937	KDR	1
BP	GO:0071305	cellular response to vitamin D	1/32	22/18870	0.036671088	0.075553115	0.035029937	VDR	1
BP	GO:0097062	dendritic spine maintenance	1/32	22/18870	0.036671088	0.075553115	0.035029937	IGF1R	1
BP	GO:0071772	response to BMP	2/32	179/18870	0.036846527	0.075757071	0.035124501	PPARG/KDR	2
BP	GO:0071773	cellular response to BMP stimulus	2/32	179/18870	0.036846527	0.075757071	0.035124501	PPARG/KDR	2
BP	GO:0031400	negative regulation of protein modification process	3/32	437/18870	0.037250761	0.076508817	0.035473046	AKT1/PPARG/PTPN1	3
BP	GO:1905475	regulation of protein localization to membrane	2/32	181/18870	0.037598398	0.077142882	0.035767027	AKT1/EGFR	2
BP	GO:0042391	regulation of membrane potential	3/32	440/18870	0.037896039	0.077494396	0.035930006	AKT1/PARP1/KDR	3
BP	GO:0010893	positive regulation of steroid biosynthetic process	1/32	23/18870	0.038306621	0.077494396	0.035930006	IGF1R	1
BP	GO:0032785	negative regulation of DNA-templated transcription, elongation	1/32	23/18870	0.038306621	0.077494396	0.035930006	PARP1	1
BP	GO:0043373	CD4-positive, alpha-beta T cell lineage commitment	1/32	23/18870	0.038306621	0.077494396	0.035930006	IL6	1
BP	GO:0045932	negative regulation of muscle contraction	1/32	23/18870	0.038306621	0.077494396	0.035930006	PTGS2	1
BP	GO:0060252	positive regulation of glial cell proliferation	1/32	23/18870	0.038306621	0.077494396	0.035930006	IL6	1
BP	GO:0060392	negative regulation of SMAD protein signal transduction	1/32	23/18870	0.038306621	0.077494396	0.035930006	PPARG	1
BP	GO:0061042	vascular wound healing	1/32	23/18870	0.038306621	0.077494396	0.035930006	KDR	1
BP	GO:0061744	motor behavior	1/32	23/18870	0.038306621	0.077494396	0.035930006	NR3C1	1
BP	GO:0071636	positive regulation of transforming growth factor beta production	1/32	23/18870	0.038306621	0.077494396	0.035930006	PTGS2	1
BP	GO:0072574	hepatocyte proliferation	1/32	23/18870	0.038306621	0.077494396	0.035930006	IL6	1
BP	GO:0072575	epithelial cell proliferation involved in liver morphogenesis	1/32	23/18870	0.038306621	0.077494396	0.035930006	IL6	1
BP	GO:0098743	cell aggregation	1/32	23/18870	0.038306621	0.077494396	0.035930006	MAPK14	1
BP	GO:0001659	temperature homeostasis	2/32	183/18870	0.038356207	0.077494396	0.035930006	PTGS2/IGF1R	2
BP	GO:2000045	regulation of G1/S transition of mitotic cell cycle	2/32	183/18870	0.038356207	0.077494396	0.035930006	AKT1/EGFR	2
BP	GO:0006816	calcium ion transport	3/32	445/18870	0.03898438	0.078683342	0.036481256	PTGS2/VDR/F2	3
BP	GO:0032872	regulation of stress-activated MAPK cascade	2/32	186/18870	0.039503955	0.078923247	0.036592488	IGF1R/EGFR	2
BP	GO:0032200	telomere organization	2/32	187/18870	0.039889458	0.078923247	0.036592488	PARP1/APEX1	2
BP	GO:0061138	morphogenesis of a branching epithelium	2/32	187/18870	0.039889458	0.078923247	0.036592488	VDR/KDR	2
BP	GO:0003091	renal water homeostasis	1/32	24/18870	0.039939464	0.078923247	0.036592488	AKR1B1	1
BP	GO:0003323	type B pancreatic cell development	1/32	24/18870	0.039939464	0.078923247	0.036592488	AKT1	1
BP	GO:0006925	inflammatory cell apoptotic process	1/32	24/18870	0.039939464	0.078923247	0.036592488	IL6	1
BP	GO:0009651	response to salt stress	1/32	24/18870	0.039939464	0.078923247	0.036592488	AKR1B1	1
BP	GO:0010839	negative regulation of keratinocyte proliferation	1/32	24/18870	0.039939464	0.078923247	0.036592488	VDR	1
BP	GO:0016093	polyprenol metabolic process	1/32	24/18870	0.039939464	0.078923247	0.036592488	AKR1B10	1
BP	GO:0032891	negative regulation of organic acid transport	1/32	24/18870	0.039939464	0.078923247	0.036592488	AKT1	1
BP	GO:0034695	response to prostaglandin E	1/32	24/18870	0.039939464	0.078923247	0.036592488	AKT1	1
BP	GO:0035162	embryonic hemopoiesis	1/32	24/18870	0.039939464	0.078923247	0.036592488	KDR	1
BP	GO:0035357	peroxisome proliferator activated receptor signaling pathway	1/32	24/18870	0.039939464	0.078923247	0.036592488	PPARG	1
BP	GO:0045723	positive regulation of fatty acid biosynthetic process	1/32	24/18870	0.039939464	0.078923247	0.036592488	PTGS2	1
BP	GO:0046628	positive regulation of insulin receptor signaling pathway	1/32	24/18870	0.039939464	0.078923247	0.036592488	PTPN1	1
BP	GO:0060143	positive regulation of syncytium formation by plasma membrane fusion	1/32	24/18870	0.039939464	0.078923247	0.036592488	MAPK14	1
BP	GO:0060571	morphogenesis of an epithelial fold	1/32	24/18870	0.039939464	0.078923247	0.036592488	EGFR	1
BP	GO:0071294	cellular response to zinc ion	1/32	24/18870	0.039939464	0.078923247	0.036592488	PARP1	1
BP	GO:1903578	regulation of ATP metabolic process	1/32	24/18870	0.039939464	0.078923247	0.036592488	PARP1	1
BP	GO:1990961	xenobiotic detoxification by transmembrane export across the plasma membrane	1/32	24/18870	0.039939464	0.078923247	0.036592488	ABCB1	1
BP	GO:2001026	regulation of endothelial cell chemotaxis	1/32	24/18870	0.039939464	0.078923247	0.036592488	KDR	1
BP	GO:0006109	regulation of carbohydrate metabolic process	2/32	188/18870	0.04027641	0.079430692	0.036827762	AKT1/NR3C1	2
BP	GO:0044000	movement in host	2/32	188/18870	0.04027641	0.079430692	0.036827762	EGFR/ICAM1	2
BP	GO:0003012	muscle system process	3/32	452/18870	0.040535024	0.07986125	0.037027389	PTGS2/PARP1/PPARG	3
BP	GO:0070302	regulation of stress-activated protein kinase signaling cascade	2/32	189/18870	0.040664807	0.080037386	0.037109054	IGF1R/EGFR	2
BP	GO:0048568	embryonic organ development	3/32	453/18870	0.040759107	0.080143402	0.037158208	AKT1/KDR/EGFR	3
BP	GO:0034765	regulation of monoatomic ion transmembrane transport	3/32	454/18870	0.040983828	0.080224915	0.037196002	MMP9/ABCB1/F2	3
BP	GO:1901987	regulation of cell cycle phase transition	3/32	456/18870	0.041435188	0.080224915	0.037196002	AKT1/EGFR/MAPK14	3
BP	GO:0021543	pallium development	2/32	191/18870	0.041445913	0.080224915	0.037196002	IGF1R/EGFR	2
BP	GO:0002053	positive regulation of mesenchymal cell proliferation	1/32	25/18870	0.041569621	0.080224915	0.037196002	KDR	1
BP	GO:0002363	alpha-beta T cell lineage commitment	1/32	25/18870	0.041569621	0.080224915	0.037196002	IL6	1
BP	GO:0007190	activation of adenylate cyclase activity	1/32	25/18870	0.041569621	0.080224915	0.037196002	AVPR2	1
BP	GO:0009110	vitamin biosynthetic process	1/32	25/18870	0.041569621	0.080224915	0.037196002	AKR1B1	1
BP	GO:0010878	cholesterol storage	1/32	25/18870	0.041569621	0.080224915	0.037196002	PPARG	1
BP	GO:0035994	response to muscle stretch	1/32	25/18870	0.041569621	0.080224915	0.037196002	MAPK14	1
BP	GO:0042178	xenobiotic catabolic process	1/32	25/18870	0.041569621	0.080224915	0.037196002	CYP2C19	1
BP	GO:0048143	astrocyte activation	1/32	25/18870	0.041569621	0.080224915	0.037196002	IL6	1
BP	GO:0050927	positive regulation of positive chemotaxis	1/32	25/18870	0.041569621	0.080224915	0.037196002	KDR	1
BP	GO:0060396	growth hormone receptor signaling pathway	1/32	25/18870	0.041569621	0.080224915	0.037196002	PTPN1	1
BP	GO:0070935	3'-UTR-mediated mRNA stabilization	1/32	25/18870	0.041569621	0.080224915	0.037196002	MAPK14	1
BP	GO:0071676	negative regulation of mononuclear cell migration	1/32	25/18870	0.041569621	0.080224915	0.037196002	AKT1	1
BP	GO:0072576	liver morphogenesis	1/32	25/18870	0.041569621	0.080224915	0.037196002	IL6	1
BP	GO:0090200	positive regulation of release of cytochrome c from mitochondria	1/32	25/18870	0.041569621	0.080224915	0.037196002	MMP9	1
BP	GO:1902894	negative regulation of miRNA transcription	1/32	25/18870	0.041569621	0.080224915	0.037196002	PPARG	1
BP	GO:1905563	negative regulation of vascular endothelial cell proliferation	1/32	25/18870	0.041569621	0.080224915	0.037196002	PPARG	1
BP	GO:0030258	lipid modification	2/32	192/18870	0.041838609	0.08066549	0.037400272	AKT1/MAPK14	2
BP	GO:0072594	establishment of protein localization to organelle	3/32	459/18870	0.042117012	0.081123342	0.037612554	AKT1/PTGS2/MAPK14	3
BP	GO:0002726	positive regulation of T cell cytokine production	1/32	26/18870	0.043197096	0.081929803	0.037986467	IL6	1
BP	GO:0032967	positive regulation of collagen biosynthetic process	1/32	26/18870	0.043197096	0.081929803	0.037986467	F2	1
BP	GO:0035330	regulation of hippo signaling	1/32	26/18870	0.043197096	0.081929803	0.037986467	MAPK14	1
BP	GO:0043369	CD4-positive or CD8-positive, alpha-beta T cell lineage commitment	1/32	26/18870	0.043197096	0.081929803	0.037986467	IL6	1
BP	GO:0050926	regulation of positive chemotaxis	1/32	26/18870	0.043197096	0.081929803	0.037986467	KDR	1
BP	GO:0051894	positive regulation of focal adhesion assembly	1/32	26/18870	0.043197096	0.081929803	0.037986467	KDR	1
BP	GO:0060333	type II interferon-mediated signaling pathway	1/32	26/18870	0.043197096	0.081929803	0.037986467	PPARG	1
BP	GO:0060343	trabecula formation	1/32	26/18870	0.043197096	0.081929803	0.037986467	MMP2	1
BP	GO:0060561	apoptotic process involved in morphogenesis	1/32	26/18870	0.043197096	0.081929803	0.037986467	VDR	1
BP	GO:0060740	prostate gland epithelium morphogenesis	1/32	26/18870	0.043197096	0.081929803	0.037986467	MMP2	1
BP	GO:0070102	interleukin-6-mediated signaling pathway	1/32	26/18870	0.043197096	0.081929803	0.037986467	IL6	1
BP	GO:0071378	cellular response to growth hormone stimulus	1/32	26/18870	0.043197096	0.081929803	0.037986467	PTPN1	1
BP	GO:0090218	positive regulation of lipid kinase activity	1/32	26/18870	0.043197096	0.081929803	0.037986467	F2	1
BP	GO:1900078	positive regulation of cellular response to insulin stimulus	1/32	26/18870	0.043197096	0.081929803	0.037986467	PTPN1	1
BP	GO:1904996	positive regulation of leukocyte adhesion to vascular endothelial cell	1/32	26/18870	0.043197096	0.081929803	0.037986467	IL6	1
BP	GO:2000629	negative regulation of miRNA metabolic process	1/32	26/18870	0.043197096	0.081929803	0.037986467	PPARG	1
BP	GO:0099173	postsynapse organization	2/32	196/18870	0.04342356	0.082280589	0.038149108	AKT1/IGF1R	2
BP	GO:0051960	regulation of nervous system development	3/32	466/18870	0.043730206	0.082782492	0.038381813	AKT1/F2/IL6	3
BP	GO:0007369	gastrulation	2/32	197/18870	0.043823311	0.082879582	0.038426829	MMP9/MMP2	2
BP	GO:0051051	negative regulation of transport	3/32	469/18870	0.044431091	0.083258663	0.038602588	AKT1/PTGS2/MMP9	3
BP	GO:0044772	mitotic cell cycle phase transition	3/32	470/18870	0.044665985	0.083258663	0.038602588	AKT1/ABCB1/EGFR	3
BP	GO:0006817	phosphate ion transport	1/32	27/18870	0.044821894	0.083258663	0.038602588	VDR	1
BP	GO:0006972	hyperosmotic response	1/32	27/18870	0.044821894	0.083258663	0.038602588	AKR1B1	1
BP	GO:0009065	glutamine family amino acid catabolic process	1/32	27/18870	0.044821894	0.083258663	0.038602588	NOS2	1
BP	GO:0010714	positive regulation of collagen metabolic process	1/32	27/18870	0.044821894	0.083258663	0.038602588	F2	1
BP	GO:0010875	positive regulation of cholesterol efflux	1/32	27/18870	0.044821894	0.083258663	0.038602588	PPARG	1
BP	GO:0032740	positive regulation of interleukin-17 production	1/32	27/18870	0.044821894	0.083258663	0.038602588	IL6	1
BP	GO:0036296	response to increased oxygen levels	1/32	27/18870	0.044821894	0.083258663	0.038602588	MMP2	1
BP	GO:0042059	negative regulation of epidermal growth factor receptor signaling pathway	1/32	27/18870	0.044821894	0.083258663	0.038602588	EGFR	1
BP	GO:0045742	positive regulation of epidermal growth factor receptor signaling pathway	1/32	27/18870	0.044821894	0.083258663	0.038602588	MMP9	1
BP	GO:0045745	positive regulation of G protein-coupled receptor signaling pathway	1/32	27/18870	0.044821894	0.083258663	0.038602588	F2	1
BP	GO:0045940	positive regulation of steroid metabolic process	1/32	27/18870	0.044821894	0.083258663	0.038602588	IGF1R	1
BP	GO:0046618	xenobiotic export from cell	1/32	27/18870	0.044821894	0.083258663	0.038602588	ABCB1	1
BP	GO:0050995	negative regulation of lipid catabolic process	1/32	27/18870	0.044821894	0.083258663	0.038602588	AKT1	1
BP	GO:0090330	regulation of platelet aggregation	1/32	27/18870	0.044821894	0.083258663	0.038602588	IL6	1
BP	GO:0099560	synaptic membrane adhesion	1/32	27/18870	0.044821894	0.083258663	0.038602588	MAPK14	1
BP	GO:1904357	negative regulation of telomere maintenance via telomere lengthening	1/32	27/18870	0.044821894	0.083258663	0.038602588	PARP1	1
BP	GO:2000272	negative regulation of signaling receptor activity	1/32	27/18870	0.044821894	0.083258663	0.038602588	PPARG	1
BP	GO:0032388	positive regulation of intracellular transport	2/32	201/18870	0.045436198	0.084320735	0.039095014	PTGS2/MAPK14	2
BP	GO:0050728	negative regulation of inflammatory response	2/32	202/18870	0.045842864	0.084762473	0.039299824	PPARG/MAPK14	2
BP	GO:0001763	morphogenesis of a branching structure	2/32	203/18870	0.046250896	0.084762473	0.039299824	VDR/KDR	2
BP	GO:0120032	regulation of plasma membrane bounded cell projection assembly	2/32	203/18870	0.046250896	0.084762473	0.039299824	AKT1/ICAM1	2
BP	GO:0002227	innate immune response in mucosa	1/32	28/18870	0.046444019	0.084762473	0.039299824	NOS2	1
BP	GO:0007202	activation of phospholipase C activity	1/32	28/18870	0.046444019	0.084762473	0.039299824	EGFR	1
BP	GO:0016540	protein autoprocessing	1/32	28/18870	0.046444019	0.084762473	0.039299824	PARP1	1
BP	GO:0022011	myelination in peripheral nervous system	1/32	28/18870	0.046444019	0.084762473	0.039299824	AKT1	1
BP	GO:0030325	adrenal gland development	1/32	28/18870	0.046444019	0.084762473	0.039299824	NR3C1	1
BP	GO:0032104	regulation of response to extracellular stimulus	1/32	28/18870	0.046444019	0.084762473	0.039299824	VDR	1
BP	GO:0032107	regulation of response to nutrient levels	1/32	28/18870	0.046444019	0.084762473	0.039299824	VDR	1
BP	GO:0032292	peripheral nervous system axon ensheathment	1/32	28/18870	0.046444019	0.084762473	0.039299824	AKT1	1
BP	GO:0032801	receptor catabolic process	1/32	28/18870	0.046444019	0.084762473	0.039299824	PTPN1	1
BP	GO:0045606	positive regulation of epidermal cell differentiation	1/32	28/18870	0.046444019	0.084762473	0.039299824	VDR	1
BP	GO:0045686	negative regulation of glial cell differentiation	1/32	28/18870	0.046444019	0.084762473	0.039299824	F2	1
BP	GO:0051873	killing by host of symbiont cells	1/32	28/18870	0.046444019	0.084762473	0.039299824	F2	1
BP	GO:0060512	prostate gland morphogenesis	1/32	28/18870	0.046444019	0.084762473	0.039299824	MMP2	1
BP	GO:0060964	regulation of miRNA-mediated gene silencing	1/32	28/18870	0.046444019	0.084762473	0.039299824	IL6	1
BP	GO:1903055	positive regulation of extracellular matrix organization	1/32	28/18870	0.046444019	0.084762473	0.039299824	IL6	1
BP	GO:0022408	negative regulation of cell-cell adhesion	2/32	205/18870	0.047071037	0.085748893	0.039757174	AKT1/PLG	2
BP	GO:0060491	regulation of cell projection assembly	2/32	205/18870	0.047071037	0.085748893	0.039757174	AKT1/ICAM1	2
BP	GO:0045785	positive regulation of cell adhesion	3/32	482/18870	0.047533875	0.086512526	0.04011123	AKT1/KDR/IL6	3
BP	GO:0050808	synapse organization	3/32	483/18870	0.047776948	0.086875148	0.040279359	AKT1/IGF1R/MAPK14	3
BP	GO:1901605	alpha-amino acid metabolic process	2/32	207/18870	0.047896579	0.086997084	0.040335894	NOS2/NOX4	2
BP	GO:0007588	excretion	1/32	29/18870	0.048063475	0.086997084	0.040335894	ABCG2	1
BP	GO:0097421	liver regeneration	1/32	29/18870	0.048063475	0.086997084	0.040335894	IL6	1
BP	GO:1900368	regulation of post-transcriptional gene silencing by regulatory ncRNA	1/32	29/18870	0.048063475	0.086997084	0.040335894	IL6	1
BP	GO:1901186	positive regulation of ERBB signaling pathway	1/32	29/18870	0.048063475	0.086997084	0.040335894	MMP9	1
BP	GO:0031330	negative regulation of cellular catabolic process	2/32	208/18870	0.048311361	0.087365983	0.040506932	AKT1/MAPK14	2
BP	GO:1902806	regulation of cell cycle G1/S phase transition	2/32	209/18870	0.048727477	0.088038158	0.040818584	AKT1/EGFR	2
BP	GO:0043414	macromolecule methylation	2/32	210/18870	0.049144921	0.088711506	0.041130779	AKT1/PARP1	2
BP	GO:0000002	mitochondrial genome maintenance	1/32	30/18870	0.049680266	0.088788357	0.041166411	PARP1	1
BP	GO:0003309	type B pancreatic cell differentiation	1/32	30/18870	0.049680266	0.088788357	0.041166411	AKT1	1
BP	GO:0030262	apoptotic nuclear changes	1/32	30/18870	0.049680266	0.088788357	0.041166411	IL6	1
BP	GO:0043247	telomere maintenance in response to DNA damage	1/32	30/18870	0.049680266	0.088788357	0.041166411	APEX1	1
BP	GO:0045987	positive regulation of smooth muscle contraction	1/32	30/18870	0.049680266	0.088788357	0.041166411	PTGS2	1
BP	GO:0048679	regulation of axon regeneration	1/32	30/18870	0.049680266	0.088788357	0.041166411	IGF1R	1
BP	GO:0060045	positive regulation of cardiac muscle cell proliferation	1/32	30/18870	0.049680266	0.088788357	0.041166411	MAPK14	1
BP	GO:0060142	regulation of syncytium formation by plasma membrane fusion	1/32	30/18870	0.049680266	0.088788357	0.041166411	MAPK14	1
BP	GO:0060147	regulation of post-transcriptional gene silencing	1/32	30/18870	0.049680266	0.088788357	0.041166411	IL6	1
BP	GO:0071295	cellular response to vitamin	1/32	30/18870	0.049680266	0.088788357	0.041166411	VDR	1
BP	GO:1900101	regulation of endoplasmic reticulum unfolded protein response	1/32	30/18870	0.049680266	0.088788357	0.041166411	PTPN1	1
CC	GO:0045121	membrane raft	6/33	286/19886	6.71E-06	0.000335373	0.000244955	PTGS2/ABCG2/IGF1R/KDR/EGFR/ICAM1	6
CC	GO:0098857	membrane microdomain	6/33	287/19886	6.84E-06	0.000335373	0.000244955	PTGS2/ABCG2/IGF1R/KDR/EGFR/ICAM1	6
CC	GO:0009897	external side of plasma membrane	6/33	387/19886	3.71E-05	0.001211842	0.000885126	ABCG2/KDR/ABCB1/F2/PLG/ICAM1	6
CC	GO:0062023	collagen-containing extracellular matrix	5/33	429/19886	0.000658221	0.016126411	0.011778689	MMP9/MMP2/F2/PLG/ICAM1	5
CC	GO:0031983	vesicle lumen	4/33	326/19886	0.001993804	0.039078559	0.028542878	TTR/EGFR/PLG/MAPK14	4
CC	GO:0030669	clathrin-coated endocytic vesicle membrane	2/33	74/19886	0.006694321	0.10934057	0.07986207	EGFR/AVPR2	2
CC	GO:0005901	caveola	2/33	81/19886	0.007972378	0.111613295	0.081522063	PTGS2/IGF1R	2
CC	GO:0045334	clathrin-coated endocytic vesicle	2/33	92/19886	0.010183888	0.124752632	0.091119001	EGFR/AVPR2	2
CC	GO:0044853	plasma membrane raft	2/33	112/19886	0.014814196	0.134158459	0.097988992	PTGS2/IGF1R	2
CC	GO:0005788	endoplasmic reticulum lumen	3/33	313/19886	0.014867139	0.134158459	0.097988992	PTGS2/F2/IL6	3
CC	GO:0034774	secretory granule lumen	3/33	322/19886	0.016029108	0.134158459	0.097988992	TTR/PLG/MAPK14	3
CC	GO:0060205	cytoplasmic vesicle lumen	3/33	325/19886	0.016427566	0.134158459	0.097988992	TTR/PLG/MAPK14	3
CC	GO:1904813	ficolin-1-rich granule lumen	2/33	124/19886	0.017951632	0.13532769	0.098842996	MMP9/MAPK14	2
CC	GO:0030665	clathrin-coated vesicle membrane	2/33	136/19886	0.021345005	0.140031115	0.102278366	EGFR/AVPR2	2
CC	GO:0072562	blood microparticle	2/33	144/19886	0.023744151	0.140031115	0.102278366	F2/PLG	2
CC	GO:0098554	cytoplasmic side of endoplasmic reticulum membrane	1/33	16/19886	0.026233204	0.140031115	0.102278366	PTPN1	1
CC	GO:0043020	NADPH oxidase complex	1/33	18/19886	0.029465054	0.140031115	0.102278366	NOX4	1
CC	GO:0016607	nuclear speck	3/33	417/19886	0.031380898	0.140031115	0.102278366	NR3C1/APEX1/MAPK14	3
CC	GO:0005925	focal adhesion	3/33	421/19886	0.032151457	0.140031115	0.102278366	NOX4/EGFR/ICAM1	3
CC	GO:0000781	chromosome, telomeric region	2/33	171/19886	0.032605502	0.140031115	0.102278366	PARP1/APEX1	2
CC	GO:0005769	early endosome	3/33	427/19886	0.033326018	0.140031115	0.102278366	KDR/PTPN1/EGFR	3
CC	GO:0005819	spindle	3/33	431/19886	0.034121519	0.140031115	0.102278366	AKT1/NR3C1/MAPK14	3
CC	GO:0030055	cell-substrate junction	3/33	431/19886	0.034121519	0.140031115	0.102278366	NOX4/EGFR/ICAM1	3
CC	GO:0097038	perinuclear endoplasmic reticulum	1/33	21/19886	0.034293334	0.140031115	0.102278366	NOX4	1
CC	GO:0101002	ficolin-1-rich granule	2/33	185/19886	0.037637417	0.147538673	0.107761866	MMP9/MAPK14	2
CC	GO:0030666	endocytic vesicle membrane	2/33	202/19886	0.04412068	0.157177897	0.114802331	EGFR/AVPR2	2
CC	GO:0030662	coated vesicle membrane	2/33	203/19886	0.044514277	0.157177897	0.114802331	EGFR/AVPR2	2
CC	GO:0032809	neuronal cell body membrane	1/33	29/19886	0.047055155	0.157177897	0.114802331	SLC6A2	1
CC	GO:0005635	nuclear envelope	3/33	494/19886	0.04795041	0.157177897	0.114802331	PTGS2/PARP1/EGFR	3
CC	GO:0030136	clathrin-coated vesicle	2/33	212/19886	0.048115683	0.157177897	0.114802331	EGFR/AVPR2	2
MF	GO:0042562	hormone binding	5/33	85/18496	3.90E-07	9.87E-05	5.34E-05	TTR/IGF1R/NR3C1/EGFR/SHBG	5
MF	GO:0004252	serine-type endopeptidase activity	5/33	174/18496	1.33E-05	0.001497575	0.000810005	MMP9/MMP2/MMP3/F2/PLG	5
MF	GO:0008236	serine-type peptidase activity	5/33	192/18496	2.14E-05	0.001497575	0.000810005	MMP9/MMP2/MMP3/F2/PLG	5
MF	GO:0017171	serine hydrolase activity	5/33	196/18496	2.37E-05	0.001497575	0.000810005	MMP9/MMP2/MMP3/F2/PLG	5
MF	GO:0005496	steroid binding	4/33	102/18496	3.15E-05	0.001596111	0.000863301	VDR/NR3C1/SHBG/SERPINA6	4
MF	GO:0004879	nuclear receptor activity	3/33	52/18496	0.000107739	0.003526839	0.001907589	PPARG/VDR/NR3C1	3
MF	GO:0098531	ligand-activated transcription factor activity	3/33	52/18496	0.000107739	0.003526839	0.001907589	PPARG/VDR/NR3C1	3
MF	GO:0020037	heme binding	4/33	141/18496	0.000111521	0.003526839	0.001907589	NOS2/PTGS2/NOX4/CYP2C19	4
MF	GO:0046906	tetrapyrrole binding	4/33	151/18496	0.000145273	0.004083787	0.00220883	NOS2/PTGS2/NOX4/CYP2C19	4
MF	GO:0004714	transmembrane receptor protein tyrosine kinase activity	3/33	60/18496	0.000165211	0.004179832	0.002260779	IGF1R/KDR/EGFR	3
MF	GO:0004032	alditol:NADP+ 1-oxidoreductase activity	2/33	12/18496	0.000201475	0.004633934	0.002506392	AKR1B1/AKR1B10	2
MF	GO:0052650	NADP-retinol dehydrogenase activity	2/33	13/18496	0.000237841	0.005014491	0.002712227	AKR1B1/AKR1B10	2
MF	GO:0008559	ABC-type xenobiotic transporter activity	2/33	14/18496	0.000277172	0.005394193	0.0029176	ABCG2/ABCB1	2
MF	GO:0015562	efflux transmembrane transporter activity	2/33	15/18496	0.000319457	0.005773042	0.003122511	ABCG2/ABCB1	2
MF	GO:0019199	transmembrane receptor protein kinase activity	3/33	79/18496	0.000373078	0.006292585	0.00340352	IGF1R/KDR/EGFR	3
MF	GO:0046965	nuclear retinoid X receptor binding	2/33	17/18496	0.00041285	0.006528186	0.003530951	PPARG/VDR	2
MF	GO:0004175	endopeptidase activity	5/33	389/18496	0.000585915	0.008719797	0.004716346	MMP9/MMP2/MMP3/F2/PLG	5
MF	GO:0005158	insulin receptor binding	2/33	22/18496	0.000697335	0.009801425	0.005301374	IGF1R/PTPN1	2
MF	GO:0008106	alcohol dehydrogenase (NADP+) activity	2/33	23/18496	0.000762896	0.010158558	0.005494539	AKR1B1/AKR1B10	2
MF	GO:0070412	R-SMAD binding	2/33	25/18496	0.000902603	0.01127709	0.006099528	PARP1/PPARG	2
MF	GO:0042974	nuclear retinoic acid receptor binding	2/33	26/18496	0.00097673	0.01127709	0.006099528	PPARG/VDR	2
MF	GO:0004222	metalloendopeptidase activity	3/33	110/18496	0.000980616	0.01127709	0.006099528	MMP9/MMP2/MMP3	3
MF	GO:0004033	aldo-keto reductase (NADP) activity	2/33	30/18496	0.001301496	0.014316459	0.007743456	AKR1B1/AKR1B10	2
MF	GO:0019838	growth factor binding	3/33	135/18496	0.001767631	0.017913252	0.009688882	IGF1R/KDR/EGFR	3
MF	GO:0016922	nuclear receptor binding	3/33	137/18496	0.001843499	0.017913252	0.009688882	PARP1/PPARG/VDR	3
MF	GO:0004713	protein tyrosine kinase activity	3/33	138/18496	0.001882185	0.017913252	0.009688882	IGF1R/KDR/EGFR	3
MF	GO:0042910	xenobiotic transmembrane transporter activity	2/33	37/18496	0.001977149	0.017913252	0.009688882	ABCG2/ABCB1	2
MF	GO:0019903	protein phosphatase binding	3/33	142/18496	0.002042002	0.017913252	0.009688882	PTPN1/EGFR/MAPK14	3
MF	GO:0016709	oxidoreductase activity, acting on paired donors, with incorporation or reduction of molecular oxygen, NAD(P)H as one donor, and incorporation of one atom of oxygen	2/33	38/18496	0.002084666	0.017913252	0.009688882	NOS2/CYP2C19	2
MF	GO:0016620	oxidoreductase activity, acting on the aldehyde or oxo group of donors, NAD or NADP as acceptor	2/33	39/18496	0.002194904	0.017913252	0.009688882	AKR1B1/AKR1B10	2
MF	GO:0019825	oxygen binding	2/33	39/18496	0.002194904	0.017913252	0.009688882	NOX4/CYP2C19	2
MF	GO:0051879	Hsp90 protein binding	2/33	42/18496	0.002541847	0.020096475	0.010869739	KDR/NR3C1	2
MF	GO:0004712	protein serine/threonine/tyrosine kinase activity	2/33	45/18496	0.002912934	0.022332494	0.012079152	AKT1/MAPK14	2
MF	GO:0061629	RNA polymerase II-specific DNA-binding transcription factor binding	4/33	344/18496	0.003142957	0.023247285	0.012573943	PARP1/PPARG/VDR/MAPK14	4
MF	GO:0016903	oxidoreductase activity, acting on the aldehyde or oxo group of donors	2/33	48/18496	0.003307914	0.023247285	0.012573943	AKR1B1/AKR1B10	2
MF	GO:0140359	ABC-type transporter activity	2/33	48/18496	0.003307914	0.023247285	0.012573943	ABCG2/ABCB1	2
MF	GO:0016705	oxidoreductase activity, acting on paired donors, with incorporation or reduction of molecular oxygen	3/33	179/18496	0.003928527	0.026862631	0.014529403	NOS2/PTGS2/CYP2C19	3
MF	GO:0008237	metallopeptidase activity	3/33	185/18496	0.004307994	0.028682173	0.015513553	MMP9/MMP2/MMP3	3
MF	GO:0019902	phosphatase binding	3/33	189/18496	0.004572955	0.029665578	0.016045455	PTPN1/EGFR/MAPK14	3
MF	GO:0031406	carboxylic acid binding	3/33	195/18496	0.004988635	0.031553117	0.017066383	NOS2/PPARG/VDR	3
MF	GO:0043177	organic acid binding	3/33	207/18496	0.005886905	0.036326508	0.019648205	NOS2/PPARG/VDR	3
MF	GO:0003684	damaged DNA binding	2/33	71/18496	0.007103416	0.042789628	0.023143963	PARP1/APEX1	2
MF	GO:0001618	virus receptor activity	2/33	79/18496	0.00872924	0.049077727	0.026545057	EGFR/ICAM1	2
MF	GO:0033293	monocarboxylic acid binding	2/33	79/18496	0.00872924	0.049077727	0.026545057	PPARG/VDR	2
MF	GO:0046332	SMAD binding	2/33	79/18496	0.00872924	0.049077727	0.026545057	PARP1/PPARG	2
MF	GO:0140272	exogenous protein binding	2/33	80/18496	0.00894314	0.049187269	0.026604306	EGFR/ICAM1	2
MF	GO:0140297	DNA-binding transcription factor binding	4/33	477/18496	0.009888855	0.053231494	0.028791738	PARP1/PPARG/VDR/MAPK14	4
MF	GO:0050660	flavin adenine dinucleotide binding	2/33	88/18496	0.010737974	0.05659807	0.030612644	NOS2/NOX4	2
MF	GO:0042626	ATPase-coupled transmembrane transporter activity	2/33	96/18496	0.012678444	0.065462169	0.03540704	ABCG2/ABCB1	2
MF	GO:0004497	monooxygenase activity	2/33	104/18496	0.014760315	0.074687193	0.040396651	NOS2/CYP2C19	2
MF	GO:0031625	ubiquitin protein ligase binding	3/33	308/18496	0.017253792	0.080592228	0.043590554	PARP1/ABCB1/EGFR	3
MF	GO:0004955	prostaglandin receptor activity	1/33	10/18496	0.017703401	0.080592228	0.043590554	PPARG	1
MF	GO:0016175	superoxide-generating NAD(P)H oxidase activity	1/33	10/18496	0.017703401	0.080592228	0.043590554	NOX4	1
MF	GO:0032052	bile acid binding	1/33	10/18496	0.017703401	0.080592228	0.043590554	VDR	1
MF	GO:0009055	electron transfer activity	2/33	117/18496	0.018434274	0.080592228	0.043590554	AKR1B1/NOX4	2
MF	GO:0004523	RNA-DNA hybrid ribonuclease activity	1/33	11/18496	0.019456933	0.080592228	0.043590554	APEX1	1
MF	GO:0004954	prostanoid receptor activity	1/33	11/18496	0.019456933	0.080592228	0.043590554	PPARG	1
MF	GO:0034056	estrogen response element binding	1/33	11/18496	0.019456933	0.080592228	0.043590554	NR3C1	1
MF	GO:0042277	peptide binding	3/33	325/18496	0.019871918	0.080592228	0.043590554	PPARG/IGF1R/AVPR2	3
MF	GO:0044389	ubiquitin-like protein ligase binding	3/33	327/18496	0.020193665	0.080592228	0.043590554	PARP1/ABCB1/EGFR	3
MF	GO:1990782	protein tyrosine kinase binding	2/33	123/18496	0.020247375	0.080592228	0.043590554	NOX4/PTPN1	2
MF	GO:0016616	oxidoreductase activity, acting on the CH-OH group of donors, NAD or NADP as acceptor	2/33	125/18496	0.020867788	0.080592228	0.043590554	AKR1B1/AKR1B10	2
MF	GO:0003906	DNA-(apurinic or apyrimidinic site) endonuclease activity	1/33	12/18496	0.021207429	0.080592228	0.043590554	APEX1	1
MF	GO:0004726	non-membrane spanning protein tyrosine phosphatase activity	1/33	12/18496	0.021207429	0.080592228	0.043590554	PTPN1	1
MF	GO:0008504	monoamine transmembrane transporter activity	1/33	12/18496	0.021207429	0.080592228	0.043590554	SLC6A2	1
MF	GO:0097677	STAT family protein binding	1/33	12/18496	0.021207429	0.080592228	0.043590554	PPARG	1
MF	GO:0045296	cadherin binding	3/33	334/18496	0.021342606	0.080592228	0.043590554	KDR/PTPN1/EGFR	3
MF	GO:0031072	heat shock protein binding	2/33	128/18496	0.021813241	0.08066095	0.043627724	KDR/NR3C1	2
MF	GO:0019104	DNA N-glycosylase activity	1/33	13/18496	0.022954895	0.08066095	0.043627724	APEX1	1
MF	GO:0031994	insulin-like growth factor I binding	1/33	13/18496	0.022954895	0.08066095	0.043627724	IGF1R	1
MF	GO:0043560	insulin receptor substrate binding	1/33	13/18496	0.022954895	0.08066095	0.043627724	IGF1R	1
MF	GO:0140333	glycerophospholipid flippase activity	1/33	13/18496	0.022954895	0.08066095	0.043627724	ABCB1	1
MF	GO:0016614	oxidoreductase activity, acting on CH-OH group of donors	2/33	135/18496	0.024087465	0.083481213	0.045153142	AKR1B1/AKR1B10	2
MF	GO:0016888	endodeoxyribonuclease activity, producing 5'-phosphomonoesters	1/33	14/18496	0.024699335	0.083874439	0.045365829	APEX1	1
MF	GO:0004089	carbonate dehydratase activity	1/33	15/18496	0.026440755	0.083874439	0.045365829	CA1	1
MF	GO:0004953	icosanoid receptor activity	1/33	15/18496	0.026440755	0.083874439	0.045365829	PPARG	1
MF	GO:0008296	3'-5'-DNA exonuclease activity	1/33	15/18496	0.026440755	0.083874439	0.045365829	APEX1	1
MF	GO:0010181	FMN binding	1/33	15/18496	0.026440755	0.083874439	0.045365829	NOS2	1
MF	GO:0016846	carbon-sulfur lyase activity	1/33	15/18496	0.026440755	0.083874439	0.045365829	GLO1	1
MF	GO:0004707	MAP kinase activity	1/33	16/18496	0.028179159	0.083874439	0.045365829	MAPK14	1
MF	GO:0008392	arachidonic acid epoxygenase activity	1/33	16/18496	0.028179159	0.083874439	0.045365829	CYP2C19	1
MF	GO:0015378	sodium:chloride symporter activity	1/33	16/18496	0.028179159	0.083874439	0.045365829	SLC6A2	1
MF	GO:0050664	oxidoreductase activity, acting on NAD(P)H, oxygen as acceptor	1/33	16/18496	0.028179159	0.083874439	0.045365829	NOX4	1
MF	GO:0140327	flippase activity	1/33	16/18496	0.028179159	0.083874439	0.045365829	ABCB1	1
MF	GO:0140328	floppase activity	1/33	16/18496	0.028179159	0.083874439	0.045365829	ABCB1	1
MF	GO:0008525	phosphatidylcholine transporter activity	1/33	17/18496	0.029914554	0.085038001	0.045995174	ABCB1	1
MF	GO:0034185	apolipoprotein binding	1/33	17/18496	0.029914554	0.085038001	0.045995174	PLG	1
MF	GO:0036041	long-chain fatty acid binding	1/33	17/18496	0.029914554	0.085038001	0.045995174	PPARG	1
MF	GO:0046624	sphingolipid transporter activity	1/33	17/18496	0.029914554	0.085038001	0.045995174	ABCB1	1
MF	GO:0005178	integrin binding	2/33	154/18496	0.030723719	0.08517741	0.046070578	KDR/ICAM1	2
MF	GO:0004708	MAP kinase kinase activity	1/33	18/18496	0.031646943	0.08517741	0.046070578	MAPK14	1
MF	GO:0008391	arachidonic acid monooxygenase activity	1/33	18/18496	0.031646943	0.08517741	0.046070578	CYP2C19	1
MF	GO:0015373	monoatomic anion:sodium symporter activity	1/33	18/18496	0.031646943	0.08517741	0.046070578	SLC6A2	1
MF	GO:0030297	transmembrane receptor protein tyrosine kinase activator activity	1/33	18/18496	0.031646943	0.08517741	0.046070578	EGFR	1
MF	GO:0005520	insulin-like growth factor binding	1/33	19/18496	0.033376332	0.088563896	0.047902253	IGF1R	1
MF	GO:0008083	growth factor activity	2/33	162/18496	0.033711682	0.088563896	0.047902253	F2/IL6	2
MF	GO:0015399	primary active transmembrane transporter activity	2/33	164/18496	0.034475929	0.088563896	0.047902253	ABCG2/ABCB1	2
MF	GO:0046943	carboxylic acid transmembrane transporter activity	2/33	164/18496	0.034475929	0.088563896	0.047902253	ABCG2/ABCB1	2
MF	GO:0005342	organic acid transmembrane transporter activity	2/33	165/18496	0.034860603	0.088563896	0.047902253	ABCG2/ABCB1	2
MF	GO:0033218	amide binding	3/33	405/18496	0.035005492	0.088563896	0.047902253	PPARG/IGF1R/AVPR2	3
MF	GO:0005326	neurotransmitter transmembrane transporter activity	1/33	21/18496	0.03682613	0.091343244	0.049405541	SLC6A2	1
MF	GO:0016500	protein-hormone receptor activity	1/33	21/18496	0.03682613	0.091343244	0.049405541	IGF1R	1
MF	GO:0015377	chloride:monoatomic cation symporter activity	1/33	22/18496	0.038546549	0.094682299	0.051211562	SLC6A2	1
MF	GO:0004674	protein serine/threonine kinase activity	3/33	427/18496	0.03997683	0.096101781	0.051979328	AKT1/EGFR/MAPK14	3
MF	GO:0003950	NAD+ ADP-ribosyltransferase activity	1/33	23/18496	0.040263987	0.096101781	0.051979328	PARP1	1
MF	GO:1990404	NAD+-protein ADP-ribosyltransferase activity	1/33	23/18496	0.040263987	0.096101781	0.051979328	PARP1	1
MF	GO:0016702	oxidoreductase activity, acting on single donors with incorporation of molecular oxygen, incorporation of two atoms of oxygen	1/33	24/18496	0.041978451	0.096961018	0.05244407	PTGS2	1
MF	GO:0016895	DNA exonuclease activity, producing 5'-phosphomonoesters	1/33	24/18496	0.041978451	0.096961018	0.05244407	APEX1	1
MF	GO:0003707	nuclear steroid receptor activity	1/33	25/18496	0.043689945	0.096961018	0.05244407	NR3C1	1
MF	GO:0004529	DNA exonuclease activity	1/33	25/18496	0.043689945	0.096961018	0.05244407	APEX1	1
MF	GO:0015296	monoatomic anion:monoatomic cation symporter activity	1/33	25/18496	0.043689945	0.096961018	0.05244407	SLC6A2	1
MF	GO:0016701	oxidoreductase activity, acting on single donors with incorporation of molecular oxygen	1/33	25/18496	0.043689945	0.096961018	0.05244407	PTGS2	1
MF	GO:0017025	TBP-class protein binding	1/33	25/18496	0.043689945	0.096961018	0.05244407	NR3C1	1
MF	GO:0043548	phosphatidylinositol 3-kinase binding	1/33	25/18496	0.043689945	0.096961018	0.05244407	IGF1R	1
MF	GO:0004709	MAP kinase kinase kinase activity	1/33	26/18496	0.045398473	0.098169349	0.05309763	EGFR	1
MF	GO:0008395	steroid hydroxylase activity	1/33	26/18496	0.045398473	0.098169349	0.05309763	CYP2C19	1
MF	GO:0070330	aromatase activity	1/33	26/18496	0.045398473	0.098169349	0.05309763	CYP2C19	1
MF	GO:0022804	active transmembrane transporter activity	3/33	454/18496	0.046546468	0.099311022	0.053715136	ABCG2/ABCB1/SLC6A2	3
MF	GO:0046875	ephrin receptor binding	1/33	27/18496	0.047104042	0.099311022	0.053715136	PTPN1	1
MF	GO:0140326	ATPase-coupled intramembrane lipid transporter activity	1/33	27/18496	0.047104042	0.099311022	0.053715136	ABCB1	1
MF	GO:0016829	lyase activity	2/33	196/18496	0.047590897	0.09950824	0.053821807	GLO1/CA1	2
MF	GO:0051019	mitogen-activated protein kinase binding	1/33	28/18496	0.048806655	0.100390925	0.054299231	MAPK14	1
MF	GO:0051393	alpha-actinin binding	1/33	28/18496	0.048806655	0.100390925	0.054299231	PPARG	1
