# Supplementary material for: Unveiling the molecular mechanisms of stigmasterol on diabetic retinopathy: BNM framework construction and experimental validation
Source: Front Med (Lausanne). 2025 May 9;12:1537139. doi: 10.3389/fmed.2025.1537139 (PMC12098638; doi:10.3389/fmed.2025.1537139)
Supplement: Supplementary file 2 [file Data_Sheet_1.zip › Supplement_Data/Computer Data/Medicine_Target_Data/Intersection_Gene_KEGGres.csv]

ID	Description	GeneRatio	BgRatio	pvalue	p.adjust	qvalue	geneID	Count
hsa04668	TNF signaling pathway	7月31日	114/8659	1.15E-07	2.07E-05	9.84E-06	AKT1/PTGS2/MMP9/MMP3/ICAM1/IL6/MAPK14	7
hsa01522	Endocrine resistance	6/31	98/8659	1.06E-06	7.09E-05	3.38E-05	AKT1/MMP9/MMP2/IGF1R/EGFR/MAPK14	6
hsa04933	AGE-RAGE signaling pathway in diabetic complications	6/31	100/8659	1.19E-06	7.09E-05	3.38E-05	AKT1/MMP2/NOX4/ICAM1/IL6/MAPK14	6
hsa04926	Relaxin signaling pathway	6/31	129/8659	5.28E-06	0.000186935	8.90E-05	AKT1/NOS2/MMP9/MMP2/EGFR/MAPK14	6
hsa05205	Proteoglycans in cancer	7月31日	205/8659	6.11E-06	0.000186935	8.90E-05	AKT1/MMP9/MMP2/IGF1R/KDR/EGFR/MAPK14	7
hsa01521	EGFR tyrosine kinase inhibitor resistance	5月31日	79/8659	7.85E-06	0.000186935	8.90E-05	AKT1/IGF1R/KDR/EGFR/IL6	5
hsa05418	Fluid shear stress and atherosclerosis	6/31	139/8659	8.13E-06	0.000186935	8.90E-05	AKT1/MMP9/MMP2/KDR/ICAM1/MAPK14	6
hsa05417	Lipid and atherosclerosis	7月31日	215/8659	8.35E-06	0.000186935	8.90E-05	AKT1/MMP9/PPARG/MMP3/ICAM1/IL6/MAPK14	7
hsa04657	IL-17 signaling pathway	5月31日	94/8659	1.84E-05	0.000366163	0.000174415	PTGS2/MMP9/MMP3/IL6/MAPK14	5
hsa05215	Prostate cancer	5月31日	97/8659	2.15E-05	0.000384006	0.000182914	AKT1/MMP9/MMP3/IGF1R/EGFR	5
hsa04066	HIF-1 signaling pathway	5月31日	109/8659	3.77E-05	0.000614047	0.000292489	AKT1/NOS2/IGF1R/EGFR/IL6	5
hsa04370	VEGF signaling pathway	4/31	59/8659	5.33E-05	0.000795429	0.000378887	AKT1/PTGS2/KDR/MAPK14	4
hsa04068	FoxO signaling pathway	5月31日	131/8659	9.10E-05	0.001252341	0.000596528	AKT1/IGF1R/EGFR/IL6/MAPK14	5
hsa05152	Tuberculosis	5月31日	180/8659	0.00040225	0.004820742	0.002296266	AKT1/NOS2/VDR/IL6/MAPK14	5
hsa05219	Bladder cancer	3月31日	41/8659	0.000403973	0.004820742	0.002296266	MMP9/MMP2/EGFR	3
hsa05142	Chagas disease	4/31	102/8659	0.000447219	0.005003263	0.002383207	AKT1/NOS2/IL6/MAPK14	4
hsa04625	C-type lectin receptor signaling pathway	4/31	104/8659	0.000481491	0.005069814	0.002414907	AKT1/PTGS2/IL6/MAPK14	4
hsa05202	Transcriptional misregulation in cancer	5月31日	193/8659	0.000553812	0.005342053	0.002544583	MMP9/PPARG/MMP3/IGF1R/IL6	5
hsa05167	Kaposi sarcoma-associated herpesvirus infection	5月31日	194/8659	0.000567034	0.005342053	0.002544583	AKT1/PTGS2/ICAM1/IL6/MAPK14	5
hsa05415	Diabetic cardiomyopathy	5月31日	203/8659	0.000697025	0.006003541	0.002859669	AKT1/MMP9/PARP1/MMP2/MAPK14	5
hsa04670	Leukocyte transendothelial migration	4/31	115/8659	0.000704326	0.006003541	0.002859669	MMP9/MMP2/ICAM1/MAPK14	4
hsa04015	Rap1 signaling pathway	5月31日	210/8659	0.000812708	0.006612491	0.003149731	AKT1/IGF1R/KDR/EGFR/MAPK14	5
hsa05208	Chemical carcinogenesis - reactive oxygen species	5月31日	223/8659	0.001065047	0.008267741	0.003938177	AKT1/NOX4/PTPN1/EGFR/MAPK14	5
hsa05163	Human cytomegalovirus infection	5月31日	225/8659	0.001108524	0.008267741	0.003938177	AKT1/PTGS2/EGFR/IL6/MAPK14	5
hsa05171	Coronavirus disease - COVID-19	5月31日	232/8659	0.001271178	0.009101633	0.004335385	MMP3/EGFR/F2/IL6/MAPK14	5
hsa04915	Estrogen signaling pathway	4/31	137/8659	0.00135437	0.009324318	0.004441457	AKT1/MMP9/MMP2/EGFR	4
hsa04936	Alcoholic liver disease	4/31	142/8659	0.00154623	0.01025093	0.004882831	AKT1/NOX4/IL6/MAPK14	4
hsa04072	Phospholipase D signaling pathway	4/31	148/8659	0.001800635	0.011511201	0.005483136	AKT1/EGFR/F2/AVPR2	4
hsa05218	Melanoma	3月31日	72/8659	0.002096806	0.012725211	0.006061406	AKT1/IGF1R/EGFR	3
hsa04932	Non-alcoholic fatty liver disease	4/31	155/8659	0.002132717	0.012725211	0.006061406	AKT1/PPARG/IL6/MAPK14	4
hsa05214	Glioma	3月31日	75/8659	0.002356878	0.013377122	0.006371931	AKT1/IGF1R/EGFR	3
hsa05133	Pertussis	3月31日	76/8659	0.002447816	0.013377122	0.006371931	NOS2/IL6/MAPK14	3
hsa05161	Hepatitis B	4/31	162/8659	0.0025051	0.013377122	0.006371931	AKT1/MMP9/IL6/MAPK14	4
hsa05140	Leishmaniasis	3月31日	77/8659	0.002540906	0.013377122	0.006371931	NOS2/PTGS2/MAPK14	3
hsa05164	Influenza A	4/31	171/8659	0.003046953	0.015582987	0.007422652	AKT1/PLG/ICAM1/IL6	4
hsa04211	Longevity regulating pathway	3月31日	89/8659	0.003832059	0.01805284	0.008599118	AKT1/PPARG/IGF1R	3
hsa05235	PD-L1 expression and PD-1 checkpoint pathway in cancer	3月31日	89/8659	0.003832059	0.01805284	0.008599118	AKT1/EGFR/MAPK14	3
hsa04010	MAPK signaling pathway	5月31日	301/8659	0.003966758	0.01805284	0.008599118	AKT1/IGF1R/KDR/EGFR/MAPK14	5
hsa00790	Folate biosynthesis	2/31	27/8659	0.004118008	0.01805284	0.008599118	AKR1B1/AKR1B10	2
hsa05222	Small cell lung cancer	3月31日	92/8659	0.004206959	0.01805284	0.008599118	AKT1/NOS2/PTGS2	3
hsa04520	Adherens junction	3月31日	93/8659	0.004336716	0.01805284	0.008599118	IGF1R/PTPN1/EGFR	3
hsa04912	GnRH signaling pathway	3月31日	93/8659	0.004336716	0.01805284	0.008599118	MMP2/EGFR/MAPK14	3
hsa05323	Rheumatoid arthritis	3月31日	93/8659	0.004336716	0.01805284	0.008599118	MMP3/ICAM1/IL6	3
hsa01523	Antifolate resistance	2/31	30/8659	0.005069571	0.020623938	0.009823811	ABCG2/IL6	2
hsa05169	Epstein-Barr virus infection	4/31	202/8659	0.005522236	0.021400878	0.010193891	AKT1/ICAM1/IL6/MAPK14	4
hsa04914	Progesterone-mediated oocyte maturation	3月31日	102/8659	0.005614934	0.021400878	0.010193891	AKT1/IGF1R/MAPK14	3
hsa04510	Focal adhesion	4/31	203/8659	0.005619225	0.021400878	0.010193891	AKT1/IGF1R/KDR/EGFR	4
hsa00052	Galactose metabolism	2/31	32/8659	0.005754831	0.021460725	0.010222397	AKR1B1/AKR1B10	2
hsa04064	NF-kappa B signaling pathway	3月31日	104/8659	0.005926527	0.021649965	0.010312539	PTGS2/PARP1/ICAM1	3
hsa00051	Fructose and mannose metabolism	2/31	34/8659	0.006480126	0.022651995	0.010789836	AKR1B1/AKR1B10	2
hsa04620	Toll-like receptor signaling pathway	3月31日	108/8659	0.006580468	0.022651995	0.010789836	AKT1/IL6/MAPK14	3
hsa04931	Insulin resistance	3月31日	108/8659	0.006580468	0.022651995	0.010789836	AKT1/PTPN1/IL6	3
hsa05145	Toxoplasmosis	3月31日	111/8659	0.007098177	0.02397309	0.011419114	AKT1/NOS2/MAPK14	3
hsa00040	Pentose and glucuronate interconversions	2/31	36/8659	0.007244887	0.02401546	0.011439296	AKR1B1/AKR1B10	2
hsa05143	African trypanosomiasis	2/31	37/8659	0.007641891	0.024870882	0.01184676	ICAM1/IL6	2
hsa04151	PI3K-Akt signaling pathway	5月31日	359/8659	0.008316202	0.026582145	0.012661886	AKT1/IGF1R/KDR/EGFR/IL6	5
hsa04152	AMPK signaling pathway	3月31日	121/8659	0.008996259	0.02825141	0.013457008	AKT1/PPARG/IGF1R	3
hsa04014	Ras signaling pathway	4/31	236/8659	0.009494732	0.02918105	0.013899824	AKT1/IGF1R/KDR/EGFR	4
hsa04611	Platelet activation	3月31日	124/8659	0.009618335	0.02918105	0.013899824	AKT1/F2/MAPK14	3
hsa03410	Base excision repair	2/31	44/8659	0.010687398	0.031884069	0.015187354	PARP1/APEX1	2
hsa05010	Alzheimer disease	5月31日	384/8659	0.010952797	0.032140175	0.015309345	AKT1/NOS2/PTGS2/NOX4/IL6	5
hsa02010	ABC transporters	2/31	45/8659	0.011159715	0.032219178	0.015346977	ABCG2/ABCB1	2
hsa04380	Osteoclast differentiation	3月31日	135/8659	0.012111983	0.034413413	0.016392158	AKT1/PPARG/MAPK14	3
hsa05135	Yersinia infection	3月31日	137/8659	0.012601747	0.035245512	0.016788512	AKT1/IL6/MAPK14	3
hsa05144	Malaria	2/31	50/8659	0.013656596	0.037608166	0.017913916	ICAM1/IL6	2
hsa04550	Signaling pathways regulating pluripotency of stem cells	3月31日	143/8659	0.014139064	0.03789074	0.018048515	AKT1/IGF1R/MAPK14	3
hsa04913	Ovarian steroidogenesis	2/31	51/8659	0.014182568	0.03789074	0.018048515	PTGS2/IGF1R	2
hsa05224	Breast cancer	3月31日	147/8659	0.015221019	0.040067094	0.019085179	AKT1/IGF1R/EGFR	3
hsa05226	Gastric cancer	3月31日	149/8659	0.015779223	0.040934506	0.019498353	AKT1/ABCB1/EGFR	3
hsa04148	Efferocytosis	3月31日	156/8659	0.01782387	0.044393692	0.021146069	PTGS2/PPARG/MAPK14	3
hsa04218	Cellular senescence	3月31日	156/8659	0.01782387	0.044393692	0.021146069	AKT1/IL6/MAPK14	3
hsa04923	Regulation of lipolysis in adipocytes	2/31	58/8659	0.01810469	0.044393692	0.021146069	AKT1/PTGS2	2
hsa05213	Endometrial cancer	2/31	58/8659	0.01810469	0.044393692	0.021146069	AKT1/EGFR	2
hsa00590	Arachidonic acid metabolism	2/31	61/8659	0.019910839	0.047520537	0.022635481	PTGS2/CYP2C19	2
hsa04213	Longevity regulating pathway - multiple species	2/31	61/8659	0.019910839	0.047520537	0.022635481	AKT1/IGF1R	2
hsa04630	JAK-STAT signaling pathway	3月31日	166/8659	0.020991689	0.049179509	0.0234257	AKT1/EGFR/IL6	3
hsa00561	Glycerolipid metabolism	2/31	63/8659	0.021155431	0.049179509	0.0234257	AKR1B1/AKR1B10	2
hsa05225	Hepatocellular carcinoma	3月31日	168/8659	0.021660269	0.04970754	0.023677217	AKT1/IGF1R/EGFR	3
hsa05206	MicroRNAs in cancer	4/31	310/8659	0.023663978	0.053618381	0.02554007	PTGS2/MMP9/ABCB1/EGFR	4
hsa04664	Fc epsilon RI signaling pathway	2/31	68/8659	0.024405055	0.054245196	0.025838641	AKT1/MAPK14	2
hsa05022	Pathways of neurodegeneration - multiple diseases	5月31日	476/8659	0.025547675	0.054245196	0.025838641	NOS2/PTGS2/NOX4/IL6/MAPK14	5
hsa04917	Prolactin signaling pathway	2/31	70/8659	0.025758892	0.054245196	0.025838641	AKT1/MAPK14	2
hsa05120	Epithelial cell signaling in Helicobacter pylori infection	2/31	70/8659	0.025758892	0.054245196	0.025838641	EGFR/MAPK14	2
hsa05204	Chemical carcinogenesis - DNA adducts	2/31	70/8659	0.025758892	0.054245196	0.025838641	PTGS2/CYP2C19	2
hsa05230	Central carbon metabolism in cancer	2/31	70/8659	0.025758892	0.054245196	0.025838641	AKT1/EGFR	2
hsa05223	Non-small cell lung cancer	2/31	72/8659	0.027142865	0.056495033	0.026910307	AKT1/EGFR	2
hsa05212	Pancreatic cancer	2/31	76/8659	0.029999341	0.061722782	0.029400443	AKT1/EGFR	2
hsa05130	Pathogenic Escherichia coli infection	3月31日	198/8659	0.033093575	0.06731534	0.032064349	F2/IL6/MAPK14	3
hsa04012	ErbB signaling pathway	2/31	85/8659	0.036841225	0.074030422	0.035262947	AKT1/EGFR	2
hsa04610	Complement and coagulation cascades	2/31	86/8659	0.037635578	0.074030422	0.035262947	F2/PLG	2
hsa05210	Colorectal cancer	2/31	86/8659	0.037635578	0.074030422	0.035262947	AKT1/EGFR	2
hsa05207	Chemical carcinogenesis - receptor activation	3月31日	212/8659	0.039325854	0.076514433	0.036446157	AKT1/VDR/EGFR	3
hsa04976	Bile secretion	2/31	89/8659	0.040058179	0.077089095	0.036719886	ABCG2/ABCB1	2
hsa04080	Neuroactive ligand-receptor interaction	4/31	367/8659	0.040482542	0.077089095	0.036719886	NR3C1/F2/PLG/AVPR2	4
hsa05166	Human T-cell leukemia virus 1 infection	3月31日	222/8659	0.044121782	0.083134725	0.039599605	AKT1/ICAM1/IL6	3
hsa05150	Staphylococcus aureus infection	2/31	96/8659	0.045934711	0.085649097	0.040797277	PLG/ICAM1	2
hsa04810	Regulation of actin cytoskeleton	3月31日	229/8659	0.047647376	0.08706957	0.041473891	AKT1/EGFR/F2	3
hsa05231	Choline metabolism in cancer	2/31	98/8659	0.047669374	0.08706957	0.041473891	AKT1/EGFR	2
