# Supplementary material for: Unveiling the molecular mechanisms of stigmasterol on diabetic retinopathy: BNM framework construction and experimental validation
Source: Front Med (Lausanne). 2025 May 9;12:1537139. doi: 10.3389/fmed.2025.1537139 (PMC12098638; doi:10.3389/fmed.2025.1537139)
Supplement: Supplementary file 2 [file Data_Sheet_1.zip › Supplement_Data/Computer Data/Medicine_Target_Data/Kegg_data_fir.csv]

Pathway	Number
TNF signaling pathway	7
HIF-1 signaling pathway	5
VEGF signaling pathway	4
FoxO signaling pathway	5
Rap1 signaling pathway	5
Phospholipase D signaling pathway	4
MAPK signaling pathway	5
NF-kappa B signaling pathway	3
Relaxin signaling pathway	6
IL-17 signaling pathway	5
C-type lectin receptor signaling pathway	4
Leukocyte transendothelial migration	4
Estrogen signaling pathway	4
Longevity regulating pathway	3
GnRH signaling pathway	3
Progesterone-mediated oocyte maturation	3
Toll-like receptor signaling pathway	3
Endocrine resistance	6
AGE-RAGE signaling pathway in diabetic complications	6
Proteoglycans in cancer	7
EGFR tyrosine kinase inhibitor resistance	5
Fluid shear stress and atherosclerosis	6
Lipid and atherosclerosis	7
Prostate cancer	5
Bladder cancer	3
Kaposi sarcoma-associated herpesvirus infection	5
Diabetic cardiomyopathy	5
Chemical carcinogenesis - reactive oxygen species	5
Alcoholic liver disease	4
Melanoma	3
Non-alcoholic fatty liver disease	4
Glioma	3
Pertussis	3
Hepatitis B	4
Leishmaniasis	3
Folate biosynthesis	2
Galactose metabolism	2
Fructose and mannose metabolism	2
Adherens junction	3
Focal adhesion	4
