# Supplementary material for: Unveiling the molecular mechanisms of stigmasterol on diabetic retinopathy: BNM framework construction and experimental validation
Source: Front Med (Lausanne). 2025 May 9;12:1537139. doi: 10.3389/fmed.2025.1537139 (PMC12098638; doi:10.3389/fmed.2025.1537139)
Supplement: Supplementary file 2 [file Data_Sheet_1.zip › Supplement_Data/Computer Data/Medicine_Target_Data/Network Genes.csv]

DR_TCM_related genes	Core_Network genes
AKT1	MMP2
NOS2	MMP9
PTGS2	PTGS2
MMP9	MMP3
PARP1	ICAM1
AKR1B1	IL6
MMP2	PPARG
PPARG	MAPK14
NOX4	KDR
ABCG2	AKT1
GLO1	EGFR
MMP3	NOS2
VDR
TTR
IGF1R
KDR
PTPN1
NR3C1
ABCB1
EGFR
F2
AKR1B10
CYP2C19
SLC6A2
PLG
SHBG
CA1
APEX1
SERPINA6
AVPR2
