# Supplementary material for: Unveiling the molecular mechanisms of stigmasterol on diabetic retinopathy: BNM framework construction and experimental validation
Source: Front Med (Lausanne). 2025 May 9;12:1537139. doi: 10.3389/fmed.2025.1537139 (PMC12098638; doi:10.3389/fmed.2025.1537139)
Supplement: Supplementary file 2 [file Data_Sheet_1.zip › Supplement_Data/Computer Data/Medicine_Target_Data/PPARG_Immune_res.csv]

Gene	Cell	cor	pvalue
PPARG	B cells naive	-0.32816734	0.017543674
PPARG	B cells memory	0.322443216	0.019737802
PPARG	Plasma cells	-0.53049179	5.23E-05
PPARG	T cells CD8	0.587238507	4.74E-06
PPARG	T cells CD4 naive	-0.105520333	0.456572242
PPARG	T cells CD4 memory resting	-0.135528475	0.338071863
PPARG	T cells CD4 memory activated	-0.247148832	0.077327468
PPARG	T cells follicular helper	0.429439625	0.00148833
PPARG	T cells regulatory (Tregs)	0.367235346	0.007404574
PPARG	T cells gamma delta	-0.502681335	0.000146063
PPARG	NK cells resting	-0.270074382	0.052825828
PPARG	NK cells activated	0.425127123	0.001680182
PPARG	Monocytes	0.529652101	5.40E-05
PPARG	Macrophages M0	-0.064123518	0.651538411
PPARG	Macrophages M1	-0.440426514	0.001084924
PPARG	Macrophages M2	0.654681666	1.40E-07
PPARG	Dendritic cells resting	-0.135528475	0.338071863
PPARG	Dendritic cells activated	0.548581111	2.55E-05
PPARG	Mast cells resting	0.139711139	0.323232783
PPARG	Mast cells activated	-0.135528475	0.338071863
PPARG	Eosinophils	0.648274882	2.03E-07
PPARG	Neutrophils	-0.240455848	0.085961887
