# Supplementary material for: Unveiling the molecular mechanisms of stigmasterol on diabetic retinopathy: BNM framework construction and experimental validation
Source: Front Med (Lausanne). 2025 May 9;12:1537139. doi: 10.3389/fmed.2025.1537139 (PMC12098638; doi:10.3389/fmed.2025.1537139)
Supplement: Supplementary file 2 [file Data_Sheet_1.zip › Supplement_Data/Computer Data/Medicine_Target_Data/PPARG_data.csv]

id	PPARG
GSM4399626	3.80952016
GSM4399577	4.011131046
GSM4399658	3.971421814
GSM4399572	4.392507346
GSM4399622	3.938441904
GSM4399661	3.873602831
GSM4399615	0.619970949
GSM4399574	2.918473776
GSM4399630	2.723243373
GSM4399609	3.281391894
GSM4399633	2.883974082
GSM4399578	2.730292798
GSM4399696	4.425069441
GSM4399594	4.092857725
GSM4399573	4.217374318
GSM4399581	4.525374166
GSM4399691	4.044936125
GSM4399600	4.315405614
GSM4399598	0
GSM4399614	0
GSM4399576	0
GSM4399580	0
GSM4399601	0
GSM4399608	0
GSM4399571	2.513448693
GSM4399597	1.772355016
GSM4399623	1.614672479
GSM4399604	1.985076795
GSM4399618	0
GSM4399575	1.657713353
GSM4399593	0
GSM4399596	0
GSM4399617	0
GSM4399591	0
GSM4399602	0
GSM4399610	0
GSM4399583	1.011594689
GSM4399605	0
GSM4399652	0.840303504
GSM4399587	0
GSM4399603	0
GSM4399645	0
GSM4399599	5.051171402
GSM4399606	5.080765426
GSM4399607	5.175686114
GSM4399612	5.151923644
GSM4399621	4.918807476
GSM4399595	5.247591191
GSM4399611	5.255539003
GSM4399613	5.180568692
GSM4399616	5.395042077
GSM4399628	5.039975141
GSM4399675	5.360105549
GSM4399708	5.155573525
GSM4399646	5.014171443
GSM4399669	5.154390998
GSM4399706	4.766347484
GSM4399642	5.131452261
GSM4399673	3.232753507
GSM4399683	2.804412506
GSM4399662	3.02385643
GSM4399678	2.890493372
GSM4399665	3.231109974
GSM4399666	2.742635267
GSM4399692	4.063491233
GSM4399713	4.07887066
GSM4399668	4.724067663
GSM4399677	4.63123461
GSM4399700	4.221200421
GSM4399702	3.736030269
GSM4399640	3.92623515
GSM4399649	3.050928
GSM4399664	3.448765077
GSM4399637	3.922156142
GSM4399647	3.818274412
GSM4399655	3.780005128
GSM4399680	2.893448952
GSM4399694	3.024289255
GSM4399709	3.258423336
GSM4399684	3.068452386
GSM4399699	2.499244542
GSM4399711	3.381689462
GSM4399625	0
GSM4399636	0
GSM4399648	0.402401233
GSM4399619	0
GSM4399641	0
GSM4399653	0.963355173
GSM4399681	1.222905936
GSM4399632	0
GSM4399663	0
GSM4399687	0.438916242
GSM4399635	0
GSM4399654	0
