# Supplementary material for: Unveiling the molecular mechanisms of stigmasterol on diabetic retinopathy: BNM framework construction and experimental validation
Source: Front Med (Lausanne). 2025 May 9;12:1537139. doi: 10.3389/fmed.2025.1537139 (PMC12098638; doi:10.3389/fmed.2025.1537139)
Supplement: Supplementary file 2 [file Data_Sheet_1.zip › Supplement_Data/Computer Data/Medicine_Target_Data/string_interactions.tsv]

#node1	node2	node1_string_id	node2_string_id	neighborhood_on_chromosome	gene_fusion	phylogenetic_cooccurrence	homology	coexpression	experimentally_determined_interaction	database_annotated	automated_textmining	combined_score
ABCB1	APEX1	9606.ENSP00000478255	9606.ENSP00000216714	0	0	0	0	0	0.292	0	0.218	0.423
ABCB1	MMP2	9606.ENSP00000478255	9606.ENSP00000219070	0	0	0	0	0.111	0	0	0.374	0.420
ABCB1	NR3C1	9606.ENSP00000478255	9606.ENSP00000231509	0	0	0	0	0	0	0	0.558	0.558
ABCB1	KDR	9606.ENSP00000478255	9606.ENSP00000263923	0	0	0	0	0.054	0	0	0.452	0.460
ABCB1	EGFR	9606.ENSP00000478255	9606.ENSP00000275493	0	0	0	0	0.071	0	0	0.607	0.619
ABCB1	PARP1	9606.ENSP00000478255	9606.ENSP00000355759	0	0	0	0	0	0	0	0.544	0.544
ABCB1	PTGS2	9606.ENSP00000478255	9606.ENSP00000356438	0	0	0	0	0	0	0	0.410	0.410
ABCB1	CYP2C19	9606.ENSP00000478255	9606.ENSP00000360372	0	0	0	0	0.067	0.069	0	0.850	0.858
ABCB1	MMP9	9606.ENSP00000478255	9606.ENSP00000361405	0	0	0	0	0.111	0	0	0.418	0.460
ABCB1	AKT1	9606.ENSP00000478255	9606.ENSP00000451828	0	0	0	0	0.050	0.054	0	0.607	0.616
ABCB1	IGF1R	9606.ENSP00000478255	9606.ENSP00000497069	0	0	0	0	0.050	0.070	0	0.441	0.463
ABCB1	ABCG2	9606.ENSP00000478255	9606.ENSP00000498246	0	0.001	0	0.561	0.093	0.100	0	0.492	0.549
ABCG2	KDR	9606.ENSP00000498246	9606.ENSP00000263923	0	0	0	0	0.094	0.057	0	0.474	0.511
ABCG2	EGFR	9606.ENSP00000498246	9606.ENSP00000275493	0	0	0	0	0.084	0	0	0.656	0.671
ABCG2	PPARG	9606.ENSP00000498246	9606.ENSP00000287820	0	0	0	0	0.094	0.053	0	0.365	0.408
ABCG2	PARP1	9606.ENSP00000498246	9606.ENSP00000355759	0	0	0	0	0.068	0	0	0.463	0.478
ABCG2	CYP2C19	9606.ENSP00000498246	9606.ENSP00000360372	0	0	0	0	0.067	0.066	0	0.631	0.651
ABCG2	MMP9	9606.ENSP00000498246	9606.ENSP00000361405	0	0	0	0	0	0	0	0.438	0.438
ABCG2	AKT1	9606.ENSP00000498246	9606.ENSP00000451828	0	0	0	0	0.057	0.044	0	0.612	0.619
ABCG2	ABCB1	9606.ENSP00000498246	9606.ENSP00000478255	0	0.001	0	0.561	0.093	0.100	0	0.492	0.549
ABCG2	IGF1R	9606.ENSP00000498246	9606.ENSP00000497069	0	0	0	0	0.055	0.044	0	0.408	0.418
AKR1B1	AKT1	9606.ENSP00000285930	9606.ENSP00000451828	0	0	0	0	0.042	0	0	0.424	0.424
AKR1B1	PTGS2	9606.ENSP00000285930	9606.ENSP00000356438	0	0	0	0	0	0	0	0.438	0.438
AKR1B1	CA1	9606.ENSP00000285930	9606.ENSP00000430656	0	0	0	0	0.053	0	0	0.467	0.473
AKR1B1	PTPN1	9606.ENSP00000285930	9606.ENSP00000360683	0	0	0	0	0.044	0	0	0.521	0.522
AKR1B1	PPARG	9606.ENSP00000285930	9606.ENSP00000287820	0	0	0	0	0.057	0	0	0.566	0.573
AKR1B1	GLO1	9606.ENSP00000285930	9606.ENSP00000362463	0	0	0	0	0.154	0.227	0	0.547	0.678
AKR1B1	AKR1B10	9606.ENSP00000285930	9606.ENSP00000352584	0	0	0.053	0.974	0.098	0	0.900	0.064	0.909
AKR1B10	AKR1B1	9606.ENSP00000352584	9606.ENSP00000285930	0	0	0.053	0.974	0.098	0	0.900	0.064	0.909
AKR1B10	GLO1	9606.ENSP00000352584	9606.ENSP00000362463	0	0	0	0	0.131	0.095	0	0.306	0.407
AKT1	MMP2	9606.ENSP00000451828	9606.ENSP00000219070	0	0	0	0	0.055	0	0	0.844	0.846
AKT1	NR3C1	9606.ENSP00000451828	9606.ENSP00000231509	0	0	0	0	0.090	0.314	0	0.692	0.791
AKT1	NOX4	9606.ENSP00000451828	9606.ENSP00000263317	0	0	0	0	0.057	0.063	0	0.673	0.686
AKT1	KDR	9606.ENSP00000451828	9606.ENSP00000263923	0	0	0	0.560	0.056	0.074	0	0.701	0.715
AKT1	EGFR	9606.ENSP00000451828	9606.ENSP00000275493	0	0	0	0.559	0.042	0.640	0	0.445	0.792
AKT1	AKR1B1	9606.ENSP00000451828	9606.ENSP00000285930	0	0	0	0	0.042	0	0	0.424	0.424
AKT1	PPARG	9606.ENSP00000451828	9606.ENSP00000287820	0	0	0	0	0.084	0.071	0	0.773	0.790
AKT1	MMP3	9606.ENSP00000451828	9606.ENSP00000299855	0	0	0	0	0.055	0	0	0.582	0.588
AKT1	PLG	9606.ENSP00000451828	9606.ENSP00000308938	0	0	0	0	0	0.096	0	0.529	0.556
AKT1	NOS2	9606.ENSP00000451828	9606.ENSP00000327251	0	0	0	0	0	0.045	0.900	0.775	0.976
AKT1	PARP1	9606.ENSP00000451828	9606.ENSP00000355759	0	0	0	0	0.049	0	0	0.824	0.825
AKT1	PTGS2	9606.ENSP00000451828	9606.ENSP00000356438	0	0	0	0	0.078	0	0	0.767	0.775
AKT1	PTPN1	9606.ENSP00000451828	9606.ENSP00000360683	0	0	0	0	0.085	0.097	0	0.665	0.699
AKT1	MMP9	9606.ENSP00000451828	9606.ENSP00000361405	0	0	0	0	0.086	0	0	0.819	0.827
AKT1	ABCB1	9606.ENSP00000451828	9606.ENSP00000478255	0	0	0	0	0.050	0.054	0	0.607	0.616
AKT1	ABCG2	9606.ENSP00000451828	9606.ENSP00000498246	0	0	0	0	0.057	0.044	0	0.612	0.619
AKT1	IGF1R	9606.ENSP00000451828	9606.ENSP00000497069	0	0	0	0.559	0.062	0.294	0	0.470	0.619
APEX1	ABCB1	9606.ENSP00000216714	9606.ENSP00000478255	0	0	0	0	0	0.292	0	0.218	0.423
APEX1	GLO1	9606.ENSP00000216714	9606.ENSP00000362463	0.102	0	0	0	0.207	0	0	0.399	0.534
APEX1	PARP1	9606.ENSP00000216714	9606.ENSP00000355759	0	0	0	0	0.266	0.115	0.500	0.912	0.967
AVPR2	F2	9606.ENSP00000496396	9606.ENSP00000308541	0	0	0	0	0.042	0.088	0.650	0.101	0.688
CA1	AKR1B1	9606.ENSP00000430656	9606.ENSP00000285930	0	0	0	0	0.053	0	0	0.467	0.473
CYP27B1	CYP2C19	9606.ENSP00000228606	9606.ENSP00000360372	0	0	0.239	0.597	0.062	0.091	0	0.248	0.447
CYP27B1	NR3C1	9606.ENSP00000228606	9606.ENSP00000231509	0	0	0	0	0	0.056	0	0.447	0.456
CYP27B1	PPARG	9606.ENSP00000228606	9606.ENSP00000287820	0	0	0	0	0	0.303	0	0.310	0.499
CYP2C19	CYP27B1	9606.ENSP00000360372	9606.ENSP00000228606	0	0	0.239	0.597	0.062	0.091	0	0.248	0.447
CYP2C19	PTGS2	9606.ENSP00000360372	9606.ENSP00000356438	0	0	0	0	0.056	0	0.900	0.293	0.927
CYP2C19	ABCG2	9606.ENSP00000360372	9606.ENSP00000498246	0	0	0	0	0.067	0.066	0	0.631	0.651
CYP2C19	ABCB1	9606.ENSP00000360372	9606.ENSP00000478255	0	0	0	0	0.067	0.069	0	0.850	0.858
EGFR	MMP2	9606.ENSP00000275493	9606.ENSP00000219070	0	0	0	0	0.099	0	0	0.674	0.693
EGFR	NR3C1	9606.ENSP00000275493	9606.ENSP00000231509	0	0	0	0	0.042	0.648	0	0.646	0.870
EGFR	TTR	9606.ENSP00000275493	9606.ENSP00000237014	0	0	0	0	0	0	0	0.620	0.620
EGFR	NOX4	9606.ENSP00000275493	9606.ENSP00000263317	0	0	0	0	0.055	0	0	0.408	0.417
EGFR	KDR	9606.ENSP00000275493	9606.ENSP00000263923	0	0	0	0.564	0.075	0.139	0	0.774	0.805
EGFR	PLG	9606.ENSP00000275493	9606.ENSP00000308938	0	0	0	0	0.084	0	0	0.448	0.473
EGFR	ABCB1	9606.ENSP00000275493	9606.ENSP00000478255	0	0	0	0	0.071	0	0	0.607	0.619
EGFR	ABCG2	9606.ENSP00000275493	9606.ENSP00000498246	0	0	0	0	0.084	0	0	0.656	0.671
EGFR	MMP3	9606.ENSP00000275493	9606.ENSP00000299855	0	0	0	0	0.073	0	0.500	0.479	0.737
EGFR	PARP1	9606.ENSP00000275493	9606.ENSP00000355759	0	0	0	0	0.044	0.100	0	0.734	0.751
EGFR	AKT1	9606.ENSP00000275493	9606.ENSP00000451828	0	0	0	0.559	0.042	0.640	0	0.445	0.792
EGFR	MMP9	9606.ENSP00000275493	9606.ENSP00000361405	0	0	0	0	0.055	0	0	0.825	0.827
EGFR	PTGS2	9606.ENSP00000275493	9606.ENSP00000356438	0	0	0	0	0.068	0	0	0.831	0.836
EGFR	PPARG	9606.ENSP00000275493	9606.ENSP00000287820	0	0	0	0	0.112	0.329	0	0.758	0.843
EGFR	IGF1R	9606.ENSP00000275493	9606.ENSP00000497069	0	0	0	0.571	0.113	0.585	0	0.972	0.989
EGFR	PTPN1	9606.ENSP00000275493	9606.ENSP00000360683	0	0	0	0	0.044	0.869	0	0.978	0.997
F2	TTR	9606.ENSP00000308541	9606.ENSP00000237014	0	0	0	0	0.321	0	0	0.610	0.724
F2	SERPINA6	9606.ENSP00000308541	9606.ENSP00000342850	0	0	0	0	0.346	0.045	0	0.180	0.443
F2	AVPR2	9606.ENSP00000308541	9606.ENSP00000496396	0	0	0	0	0.042	0.088	0.650	0.101	0.688
F2	PLG	9606.ENSP00000308541	9606.ENSP00000308938	0	0	0	0.720	0.707	0	0	0.433	0.826
GLO1	APEX1	9606.ENSP00000362463	9606.ENSP00000216714	0.102	0	0	0	0.207	0	0	0.399	0.534
GLO1	AKR1B1	9606.ENSP00000362463	9606.ENSP00000285930	0	0	0	0	0.154	0.227	0	0.547	0.678
GLO1	AKR1B10	9606.ENSP00000362463	9606.ENSP00000352584	0	0	0	0	0.131	0.095	0	0.306	0.407
IGF1R	MMP2	9606.ENSP00000497069	9606.ENSP00000219070	0	0	0	0	0.055	0	0	0.684	0.689
IGF1R	NOX4	9606.ENSP00000497069	9606.ENSP00000263317	0	0	0	0	0	0.063	0	0.476	0.488
IGF1R	KDR	9606.ENSP00000497069	9606.ENSP00000263923	0	0	0	0.574	0	0.074	0	0.537	0.552
IGF1R	EGFR	9606.ENSP00000497069	9606.ENSP00000275493	0	0	0	0.571	0.113	0.585	0	0.972	0.989
IGF1R	PPARG	9606.ENSP00000497069	9606.ENSP00000287820	0	0	0	0	0.070	0.071	0	0.625	0.648
IGF1R	PARP1	9606.ENSP00000497069	9606.ENSP00000355759	0	0	0	0	0	0	0	0.560	0.560
IGF1R	PTGS2	9606.ENSP00000497069	9606.ENSP00000356438	0	0	0	0	0.044	0	0	0.431	0.433
IGF1R	PTPN1	9606.ENSP00000497069	9606.ENSP00000360683	0	0	0	0	0.055	0.969	0	0.786	0.993
IGF1R	MMP9	9606.ENSP00000497069	9606.ENSP00000361405	0	0	0	0	0.043	0	0	0.687	0.688
IGF1R	AKT1	9606.ENSP00000497069	9606.ENSP00000451828	0	0	0	0.559	0.062	0.294	0	0.470	0.619
IGF1R	ABCB1	9606.ENSP00000497069	9606.ENSP00000478255	0	0	0	0	0.050	0.070	0	0.441	0.463
IGF1R	ABCG2	9606.ENSP00000497069	9606.ENSP00000498246	0	0	0	0	0.055	0.044	0	0.408	0.418
KDR	MMP2	9606.ENSP00000263923	9606.ENSP00000219070	0	0	0	0	0.086	0	0	0.610	0.628
KDR	NOX4	9606.ENSP00000263923	9606.ENSP00000263317	0	0	0	0	0.061	0	0	0.605	0.613
KDR	MMP3	9606.ENSP00000263923	9606.ENSP00000299855	0	0	0	0	0	0	0	0.404	0.404
KDR	PARP1	9606.ENSP00000263923	9606.ENSP00000355759	0	0	0	0	0	0	0	0.435	0.435
KDR	ABCB1	9606.ENSP00000263923	9606.ENSP00000478255	0	0	0	0	0.054	0	0	0.452	0.460
KDR	PTGS2	9606.ENSP00000263923	9606.ENSP00000356438	0	0	0	0	0.079	0	0	0.491	0.511
KDR	ABCG2	9606.ENSP00000263923	9606.ENSP00000498246	0	0	0	0	0.094	0.057	0	0.474	0.511
KDR	PLG	9606.ENSP00000263923	9606.ENSP00000308938	0	0	0	0	0	0	0	0.527	0.527
KDR	IGF1R	9606.ENSP00000263923	9606.ENSP00000497069	0	0	0	0.574	0	0.074	0	0.537	0.552
KDR	PPARG	9606.ENSP00000263923	9606.ENSP00000287820	0	0	0	0	0	0.045	0	0.642	0.644
KDR	AKT1	9606.ENSP00000263923	9606.ENSP00000451828	0	0	0	0.560	0.056	0.074	0	0.701	0.715
KDR	EGFR	9606.ENSP00000263923	9606.ENSP00000275493	0	0	0	0.564	0.075	0.139	0	0.774	0.805
KDR	MMP9	9606.ENSP00000263923	9606.ENSP00000361405	0	0	0	0	0.057	0	0	0.807	0.811
KDR	PTPN1	9606.ENSP00000263923	9606.ENSP00000360683	0	0	0	0	0	0.051	0	0.938	0.938
MMP2	ABCB1	9606.ENSP00000219070	9606.ENSP00000478255	0	0	0	0	0.111	0	0	0.374	0.420
MMP2	NOX4	9606.ENSP00000219070	9606.ENSP00000263317	0	0	0	0	0.090	0	0	0.437	0.466
MMP2	PARP1	9606.ENSP00000219070	9606.ENSP00000355759	0	0	0	0	0	0	0	0.479	0.479
MMP2	PPARG	9606.ENSP00000219070	9606.ENSP00000287820	0	0	0	0	0	0	0	0.511	0.511
MMP2	MMP3	9606.ENSP00000219070	9606.ENSP00000299855	0	0	0.061	0.875	0.128	0	0.400	0.152	0.527
MMP2	KDR	9606.ENSP00000219070	9606.ENSP00000263923	0	0	0	0	0.086	0	0	0.610	0.628
MMP2	IGF1R	9606.ENSP00000219070	9606.ENSP00000497069	0	0	0	0	0.055	0	0	0.684	0.689
MMP2	EGFR	9606.ENSP00000219070	9606.ENSP00000275493	0	0	0	0	0.099	0	0	0.674	0.693
MMP2	PTGS2	9606.ENSP00000219070	9606.ENSP00000356438	0	0	0	0	0.079	0	0	0.755	0.764
MMP2	PLG	9606.ENSP00000219070	9606.ENSP00000308938	0	0	0	0	0.055	0	0.400	0.631	0.772
MMP2	AKT1	9606.ENSP00000219070	9606.ENSP00000451828	0	0	0	0	0.055	0	0	0.844	0.846
MMP2	MMP9	9606.ENSP00000219070	9606.ENSP00000361405	0	0	0.061	0.927	0.128	0	0.900	0.116	0.918
MMP3	MMP2	9606.ENSP00000299855	9606.ENSP00000219070	0	0	0.061	0.875	0.128	0	0.400	0.152	0.527
MMP3	KDR	9606.ENSP00000299855	9606.ENSP00000263923	0	0	0	0	0	0	0	0.404	0.404
MMP3	EGFR	9606.ENSP00000299855	9606.ENSP00000275493	0	0	0	0	0.073	0	0.500	0.479	0.737
MMP3	PPARG	9606.ENSP00000299855	9606.ENSP00000287820	0	0	0	0	0	0	0	0.423	0.423
MMP3	NOS2	9606.ENSP00000299855	9606.ENSP00000327251	0	0	0	0	0.056	0	0	0.520	0.527
MMP3	AKT1	9606.ENSP00000299855	9606.ENSP00000451828	0	0	0	0	0.055	0	0	0.582	0.588
MMP3	PTGS2	9606.ENSP00000299855	9606.ENSP00000356438	0	0	0	0	0.102	0	0	0.650	0.673
MMP3	PLG	9606.ENSP00000299855	9606.ENSP00000308938	0	0	0	0	0.055	0	0.400	0.831	0.895
MMP3	MMP9	9606.ENSP00000299855	9606.ENSP00000361405	0	0	0.075	0.784	0.145	0	0.900	0.514	0.956
MMP9	MMP2	9606.ENSP00000361405	9606.ENSP00000219070	0	0	0.061	0.927	0.128	0	0.900	0.116	0.918
MMP9	NR3C1	9606.ENSP00000361405	9606.ENSP00000231509	0	0	0	0	0.103	0	0	0.361	0.402
MMP9	NOX4	9606.ENSP00000361405	9606.ENSP00000263317	0	0	0	0	0.068	0	0	0.525	0.538
MMP9	KDR	9606.ENSP00000361405	9606.ENSP00000263923	0	0	0	0	0.057	0	0	0.807	0.811
MMP9	EGFR	9606.ENSP00000361405	9606.ENSP00000275493	0	0	0	0	0.055	0	0	0.825	0.827
MMP9	PPARG	9606.ENSP00000361405	9606.ENSP00000287820	0	0	0	0	0	0	0	0.765	0.765
MMP9	MMP3	9606.ENSP00000361405	9606.ENSP00000299855	0	0	0.075	0.784	0.145	0	0.900	0.514	0.956
MMP9	PLG	9606.ENSP00000361405	9606.ENSP00000308938	0	0	0	0	0.055	0	0	0.826	0.829
MMP9	NOS2	9606.ENSP00000361405	9606.ENSP00000327251	0	0	0	0	0.049	0	0	0.679	0.681
MMP9	PARP1	9606.ENSP00000361405	9606.ENSP00000355759	0	0	0	0	0	0	0	0.553	0.553
MMP9	PTGS2	9606.ENSP00000361405	9606.ENSP00000356438	0	0	0	0	0.176	0	0	0.785	0.815
MMP9	ABCG2	9606.ENSP00000361405	9606.ENSP00000498246	0	0	0	0	0	0	0	0.438	0.438
MMP9	ABCB1	9606.ENSP00000361405	9606.ENSP00000478255	0	0	0	0	0.111	0	0	0.418	0.460
MMP9	IGF1R	9606.ENSP00000361405	9606.ENSP00000497069	0	0	0	0	0.043	0	0	0.687	0.688
MMP9	AKT1	9606.ENSP00000361405	9606.ENSP00000451828	0	0	0	0	0.086	0	0	0.819	0.827
NOS2	NR3C1	9606.ENSP00000327251	9606.ENSP00000231509	0	0	0	0	0	0.049	0	0.419	0.423
NOS2	PPARG	9606.ENSP00000327251	9606.ENSP00000287820	0	0	0	0	0.100	0.049	0	0.677	0.699
NOS2	MMP3	9606.ENSP00000327251	9606.ENSP00000299855	0	0	0	0	0.056	0	0	0.520	0.527
NOS2	PARP1	9606.ENSP00000327251	9606.ENSP00000355759	0	0	0	0	0	0	0	0.480	0.480
NOS2	MMP9	9606.ENSP00000327251	9606.ENSP00000361405	0	0	0	0	0.049	0	0	0.679	0.681
NOS2	PTGS2	9606.ENSP00000327251	9606.ENSP00000356438	0	0	0	0	0	0.095	0	0.902	0.908
NOS2	AKT1	9606.ENSP00000327251	9606.ENSP00000451828	0	0	0	0	0	0.045	0.900	0.775	0.976
NOX4	MMP2	9606.ENSP00000263317	9606.ENSP00000219070	0	0	0	0	0.090	0	0	0.437	0.466
NOX4	EGFR	9606.ENSP00000263317	9606.ENSP00000275493	0	0	0	0	0.055	0	0	0.408	0.417
NOX4	IGF1R	9606.ENSP00000263317	9606.ENSP00000497069	0	0	0	0	0	0.063	0	0.476	0.488
NOX4	PTPN1	9606.ENSP00000263317	9606.ENSP00000360683	0	0	0	0	0.061	0	0	0.479	0.489
NOX4	PTGS2	9606.ENSP00000263317	9606.ENSP00000356438	0	0	0	0	0.055	0.052	0	0.495	0.508
NOX4	MMP9	9606.ENSP00000263317	9606.ENSP00000361405	0	0	0	0	0.068	0	0	0.525	0.538
NOX4	PPARG	9606.ENSP00000263317	9606.ENSP00000287820	0	0	0	0	0.067	0	0	0.529	0.542
NOX4	KDR	9606.ENSP00000263317	9606.ENSP00000263923	0	0	0	0	0.061	0	0	0.605	0.613
NOX4	AKT1	9606.ENSP00000263317	9606.ENSP00000451828	0	0	0	0	0.057	0.063	0	0.673	0.686
NR3C1	CYP27B1	9606.ENSP00000231509	9606.ENSP00000228606	0	0	0	0	0	0.056	0	0.447	0.456
NR3C1	MMP9	9606.ENSP00000231509	9606.ENSP00000361405	0	0	0	0	0.103	0	0	0.361	0.402
NR3C1	NOS2	9606.ENSP00000231509	9606.ENSP00000327251	0	0	0	0	0	0.049	0	0.419	0.423
NR3C1	ABCB1	9606.ENSP00000231509	9606.ENSP00000478255	0	0	0	0	0	0	0	0.558	0.558
NR3C1	PPARG	9606.ENSP00000231509	9606.ENSP00000287820	0	0	0	0.580	0	0.292	0	0.540	0.661
NR3C1	PTGS2	9606.ENSP00000231509	9606.ENSP00000356438	0	0	0	0	0.130	0	0	0.642	0.675
NR3C1	SERPINA6	9606.ENSP00000231509	9606.ENSP00000342850	0	0	0	0	0	0.045	0	0.725	0.726
NR3C1	AKT1	9606.ENSP00000231509	9606.ENSP00000451828	0	0	0	0	0.090	0.314	0	0.692	0.791
NR3C1	EGFR	9606.ENSP00000231509	9606.ENSP00000275493	0	0	0	0	0.042	0.648	0	0.646	0.870
PARP1	APEX1	9606.ENSP00000355759	9606.ENSP00000216714	0	0	0	0	0.266	0.115	0.500	0.912	0.967
PARP1	MMP2	9606.ENSP00000355759	9606.ENSP00000219070	0	0	0	0	0	0	0	0.479	0.479
PARP1	KDR	9606.ENSP00000355759	9606.ENSP00000263923	0	0	0	0	0	0	0	0.435	0.435
PARP1	EGFR	9606.ENSP00000355759	9606.ENSP00000275493	0	0	0	0	0.044	0.100	0	0.734	0.751
PARP1	PPARG	9606.ENSP00000355759	9606.ENSP00000287820	0	0	0	0	0.067	0	0	0.623	0.633
PARP1	NOS2	9606.ENSP00000355759	9606.ENSP00000327251	0	0	0	0	0	0	0	0.480	0.480
PARP1	ABCG2	9606.ENSP00000355759	9606.ENSP00000498246	0	0	0	0	0.068	0	0	0.463	0.478
PARP1	PTGS2	9606.ENSP00000355759	9606.ENSP00000356438	0	0	0	0	0.084	0	0	0.479	0.502
PARP1	ABCB1	9606.ENSP00000355759	9606.ENSP00000478255	0	0	0	0	0	0	0	0.544	0.544
PARP1	MMP9	9606.ENSP00000355759	9606.ENSP00000361405	0	0	0	0	0	0	0	0.553	0.553
PARP1	IGF1R	9606.ENSP00000355759	9606.ENSP00000497069	0	0	0	0	0	0	0	0.560	0.560
PARP1	AKT1	9606.ENSP00000355759	9606.ENSP00000451828	0	0	0	0	0.049	0	0	0.824	0.825
PLG	MMP2	9606.ENSP00000308938	9606.ENSP00000219070	0	0	0	0	0.055	0	0.400	0.631	0.772
PLG	TTR	9606.ENSP00000308938	9606.ENSP00000237014	0	0	0	0	0.209	0	0	0.402	0.506
PLG	KDR	9606.ENSP00000308938	9606.ENSP00000263923	0	0	0	0	0	0	0	0.527	0.527
PLG	EGFR	9606.ENSP00000308938	9606.ENSP00000275493	0	0	0	0	0.084	0	0	0.448	0.473
PLG	MMP3	9606.ENSP00000308938	9606.ENSP00000299855	0	0	0	0	0.055	0	0.400	0.831	0.895
PLG	F2	9606.ENSP00000308938	9606.ENSP00000308541	0	0	0	0.720	0.707	0	0	0.433	0.826
PLG	PTGS2	9606.ENSP00000308938	9606.ENSP00000356438	0	0	0	0	0	0	0	0.430	0.430
PLG	AKT1	9606.ENSP00000308938	9606.ENSP00000451828	0	0	0	0	0	0.096	0	0.529	0.556
PLG	MMP9	9606.ENSP00000308938	9606.ENSP00000361405	0	0	0	0	0.055	0	0	0.826	0.829
PPARG	MMP2	9606.ENSP00000287820	9606.ENSP00000219070	0	0	0	0	0	0	0	0.511	0.511
PPARG	CYP27B1	9606.ENSP00000287820	9606.ENSP00000228606	0	0	0	0	0	0.303	0	0.310	0.499
PPARG	NR3C1	9606.ENSP00000287820	9606.ENSP00000231509	0	0	0	0.580	0	0.292	0	0.540	0.661
PPARG	NOX4	9606.ENSP00000287820	9606.ENSP00000263317	0	0	0	0	0.067	0	0	0.529	0.542
PPARG	KDR	9606.ENSP00000287820	9606.ENSP00000263923	0	0	0	0	0	0.045	0	0.642	0.644
PPARG	EGFR	9606.ENSP00000287820	9606.ENSP00000275493	0	0	0	0	0.112	0.329	0	0.758	0.843
PPARG	AKR1B1	9606.ENSP00000287820	9606.ENSP00000285930	0	0	0	0	0.057	0	0	0.566	0.573
PPARG	SHBG	9606.ENSP00000287820	9606.ENSP00000369816	0	0	0	0	0.058	0	0	0.398	0.408
PPARG	ABCG2	9606.ENSP00000287820	9606.ENSP00000498246	0	0	0	0	0.094	0.053	0	0.365	0.408
PPARG	MMP3	9606.ENSP00000287820	9606.ENSP00000299855	0	0	0	0	0	0	0	0.423	0.423
PPARG	PTPN1	9606.ENSP00000287820	9606.ENSP00000360683	0	0	0	0	0	0.064	0	0.545	0.556
PPARG	SERPINA6	9606.ENSP00000287820	9606.ENSP00000342850	0	0	0	0	0	0.045	0	0.587	0.588
PPARG	PARP1	9606.ENSP00000287820	9606.ENSP00000355759	0	0	0	0	0.067	0	0	0.623	0.633
PPARG	IGF1R	9606.ENSP00000287820	9606.ENSP00000497069	0	0	0	0	0.070	0.071	0	0.625	0.648
PPARG	NOS2	9606.ENSP00000287820	9606.ENSP00000327251	0	0	0	0	0.100	0.049	0	0.677	0.699
PPARG	PTGS2	9606.ENSP00000287820	9606.ENSP00000356438	0	0	0	0	0.063	0	0	0.729	0.735
PPARG	MMP9	9606.ENSP00000287820	9606.ENSP00000361405	0	0	0	0	0	0	0	0.765	0.765
PPARG	AKT1	9606.ENSP00000287820	9606.ENSP00000451828	0	0	0	0	0.084	0.071	0	0.773	0.790
PTGS2	MMP2	9606.ENSP00000356438	9606.ENSP00000219070	0	0	0	0	0.079	0	0	0.755	0.764
PTGS2	SLC6A2	9606.ENSP00000356438	9606.ENSP00000219833	0	0	0	0	0.055	0	0	0.455	0.463
PTGS2	NR3C1	9606.ENSP00000356438	9606.ENSP00000231509	0	0	0	0	0.130	0	0	0.642	0.675
PTGS2	NOX4	9606.ENSP00000356438	9606.ENSP00000263317	0	0	0	0	0.055	0.052	0	0.495	0.508
PTGS2	KDR	9606.ENSP00000356438	9606.ENSP00000263923	0	0	0	0	0.079	0	0	0.491	0.511
PTGS2	EGFR	9606.ENSP00000356438	9606.ENSP00000275493	0	0	0	0	0.068	0	0	0.831	0.836
PTGS2	AKR1B1	9606.ENSP00000356438	9606.ENSP00000285930	0	0	0	0	0	0	0	0.438	0.438
PTGS2	PPARG	9606.ENSP00000356438	9606.ENSP00000287820	0	0	0	0	0.063	0	0	0.729	0.735
PTGS2	MMP3	9606.ENSP00000356438	9606.ENSP00000299855	0	0	0	0	0.102	0	0	0.650	0.673
PTGS2	PLG	9606.ENSP00000356438	9606.ENSP00000308938	0	0	0	0	0	0	0	0.430	0.430
PTGS2	NOS2	9606.ENSP00000356438	9606.ENSP00000327251	0	0	0	0	0	0.095	0	0.902	0.908
PTGS2	PARP1	9606.ENSP00000356438	9606.ENSP00000355759	0	0	0	0	0.084	0	0	0.479	0.502
PTGS2	ABCB1	9606.ENSP00000356438	9606.ENSP00000478255	0	0	0	0	0	0	0	0.410	0.410
PTGS2	IGF1R	9606.ENSP00000356438	9606.ENSP00000497069	0	0	0	0	0.044	0	0	0.431	0.433
PTGS2	AKT1	9606.ENSP00000356438	9606.ENSP00000451828	0	0	0	0	0.078	0	0	0.767	0.775
PTGS2	MMP9	9606.ENSP00000356438	9606.ENSP00000361405	0	0	0	0	0.176	0	0	0.785	0.815
PTGS2	CYP2C19	9606.ENSP00000356438	9606.ENSP00000360372	0	0	0	0	0.056	0	0.900	0.293	0.927
PTPN1	NOX4	9606.ENSP00000360683	9606.ENSP00000263317	0	0	0	0	0.061	0	0	0.479	0.489
PTPN1	KDR	9606.ENSP00000360683	9606.ENSP00000263923	0	0	0	0	0	0.051	0	0.938	0.938
PTPN1	EGFR	9606.ENSP00000360683	9606.ENSP00000275493	0	0	0	0	0.044	0.869	0	0.978	0.997
PTPN1	AKR1B1	9606.ENSP00000360683	9606.ENSP00000285930	0	0	0	0	0.044	0	0	0.521	0.522
PTPN1	PPARG	9606.ENSP00000360683	9606.ENSP00000287820	0	0	0	0	0	0.064	0	0.545	0.556
PTPN1	AKT1	9606.ENSP00000360683	9606.ENSP00000451828	0	0	0	0	0.085	0.097	0	0.665	0.699
PTPN1	IGF1R	9606.ENSP00000360683	9606.ENSP00000497069	0	0	0	0	0.055	0.969	0	0.786	0.993
SERPINA6	NR3C1	9606.ENSP00000342850	9606.ENSP00000231509	0	0	0	0	0	0.045	0	0.725	0.726
SERPINA6	TTR	9606.ENSP00000342850	9606.ENSP00000237014	0	0	0	0	0.155	0.066	0	0.609	0.664
SERPINA6	PPARG	9606.ENSP00000342850	9606.ENSP00000287820	0	0	0	0	0	0.045	0	0.587	0.588
SERPINA6	F2	9606.ENSP00000342850	9606.ENSP00000308541	0	0	0	0	0.346	0.045	0	0.180	0.443
SERPINA6	SHBG	9606.ENSP00000342850	9606.ENSP00000369816	0	0	0	0	0.073	0	0	0.952	0.953
SHBG	TTR	9606.ENSP00000369816	9606.ENSP00000237014	0	0	0	0	0.131	0	0	0.349	0.410
SHBG	PPARG	9606.ENSP00000369816	9606.ENSP00000287820	0	0	0	0	0.058	0	0	0.398	0.408
SHBG	SERPINA6	9606.ENSP00000369816	9606.ENSP00000342850	0	0	0	0	0.073	0	0	0.952	0.953
SLC6A2	PTGS2	9606.ENSP00000219833	9606.ENSP00000356438	0	0	0	0	0.055	0	0	0.455	0.463
TTR	SHBG	9606.ENSP00000237014	9606.ENSP00000369816	0	0	0	0	0.131	0	0	0.349	0.410
TTR	PLG	9606.ENSP00000237014	9606.ENSP00000308938	0	0	0	0	0.209	0	0	0.402	0.506
TTR	EGFR	9606.ENSP00000237014	9606.ENSP00000275493	0	0	0	0	0	0	0	0.620	0.620
TTR	SERPINA6	9606.ENSP00000237014	9606.ENSP00000342850	0	0	0	0	0.155	0.066	0	0.609	0.664
TTR	F2	9606.ENSP00000237014	9606.ENSP00000308541	0	0	0	0	0.321	0	0	0.610	0.724
