# Supplementary material for: Unveiling the molecular mechanisms of stigmasterol on diabetic retinopathy: BNM framework construction and experimental validation
Source: Front Med (Lausanne). 2025 May 9;12:1537139. doi: 10.3389/fmed.2025.1537139 (PMC12098638; doi:10.3389/fmed.2025.1537139)
Supplement: Supplementary file 2 [file Data_Sheet_1.zip › Supplement_Data/Experimental Data/ELISA.xlsx]

## Sheet: LDL
			ELISA代测实验报告
试剂盒名称：	小鼠低密度脂蛋白(LDL)ELISA检测试剂盒
试剂盒规格：	96T
样本数量：	24		样本类型：	血清
重复次数：	3		样本处理：稀释10倍
测试仪器：酶标分析仪：Rayto RT-6100 测试方法和操作步操作：详见操作说明书
检测样本对应表
	1	2	3	4	5	6	7	8	9	10	11	12
A	标品S1	标品S2	标品S3	标品S4	标品S5	标品S6	C2	C2	C2	C3	C3	C3
B	标品S1	标品S2	标品S3	标品S4	标品S5	标品S6	C4	C4	C4	M1	M1	M1
C	M2	M2	M2	M3	M3	M3	S1	S1	S1	S2	S2	S2
D	S3	S3	S3	D1	D1	D1	D2	D2	D2	D3	D3	D3
E	P1	P1	P1	P2	P2	P2	P3	P3	P3	E4	E4	E4
F	E5	E5	E5	E6	E6	E6	Er1	Er1	Er1	Er2	Er2	Er2
G	Er5	Er5	Er5	Apoe	Apoe	Apoe	Apoe	Apoe	Apoe	Apoe	Apoe	Apoe
H	空白孔
一、原始读数（OD值）
	1	2	3	4	5	6	7	8	9	10	11	12
A	0.0607	0.0647	0.1431	0.4628	1.0362	1.8159	0.1427	0.1462	0.1493	0.1125	0.1191	0.1103
B	0.058	0.0622	0.1419	0.4588	1.0531	1.8804	0.1079	0.1064	0.1007	0.3747	0.3701	0.3792
C	0.3168	0.3212	0.3163	0.3397	0.3406	0.3425	0.251	0.259	0.2439	0.2706	0.2747	0.2762
D	0.2935	0.2898	0.2937	0.2237	0.2395	0.2328	0.1832	0.1815	0.1819	0.2147	0.2155	0.2104
E	0.1601	0.1613	0.1634	0.1734	0.1723	0.1773	0.1697	0.1768	0.1675
										0.1784	0.1858	0.1839
F	0.2129	0.2091	0.2071	0.1522	0.1519	0.1444	0.1567	0.1479	0.1535	0.1943	0.1912	0.1965
G	0.1958	0.1884	0.2079	0.312	0.3127	0.3069	0.2608	0.2768	0.2711	0.2379	0.2363	0.2214
H	0.057
二、标准曲线分析
x	0.05935	0.06345	0.1425	0.4608	1.04465	1.84815	Mouse LDL
y	0.25	0.5	1	2	4	8	mmol/L
							A	4.12371
							B	0.137786
							R	0.991786
四、样本数据处理（mmol/L）
	1	2	3	4	5	6	7	8	9	10	11	12
A							7.26239	7.40672	7.53456	6.01703	6.2892	5.92631
B							5.82734	5.76548	5.53043	16.8294	16.6397	17.015
C	14.4418	14.6232	14.4211	15.3861	15.4232	15.5016	11.7284	12.0583	11.4356	12.5366	12.7057	12.7675
D	13.4809	13.3284	13.4892	10.6026	11.2541	10.9779	8.93249	8.86239	8.87888	10.2315	10.2644	10.0541
E	7.97992	8.0294	8.116	8.52837	8.48301	8.68919	8.37579	8.66857	8.28507
										8.73455	9.03971	8.96136
F	10.1572	10.0005	9.91806	7.65414	7.64177	7.33249	7.83971	7.47682	7.70775	9.39022	9.26239	9.48094
G	9.45208	9.14692	9.95105	14.2438	14.2727	14.0335	12.1325	12.7923	12.5572	11.1882	11.1222	10.5077
H
	C	M	D	S	P
	7.40122	16.828	10.9449	11.7407	8.04177
	6.07751	14.4954	8.89125	12.6699	8.56686
	5.70775	15.437	10.1833	13.4328	8.44315
日期：	2024-03-23

## Sheet: HDL
			ELISA代测实验报告
试剂盒名称：	小鼠高密度脂蛋白(HDL)ELISA检测试剂盒
试剂盒规格：	96T
样本数量：	24		样本类型：	血清
重复次数：	3		样本处理：稀释10倍
测试仪器：酶标分析仪：Rayto RT-6100 测试方法和操作步操作：详见操作说明书
检测样本对应表
	1	2	3	4	5	6	7	8	9	10	11	12
A	标品S1	标品S2	标品S3	标品S4	标品S5	标品S6	C2	C2	C2	C3	C3	C3
B	标品S1	标品S2	标品S3	标品S4	标品S5	标品S6	C4	C4	C4	M1	M1	M1
C	M2	M2	M2	M3	M3	M3	S1	S1	S1	S2	S2	S2
D	S3	S3	S3	D1	D1	D1	D2	D2	D2	D3	D3	D3
E	P1	P1	P1	P2	P2	P2	P3	P3	P3	E4	E4	E4
F	E5	E5	E5	E6	E6	E6	Er1	Er1	Er1	Er2	Er2	Er2
G	Er5	Er5	Er5	Apoe	Apoe	Apoe	Apoe	Apoe	Apoe	Apoe	Apoe	Apoe
H	空白孔
一、原始读数（OD值）
	1	2	3	4	5	6	7	8	9	10	11	12
A	0.0597	0.1123	0.1508	0.3926	0.933	1.6295	0.3464	0.3437	0.3486	0.3521	0.3527	0.3541
B	0.0561	0.1161	0.1462	0.3804	0.9734	1.6721	0.3206	0.3211	0.3183	0.1649	0.1621	0.1615
C	0.1763	0.1736	0.1751	0.1743	0.1752	0.1743	0.1955	0.1936	0.1962	0.2076	0.2061	0.2104
D	0.2228	0.2259	0.2265	0.2479	0.2467	0.2459	0.2573	0.2584	0.2576	0.2654	0.2565	0.2518
E	0.2853	0.2891	0.2802	0.2751	0.2705	0.2768	0.3036	0.3015	0.3028
										0.309	0.3038	0.2976
F	0.2882	0.2817	0.2989	0.2201	0.2135	0.2313	0.2667	0.254	0.2599	0.2814	0.2973	0.2945
G	0.218	0.2108	0.205	0.2377	0.2328	0.234	0.1311	0.1387	0.1272	0.2283	0.22	0.2347
H	0.0505
二、标准曲线分析
x	0.0579	0.1142	0.1485	0.3865	0.9532	1.6508	Mouse HDL
y	3	6	12	24	48	96	mg/dL
							A	56.0829
							B	0.550679
							R	0.990719
四、样本数据处理（mg/dL）
	1	2	3	4	5	6	7	8	9	10	11	12
A							184.019	198.264	201.012	202.975	203.311	204.096
B							185.308	185.589	199.778	97.9874	96.4171	96.0806
C	104.381	102.867	103.708	103.259	103.764	103.259	115.149	114.083	115.541	121.935	121.094	123.505
D	130.459	132.198	132.534	144.536	143.863	143.415	149.808	150.425	149.976	154.351	149.359	146.723
E	165.511	167.642	162.651	159.791	157.211	160.744	175.774	174.597	175.326
										178.803	175.886	172.409
F	167.138	163.492	173.138	128.945	125.244	135.226	155.08	147.957	151.266	163.324	172.241	170.671
G	127.767	123.729	120.477	138.816	136.068	136.741	79.0314	83.2937	76.8442	133.544	128.889	137.133
H
	C	M	D	S	P
	194.431	96.8284	143.938	114.924	165.268
	203.461	103.652	150.07	122.178	159.249
	190.225	103.427	150.144	131.731	175.232
日期：	2024-03-23

## Sheet: PPARG
			ELISA代测实验报告
试剂盒名称：	小鼠过氧化物酶体增殖物激活受体γ(PPAR-γ)ELISA检测试剂盒
试剂盒规格：	96T
样本数量：	24		样本类型：	血清
重复次数：	3		样本处理：稀释10倍
测试仪器：酶标分析仪：Rayto RT-6100 测试方法和操作步操作：详见操作说明书
检测样本对应表
	1	2	3	4	5	6	7	8	9	10	11	12
A	标品S1	标品S2	标品S3	标品S4	标品S5	标品S6	C2	C2	C2	C3	C3	C3
B	标品S1	标品S2	标品S3	标品S4	标品S5	标品S6	C4	C4	C4	M1	M1	M1
C	M2	M2	M2	M3	M3	M3	S1	S1	S1	S2	S2	S2
D	S3	S3	S3	D1	D1	D1	D2	D2	D2	D3	D3	D3
E	P1	P1	P1	P2	P2	P2	P3	P3	P3
										E4	E4	E4
F	E5	E5	E5	E6	E6	E6	Er1	Er1	Er1	Er2	Er2	Er2
G	Er5	Er5	Er5	Apoe	Apoe	Apoe	Apoe	Apoe	Apoe	Apoe	Apoe	Apoe
H	空白孔
一、原始读数（OD值）
	1	2	3	4	5	6	7	8	9	10	11	12
A	0.0683	0.1347	0.2969	0.4539	1.0308	1.764	0.2296	0.2192	0.2431	0.2161	0.2295	0.2125
B	0.0659	0.1359	0.2934	0.4311	1.0056	1.7364	0.3232	0.3402	0.3061	0.168	0.176	0.168
C	0.1184	0.1254	0.1233	0.2195	0.2343	0.2341	0.2392	0.2281	0.2345	0.2419	0.2396	0.2368
D	0.2773	0.2743	0.2704	0.2642	0.272	0.2575	0.265	0.2721	0.2784	0.2857	0.2935	0.299
E	0.2311	0.2289	0.231	0.2291	0.2439	0.2245	0.1856	0.1951	0.1936	0.1413	0.1358	0.1415
F	0.1463	0.1533	0.1377	0.1771	0.1805	0.1796	0.1887	0.1947	0.1942	0.2097	0.2216	0.202
G	0.1471	0.1499	0.1456	0.3111	0.2915	0.3206	0.2391	0.2322	0.229	0.3061	0.3005	0.2932
H	0.0413
二、标准曲线分析
x	0.0671	0.1353	0.29515	0.4425	1.0182	1.7502	Mouse PPAR-γ
y	37.5	75	150	300	600	1200	pg/mL
							A	681.62
							B	-27.5422
							R	0.992596
四、样本数据处理（pg/mL）
	1	2	3	4	5	6	7	8	9	10	11	12
A							1289.58	1218.69	1381.6	1197.56	1288.9	1173.02
B							1927.57	2043.45	1811.02	869.699	924.229	869.699
C	531.616	579.329	565.015	1220.73	1321.61	1320.25	1355.01	1279.35	1322.98	1373.42	1357.74	1338.65
D	1614.71	1594.26	1567.68	1525.42	1578.58	1479.75	1530.87	1579.27	1622.21	1671.97	1725.13	1762.62
E	1299.8	1284.81	1299.12	1286.17	1387.05	1254.81	989.664	1054.42	1044.19	687.707	650.218	689.07
F	721.788	769.501	663.168	931.727	954.902	948.767	1010.79	1051.69	1048.28	1153.93	1235.05	1101.45
G	727.241	746.326	717.016	1845.1	1711.5	1909.85	1354.33	1307.3	1285.49	1811.02	1772.85	1723.09
H
四、样本数据处理（pg/mL）
	1	2	3	4	5	6	7	8	9	10	11	12
A							1289.58	1218.69	1381.6	1197.56	1288.9	1173.02
B							1927.57	2043.45	1811.02	869.699	924.229	869.699
C	531.616	579.329	565.015	1220.73	1321.61	1320.25	1355.01	1279.35	1322.98	1373.42	1357.74	1338.65
D	1614.71	1594.26	1567.68	1525.42	1578.58	1479.75	1530.87	1579.27	1622.21	1671.97	1725.13	1762.62
E	1299.8	1284.81	1299.12	1286.17	1387.05	1254.81	989.664	1054.42	1044.19	687.707	650.218	689.07
F	721.788	769.501	663.168	931.727	954.902	948.767	1010.79	1051.69	1048.28	1153.93	1235.05	1101.45
G	727.241	746.326	717.016	1845.1	1711.5	1909.85	1354.33	1307.3	1285.49	1811.02	1772.85	1723.09
H
				C	M	S	D	P	E	Er	Apoe
				1289.58	869.699	1355.01	1525.42	1299.8	687.707	1010.79	1845.1
				1218.69	924.229	1279.35	1578.58	1284.81	650.218	1051.69	1711.5
				1381.6	869.699	1322.98	1479.75	1299.12	689.07	1048.28	1909.85
日期：	2024-03-23			1197.56	531.616	1373.42	1530.87	1286.17	721.788	1153.93	1354.33
				1288.9	579.329	1357.74	1579.27	1387.05	769.501	1235.05	1307.3
				1173.02	565.015	1338.65	1622.21	1254.81	663.168	1101.45	1285.49
				1927.57	1220.73	1614.71	1671.97	989.664	931.727	727.241	1811.02
				2043.45	1321.61	1594.26	1725.13	1054.42	954.902	746.326	1772.85
				1811.02	1320.25	1567.68	1762.62	1044.19	948.767	717.016	1723.09

## Sheet: TNF-α
			ELISA代测实验报告
试剂盒名称：	小鼠肿瘤坏死因子α(TNF-α)ELISA检测试剂盒
试剂盒规格：	96T
样本数量：	24		样本类型：	血清
重复次数：	3		样本处理：稀释10倍
测试仪器：酶标分析仪：Rayto RT-6100 测试方法和操作步操作：详见操作说明书
检测样本对应表
	1	2	3	4	5	6	7	8	9	10	11	12
A	标品S1	标品S2	标品S3	标品S4	标品S5	标品S6	C2	C2	C2	C3	C3	C3
B	标品S1	标品S2	标品S3	标品S4	标品S5	标品S6	C4	C4	C4	M1	M1	M1
C	M2	M2	M2	M3	M3	M3	S1	S1	S1	S2	S2	S2
D	S3	S3	S3	D1	D1	D1	D2	D2	D2	D3	D3	D3
E	P1	P1	P1	P2	P2	P2	P3	P3	P3
										E4	E4	E4
F	E5	E5	E5	E6	E6	E6	Er1	Er1	Er1	Er2	Er2	Er2
G	Er5	Er5	Er5	Apoe	Apoe	Apoe	Apoe	Apoe	Apoe	Apoe	Apoe	Apoe
H	空白孔
一、原始读数（OD值）
	1	2	3	4	5	6	7	8	9	10	11	12
A	0.0556	0.1075	0.1636	0.4834	0.7754	1.8723	0.1396	0.1331	0.1325	0.1824	0.1897	0.1892
B	0.0585	0.1014	0.1564	0.4848	0.8222	1.9567	0.2139	0.2143	0.2015	0.3653	0.3542	0.3676
C	0.283	0.2822	0.2875	0.2768	0.2834	0.2639	0.2482	0.2625	0.245	0.2294	0.2327	0.2272
D	0.213	0.2249	0.2237	0.182	0.1841	0.1721	0.2308	0.2414	0.2259	0.2252	0.2403	0.2176
E	0.229	0.2195	0.2204	0.2385	0.2279	0.225	0.178	0.1695	0.1712
										0.1796	0.1702	0.1833
F	0.2301	0.2255	0.215	0.2115	0.2032	0.1993	0.1648	0.1747	0.1556	0.2119	0.2132	0.2011
G	0.1609	0.1624	0.168	0.2424	0.227	0.228	0.2321	0.2246	0.2202	0.27	0.2725	0.2623
H	0.0582
二、标准曲线分析
x	0.05705	0.10445	0.16	0.4841	0.7988	1.9145	Mouse TNF-α
y	20	40	80	160	320	640	pg/mL
													C	M	S	D	P
													611.116	1363.08	972.939	752.38	908.97
													589.46	1326.1	1020.58	759.377	877.319
													587.461	1370.74	962.278	719.396	880.318
							A	333.171
							B	14.601
							R	0.991582
四、样本数据处理（pg/mL）
	1	2	3	4	5	6	7	8	9	10	11	12
A							611.116	589.46	587.461	753.713	778.034	776.369
B							858.662	859.994	817.349	1363.08	1326.1	1370.74
C	1088.88	1086.22	1103.88	1068.23	1090.22	1025.25	972.939	1020.58	962.278	910.303	921.298	902.973
D	855.663	895.31	891.312	752.38	759.377	719.396	914.968	950.284	898.642	896.31	946.619	870.989
E	908.97	877.319	880.318	940.622	905.306	895.644	739.053	710.734	716.398	744.384	713.066	756.711
F	912.635	897.309	862.327	850.666	823.012	810.019	695.075	728.059	664.423	851.998	856.329	816.016
G	682.081	687.079	705.736	953.615	902.307	905.639	919.299	894.311	879.651	1045.57	1053.9	1019.92
H
日期：	2024-03-23

## Sheet: IL-10
			ELISA代测实验报告
试剂盒名称：	小鼠白细胞介素10(IL-10)ELISA检测试剂盒
试剂盒规格：	96T
样本数量：	24		样本类型：	血清
重复次数：	3		样本处理：稀释10倍
测试仪器：酶标分析仪：Rayto RT-6100 测试方法和操作步操作：详见操作说明书
检测样本对应表
	1	2	3	4	5	6	7	8	9	10	11	12
A	标品S1	标品S2	标品S3	标品S4	标品S5	标品S6	C2	C2	C2	C3	C3	C3
B	标品S1	标品S2	标品S3	标品S4	标品S5	标品S6	C4	C4	C4	M1	M1	M1
C	M2	M2	M2	M3	M3	M3	S1	S1	S1	S2	S2	S2
D	S3	S3	S3	D1	D1	D1	D2	D2	D2	D3	D3	D3
E	P1	P1	P1	P2	P2	P2	P3	P3	P3
										E4	E4	E4
F	E5	E5	E5	E6	E6	E6	Er1	Er1	Er1	Er2	Er2	Er2
G	Er5	Er5	Er5	Apoe	Apoe	Apoe	Apoe	Apoe	Apoe	Apoe	Apoe	Apoe
H	空白孔
一、原始读数（OD值）
	1	2	3	4	5	6	7	8	9	10	11	12
A	0.0626	0.1223	0.1923	0.5531	0.895	1.7885	0.3171	0.3285	0.3159	0.2957	0.274	0.2693
B	0.0637	0.1177	0.1877	0.5435	0.9294	1.7071	0.2684	0.2553	0.2369	0.1194	0.1151	0.1215
C	0.1396	0.1358	0.1231	0.1003	0.1149	0.1213	0.1913	0.1925	0.1837	0.1743	0.1952	0.1712
D	0.1766	0.1907	0.1831	0.2132	0.2149	0.2182	0.2185	0.1843	0.1754	0.1773	0.1723	0.1795
E	0.1842	0.1849	0.1897	0.2537	0.2256	0.2581	0.2164	0.2313	0.2191
										0.2659	0.2841	0.263
F	0.293	0.2792	0.3071	0.3135	0.3317	0.3289	0.2435	0.2346	0.2494	0.2332	0.2394	0.24
G	0.3036	0.2878	0.3211	0.1631	0.165	0.1711	0.1333	0.1334	0.1377	0.1842	0.1747	0.1824
H	0.0572
二、标准曲线分析
x	0.06315	0.12	0.19	0.5483	0.9122	1.7478	Mouse IL-10
y	12.5	25	50	100	200	400	pg/ml
							A	227.928
							B	-4.80198
							R	0.994501
四、样本数据处理（pg/ml）
	1	2	3	4	5	6	7	8	9	10	11	12
A							674.739	700.723	672.004	625.963	576.502	565.79
B							563.738	533.88	491.941	224.126	214.325	228.912
C	270.167	261.506	232.559	180.592	213.869	228.457	388.006	390.741	370.683	349.258	396.895	342.193
D	354.501	386.638	369.316	437.922	441.797	449.319	450.002	372.051	351.765	356.096	344.7	361.111
E	371.823	373.419	384.359	530.233	466.185	540.262	445.216	479.177	451.37	558.04	599.523	551.43
F	619.809	588.355	651.946	666.534	708.017	701.635	506.984	486.699	520.432	483.508	497.639	499.007
G	643.969	607.956	683.856	323.73	328.061	341.965	255.808	256.036	265.837	371.823	350.17	367.72
H
					C	M	S	D	P
					682.489	222.454	383.144	443.013	376.534
					589.418	254.744	362.782	391.273	512.227
					529.853	207.639	370.152	353.969	458.588
日期：	2024-03-23

## Sheet: IL-6
			ELISA代测实验报告
试剂盒名称：	小鼠白细胞介素6(IL-6)ELISA检测试剂盒
试剂盒规格：	96T
样本数量：	24		样本类型：	血清
重复次数：	3		样本处理：稀释10倍
测试仪器：酶标分析仪：Rayto RT-6100 测试方法和操作步操作：详见操作说明书
检测样本对应表
	1	2	3	4	5	6	7	8	9	10	11	12
A	标品S1	标品S2	标品S3	标品S4	标品S5	标品S6	C2	C2	C2	C3	C3	C3
B	标品S1	标品S2	标品S3	标品S4	标品S5	标品S6	C4	C4	C4	M1	M1	M1
C	M2	M2	M2	M3	M3	M3	S1	S1	S1	S2	S2	S2
D	S3	S3	S3	D1	D1	D1	D2	D2	D2	D3	D3	D3
E	P1	P1	P1	P2	P2	P2	P3	P3	P3
										E4	E4	E4
F	E5	E5	E5	E6	E6	E6	Er1	Er1	Er1	Er2	Er2	Er2
G	Er5	Er5	Er5	Apoe	Apoe	Apoe	Apoe	Apoe	Apoe	Apoe	Apoe	Apoe
H	空白孔
一、原始读数（OD值）
	1	2	3	4	5	6	7	8	9	10	11	12
A	0.0591	0.1077	0.1605	0.4523	0.8797	1.5344	0.1226	0.1296	0.1145	0.1362	0.1236	0.1269
B	0.059	0.1061	0.1534	0.4624	0.8937	1.513	0.1219	0.1193	0.1086	0.3329	0.3329	0.3413
C	0.3511	0.3502	0.3529	0.3395	0.3528	0.3506	0.2635	0.2746	0.2728	0.2766	0.2878	0.2753
D	0.2836	0.2827	0.2858	0.3192	0.2911	0.3126	0.2992	0.2933	0.3268	0.2788	0.2388	0.2625
E	0.1956	0.1962	0.1821	0.2377	0.2241	0.2358	0.2026	0.1882	0.1925
										0.1569	0.1574	0.1608
F	0.1994	0.2122	0.1993	0.2464	0.2594	0.2309	0.2217	0.2221	0.2159	0.2258	0.2225	0.2124
G	0.1525	0.1492	0.1441	0.3135	0.3043	0.301	0.335	0.3215	0.3227	0.2636	0.2775	0.2655
H	0.0537
二、标准曲线分析
x	0.05905	0.1069	0.15695	0.45735	0.8867	1.5237	Mouse IL-6
y	3.75	7.5	15	30	60	120	pg/mL
							A	76.8188
							B	-1.47531
							R	0.99013
四、样本数据处理（pg/mL）
	1	2	3	4	5	6	7	8	9	10	11	12
A							79.4267	84.804	73.2044	89.8741	80.1949	82.7299
B							78.889	76.8917	68.6721	240.977	240.977	247.429
C	254.958	254.266	256.34	246.047	256.264	254.574	187.664	196.191	194.809	197.728	206.331	196.729
D	203.105	202.414	204.795	230.452	208.866	225.382	215.089	210.556	236.291	199.418	168.69	186.896
E	135.504	135.965	125.134	167.845	157.398	166.386	140.882	129.82	133.123	105.776	106.16	108.771
F	138.424	148.256	138.347	174.528	184.515	162.621	155.554	155.861	151.099	158.704	156.169	148.41
G	102.396	99.8605	95.9427	226.074	219.006	216.471	242.59	232.219	233.141	187.741	198.419	189.201
H
					C	M	S	D	P
					79.145	243.128	192.888	221.567	132.201
					84.2663	255.188	200.263	220.645	163.876
					74.8176	252.295	203.438	185.001	134.608
日期：	2024-03-23

## Sheet: IL-1beta
			ELISA代测实验报告
试剂盒名称：	小鼠白细胞介素1β(IL-1β)ELISA检测试剂盒
试剂盒规格：	96T
样本数量：	24		样本类型：	血清
重复次数：	3		样本处理：稀释10倍
测试仪器：酶标分析仪：Rayto RT-6100 测试方法和操作步操作：详见操作说明书
检测样本对应表
	1	2	3	4	5	6	7	8	9	10	11	12
A	标品S1	标品S2	标品S3	标品S4	标品S5	标品S6	C2	C2	C2	C3	C3	C3
B	标品S1	标品S2	标品S3	标品S4	标品S5	标品S6	C4	C4	C4	M1	M1	M1
C	M2	M2	M2	M3	M3	M3	S1	S1	S1	S2	S2	S2
D	S3	S3	S3	D1	D1	D1	D2	D2	D2	D3	D3	D3
E	P1	P1	P1	P2	P2	P2	P3	P3	P3
										E4	E4	E4
F	E5	E5	E5	E6	E6	E6	Er1	Er1	Er1	Er2	Er2	Er2
G	Er5	Er5	Er5	Apoe	Apoe	Apoe	Apoe	Apoe	Apoe	Apoe	Apoe	Apoe
H	空白孔
一、原始读数（OD值）
	1	2	3	4	5	6	7	8	9	10	11	12
A	0.0665	0.1286	0.2825	0.5051	1.0245	1.8301	0.1257	0.117	0.1343	0.1197	0.1171	0.1349
B	0.0657	0.1289	0.2741	0.4797	1.0829	1.9154	0.1526	0.1242	0.1331	0.3114	0.3275	0.3422
C	0.3524	0.3523	0.3729	0.3127	0.3209	0.3224	0.2957	0.2753	0.291	0.2533	0.2527	0.2501
D	0.2563	0.2652	0.2437	0.2334	0.2145	0.2197	0.1872	0.1786	0.1785	0.2163	0.2019	0.2101
E	0.1642	0.1657	0.1802	0.2348	0.2469	0.2364	0.1987	0.1899	0.2084
										0.2239	0.2233	0.236
F	0.2269	0.2334	0.2136	0.1641	0.1682	0.1529	0.1732	0.1777	0.1756	0.1755	0.164	0.1692
G	0.2303	0.2218	0.229	0.2607	0.2429	0.2706	0.2674	0.2724	0.2684	0.3146	0.3356	0.2993
H	0.0251
二、标准曲线分析
x	0.0661	0.12875	0.2783	0.4924	1.0537	1.87275	Mouse IL-1β
y	3.75	7.5	15	30	60	120	pg/ml
							A	63.6328
							B	-1.9015
							R	0.996108
四、样本数据处理（pg/ml）
	1	2	3	4	5	6	7	8	9	10	11	12
A							60.9715	55.4354	66.4439	57.1535	55.4991	66.8257
B							78.0887	60.017	65.6803	179.138	189.383	198.737
C	205.227	205.163	218.272	179.965	185.183	186.137	169.147	156.166	166.157	142.167	141.785	140.131
D	144.076	149.739	136.058	129.504	117.477	120.786	100.106	94.6333	94.5696	118.623	109.46	114.678
E	85.4701	86.4246	95.6514	130.395	138.094	131.413	107.423	101.824	113.596	123.459	123.077	131.159
F	125.368	129.504	116.905	85.4065	88.0154	78.2796	91.1971	94.0606	92.7243	92.6606	85.3429	88.6518
G	127.531	122.123	126.704	146.876	135.549	153.175	151.139	154.321	151.776	181.174	194.537	171.438
H
					C	M	S	D	P
					60.9503	189.086	163.823	122.589	89.182
					59.8261	209.554	141.361	96.4362	133.301
					67.9287	183.762	143.291	114.253	107.614
日期：	2024-03-23

## Sheet: HbA1c
			ELISA代测实验报告
试剂盒名称：	小鼠糖化血红蛋白A1c(HbA1c)ELISA检测试剂盒
试剂盒规格：	96T
样本数量：	24		样本类型：	全血
重复次数：	3		样本处理：稀释10倍
测试仪器：酶标分析仪：Rayto RT-6100 测试方法和操作步操作：详见操作说明书
检测样本对应表
	1	2	3	4	5	6	7	8	9	10	11	12
A	标品S1	标品S2	标品S3	标品S4	标品S5	标品S6	C2	C2	C2	C3	C3	C3
B	标品S1	标品S2	标品S3	标品S4	标品S5	标品S6	C4	C4	C4	M1	M1	M1
C	M2	M2	M2	M3	M3	M3	S1	S1	S1	S2	S2	S2
D	S3	S3	S3	D1	D1	D1	D2	D2	D2	D3	D3	D3
E	P1	P1	P1	P2	P2	P2	P3	P3	P3	E4	E4	E4
F	E5	E5	E5	E6	E6	E6	Er1	Er1	Er1	Er2	Er2	Er2
G	Er5	Er5	Er5	Apoe	Apoe	Apoe	Apoe	Apoe	Apoe	Apoe	Apoe	Apoe
H	空白孔
一、原始读数（OD值）
	1	2	3	4	5	6	7	8	9	10	11	12
A	0.1195	0.2415	0.3421	0.5234	0.8145	1.5261	0.4099	0.41	0.4101	0.4589	0.4589	0.4591
B	0.1189	0.2411	0.3427	0.5237	0.8149	1.5264	0.4939	0.5016	0.4938	1.8638	1.8633	1.8688
C	1.9131	1.913	1.9143	2.068	2.0694	2.0663	1.4165	1.4193	1.4169	1.5258	1.5255	1.5239
D	1.3621	1.3621	1.3621	1.302	1.302	1.302	1.2335	1.2349	1.2339	1.1622	1.1624	1.1622
E	1.0336	1.0337	1.0339	1.0228	1.0223	1.0231	0.9585	0.9651	0.9572
										0.746	0.7461	0.7456
F	0.9595	0.9596	0.9602	0.8605	0.8603	0.8599	0.9178	0.9175	0.9176	1.1215	1.1216	1.1223
G	1.0352	1.035	1.0351	1.0497	1.0504	1.0496	1.2807	1.2791	1.277	1.3379	1.4029	1.411
H	0.0251
二、标准曲线分析
x	0.1192	0.2413	0.3424	0.52355	0.8147	1.52625	Mouse HbA1c
y	62.5	125	250	500	1000	2000	ng/ml
								A	1430.56
								B	-194.315
								R	0.99486
四、样本数据处理（ng/ml）
	1	2	3	4	5	6	7	8	9	10	11	12
A							392.073	392.216	392.359	462.17	462.17	462.456
B							512.24	523.255	512.097	2471.97	2471.25	2479.12
C	2542.49	2542.35	2544.21	2764.09	2766.09	2761.66	1832.08	1836.08	1832.65	1988.44	1988.01	1985.72
D	1754.25	1754.25	1754.25	1668.28	1668.28	1668.28	1570.28	1572.29	1570.86	1468.29	1468.57	1468.29
E	1284.31	1284.46	1284.74	1268.86	1268.15	1269.29	1176.88	1186.32	1175.02
										872.885	873.028	872.313
F	1178.31	1178.45	1179.31	1036.68	1036.4	1035.83	1118.66	1118.23	1118.37	1410.06	1410.2	1411.21
G	1286.6	1286.32	1286.46	1307.35	1308.35	1307.2	1637.81	1635.52	1632.51	1719.63	1812.62	1824.21
H
		C	M	S	D	P
		392.216	2474.11	1833.6	1668.28	1284.51
		462.266	2543.02	1987.39	1571.14	1268.77
		515.864	2763.95	1754.25	1468.38	1179.41
