# Supplementary material for: Unveiling the molecular mechanisms of stigmasterol on diabetic retinopathy: BNM framework construction and experimental validation
Source: Front Med (Lausanne). 2025 May 9;12:1537139. doi: 10.3389/fmed.2025.1537139 (PMC12098638; doi:10.3389/fmed.2025.1537139)
Supplement: Supplementary file 2 [file Data_Sheet_1.zip › Supplement_Data/Experimental Data/Food and water intake.xlsx]

## Sheet: FOOD
GROUP	C	FOOD（g）
	G1	G2	G3	G1/Num/Days	G2/Num/Days	G3/Num/Days
1 weeks	74.04	109.83	106.24	3.52571	5.23	3.79429
2 weeks	55.38	74.23	119.59	2.63714	3.53476	4.27107
3 weeks	76.67	74.36	99.71	3.65095	3.54095	3.56107
4 weeks	75.07	76.81	99.14	3.57476	3.65762	3.54071
5 weeks	75.89	77.02	106.03	3.61381	3.66762	3.78679
6 weeks	76.08	74.77	103.69	3.62286	3.56048	3.70321
7 weeks	140.51	78.72	100.33	6.69095	3.74857	3.58321
8 weeks	56.74	76.53	127.36	2.7019	3.64429	4.54857
9 weeks	79.42	54.47	77.91	3.7819	2.59381	2.7825
10 weeks	77.55	85.381	105.96	3.69286	4.06576	3.78429
11 weeks	77.21	76.04	106.37	3.67667	3.62095	3.79893
12 weeks	77.43	75.33	127.91	3.68714	3.58714	4.56821
	M
	G1	G2	G3	G1/Num/Days	G2/Num/Days	G3/Num/Days
1 weeks	142.85	158.88	278.83	6.80238	7.56571	9.95821
2 weeks	165.86	172.87	270.11	7.8981	8.2319	9.64679
3 weeks	168.51	175.74	250.06	8.02429	8.36857	8.93071
4 weeks	169.48	198.61	202.21	8.07048	9.45762	7.22179
5 weeks	179.07	182.78	265.98	8.52714	8.70381	9.49929
6 weeks	186.11	228.83	272.73	8.86238	10.8967	9.74036
7 weeks	192.51	193.59	277.92	9.16714	9.21857	9.92571
8 weeks	199.02	217.03	224.38	9.47714	10.3348	8.01357
9 weeks	206.81	204.37	291.43	9.8481	9.7319	10.4082
10 weeks	212.95	253.75	268.49	10.1405	12.0833	9.58893
11 weeks	193.29	217.03	330.53	9.20429	10.3348	11.8046
12 weeks	218.28	243.98	369.89	10.3943	11.6181	13.2104
	D
	G1	G2	G3	G1/Num/Days	G2/Num/Days	G3/Num/Days
1 weeks	158.18	199.75	208.71	7.53238	9.5119	7.45393
2 weeks	167.81	153.87	231.35	7.99095	7.32714	8.2625
3 weeks	158.02	146.1	252.91	7.52476	6.95714	9.0325
4 weeks	133.21	162.63	217.49	6.34333	7.74429	7.7675
5 weeks	131.74	145.25	208.17	6.27333	6.91667	7.43464
6 weeks	143.21	151.83	201.39	6.81952	7.23	7.1925
7 weeks	163.32	125.95	170.32	7.77714	5.99762	6.08286
8 weeks	118.96	143.37	169.63	5.66476	6.82714	6.05821
9 weeks	112.75	118.26	190.96	5.36905	5.63143	6.82
10 weeks	135.22	90.45	159.82	6.43905	4.30714	5.70786
11 weeks	106.38	107.92	152.22	5.06571	5.13905	5.43643
12 weeks	100.97	129.84	147.38	4.8081	6.18286	5.26357
	S
	G1	G2	G3	G1/Num/Days	G2/Num/Days	G3/Num/Days
1 weeks	169.91	201.13	218.59	8.09095	9.57762	7.80679
2 weeks	168.71	187.36	253.831	8.03381	8.9219	9.06539
3 weeks	159.73	171.54	264.74	7.60619	8.16857	9.455
4 weeks	130.41	174.25	231.56	6.21	8.29762	8.27
5 weeks	127.96	169.08	255.59	6.09333	8.05143	9.12821
6 weeks	124.31	166.77	277.92	5.91952	7.94143	9.92571
7 weeks	117.97	166.63	216.67	5.61762	7.93476	7.73821
8 weeks	111.82	142.02	181.17	5.32476	6.76286	6.47036
9 weeks	124.64	160.36	203.87	5.93524	7.63619	7.28107
10 weeks	96.44	135.61	254.65	4.59238	6.45762	9.09464
11 weeks	110.57	176.14	165.51	5.26524	8.38762	5.91107
12 weeks	106.03	190.13	216.06	5.04905	9.05381	7.71643
	P
	G1	G2	G3	G1/Num/Days	G2/Num/Days	G3/Num/Days
1 weeks	215.81	158.22	262.84	10.2767	7.53429	9.38714
2 weeks	193.07	174.8	285.46	9.19381	8.32381	10.195
3 weeks	188.64	190.57	255.57	8.98286	9.07476	9.1275
4 weeks	143.76	165.01	250.94	6.84571	7.85762	8.96214
5 weeks	142.01	117.45	245.61	6.76238	5.59286	8.77179
6 weeks	118.47	131.83	212.22	5.64143	6.27762	7.57929
7 weeks	132.95	121.86	176.09	6.33095	5.80286	6.28893
8 weeks	126.64	93.08	205.13	6.03048	4.43238	7.32607
9 weeks	142.58	105.77	171.67	6.78952	5.03667	6.13107
10 weeks	116.32	100.81	194.68	5.53905	4.80048	6.95286
11 weeks	113.76	97.2	160.14	5.41714	4.62857	5.71929
12 weeks	105.87	71.49	158.23	5.04143	3.40429	5.65107

## Sheet: DRINK
GROUP	C	DRINK（g）
	G1	G2	G3	G1/Num/Days	G2/Num/Days	G3/Num/Days
1 weeks	84.02	104.94	162.66	4.00095	4.99714	5.80929
2 weeks	102.94	73.19	114.84	4.9019	3.48524	4.10143
3 weeks	98.75	103.61	188.28	4.70238	4.93381	6.72429
4 weeks	89.17	118.63	138.721	4.24619	5.64905	4.95433
5 weeks	98.23	92.16	118.36	4.67762	4.38857	4.22714
6 weeks	98.22	73.86	114.86	4.67714	3.51714	4.10214
7 weeks	104.17	93.29	119.15	4.96048	4.44238	4.25536
8 weeks	95.76	101.05	176.33	4.56	4.8119	6.2975
9 weeks	97.87	123.27	121.63	4.66048	5.87	4.34393
10 weeks	78.74	104.19	139.25	3.74952	4.96143	4.97321
11 weeks	88.43	144.31	134.93	4.21095	6.8719	4.81893
12 weeks	92.99	97.41	150.04	4.4281	4.63857	5.35857
	M
	G1	G2	G3	G1/Num/Days	G2/Num/Days	G3/Num/Days
1 weeks	281.89	203.64	324.23	13.4233	9.69714	11.5796
2 weeks	240.35	273.46	388.96	11.4452	13.0219	13.8914
3 weeks	286.68	300.84	339.81	13.6514	14.3257	12.1361
4 weeks	294.12	247.01	409.75	14.0057	11.7624	14.6339
5 weeks	283.33	233.07	422.09	13.4919	11.0986	15.0746
6 weeks	308.54	307.09	438.39	14.6924	14.6233	15.6568
7 weeks	311.83	341.85	446.59	14.849	16.2786	15.9496
8 weeks	338.75	334.76	525.01	16.131	15.941	18.7504
9 weeks	302.02	371.34	471.65	14.3819	17.6829	16.8446
10 weeks	425.51	327.07	495.12	20.2624	15.5748	17.6829
11 weeks	375.99	408.19	530.68	17.9043	19.4376	18.9529
12 weeks	423.62	357.47	519.22	20.1724	17.0224	18.5436
	D
	G1	G2	G3	G1/Num/Days	G2/Num/Days	G3/Num/Days
1 weeks	218.61	280.56	324.54	10.41	13.36	11.5907
2 weeks	206.46	295.14	315.44	9.83143	14.0543	11.2657
3 weeks	239.62	292.05	304.07	11.4105	13.9071	10.8596
4 weeks	209.08	270.19	298.15	9.95619	12.8662	10.6482
5 weeks	219.23	244.95	290.39	10.4395	11.6643	10.3711
6 weeks	212.94	299.87	277.28	10.14	14.2795	9.90286
7 weeks	201.17	228.06	291.85	9.57952	10.86	10.4232
8 weeks	193.51	262.25	245.02	9.21476	12.4881	8.75071
9 weeks	186.48	217.34	203.57	8.88	10.3495	7.27036
10 weeks	178.9	158.32	252.68	8.51905	7.53905	9.02429
11 weeks	128.13	212.61	246.74	6.10143	10.1243	8.81214
12 weeks	163.47	135.16	268.51	7.78429	6.43619	9.58964
	S
	G1	G2	G3	G1/Num/Days	G2/Num/Days	G3/Num/Days
1 weeks	266.37	224.35	408.31	12.6843	10.6833	14.5825
2 weeks	258.77	275.11	424.45	12.3224	13.1005	15.1589
3 weeks	210.02	252.16	387.53	10.001	12.0076	13.8404
4 weeks	241.34	290.53	318.81	11.4924	13.8348	11.3861
5 weeks	293.96	346.94	303.82	13.9981	16.521	10.8507
6 weeks	221.18	328.53	256.42	10.5324	15.6443	9.15786
7 weeks	210.77	233.35	270.35	10.0367	11.1119	9.65536
8 weeks	178.15	222.47	258.28	8.48333	10.5938	9.22429
9 weeks	199.91	249.52	380.27	9.51952	11.8819	13.5811
10 weeks	185.23	214.07	333.36	8.82048	10.1938	11.9057
11 weeks	191.84	147.81	251.94	9.13524	7.03857	8.99786
12 weeks	214.07	295.27	263.36	10.1938	14.0605	9.40571
	P
	G1	G2	G3	G1/Num/Days	G2/Num/Days	G3/Num/Days
1 weeks	219.32	265.61	434.45	10.4438	12.6481	15.5161
2 weeks	277.54	251.34	337.98	13.2162	11.9686	12.0707
3 weeks	244.11	282.23	497.59	11.6243	13.4395	17.7711
4 weeks	321.21	381.02	542.49	15.2957	18.1438	19.3746
5 weeks	290.84	225.46	472.72	13.8495	10.7362	16.8829
6 weeks	215.94	337.93	405.04	10.2829	16.0919	14.4657
7 weeks	200.43	242.75	420.97	9.54429	11.5595	15.0346
8 weeks	255.12	168.97	465.71	12.1486	8.04619	16.6325
9 weeks	184.3	197.47	383.93	8.77619	9.40333	13.7118
10 weeks	215.55	222.35	258.62	10.2643	10.5881	9.23643
11 weeks	224.72	252.81	244.51	10.701	12.0386	8.7325
12 weeks	171.96	139.46	293.47	8.18857	6.64095	10.4811
