# Supplementary material for: Unveiling the molecular mechanisms of stigmasterol on diabetic retinopathy: BNM framework construction and experimental validation
Source: Front Med (Lausanne). 2025 May 9;12:1537139. doi: 10.3389/fmed.2025.1537139 (PMC12098638; doi:10.3389/fmed.2025.1537139)
Supplement: Supplementary file 2 [file Data_Sheet_1.zip › Supplement_Data/Experimental Data/TG and TC.xlsx]

## Sheet: TCHO
Kit name :	Total Cholesterol ( TCHO ) Test Kit
Specifications :	100 tubes / 96 samples
Number of samples :	24
Repeated times :	0	The calculation formula is detailed in the instructions !
Test Instruments : Biochemical Analyzers : BioTek Test Methods and Operation StepsOperation : See operating instructions for details
Sample number	Original OD value	Total cholesterol content ( mmol / L )	TC(mg/dl)
metering hole	0.328
Blank hole	0.049
C2	0.105	1.03771	40.1073
C3	0.145	1.77892	68.7554
C4	0.121	1.33419	51.5666
C5	0.133	1.55656	60.161
M1	0.316	4.94763	191.226
M2	0.324	5.09588	196.956
M3	0.359	5.74444	222.023
S1	0.225	3.26136	126.052
S2	0.268	4.05817	156.848
S3	0.232	3.39108	131.065
D1	0.215	3.07606	118.89
D2	0.193	2.66839	103.133
D3	0.198	2.76104	106.714
P1	0.186	2.53867	98.1197
P2	0.159	2.03835	78.7823
P3	0.167	2.18659	84.5119
E4	0.177	2.3719	91.6739
E5	0.144	1.76039	68.0392
E6	0.13	1.50097	58.0124
Er1	0.225	3.26136	126.052
Er2	0.125	1.40832	54.4314
Er5	0.211	3.00194	116.025
Apoe	0.205	2.89075	111.728
Apoe	0.221	3.18724	123.187
Apoe	0.315	4.9291	190.51
C	0.181	2.44602	94.5387
C	0.163	2.11247	81.6471
C	0.138	1.64921	63.742
T	0.364	5.8371	225.604
T	0.279	4.26201	164.727
T	0.262	3.94699	152.551
B	0.211	3.00194	116.025
B	0.217	3.11312	120.322
B	0.201	2.81663	108.863
M	0.161	2.07541	80.2147
M	0.137	1.63068	63.0258
M	0.153	1.92717	74.4851

## Sheet: TG
Kit name :	TG detection kit
Specifications :	100 tubes / 96 samples
Number of samples :	24
Repeated times :	0	The calculation formula is detailed in the instructions !
Test Instruments : Biochemical Analyzers : BioTek Test Methods and Operation StepsOperation : See operating instructions for details
Sample number	Original OD value	Triglyceride ( TG ) content ( mmol / L )
metering hole	0.383
Blank hole	0.058		mg/dL
C2	0.156	0.471606	41.7843
C3	0.138	0.384985	34.1096
C4	0.147	0.428295	37.947
M1	0.315	1.23676	109.577
M2	0.334	1.3282	117.678
M3	0.416	1.72281	152.641
S1	0.261	0.976898	86.5532
S2	0.264	0.991335	87.8323
S3	0.259	0.967274	85.7005
D1	0.216	0.760345	67.3665
D2	0.198	0.673723	59.6919
D3	0.201	0.68816	60.971
P1	0.167	0.524542	46.4744
P2	0.172	0.548603	48.6062
P3	0.193	0.649662	57.56
E4	0.127	0.332049	29.4196
E5	0.203	0.697785	61.8237
E6	0.224	0.798843	70.7775
Er1	0.184	0.606351	53.7227
Er2	0.221	0.784406	69.4984
Er5	0.164	0.510105	45.1953
Apoe	0.257	0.957649	84.8477
Apoe	0.313	1.22714	108.724
Apoe	0.277	1.0539	93.3751
C	0.142	0.404234	35.8151
C	0.149	0.43792	38.7997
C	0.166	0.519729	46.048
T	0.329	1.30414	115.546
T	0.298	1.15495	102.329
T	0.304	1.18383	104.887
B	0.218	0.769969	68.2193
B	0.242	0.885465	78.4522
B	0.202	0.692972	61.3973
M	0.165	0.514917	45.6216
M	0.173	0.553415	49.0326
M	0.175	0.56304	49.8853
