# Supplementary material for: Unveiling the molecular mechanisms of stigmasterol on diabetic retinopathy: BNM framework construction and experimental validation
Source: Front Med (Lausanne). 2025 May 9;12:1537139. doi: 10.3389/fmed.2025.1537139 (PMC12098638; doi:10.3389/fmed.2025.1537139)
Supplement: Supplementary file 2 [file Data_Sheet_1.zip › Supplement_Data/Experimental Data/WB/grey level.xlsx]

## Sheet: Sheet1
	liver-1	C	M	S	D	P	liver	C	M	S	D	P
	VEGF	5503.19	29351.7	16667.6	7850.5	17490.6	VEGF	0.153371	0.745969	0.430622	0.211033	0.447762
	VEGFR2	11030.8	44803.8	34316.8	20949.5	30835.9		0.103028	1.13373	0.64399	0.32533	0.654663
	PEPCK	14430.8	71168.4	39433.8	26324.1	39720.4		0.104749	0.955705	0.553066	0.218902	0.376011
	G6PASE	6966.44	38081.3	17307.8	11652.5	19953.7	VEGFR2	0.30742	1.13868	0.886602	0.563155	0.789403
	SREBP-1C	14717.1	85203.8	51609.8	33770.9	48507.5		0.280672	1.6109	0.871288	0.681433	0.775605
	Fas	7406.85	41856.7	20256.3	13093.4	19250.7		0.248547	1.45146	0.946813	0.679637	0.806197
	PPARG	55761.7	16215.5	21234.3	38904.5	26198.2	PEPCK	0.402179	1.80873	1.0188	0.707631	1.01685
	β-actin	35881.7	39347.1	38706	37200.3	39062.3		0.517268	2.27995	1.16521	0.879496	1.28085
								0.405877	2.01385	1.19508	0.888642	1.23583
	liver-2	C	M	S	D	P	G6PASE	0.19415	0.96783	0.44716	0.313237	0.510818
	VEGF	3357.33	36021.6	20514.6	8526.65	21029		0.144094	0.940188	0.584586	0.391465	0.525877
	VEGFR2	9146.17	51182.6	27755.4	17859.8	24913.9		0.161677	1.13585	0.567817	0.324197	0.540675
	PEPCK	16856.1	72440.1	37118.6	23050.9	41143.5	SREBP-1C	0.410156	2.16544	1.33338	0.907811	1.2418
	G6PASE	4695.56	29872.3	18622.3	10260	16892.2		0.612586	2.31211	1.69508	1.17257	1.70394
	SREBP-1C	19962.2	73461.8	53997.6	30732.2	54734		0.662653	2.2382	1.77998	1.13266	1.69403
	Fas	6255.27	40256.9	23396	10758	23117.5	Fas	0.206425	1.06378	0.523338	0.35197	0.49282
	PPARG	61240.6	11046.5	21457.3	33984.3	19946.9		0.191958	1.26703	0.73444	0.410465	0.719679
	β-actin	32586.7	31772.7	31855.6	26209.2	32121.9		0.131473	1.09741	0.506774	0.248232	0.446824
							PPARG	1.55405	0.412114	0.548606	1.04581	0.670676
	liver-3	C	M	S	D	P		1.87931	0.347672	0.673581	1.29666	0.620973
	VEGF	4337.44	34265.5	17623	7582.41	14905.2		1.44663	0.315397	0.6215	0.834978	0.644218
	VEGFR2	10291.9	52040.2	30169.3	23541.5	31957.9
	PEPCK	16806.6	72204	38080.1	30781.1	48988.8
	G6PASE	6694.75	40724.3	18093	11229.7	21432.6
	SREBP-1C	27439.2	80247.8	56717.4	39233.3	67152
	Fas	5444.05	39346.1	16147.9	8598.36	17712.2
	PPARG	59902.1	11308.1	19803.5	28922.3	25537
	β-actin	41408.1	35853.7	31864.1	34638.4	39640.3
	retina-1	C	M	S	D	P	retina	C	M	S	D	P
	VEGF	13094.2	52718	28126.8	14764.7	30816.6	VEGF	0.339415	1.37069	0.758573	0.425539	0.844911
	VEGFR2	17968	63553.2	37121.7	28415.3	38684.1		0.314503	1.60346	0.629884	0.439638	0.726291
	PPARG	63584.5	20899.6	36814.1	47408.9	31538.5		0.363473	1.3752	0.886824	0.441071	0.711708
	β-actin	38578.7	38461	37078.6	34696.6	36473.2	VEGFR2	0.465749	1.6524	1.00116	0.818966	1.06062
								0.674461	1.54651	1.20326	0.823063	1.17564
	retina-2	C	M	S	D	P		0.6115	1.53558	1.32664	0.77487	1.3859
	VEGF	10055.2	46779.1	19886.7	13466.1	20867.9	PPARG	1.64818	0.543398	0.992869	1.36639	0.864703
	VEGFR2	21563.8	45117.5	37989.4	25210.3	33778.8		1.60113	0.682664	0.800135	1.24316	0.744384
	PPARG	51191.2	19915.9	25261.8	38077.8	21387.8		1.6281	0.515789	0.762556	1.29351	0.887554
	β-actin	31971.9	29173.8	31572	30629.8	28732.2
	retina-3	C	M	S	D	P
	VEGF	14014.6	53739.7	31311.7	15619.6	26310.3
	VEGFR2	23577.9	60007.2	46840.6	27440.3	51233.7
	PPARG	62775.2	20155.9	26924.1	45806.6	32810.9
	β-actin	38557.4	39077.8	35307.7	35412.8	36967.8
