# Supplementary material for: Unveiling the molecular mechanisms of stigmasterol on diabetic retinopathy: BNM framework construction and experimental validation
Source: Front Med (Lausanne). 2025 May 9;12:1537139. doi: 10.3389/fmed.2025.1537139 (PMC12098638; doi:10.3389/fmed.2025.1537139)
Supplement: Supplementary file 2 [file Data_Sheet_1.zip › Supplement_Data/Experimental Data/body weight and FBG.xlsx]

## Sheet: BW
GROUP	C	BW（g）
	G1	G2	G3	G4	G5
1 weeks	22.8	23.1	21.4	19.8	17.6
3 weeks	23.6	25.3	24.7	20.3	19.5
6 weeks	26.5	27.9	25.2	22.1	22.6
9 weeks	29.8	27.6	28.3	23.5	22.7
12 weeks	31.6	28.1	31.7	25.6	26.3
	M
	G1	G2	G3	G4	G5
1 weeks	46.3	45	38.4	45.9	48.7
3 weeks	42.8	43.8	36.2	52	43.5
6 weeks	41.7	42.8	36.1	53.1	42.8
9 weeks	40.2	38	35.6	57.1	39.7
12 weeks	40.2	33.5	31.5	59.2	34.6
	D
	G1	G2	G3	G4	G5
1 weeks	40.1	51.2	50.7	46.4	39.2
3 weeks	36.8	37.5	46.3	41.6	35.4
6 weeks	35.6	36	44.1	39.1	34.2
9 weeks	33.4	33.8	41.6	36.4	30.8
12 weeks	34	32.5	42.8	36	28.9
	S
	G1	G2	G3	G4	G5
1 weeks	43.2	45	49.6	48.7	50.1
3 weeks	40.5	40.9	45.7	35.9	44.3
6 weeks	37.6	38.2	44.3	30.6	42.4
9 weeks	35.6	36	42.1	29.1	39.5
12 weeks	31.4	33.5	41.9	26.3	35.9
	P
	G1	G2	G3	G4	G5
1 weeks	53.6	43.6	37.1	46.8	38.6
3 weeks	47.3	36.5	35.4	40.8	37.4
6 weeks	42.5	31.2	29.8	40.7	37
9 weeks	37.6	26.5	27.9	41.6	36.5
12 weeks	33.1	21.9	28.8	38.5	34.9

## Sheet: FBG
GROUP	C	FBG（mmol/ml）
	G1	G2	G3	G4	G5
0w	5.3	4.2	5.9	3.8	4.7
12w	4.2	3.4	5.1	4.6	5.1
	M
	G1	G2	G3	G4	G5
0w	26.7	30.1	28.5	32.1	27.9
12w	33.1	32.2	31.4	28.9	33.3
	S
	G1	G2	G3	G4	G5
0w	26.9	28.6	25.3	26.9	20.4
12w	23.5	24.1	22.1	27.8	22.3
	D
	G1	G2	G3	G4	G5
0w	26.8	27.4	28.3	30.1	28.4
12w	24.7	18.2	16.7	24.5	16.6
	P
	G1	G2	G3	G4	G5
0w	27.7	23.6	26.7	24.6	25.8
12w	17.6	15.1	22.5	18.7	20.1
