# Supplementary material for: Unveiling the molecular mechanisms of stigmasterol on diabetic retinopathy: BNM framework construction and experimental validation
Source: Front Med (Lausanne). 2025 May 9;12:1537139. doi: 10.3389/fmed.2025.1537139 (PMC12098638; doi:10.3389/fmed.2025.1537139)
Supplement: Supplementary file 2 [file Data_Sheet_1.zip › Supplement_Data/Experimental Data/qPCR/liver.xlsx]

## Sheet: sheet
	Well	Sample Name	Ct	mRNA		ΔCT	ΔΔCT	2-ΔΔCT			Well	Sample Name	Ct
C	A	VEGF	25.29	0.000923884		10.08	0.06	0.959264		C	A	β-actin	15.21
	A	VEGF	25.12	0.00103942	10.02	9.91	-0.11	1.07923			A	β-actin	15.21
	A	VEGF	25.19	0.000930311		10.07	0.05	0.965936			A	β-actin	15.12
M	B	VEGF	21.9	0.0102374		6.61	-3.41	10.6295		M	B	β-actin	15.29
	B	VEGF	21.78	0.0109722		6.51	-3.51	11.3924			B	β-actin	15.27
	B	VEGF	21.89	0.0099575		6.65	-3.37	10.3388			B	β-actin	15.24
S	C	VEGF	23.13	0.00401607		7.96	-2.06	4.16986		S	C	β-actin	15.17
	C	VEGF	23.17	0.0043644		7.84	-2.18	4.53154			C	β-actin	15.33
	C	VEGF	23.16	0.00401607		7.96	-2.06	4.16986			C	β-actin	15.2
D	D	VEGF	24.03	0.00238797		8.71	-1.31	2.47942		D	D	β-actin	15.32
	D	VEGF	23.99	0.00221266		8.82	-1.2	2.2974			D	β-actin	15.17
	D	VEGF	23.63	0.00287943		8.44	-1.58	2.9897			D	β-actin	15.19
P	E	VEGF	23.18	0.00377319		8.05	-1.97	3.91768		P	E	β-actin	15.13
	E	VEGF	23.19	0.00418662		7.9	-2.12	4.34694			E	β-actin	15.29
	E	VEGF	23.34	0.00433426		7.85	-2.17	4.50023			E	β-actin	15.49
	Well	Sample Name	Ct	mRNA		ΔCT	ΔΔCT	2-ΔΔCT			Well	Sample Name	Ct
C	A	VEGFR2	24.93	0.00118574		9.72	-0.3	1.23114		C	A	β-actin	15.21
	A	VEGFR2	25.02	0.00111403	9.84333	9.81	-0.21	1.15669			A	β-actin	15.21
	A	VEGFR2	25.12	0.000976562		10	-0.02	1.01396			A	β-actin	15.12
M	B	VEGFR2	21.87	0.0104526		6.58	-3.44	10.8528		M	B	β-actin	15.29
	B	VEGFR2	21.76	0.0111254		6.49	-3.53	11.5514			B	β-actin	15.27
	B	VEGFR2	21.73	0.0111254		6.49	-3.53	11.5514			B	β-actin	15.24
S	C	VEGFR2	22.77	0.00515433		7.6	-2.42	5.35171		S	C	β-actin	15.17
	C	VEGFR2	22.87	0.00537321		7.54	-2.48	5.57897			C	β-actin	15.33
	C	VEGFR2	22.74	0.00537321		7.54	-2.48	5.57897			C	β-actin	15.2
D	D	VEGFR2	24.04	0.00237147		8.72	-1.3	2.46229		D	D	β-actin	15.32
	D	VEGFR2	23.93	0.00230663		8.76	-1.26	2.39496			D	β-actin	15.17
	D	VEGFR2	24.01	0.00221266		8.82	-1.2	2.2974			D	β-actin	15.19
P	E	VEGFR2	22.73	0.00515433		7.6	-2.42	5.35171		P	E	β-actin	15.13
	E	VEGFR2	22.86	0.00526263		7.57	-2.45	5.46416			E	β-actin	15.29
	E	VEGFR2	22.71	0.00670754		7.22	-2.8	6.9644			E	β-actin	15.49
	Well	Sample Name	Ct	mRNA		ΔCT	ΔΔCT	2-ΔΔCT			Well	Sample Name	Ct
C	A	PEPCK	23.9	0.0024213		8.69	0.0833333	0.943874		C	A	β-actin	15.21
	A	PEPCK	23.57	0.00304361	8.60667	8.36	-0.246667	1.18646			A	β-actin	15.21
	A	PEPCK	23.89	0.00229069		8.77	0.163333	0.89296			A	β-actin	15.12
M	B	PEPCK	20.5	0.0270168		5.21	-3.39667	10.5317		M	B	β-actin	15.29
	B	PEPCK	20.64	0.0241807		5.37	-3.23667	9.42614			B	β-actin	15.27
	B	PEPCK	20.53	0.0255594		5.29	-3.31667	9.9636			B	β-actin	15.24
S	C	PEPCK	21.43	0.0130482		6.26	-2.34667	5.08648		S	C	β-actin	15.17
	C	PEPCK	21.47	0.01418		6.14	-2.46667	5.52765			C	β-actin	15.33
	C	PEPCK	21.56	0.0121744		6.36	-2.24667	4.74585			C	β-actin	15.2
D	D	PEPCK	22.59	0.00647906		7.27	-1.33667	2.52567		D	D	β-actin	15.32
	D	PEPCK	22.58	0.00587987		7.41	-1.19667	2.29209			D	β-actin	15.17
	D	PEPCK	22.57	0.00600342		7.38	-1.22667	2.34026			D	β-actin	15.19
P	E	PEPCK	21.79	0.00988872		6.66	-1.94667	3.85483		P	E	β-actin	15.13
	E	PEPCK	21.73	0.0115177		6.44	-2.16667	4.48985			E	β-actin	15.29
	E	PEPCK	21.65	0.0139848		6.16	-2.44667	5.45155			E	β-actin	15.49
	Well	Sample Name	Ct	mRNA		ΔCT	ΔΔCT	2-ΔΔCT			Well	Sample Name	Ct
C	A	G6PASE	23.96	0.00232267		8.75	-0.116667	1.08423		C	A	β-actin	15.21
	A	G6PASE	24.05	0.0021822	8.86667	8.84	-0.0266667	1.01866			A	β-actin	15.21
	A	G6PASE	24.13	0.00193963		9.01	0.143333	0.905425			A	β-actin	15.12
M	B	G6PASE	21.04	0.0185814		5.75	-3.11667	8.67381		M	B	β-actin	15.29
	B	G6PASE	21.03	0.018453		5.76	-3.10667	8.6139			B	β-actin	15.27
	B	G6PASE	21.07	0.017579		5.83	-3.03667	8.20593			B	β-actin	15.24
S	C	G6PASE	21.88	0.00955188		6.71	-2.15667	4.45883		S	C	β-actin	15.17
	C	G6PASE	21.93	0.0103087		6.6	-2.26667	4.8121			C	β-actin	15.33
	C	G6PASE	21.75	0.0106722		6.55	-2.31667	4.9818			C	β-actin	15.2
D	D	G6PASE	22.94	0.00508337		7.62	-1.24667	2.37293		D	D	β-actin	15.32
	D	G6PASE	22.74	0.00526263		7.57	-1.29667	2.45661			D	β-actin	15.17
	D	G6PASE	22.92	0.00471019		7.73	-1.13667	2.19872			D	β-actin	15.19
P	E	G6PASE	22.09	0.00803214		6.96	-1.90667	3.74942		P	E	β-actin	15.13
	E	G6PASE	22.02	0.00942037		6.73	-2.13667	4.39745			E	β-actin	15.29
	E	G6PASE	21.97	0.0112028		6.48	-2.38667	5.22948			E	β-actin	15.49
	Well	Sample Name	Ct	mRNA		ΔCT	ΔΔCT	2-ΔΔCT			Well	Sample Name	Ct
C	A	SREBP-1C	26.48	0.000404941		11.27	0.1	0.933033		C	A	β-actin	15.21
	A	SREBP-1C	26.11	0.000523327	11.17	10.9	-0.27	1.20581			A	β-actin	15.21
	A	SREBP-1C	26.46	0.000385762		11.34	0.17	0.888843			A	β-actin	15.12
M	B	SREBP-1C	23.21	0.00412898		7.92	-3.25	9.51366		M	B	β-actin	15.29
	B	SREBP-1C	23.25	0.00396078		7.98	-3.19	9.12611			B	β-actin	15.27
	B	SREBP-1C	23.12	0.00424506		7.88	-3.29	9.78112			B	β-actin	15.24
S	C	SREBP-1C	24.13	0.00200803		8.96	-2.21	4.62675		S	C	β-actin	15.17
	C	SREBP-1C	24.11	0.00227487		8.78	-2.39	5.24157			C	β-actin	15.33
	C	SREBP-1C	24.2	0.00195312		9	-2.17	4.50023			C	β-actin	15.2
D	D	SREBP-1C	25.62	0.000793215		10.3	-0.87	1.82766		D	D	β-actin	15.32
	D	SREBP-1C	25.33	0.000874048		10.16	-1.01	2.01391			D	β-actin	15.17
	D	SREBP-1C	25.43	0.0008269		10.24	-0.93	1.90528			D	β-actin	15.19
P	E	SREBP-1C	24.25	0.00179724		9.12	-2.05	4.14106		P	E	β-actin	15.13
	E	SREBP-1C	24.16	0.00213729		8.87	-2.3	4.92458			E	β-actin	15.29
	E	SREBP-1C	24.34	0.00216713		8.85	-2.32	4.99332			E	β-actin	15.49
	Well	Sample Name	Ct	mRNA		ΔCT	ΔΔCT	2-ΔΔCT			Well	Sample Name	Ct
C	A	Fas	24.96	0.00116134		9.75	0.0533333	0.963707		C	A	β-actin	15.21
	A	Fas	24.91	0.00120229	9.69667	9.7	0.00333333	0.997692			A	β-actin	15.21
	A	Fas	24.76	0.00125335	9.69667	9.64	-0.0566667	1.04006			A	β-actin	15.12
M	B	Fas	23.02	0.00471019		7.73	-1.96667	3.90864		M	B	β-actin	15.29
	B	Fas	23	0.00471019		7.73	-1.96667	3.90864			B	β-actin	15.27
	B	Fas	22.81	0.00526263		7.57	-2.12667	4.36707			B	β-actin	15.24
S	C	Fas	23.39	0.00335377		8.22	-1.47667	2.78305		S	C	β-actin	15.17
	C	Fas	23.39	0.00374713		8.06	-1.63667	3.10947			C	β-actin	15.33
	C	Fas	23.46	0.00326206		8.26	-1.43667	2.70695			C	β-actin	15.2
D	D	Fas	24.3	0.00198039		8.98	-0.716667	1.64338		D	D	β-actin	15.32
	D	Fas	24.5	0.00155378		9.33	-0.366667	1.28937			D	β-actin	15.17
	D	Fas	24.52	0.00155378		9.33	-0.366667	1.28937			D	β-actin	15.19
P	E	Fas	23.69	0.00264962		8.56	-1.13667	2.19872		P	E	β-actin	15.13
	E	Fas	23.3	0.00387927		8.01	-1.68667	3.21912			E	β-actin	15.29
	E	Fas	23.72	0.00333061		8.23	-1.46667	2.76383			E	β-actin	15.49
	Well	Sample Name	Ct	mRNA		ΔCT	ΔΔCT	2-ΔΔCT			Well	Sample Name	Ct
C	A	PPARG	17.56	0.196146		2.35	-0.21	1.15669		C	A	β-actin	15.21
	A	PPARG	17.88	0.157127	2.56	2.67	0.11	0.926588			A	β-actin	15.21
	A	PPARG	17.78	0.15822		2.66	0.1	0.933033			A	β-actin	15.12
M	B	PPARG	20.38	0.0293601		5.09	2.53	0.173139		M	B	β-actin	15.29
	B	PPARG	20.43	0.0279695		5.16	2.6	0.164938			B	β-actin	15.27
	B	PPARG	20.53	0.0255594		5.29	2.73	0.150726			B	β-actin	15.24
S	C	PPARG	19.33	0.0559391		4.16	1.6	0.329877		S	C	β-actin	15.17
	C	PPARG	19.47	0.0567199		4.14	1.58	0.334482			C	β-actin	15.33
	C	PPARG	19.7	0.0441942		4.5	1.94	0.260616			C	β-actin	15.2
D	D	PPARG	18.36	0.121582		3.04	0.48	0.716978		D	D	β-actin	15.32
	D	PPARG	18.45	0.102949		3.28	0.72	0.607097			D	β-actin	15.17
	D	PPARG	18.7	0.0877778		3.51	0.95	0.517632			D	β-actin	15.19
P	E	PPARG	19.6	0.0451228		4.47	1.91	0.266093		P	E	β-actin	15.13
	E	PPARG	19.85	0.0423939		4.56	2	0.25			E	β-actin	15.29
	E	PPARG	19.89	0.0473661		4.4	1.84	0.279322			E	β-actin	15.49
