# Supplementary material for: Unveiling the molecular mechanisms of stigmasterol on diabetic retinopathy: BNM framework construction and experimental validation
Source: Front Med (Lausanne). 2025 May 9;12:1537139. doi: 10.3389/fmed.2025.1537139 (PMC12098638; doi:10.3389/fmed.2025.1537139)
Supplement: Supplementary file 2 [file Data_Sheet_1.zip › Supplement_Data/Experimental Data/qPCR/retina.xlsx]

## Sheet: sheet
	Well	Sample Name	Ct	mRNA		ΔCT	ΔΔCT	2-ΔΔCT			Well	Sample Name	Ct
C	A	VEGF	24.53	0.0017481		9.16	-0.04	1.02811		C	A	β-actin	15.37
	A	VEGF	24.39	0.0016538	9.2	9.24	0.04	0.972655			A	β-actin	15.15
	A	VEGF	24.4	0.00170029		9.2	0	1			A	β-actin	15.2
M	B	VEGF	21.88	0.0099575		6.65	-2.55	5.85634		M	B	β-actin	15.23
	B	VEGF	21.72	0.0103804		6.59	-2.61	6.10504			B	β-actin	15.13
	B	VEGF	21.92	0.00942037		6.73	-2.47	5.54044			B	β-actin	15.19
S	C	VEGF	22.76	0.00612956		7.35	-1.85	3.605		S	C	β-actin	15.41
	C	VEGF	22.62	0.00533609		7.55	-1.65	3.13834			C	β-actin	15.07
	C	VEGF	22.62	0.00579892		7.43	-1.77	3.41054			C	β-actin	15.19
D	D	VEGF	24.01	0.00240458		8.7	-0.5	1.41421		D	D	β-actin	15.31
	D	VEGF	24.09	0.00209331		8.9	-0.3	1.23114			D	β-actin	15.19
	D	VEGF	24.05	0.00196671		8.99	-0.21	1.15669			D	β-actin	15.06
P	E	VEGF	22.71	0.00526263		7.57	-1.63	3.09513		P	E	β-actin	15.14
	E	VEGF	22.95	0.00477594		7.71	-1.49	2.80889			E	β-actin	15.24
	E	VEGF	22.63	0.0055627		7.49	-1.71	3.27161			E	β-actin	15.14
	Well	Sample Name	Ct	mRNA		ΔCT	ΔΔCT	2-ΔΔCT			Well	Sample Name	Ct
C	A	VEGFR2	24.01	0.00250669		8.64	-0.203333	1.15136		C	A	β-actin	15.37
	A	VEGFR2	24.15	0.00195312	8.84333	9	0.156667	0.897095			A	β-actin	15.15
	A	VEGFR2	24.09	0.00210787	8.84333	8.89	0.0466667	0.968171			A	β-actin	15.2
M	B	VEGFR2	21.35	0.0143779		6.12	-2.72333	6.60397		M	B	β-actin	15.23
	B	VEGFR2	21.47	0.0123444		6.34	-2.50333	5.66994			B	β-actin	15.13
	B	VEGFR2	21.56	0.0120904		6.37	-2.47333	5.55325			B	β-actin	15.19
S	C	VEGFR2	22.53	0.00718897		7.12	-1.72333	3.30198		S	C	β-actin	15.41
	C	VEGFR2	22.67	0.00515433		7.6	-1.24333	2.36745			C	β-actin	15.07
	C	VEGFR2	22.62	0.00579892		7.43	-1.41333	2.66352			C	β-actin	15.19
D	D	VEGFR2	23.49	0.00344806		8.18	-0.663333	1.58374		D	D	β-actin	15.31
	D	VEGFR2	23.37	0.00344806		8.18	-0.663333	1.58374			D	β-actin	15.19
	D	VEGFR2	23.57	0.00274306		8.51	-0.333333	1.25992			D	β-actin	15.06
P	E	VEGFR2	22.58	0.00575886		7.44	-1.40333	2.64512		P	E	β-actin	15.14
	E	VEGFR2	22.87	0.00504825		7.63	-1.21333	2.31873			E	β-actin	15.24
	E	VEGFR2	22.58	0.00575886		7.44	-1.40333	2.64512			E	β-actin	15.14
	Well	Sample Name	Ct	mRNA		ΔCT	ΔΔCT	2-ΔΔCT			Well	Sample Name	Ct
C	A	PPARG	17.32	0.258816		1.95	-0.216667	1.16205		C	A	β-actin	15.37
	A	PPARG	17.41	0.208772	2.16667	2.26	0.0933333	0.937354			A	β-actin	15.15
	A	PPARG	17.49	0.204476		2.29	0.123333	0.918064			A	β-actin	15.2
M	B	PPARG	20.32	0.0293601		5.09	2.92333	0.131822		M	B	β-actin	15.23
	B	PPARG	20.37	0.0264608		5.24	3.07333	0.118805			B	β-actin	15.13
	B	PPARG	20.38	0.0273939		5.19	3.02333	0.122995			B	β-actin	15.19
S	C	PPARG	19.3	0.0674518		3.89	1.72333	0.302848		S	C	β-actin	15.41
	C	PPARG	19.44	0.0483614		4.37	2.20333	0.217135			C	β-actin	15.07
	C	PPARG	19.36	0.0555527		4.17	2.00333	0.249423			C	β-actin	15.19
D	D	PPARG	18.54	0.106579		3.23	1.06333	0.478525		D	D	β-actin	15.31
	D	PPARG	18.42	0.106579		3.23	1.06333	0.478525			D	β-actin	15.19
	D	PPARG	18.44	0.0960547		3.38	1.21333	0.431271			D	β-actin	15.06
P	E	PPARG	19.58	0.0460709		4.44	2.27333	0.206851		P	E	β-actin	15.14
	E	PPARG	19.6	0.0486978		4.36	2.19333	0.218646			E	β-actin	15.24
	E	PPARG	19.08	0.0651541		3.94	1.77333	0.292532			E	β-actin	15.14
