# Supplementary material for: Unveiling the molecular mechanisms of stigmasterol on diabetic retinopathy: BNM framework construction and experimental validation
Source: Front Med (Lausanne). 2025 May 9;12:1537139. doi: 10.3389/fmed.2025.1537139 (PMC12098638; doi:10.3389/fmed.2025.1537139)
Supplement: Supplementary file 2 [file Data_Sheet_1.zip › Supplement_Data/Scrpit/R/Go.R]

library(clusterProfiler)
library(org.Hs.eg.db)
# library(org.Mm.eg.db)
# library(org.Rn.eg.db)
library(enrichplot)
library(ggplot2)
library(circlize)
library(RColorBrewer)
library(dplyr)
library("ggpubr")
library(ComplexHeatmap)

pvalueFilter=0.05      
qvalueFilter=1        
inputFile="intergenes.txt"     

colorSel="qvalue"
if(qvalueFilter>0.05){
	colorSel="pvalue"
}

setwd("../path")       
rt=read.table(inputFile, header=F, sep="\t", check.names=F)     

genes=unique(as.vector(rt[,1]))
entrezIDs=mget(genes, org.Hs.egSYMBOL2EG, ifnotfound=NA)
entrezIDs=as.character(entrezIDs)
gene=entrezIDs[entrezIDs!="NA"]       
#gene=gsub("c\\(\"(\\d+)\".*", "\\1", gene)

kk=enrichGO(gene=gene, OrgDb="org.Hs.eg.db", pvalueCutoff=1, qvalueCutoff=1, ont="all", readable=T)
GO=as.data.frame(kk)
GO=GO[(GO$pvalue<pvalueFilter & GO$qvalue<qvalueFilter),]

write.table(GO, file="GO.txt", sep="\t", quote=F, row.names = F)
