# Supplementary material for: Unveiling the molecular mechanisms of stigmasterol on diabetic retinopathy: BNM framework construction and experimental validation
Source: Front Med (Lausanne). 2025 May 9;12:1537139. doi: 10.3389/fmed.2025.1537139 (PMC12098638; doi:10.3389/fmed.2025.1537139)
Supplement: Supplementary file 2 [file Data_Sheet_1.zip › Supplement_Data/Scrpit/R/Kegg.R]

library(R.utils)
library(clusterProfiler)
library(org.Hs.eg.db)
# library(org.Mm.eg.db)
# library(org.Rn.eg.db)
library(enrichplot)
library(ggplot2)
library(circlize)
library(RColorBrewer)
library(dplyr)
library(ComplexHeatmap)


pvalueFilter=0.05     
qvalueFilter=1     
inputFile="intergenes.txt"    

colorSel="qvalue"
if(qvalueFilter>0.05){
	colorSel="pvalue"
}


setwd("..\\path")     
rt=read.table(inputFile, header=F, sep="\t", check.names=F)   

genes=unique(as.vector(rt[,1]))
entrezIDs=mget(genes, org.Hs.egSYMBOL2EG, ifnotfound=NA)
entrezIDs=as.character(entrezIDs)
rt=data.frame(genes, entrezID=entrezIDs)
gene=entrezIDs[entrezIDs!="NA"]   
#gene=gsub("c\\(\"(\\d+)\".*", "\\1", gene)


R.utils::setOption("clusterProfiler.download.method",'auto')
kk <- enrichKEGG(gene=gene, organism="hsa", pvalueCutoff=1, qvalueCutoff=1)
kk@result$Description=gsub(" - Homo sapiens \\(human\\)", "", kk@result$Description)
KEGG=as.data.frame(kk)
KEGG$geneID=as.character(sapply(KEGG$geneID,function(x)paste(rt$genes[match(strsplit(x,"/")[[1]],as.character(rt$entrezID))],collapse="/")))
KEGG=KEGG[(KEGG$pvalue<pvalueFilter & KEGG$qvalue<qvalueFilter),]

write.table(KEGG, file="12_KEGG.txt", sep="\t", quote=F, row.names = F)
