# Supplementary material for: Unveiling the molecular mechanisms of stigmasterol on diabetic retinopathy: BNM framework construction and experimental validation
Source: Front Med (Lausanne). 2025 May 9;12:1537139. doi: 10.3389/fmed.2025.1537139 (PMC12098638; doi:10.3389/fmed.2025.1537139)
Supplement: Supplementary file 2 [file Data_Sheet_1.zip › Supplement_Data/Scrpit/R/Kegg_Barplot.R]

library(ggplot2)
library(openxlsx)
setwd("../path")
data <- read.csv("Kegg_data_fir.csv")
data1<-read.csv("Kegg_data_sec.csv")


ggplot(data)+
  geom_bar(aes(Pathway, Number), stat = "identity")+
  coord_flip()

na_index <- which(is.na(data$Number))

group <- c(NA, rep(data$Pathway[na_index[1]], na_index[2] - na_index[1] - 1),
           NA, rep(data$Pathway[na_index[2]], na_index[3] - na_index[2] - 1),
           NA, rep(data$Pathway[na_index[3]], na_index[4] - na_index[3] - 1),
           NA, rep(data$Pathway[na_index[4]], na_index[5] - na_index[4] - 1),
           NA, rep(data$Pathway[na_index[5]], nrow(data) - na_index[5]))

group<-na.omit(group)
data1$Group = group
data1$Pathway <- factor(data1$Pathway, levels = rev(data1$Pathway))

# table(data$Group)

colors <- c(rep("#7BB2D6", na_index[2] - na_index[1] - 1),
            rep("#FEB673", na_index[3] - na_index[2] - 1),
            rep("#C4A9DC", na_index[4] - na_index[3] - 1),
           rep("#7FCB82", na_index[5] - na_index[4] - 1),
           rep("#FDC4C5", nrow(data) - na_index[5]))

ggplot(data1, aes(Pathway, Number))+

  geom_bar(aes(fill = Group), stat = "identity")+

  # geom_text(aes(label = Number, y = Number+0.05), size = 3) +

  scale_fill_manual(values = c("#FDC4C5","#7BB2D6","#C4A9DC",
                               "#7FCB82","#FEB673"))+

  coord_flip()+

  theme_bw()+

  scale_y_continuous(breaks=seq(0,8,1))+

  ylab("")+
  xlab("")+
  theme(
        legend.position = "bottom", 
        legend.text = element_text(family="sans",face="bold",size=15),

        panel.grid.major.x = element_line(linetype = "dashed"),
        panel.grid.minor.x = element_line(linetype = "dashed"),
        panel.grid.minor.y = element_line(linetype = "dashed"),
        panel.grid.major.y = element_line(linetype = "dashed"),

        axis.ticks.y = element_blank(),
        panel.border = element_rect(fill = NA, colour = "black",linewidth =2),

        axis.text.x =element_text(face="bold",size=18),
        axis.text.y = element_text(face = "bold",
                                   color = rev(colors),
                                   hjust = 0, 
                                   size = 15,lineheight = 2),
        plot.title = element_text(hjust = 0.5, size = 10),
        text = element_text(family = "Times"),
        )+
  ggtitle("KEGG pathway annotation")

ggsave("KEGG.pdf", height = 10, width = 19)
ggsave("KEGG.png", height = 10, width = 19)
