# Supplementary material for: Unveiling the molecular mechanisms of stigmasterol on diabetic retinopathy: BNM framework construction and experimental validation
Source: Front Med (Lausanne). 2025 May 9;12:1537139. doi: 10.3389/fmed.2025.1537139 (PMC12098638; doi:10.3389/fmed.2025.1537139)
Supplement: Supplementary file 2 [file Data_Sheet_1.zip › Supplement_Data/Scrpit/R/PPARG_box.R]

library(ggpubr)  
rm(list = ls())
setwd("..//path") 
inputFile="PPARG.txt" 
outFile="boxplot.pdf"  
colornormal="#7BB2D6"        
colortumor="#ED817E"      

rt=read.table(inputFile,sep="\t",header=T,check.names=F)
x=colnames(rt)[2]
y=colnames(rt)[3]
colnames(rt)=c("id","Group","Expression")


group=levels(factor(rt$Group))
rt$Group=factor(rt$Group, levels=group)
comp=combn(group,2)
my_comparisons=list()
for(i in 1:ncol(comp)){my_comparisons[[i]]<-comp[,i]}

pdf(file=outFile,width=5,height=4.5)
boxplot=ggboxplot(rt,
                  x="Group",
                  y="Expression",
                  color="Group",
                  ylab="Expression",
                  legend.title="Group",
                  palette = c(colornormal,colortumor),
                  add = "jitter")+ 
stat_compare_means(comparisons = my_comparisons,method = "wilcox.test")
print(boxplot)
dev.off()
