# Supplementary material for: Unveiling the molecular mechanisms of stigmasterol on diabetic retinopathy: BNM framework construction and experimental validation
Source: Front Med (Lausanne). 2025 May 9;12:1537139. doi: 10.3389/fmed.2025.1537139 (PMC12098638; doi:10.3389/fmed.2025.1537139)
Supplement: Supplementary file 2 [file Data_Sheet_1.zip › Supplement_Data/Scrpit/R/ROC_AUC.R]

library(pROC)  
library(reshape2)
library(ggpubr)
library(ggExtra)
expFile="diffGeneExp.txt"
geneFile="PPARG.txt"      
setwd("..\\path")   

rt=read.table(expFile, header=T, sep="\t", check.names=F, row.names=1)
y=gsub("(.*)\\_(.*)", "\\2", colnames(rt))
y=ifelse(y=="con", 0, 1)

geneRT=read.table(geneFile, header=F, sep="\t", check.names=F)

for(x in as.vector(geneRT[,1])){
	roc1=roc(y, as.numeric(rt[x,]))
	ci1=ci.auc(roc1, method="bootstrap")
	ciVec=as.numeric(ci1)
	pdf(file=paste0("ROC.",x,".pdf"), width=5, height=5)
	plot(roc1, print.auc=TRUE, col="#ED817E", legacy.axes=T, main=x,print.thres=TRUE,
	     grid=c(0.2,0.2),grid.col=c("#7BB2D6","#FEB673"),lty="solid",lwd=4)
	 text(0.39, 0.43, paste0("95% CI: ",sprintf("%.03f",ciVec[1]),"-",sprintf("%.03f",ciVec[3])), col="#ED817E")
	dev.off()
}
