# Supplementary material for: Unveiling the molecular mechanisms of stigmasterol on diabetic retinopathy: BNM framework construction and experimental validation
Source: Front Med (Lausanne). 2025 May 9;12:1537139. doi: 10.3389/fmed.2025.1537139 (PMC12098638; doi:10.3389/fmed.2025.1537139)
Supplement: Supplementary file 2 [file Data_Sheet_1.zip › Supplement_Data/Scrpit/R/Run_CIBERSORT.R]

inputFile="normalize.txt"      
refFile="humanREF.txt"        
setwd("..\\path")      
source("CIBERSORT.R")      

outTab=CIBERSORT(refFile, inputFile, perm=1000)

outTab=outTab[outTab[,"P-value"]<0.05,]
outTab=as.matrix(outTab[,1:(ncol(outTab)-3)])
outTab=rbind(id=colnames(outTab),outTab)
write.table(outTab, file="CIBERSORT-Results.txt", sep="\t", quote=F, col.names=F)
