# Supplementary material for: Unveiling the molecular mechanisms of stigmasterol on diabetic retinopathy: BNM framework construction and experimental validation
Source: Front Med (Lausanne). 2025 May 9;12:1537139. doi: 10.3389/fmed.2025.1537139 (PMC12098638; doi:10.3389/fmed.2025.1537139)
Supplement: Supplementary file 2 [file Data_Sheet_1.zip › Supplement_Data/Scrpit/R/Upset_Venn.R]

library(UpSetR)

library(openxlsx)

library(RColorBrewer)
library(ggplot2)


setwd("../path")
data<-read.csv('Venn.csv',sheet= "Sheet1",sep=',')

head(data)

p=upset(fromList(data),

      nsets=length(data),

      nintersects=30,

      sets=c("HQ","NZZ","SZY","GeneCard","Disgenet","CTD"), 

      number.angles = 2, 

      point.size=4, 

      line.size=1, 

      mainbar.y.label="Intersection size",

      main.bar.color = "#A9A9A9", 

       matrix.color="#A9A9A9",

      sets.x.label="Set size", 

      set_size.numbers_size = 5,

      sets.bar.color=c("#ED817E","#C5F1C1","#FEDBB2","#C4A9DC","#DF8D44","#5867AF"),

      mb.ratio = c(0.7, 0.3), 

      order.by = "degree", 

      text.scale=c(1.5,1.5,1.5,1.5,1.5,1),      
      shade.color= NA,
      query.legend = "top",
      queries=list(
                   list(query=intersects,params=list("HQ","NZZ","SZY"),color="#7BB2D6",active=T, query.name = "DrugGenes"),

                   list(query=intersects,params=list("GeneCard","Disgenet","CTD"),color="#7FCB82",active=T, query.name = "DRGenes"),

                   list(query=intersects,params=list("HQ","NZZ","SZY","GeneCard","Disgenet","CTD"),color="#FEB673",active=T, query.name = "Drug_DR_Genes")
                   )
)
pdf(file="Venn3.pdf", width=16, height=14)
print(p)
dev.off()
