# Supplementary material for: Unveiling the molecular mechanisms of stigmasterol on diabetic retinopathy: BNM framework construction and experimental validation
Source: Front Med (Lausanne). 2025 May 9;12:1537139. doi: 10.3389/fmed.2025.1537139 (PMC12098638; doi:10.3389/fmed.2025.1537139)
Supplement: Supplementary file 2 [file Data_Sheet_1.zip › Supplement_Data/Scrpit/python_ML_Model/Calc_rdkit.py]

import rdkit
import pandas as pd
from rdkit import Chem
from rdkit.Chem import Descriptors
from rdkit.ML.Descriptors import MoleculeDescriptors
suppl = Chem.SDMolSupplier('..\\1600_1900compound.sdf')
mols = [x for x in suppl if x is not None]
descs = [desc_name[0] for desc_name in Descriptors._descList]
print(len(mols))
print(len(descs))
desc_calc = MoleculeDescriptors.MolecularDescriptorCalculator(descs)
descriptors = pd.DataFrame([desc_calc.CalcDescriptors(mol) for mol in mols])
descriptors.columns = descs
smiles = [Chem.MolToSmiles(mol) for mol in mols]
descriptors.index = smiles
y_name = '_Name'
y = pd.DataFrame([mol.GetProp(y_name) for mol in mols])
y.index = smiles
y.columns = [y_name]
dataset = pd.concat([y, descriptors], axis=1)
dataset.to_csv('..\\list_train_compound.csv')

# from rdkit import Chem
# from rdkit.Chem import  Draw
# import matplotlib.pyplot as plt
# Benzene = 'CC1(C2CCC3(CC4(CCC5C(C4CCC3C2(CCC1O)C)(CCC(C5(C)C(=O)O)O)C)C)O)C'
# mol = Chem.MolFromSmiles(Benzene)
# img = Draw.MolsToGridImage([mol],molsPerRow=1)
