# Supplementary material for: Unveiling the molecular mechanisms of stigmasterol on diabetic retinopathy: BNM framework construction and experimental validation
Source: Front Med (Lausanne). 2025 May 9;12:1537139. doi: 10.3389/fmed.2025.1537139 (PMC12098638; doi:10.3389/fmed.2025.1537139)
Supplement: Supplementary file 2 [file Data_Sheet_1.zip › Supplement_Data/Scrpit/python_ML_Model/Fragment.py]

#RECAP
from rdkit.Chem import Recap
from rdkit import Chem
from rdkit.Chem import AllChem as Chem
m = Chem.MolFromSmiles(SMILES)
hierarch = Recap.RecapDecompose(m)
print(hierarch.GetLeaves().keys())
print(hierarch.GetAllChildren().keys())
print(hierarch.getUltimateParents()[0].smiles)
leaves = list(hierarch.GetLeaves().values())
Chem.Draw.MolsToGridImage([x.mol for x in leaves], molsPerRow=4, subImgSize=(200, 200))

#BRICS
from rdkit.Chem import BRICS
m = Chem.MolFromSmiles(SMILES)
BRICS.BRICSDecompose(m)
