# Supplementary material for: Unveiling the molecular mechanisms of stigmasterol on diabetic retinopathy: BNM framework construction and experimental validation
Source: Front Med (Lausanne). 2025 May 9;12:1537139. doi: 10.3389/fmed.2025.1537139 (PMC12098638; doi:10.3389/fmed.2025.1537139)
Supplement: Supplementary file 2 [file Data_Sheet_1.zip › Supplement_Data/Scrpit/python_ML_Model/ML model.py]

import seaborn as sn
import numpy as np
import pandas as pd
import matplotlib.pyplot as plt
import matplotlib.pyplot as plts
from sklearn.utils import shuffle
import pickle
from sklearn.model_selection import train_test_split
from sklearn.pipeline import make_pipeline
from sklearn.pipeline import Pipeline
from sklearn.preprocessing import StandardScaler
from sklearn.model_selection import cross_val_score
from sklearn.preprocessing import MinMaxScaler
from sklearn.metrics import precision_recall_curve
from sklearn.metrics import confusion_matrix
from sklearn.metrics import f1_score
from sklearn.metrics import auc
from sklearn.metrics import roc_auc_score
from sklearn.metrics import accuracy_score

from sklearn.ensemble import RandomForestClassifier
from sklearn.svm import SVC
import xgboost as xgb

df=pd.read_csv('..\\list_Compound_train.csv',sep=",")
df=df.drop(['Library','Source','SMILES'],axis=1) 
print(df)
df=df.set_index('Name') 
df=shuffle(df) 
X_variant=df.drop(df.columns[[0]],axis=1)
y=df["DR"]

rf=RandomForestClassifier()
current=make_pipeline(MinMaxScaler(),rf)  
current.fit(X_variant,y)

importances_rf=pd.Series(rf.feature_importances_,index=X_variant.columns)

sorted_importances_rf=importances_rf.sort_values()
# sorted_importances_rf.plot(kind='barh',color='lightgreen');
sorted_importances_rf.plot(kind='barh',color='lightgreen',figsize=(100,80))
#plt.savefig(..\\Bar.pdf', format='pdf')
# plt.show(block=True)
sorted_importances_rf.to_csv('..\\rdkit_importance_features.csv') 

sorted_importances_rf=pd.DataFrame({"Importance":rf.feature_importances_,"Name":X_variant.columns})
df4=sorted_importances_rf[sorted_importances_rf["Importance"]>0.0]
important_features=df4['Name'].to_list()
print("There are", len(important_features), "features with importance > 0")
# print(len(important_features)) 


X_variant=df[important_features]
# print(X_variant)
Precision=[]
Recall=[]
Accuracy=[]
F1_score=[]
std_Precision=[]
std_Recall=[]
std_Accuracy=[]
std_F1_score=[]

current_model = xgb.XGBClassifier(objective='binary:logistic', learning_rate=0.5, max_depth=10,
                                  n_estimators=100, colsample_bytree=0.5)
# current_model = RandomForestClassifier(class_weight = None)
# current_model = SVC(kernel="linear", probability=True, class_weight = 'balanced')
current=make_pipeline(MinMaxScaler(),current_model)

scores=cross_val_score(current,X_variant,y,cv=None,scoring='precision')
Precision.append(np.mean(scores))
std_Precision.append(np.std(scores))
# print(std_Precision)


scores = cross_val_score(current, X_variant, y, cv = None, scoring='recall')
Recall.append(np.mean(scores))
std_Recall.append(np.std(scores))
# print(std_Recall)

scores = cross_val_score(current, X_variant, y, cv = None)
Accuracy.append(np.mean(scores))
std_Accuracy.append(np.std(scores))


scores = cross_val_score(current, X_variant, y, cv = None, scoring='f1')
F1_score.append(np.mean(scores))
std_F1_score.append(np.std(scores))
# print(std_F1_score)

hyperparameters=pd.DataFrame({"<Precision>" : Precision,
                              "<Recall>": Recall,"<Accuracy>": Accuracy,
                              "<F1_score>": F1_score,
                              "std Precision": std_Precision,
                              "std Recall": std_Recall,
                              "std Accuracy": std_Accuracy,
                              "std F1_score": std_F1_score})

print(hyperparameters) 
hyperparameters.to_csv("..\\test.csv")


tree_depth=list(range(1,11))
Precision = []
Recall = []
Accuracy = []
std_Precision = []
std_Recall = []
std_Accuracy = []

for jj in range(len(tree_depth)):

    current_model = xgb.XGBClassifier(objective='binary:logistic', learning_rate=0.5, max_depth=tree_depth[jj],
                                      n_estimators=100, colsample_bytree=0.5)

    current = make_pipeline(MinMaxScaler(), current_model)

    scores = cross_val_score(current, X_variant, y, cv=None, scoring='precision')
    Precision.append(np.mean(scores))
    std_Precision.append(np.std(scores))

    scores = cross_val_score(current, X_variant, y, cv=None, scoring='recall')
    Recall.append(np.mean(scores))
    std_Recall.append(np.std(scores))

    scores = cross_val_score(current, X_variant, y, cv=None)
    Accuracy.append(np.mean(scores))
    std_Accuracy.append(np.std(scores))

hyperparameters = pd.DataFrame({"Tree depth": tree_depth, "<Precision>": Precision,
                                "<Recall>": Recall, "<Accuracy>": Accuracy, "std Precision": std_Precision,
                                "std Recall": std_Recall, "std Accuracy": std_Accuracy})
hyperparameters = hyperparameters.set_index('Tree depth')

print(hyperparameters)

X_train, X_test, y_train, y_test = train_test_split(X_variant, y,
                                                    test_size = 0.3, random_state = 16,
                                                   stratify = y)

# current_model = xgb.XGBClassifier(objective = 'binary:logistic', learning_rate = 0.5, max_depth = 10,
#                             n_estimators = 100, colsample_bytree = 0.5)

current_model = SVC(kernel="linear", probability= True, class_weight='balanced')


# current_model = RandomForestClassifier()

current=make_pipeline(MinMaxScaler(),current_model)

current.fit(X_train,y_train)
y_pred=current.predict(X_test)
confusion=confusion_matrix(y_test,y_pred)
print(confusion)
print("------------")
print('Accuracy:', current.score(X_test, y_test))
print('FPR:', confusion[0,1]/(confusion[0,0] + confusion[0,1]))
print('Precision:', confusion[1,1]/(confusion[1,1] + confusion[0,1]))
print('Recall:', confusion[1,1]/(confusion[1,1] + confusion[1,0]))
print('F1_score:', confusion[1,1]/(confusion[1,1] + 0.5*(confusion[0,1]+confusion[1,0])))
print('ROC AUC:', roc_auc_score(y_test, y_pred))

y_test_proba=current.predict_proba(X_test)[:,1]
precision,recall,_=precision_recall_curve(y_test,y_test_proba)
plt.plot(recall,precision,marker='D',color='purple',label='Current model')
plt.xlabel('Recall')
plt.ylabel('Precision')
plt.legend()
plt.savefig('..\\line.pdf', format='pdf')
# plt.show(block=True)
print("Precision-Recall AUC:", auc(recall, precision))

unlabeled_DR=pd.read_csv('..\\list_Compound_vaild.csv',sep=",")
unlabeled_DR=shuffle(unlabeled_DR)

unlabeled_DR_prob=pd.DataFrame({"Name":unlabeled_DR['Name'],
                                        "dummy_column":np.zeros((len(unlabeled_DR)),dtype=int)
                                        })
unlabeled_DR_prob=unlabeled_DR_prob.set_index('Name')
unlabeled_DR=unlabeled_DR.set_index('Name')
X_test=unlabeled_DR[important_features]
y_proba=current.predict_proba(X_test)[:,1]
unlabeled_DR_prob['probability']=y_proba
unlabeled_DR_prob['z_score']=(unlabeled_DR_prob['probability'] - np.mean(unlabeled_DR_prob['probability'])) / np.std(unlabeled_DR_prob['probability'])
unlabeled_DR_prob=unlabeled_DR_prob.drop(unlabeled_DR_prob.columns[[0]],axis=1)
unlabeled_DR_prob.to_csv('..\\prediction_scores_DR_pipeline.csv', sep=",")
unlabeled_DR_prob.plot(kind = 'hist', bins = 30, color = 'lightblue')
plt.ylabel('Number of compounds')
plt.ylim([0, 1000])
plt.xlim([-10,10])
# plt.show(block=True)
plt.savefig("..\\exam3.jpg")
#
#
predictions_used_in_publication=pd.read_csv("..\\prediction_scores_DR_pipeline.csv", sep=",")
predictions_used_in_publication=predictions_used_in_publication.set_index('Name')
df5=predictions_used_in_publication[predictions_used_in_publication["z_score"]>=1.83]
df5 = df5.drop(['probability'], axis=1)
df5.plot(kind = 'barh', color = 'orange',figsize=(30,10));
plt.savefig('..\\z_score.pdf', format='pdf')
# plt.show(block=True)
