# Supplementary material for: Unveiling the molecular mechanisms of stigmasterol on diabetic retinopathy: BNM framework construction and experimental validation
Source: Front Med (Lausanne). 2025 May 9;12:1537139. doi: 10.3389/fmed.2025.1537139 (PMC12098638; doi:10.3389/fmed.2025.1537139)
Supplement: Supplementary file 2 [file Data_Sheet_1.zip › Supplement_Data/Scrpit/python_ML_Model/Merge_SDF.py]

import os
from rdkit import Chem
path=''
files=os.listdir(path)
files=[i for i in files if i.split('.')[-1]=='sdf']
error=[]
with Chem.SDWriter('..\\compound.sdf') as w:
    for cid in range(len(files)):
        try:
            with Chem.SDMolSupplier(os.path.join(path,files[cid])) as suppl:
                smile=Chem.MolToSmiles(suppl[0])
                mol=Chem.MolFromSmiles(smile)
                if mol:
                    w.write(suppl[0])
        except:
            error.append(files[cid])
            print('{} ERROR!'.format(files[cid]))
print('Len of Error is {}'.format(len(error)))
